# Supplementary material for: Access to unsaturated bicyclic lactones by overriding conventional C(sp3)–H site selectivity
Source: Nat Chem. 2023 Aug 10;15(11):1626–35. doi: 10.1038/s41557-023-01295-x (PMC10624629; doi:10.1038/s41557-023-01295-x)
Supplement: Supplementary file 2 — Crystallographic data for compound 2k; CCDC reference 2166862. [file 41557_2023_1295_MOESM2_ESM.cif]

data_dm_jd_4me_ph_autored
_audit_creation_date               2022-04-16
_audit_creation_method
;
Olex2 1.3-ac4
(compiled 2019.04.23 svn.r3594 for Rigaku Oxford Diffraction, GUI svn.r5739)
;
_shelx_SHELXL_version_number       '2018/3'
_audit_contact_author_address      ?
_audit_contact_author_email        ?
_audit_contact_author_name         ''
_audit_contact_author_phone        ?
_publ_contact_author_id_orcid      ?
_publ_section_references
;
Dolomanov, O.V., Bourhis, L.J., Gildea, R.J, Howard, J.A.K. & Puschmann, H.
 (2009), J. Appl. Cryst. 42, 339-341.

Sheldrick, G.M. (2015). Acta Cryst. A71, 3-8.

Sheldrick, G.M. (2015). Acta Cryst. C71, 3-8.
;
_chemical_name_common              ?
_chemical_name_systematic          DM_JD_4Me_Ph
_chemical_formula_moiety           'C15 H16 O2'
_chemical_formula_sum              'C15 H16 O2'
_chemical_formula_weight           228.28
_chemical_melting_point            ?
loop_
  _atom_type_symbol
  _atom_type_description
  _atom_type_scat_dispersion_real
  _atom_type_scat_dispersion_imag
  _atom_type_scat_source
 'C' 'C' 0.0033 0.0016 'International Tables Vol C Tables 4.2.6.8 and 6.1.1.4'
 'H' 'H' 0.0000 0.0000 'International Tables Vol C Tables 4.2.6.8 and 6.1.1.4'
 'O' 'O' 0.0106 0.0060 'International Tables Vol C Tables 4.2.6.8 and 6.1.1.4'

_shelx_space_group_comment
;
The symmetry employed for this shelxl refinement is uniquely defined
by the following loop, which should always be used as a source of
symmetry information in preference to the above space-group names.
They are only intended as comments.
;
_space_group_crystal_system        'monoclinic'
_space_group_IT_number             14
_space_group_name_H-M_alt          'P 1 21/c 1'
_space_group_name_Hall             '-P 2ybc'
loop_
  _space_group_symop_operation_xyz
 'x, y, z'
 '-x, y+1/2, -z+1/2'
 '-x, -y, -z'
 'x, -y-1/2, z-1/2'

_cell_length_a                     6.2421(4)
_cell_length_b                     19.2352(11)
_cell_length_c                     9.9231(8)
_cell_angle_alpha                  90
_cell_angle_beta                   100.931(7)
_cell_angle_gamma                  90
_cell_volume                       1169.83(14)
_cell_formula_units_Z              4
_cell_measurement_reflns_used      2168
_cell_measurement_temperature      150.00(10)
_cell_measurement_theta_max        23.8560
_cell_measurement_theta_min        2.1060
_shelx_estimated_absorpt_T_max     0.992
_shelx_estimated_absorpt_T_min     0.990
_exptl_absorpt_coefficient_mu      0.085
_exptl_absorpt_correction_T_max    1.00000
_exptl_absorpt_correction_T_min    0.61493
_exptl_absorpt_correction_type     multi-scan
_exptl_absorpt_process_details
;
CrysAlisPro 1.171.41.93a (Rigaku Oxford Diffraction, 2020)
Empirical absorption correction using spherical harmonics,
implemented in SCALE3 ABSPACK scaling algorithm.
;
_exptl_absorpt_special_details     ?
_exptl_crystal_colour              'clear light colourless'
_exptl_crystal_colour_lustre       clear
_exptl_crystal_colour_modifier     light
_exptl_crystal_colour_primary      colourless
_exptl_crystal_density_diffrn      1.296
_exptl_crystal_density_meas        ?
_exptl_crystal_density_method      ?
_exptl_crystal_description         needle
_exptl_crystal_F_000               488
_exptl_crystal_size_max            0.115
_exptl_crystal_size_mid            0.098
_exptl_crystal_size_min            0.092
_exptl_transmission_factor_max     ?
_exptl_transmission_factor_min     ?
_diffrn_reflns_av_R_equivalents    0.0647
_diffrn_reflns_av_unetI/netI       0.0402
_diffrn_reflns_Laue_measured_fraction_full  0.999
_diffrn_reflns_Laue_measured_fraction_max  0.999
_diffrn_reflns_limit_h_max         7
_diffrn_reflns_limit_h_min         -7
_diffrn_reflns_limit_k_max         22
_diffrn_reflns_limit_k_min         -22
_diffrn_reflns_limit_l_max         11
_diffrn_reflns_limit_l_min         -11
_diffrn_reflns_number              14279
_diffrn_reflns_point_group_measured_fraction_full  0.999
_diffrn_reflns_point_group_measured_fraction_max  0.999
_diffrn_reflns_theta_full          24.996
_diffrn_reflns_theta_max           24.996
_diffrn_reflns_theta_min           2.118
_diffrn_ambient_environment        N~2~
_diffrn_ambient_temperature        150.00(10)
_diffrn_detector                   'CCD plate'
_diffrn_detector_area_resol_mean   ?
_diffrn_measured_fraction_theta_full  0.999
_diffrn_measured_fraction_theta_max  0.999
_diffrn_measurement_details
;
List of Runs (angles in degrees, time in seconds):

  # Type    Start    End  Width  t~exp~   \w     \q     \k     \f   Frames
--------------------------------------------------------------------------
  1  \f    -68.21 164.79   0.50   10.00  15.81  -9.84 -59.25    --   466
  2  \w   -100.81  15.69   0.50   10.00    --   -9.84 -59.25  20.08  233
  3  \w    -58.31  15.69   0.50   10.00    --   -9.84 -59.25 164.08  148
;
_diffrn_measurement_device         'abstract diffractometer'
_diffrn_measurement_device_type   
 'Saxi-CrysAlisPro-abstract goniometer imported SAXI images'
_diffrn_measurement_method         '\w and \f scans'
_diffrn_orient_matrix_type        
 'CrysAlisPro convention (1999,Acta A55,543-557)'
_diffrn_orient_matrix_UB_11        -0.0253628000
_diffrn_orient_matrix_UB_12        -0.0339485000
_diffrn_orient_matrix_UB_13        0.0201144000
_diffrn_orient_matrix_UB_21        0.0267835000
_diffrn_orient_matrix_UB_22        -0.0137193000
_diffrn_orient_matrix_UB_23        -0.0610111000
_diffrn_orient_matrix_UB_31        0.1097451000
_diffrn_orient_matrix_UB_32        -0.0044980000
_diffrn_orient_matrix_UB_33        0.0341337000
_diffrn_radiation_monochromator    graphite
_diffrn_radiation_probe            x-ray
_diffrn_radiation_type             'Mo K\a'
_diffrn_radiation_wavelength       0.71073
_diffrn_source                     'fine-focus sealed X-ray tube'
_diffrn_source_type                'Enhance (Mo) X-ray Source'
_reflns_Friedel_coverage           0.000
_reflns_Friedel_fraction_full      .
_reflns_Friedel_fraction_max       .
_reflns_number_gt                  1611
_reflns_number_total               2057
_reflns_odcompleteness_completeness  82.03
_reflns_odcompleteness_iscentric   1
_reflns_odcompleteness_theta       33.59
_reflns_special_details
;
 Reflections were merged by SHELXL according to the crystal
 class for the calculation of statistics and refinement.
 
 _reflns_Friedel_fraction is defined as the number of unique
 Friedel pairs measured divided by the number that would be
 possible theoretically, ignoring centric projections and
 systematic absences.
;
_reflns_threshold_expression       'I > 2\s(I)'
_computing_cell_refinement         'CrysAlisPro 1.171.41.93a (Rigaku OD, 2020)'
_computing_data_collection         'CrysAlisPro 1.171.41.93a (Rigaku OD, 2020)'
_computing_data_reduction          'CrysAlisPro 1.171.41.93a (Rigaku OD, 2020)'
_computing_molecular_graphics      'Olex2 (Dolomanov et al., 2009)'
_computing_publication_material    'Olex2 (Dolomanov et al., 2009)'
_computing_structure_refinement    'ShelXL (Sheldrick, 2015)'
_computing_structure_solution      'ShelXT (Sheldrick, 2015)'
_refine_diff_density_max           0.662
_refine_diff_density_min           -0.271
_refine_diff_density_rms           0.052
_refine_ls_extinction_coef         .
_refine_ls_extinction_method       none
_refine_ls_goodness_of_fit_ref     1.025
_refine_ls_hydrogen_treatment      constr
_refine_ls_matrix_type             full
_refine_ls_number_parameters       155
_refine_ls_number_reflns           2057
_refine_ls_number_restraints       0
_refine_ls_R_factor_all            0.0711
_refine_ls_R_factor_gt             0.0542
_refine_ls_restrained_S_all        1.025
_refine_ls_shift/su_max            0.000
_refine_ls_shift/su_mean           0.000
_refine_ls_structure_factor_coef   Fsqd
_refine_ls_weighting_details      
 'w=1/[\s^2^(Fo^2^)+(0.0731P)^2^+0.6142P] where P=(Fo^2^+2Fc^2^)/3'
_refine_ls_weighting_scheme        calc
_refine_ls_wR_factor_gt            0.1344
_refine_ls_wR_factor_ref           0.1472
_refine_special_details            ?
_olex2_refinement_description
;
1. Fixed Uiso
 At 1.2 times of:
  All C(H) groups, All C(H,H) groups
 At 1.5 times of:
  All C(H,H,H) groups
2.a Ternary CH refined with riding coordinates:
 C00E(H00I)
2.b Secondary CH2 refined with riding coordinates:
 C007(H00A,H00B), C00C(H00E,H00F), C00D(H00G,H00H)
2.c Aromatic/amide H refined with riding coordinates:
 C005(H005), C006(H006), C008(H008), C00A(H00C), C00B(H00D), C00F(H00J)
2.d Idealised Me refined as rotating group:
 C00H(H00K,H00L,H00M)
;
_atom_sites_solution_hydrogens     geom
_atom_sites_solution_primary       dual
_atom_sites_solution_secondary     ?
loop_
  _atom_site_label
  _atom_site_type_symbol
  _atom_site_fract_x
  _atom_site_fract_y
  _atom_site_fract_z
  _atom_site_U_iso_or_equiv
  _atom_site_adp_type
  _atom_site_occupancy
  _atom_site_site_symmetry_order
  _atom_site_calc_flag
  _atom_site_refinement_flags_posn
  _atom_site_refinement_flags_adp
  _atom_site_refinement_flags_occupancy
  _atom_site_disorder_assembly
  _atom_site_disorder_group
 O001 O 0.6782(3) 0.68098(8) 0.47860(16) 0.0367(4) Uani 1 1 d . . . . .
 O002 O 1.0327(3) 0.66245(9) 0.55835(19) 0.0454(5) Uani 1 1 d . . . . .
 C003 C 0.4664(3) 0.52324(10) 0.2748(2) 0.0240(5) Uani 1 1 d . . . . .
 C004 C 0.2158(4) 0.40322(11) 0.1845(2) 0.0301(5) Uani 1 1 d . . . . .
 C005 C 0.5591(3) 0.45711(11) 0.2857(2) 0.0280(5) Uani 1 1 d . . . . .
 H005 H 0.709568 0.452103 0.324476 0.034 Uiso 1 1 calc R . . . .
 C006 C 0.1237(4) 0.46888(12) 0.1740(2) 0.0321(5) Uani 1 1 d . . . . .
 H006 H -0.026915 0.473686 0.135505 0.039 Uiso 1 1 calc R . . . .
 C007 C 0.6799(3) 0.62102(11) 0.1931(2) 0.0293(5) Uani 1 1 d . . . . .
 H00A H 0.795806 0.655406 0.226542 0.035 Uiso 1 1 calc R . . . .
 H00B H 0.743629 0.584649 0.142081 0.035 Uiso 1 1 calc R . . . .
 C008 C 0.2444(3) 0.52790(11) 0.2179(2) 0.0295(5) Uani 1 1 d . . . . .
 H008 H 0.175246 0.572095 0.209220 0.035 Uiso 1 1 calc R . . . .
 C009 C 0.6053(3) 0.58734(10) 0.3176(2) 0.0257(5) Uani 1 1 d . . . . .
 C00A C 0.4374(4) 0.39864(11) 0.2413(2) 0.0307(5) Uani 1 1 d . . . . .
 H00C H 0.506257 0.354387 0.249669 0.037 Uiso 1 1 calc R . . . .
 C00B C 0.3603(4) 0.69584(11) 0.3025(3) 0.0339(6) Uani 1 1 d . . . . .
 H00D H 0.268887 0.725965 0.342303 0.041 Uiso 1 1 calc R . . . .
 C00C C 0.4973(4) 0.65684(12) 0.0960(2) 0.0343(6) Uani 1 1 d . . . . .
 H00E H 0.560191 0.685426 0.030223 0.041 Uiso 1 1 calc R . . . .
 H00F H 0.402044 0.621259 0.042992 0.041 Uiso 1 1 calc R . . . .
 C00D C 0.8065(3) 0.57277(11) 0.4287(2) 0.0286(5) Uani 1 1 d . . . . .
 H00G H 0.773232 0.537885 0.495185 0.034 Uiso 1 1 calc R . . . .
 H00H H 0.929071 0.555559 0.387590 0.034 Uiso 1 1 calc R . . . .
 C00E C 0.4939(4) 0.64364(11) 0.3916(2) 0.0311(5) Uani 1 1 d . . . . .
 H00I H 0.402675 0.620773 0.451574 0.037 Uiso 1 1 calc R . . . .
 C00F C 0.3630(4) 0.70219(11) 0.1696(3) 0.0366(6) Uani 1 1 d . . . . .
 H00J H 0.275401 0.737257 0.118941 0.044 Uiso 1 1 calc R . . . .
 C00G C 0.8608(4) 0.64159(12) 0.4970(2) 0.0346(6) Uani 1 1 d . . . . .
 C00H C 0.0832(4) 0.33929(12) 0.1363(3) 0.0416(6) Uani 1 1 d . . . . .
 H00K H -0.057313 0.341706 0.166497 0.062 Uiso 1 1 calc GR . . . .
 H00L H 0.162576 0.297758 0.175209 0.062 Uiso 1 1 calc GR . . . .
 H00M H 0.058082 0.336886 0.035894 0.062 Uiso 1 1 calc GR . . . .

loop_
  _atom_site_aniso_label
  _atom_site_aniso_U_11
  _atom_site_aniso_U_22
  _atom_site_aniso_U_33
  _atom_site_aniso_U_23
  _atom_site_aniso_U_13
  _atom_site_aniso_U_12
 O001 0.0376(9) 0.0329(9) 0.0385(10) -0.0060(7) 0.0042(7) -0.0024(7)
 O002 0.0354(9) 0.0429(10) 0.0536(12) -0.0007(8) -0.0025(8) -0.0101(8)
 C003 0.0267(11) 0.0254(11) 0.0201(10) 0.0010(8) 0.0051(8) 0.0023(9)
 C004 0.0339(12) 0.0320(12) 0.0254(12) -0.0031(9) 0.0077(9) -0.0034(9)
 C005 0.0272(11) 0.0286(12) 0.0278(12) -0.0003(9) 0.0041(9) 0.0034(9)
 C006 0.0253(11) 0.0377(13) 0.0328(13) 0.0030(10) 0.0045(9) 0.0001(9)
 C007 0.0287(11) 0.0290(11) 0.0311(12) 0.0016(9) 0.0079(9) 0.0011(9)
 C008 0.0270(11) 0.0283(11) 0.0337(13) 0.0046(9) 0.0067(9) 0.0026(9)
 C009 0.0288(11) 0.0237(11) 0.0245(11) 0.0022(8) 0.0045(9) 0.0048(9)
 C00A 0.0361(12) 0.0260(11) 0.0298(12) -0.0024(9) 0.0056(10) 0.0043(9)
 C00B 0.0308(12) 0.0248(11) 0.0449(15) -0.0051(10) 0.0041(10) 0.0069(9)
 C00C 0.0386(12) 0.0331(12) 0.0310(13) 0.0088(10) 0.0065(10) 0.0021(10)
 C00D 0.0288(11) 0.0271(11) 0.0286(12) 0.0037(9) 0.0021(9) -0.0007(9)
 C00E 0.0339(12) 0.0272(11) 0.0324(12) -0.0022(9) 0.0071(10) 0.0005(9)
 C00F 0.0404(13) 0.0244(11) 0.0422(15) 0.0057(10) 0.0005(11) 0.0074(10)
 C00G 0.0315(12) 0.0339(13) 0.0367(13) 0.0051(10) 0.0018(10) -0.0033(10)
 C00H 0.0422(14) 0.0387(14) 0.0433(15) -0.0079(11) 0.0064(12) -0.0092(11)

_geom_special_details
;
 All esds (except the esd in the dihedral angle between two l.s. planes)
 are estimated using the full covariance matrix.  The cell esds are taken
 into account individually in the estimation of esds in distances, angles
 and torsion angles; correlations between esds in cell parameters are only
 used when they are defined by crystal symmetry.  An approximate (isotropic)
 treatment of cell esds is used for estimating esds involving l.s. planes.
;
loop_
  _geom_bond_atom_site_label_1
  _geom_bond_atom_site_label_2
  _geom_bond_distance
  _geom_bond_site_symmetry_2
  _geom_bond_publ_flag
 O001 C00E 1.486(3) . ?
 O001 C00G 1.352(3) . ?
 O002 C00G 1.198(3) . ?
 C003 C005 1.393(3) . ?
 C003 C008 1.397(3) . ?
 C003 C009 1.521(3) . ?
 C004 C006 1.383(3) . ?
 C004 C00A 1.394(3) . ?
 C004 C00H 1.509(3) . ?
 C005 C00A 1.382(3) . ?
 C006 C008 1.386(3) . ?
 C007 C009 1.543(3) . ?
 C007 C00C 1.512(3) . ?
 C009 C00D 1.532(3) . ?
 C009 C00E 1.546(3) . ?
 C00B C00E 1.485(3) . ?
 C00B C00F 1.328(3) . ?
 C00C C00F 1.493(3) . ?
 C00D C00G 1.496(3) . ?

loop_
  _geom_angle_atom_site_label_1
  _geom_angle_atom_site_label_2
  _geom_angle_atom_site_label_3
  _geom_angle
  _geom_angle_site_symmetry_1
  _geom_angle_site_symmetry_3
  _geom_angle_publ_flag
 C00G O001 C00E 110.34(16) . . ?
 C005 C003 C008 117.10(19) . . ?
 C005 C003 C009 120.84(18) . . ?
 C008 C003 C009 122.01(18) . . ?
 C006 C004 C00A 117.02(19) . . ?
 C006 C004 C00H 121.7(2) . . ?
 C00A C004 C00H 121.3(2) . . ?
 C00A C005 C003 121.6(2) . . ?
 C004 C006 C008 122.1(2) . . ?
 C00C C007 C009 113.31(18) . . ?
 C006 C008 C003 120.9(2) . . ?
 C003 C009 C007 111.07(17) . . ?
 C003 C009 C00D 113.49(16) . . ?
 C003 C009 C00E 114.64(17) . . ?
 C007 C009 C00E 108.52(17) . . ?
 C00D C009 C007 108.81(17) . . ?
 C00D C009 C00E 99.63(17) . . ?
 C005 C00A C004 121.4(2) . . ?
 C00F C00B C00E 122.8(2) . . ?
 C00F C00C C007 112.35(19) . . ?
 C00G C00D C009 104.37(17) . . ?
 O001 C00E C009 104.25(16) . . ?
 C00B C00E O001 107.75(17) . . ?
 C00B C00E C009 116.29(19) . . ?
 C00B C00F C00C 123.1(2) . . ?
 O001 C00G C00D 108.80(18) . . ?
 O002 C00G O001 122.1(2) . . ?
 O002 C00G C00D 129.1(2) . . ?

_shelx_res_file
;
TITL dm_jd_4me_ph_autored_a.res in P2(1)/c
    dm_jd_4me_ph_autored.res
    created by SHELXL-2018/3 at 13:52:14 on 16-Apr-2022
REM Old TITL dm_jd_4me_ph_autored_a.res in P2(1)/c
REM SHELXT solution in P2(1)/c: R1 0.151, Rweak 0.009, Alpha 0.027
REM <I/s> 0.689 for 84 systematic absences, Orientation as input
REM Formula found by SHELXT: C15 O2
CELL 0.71073 6.2421 19.2352 9.9231 90 100.931 90
ZERR 4 0.0004 0.0011 0.0008 0 0.007 0
LATT 1
SYMM -X,0.5+Y,0.5-Z
SFAC C H O
UNIT 60 64 8

L.S. 10
PLAN  5
SIZE 0.092 0.098 0.115
TEMP -123
BOND
list 4
fmap 2
acta
OMIT -3 50
OMIT 0 1 1
REM <olex2.extras>
REM <HklSrc "%.\\DM_JD_4ME_PH_autored.hkl">
REM </olex2.extras>

WGHT    0.073100    0.614200
FVAR       0.88343
O001  3    0.678229    0.680976    0.478603    11.00000    0.03761    0.03293 =
         0.03848   -0.00598    0.00420   -0.00243
O002  3    1.032684    0.662447    0.558347    11.00000    0.03541    0.04292 =
         0.05360   -0.00074   -0.00248   -0.01010
C003  1    0.466446    0.523239    0.274828    11.00000    0.02674    0.02542 =
         0.02006    0.00104    0.00511    0.00232
C004  1    0.215783    0.403217    0.184548    11.00000    0.03388    0.03201 =
         0.02536   -0.00305    0.00767   -0.00336
C005  1    0.559110    0.457113    0.285662    11.00000    0.02719    0.02862 =
         0.02777   -0.00033    0.00413    0.00337
AFIX  43
H005  2    0.709568    0.452103    0.324476    11.00000   -1.20000
AFIX   0
C006  1    0.123724    0.468885    0.174025    11.00000    0.02533    0.03774 =
         0.03279    0.00304    0.00454    0.00012
AFIX  43
H006  2   -0.026915    0.473686    0.135505    11.00000   -1.20000
AFIX   0
C007  1    0.679894    0.621023    0.193067    11.00000    0.02874    0.02896 =
         0.03106    0.00158    0.00788    0.00110
AFIX  23
H00A  2    0.795806    0.655406    0.226542    11.00000   -1.20000
H00B  2    0.743629    0.584649    0.142081    11.00000   -1.20000
AFIX   0
C008  1    0.244443    0.527901    0.217939    11.00000    0.02697    0.02832 =
         0.03369    0.00457    0.00668    0.00261
AFIX  43
H008  2    0.175246    0.572095    0.209220    11.00000   -1.20000
AFIX   0
C009  1    0.605267    0.587345    0.317595    11.00000    0.02875    0.02366 =
         0.02449    0.00216    0.00447    0.00479
C00A  1    0.437439    0.398642    0.241312    11.00000    0.03613    0.02598 =
         0.02981   -0.00240    0.00561    0.00434
AFIX  43
H00C  2    0.506257    0.354387    0.249669    11.00000   -1.20000
AFIX   0
C00B  1    0.360258    0.695835    0.302511    11.00000    0.03076    0.02483 =
         0.04490   -0.00515    0.00412    0.00695
AFIX  43
H00D  2    0.268887    0.725965    0.342303    11.00000   -1.20000
AFIX   0
C00C  1    0.497277    0.656842    0.096022    11.00000    0.03862    0.03310 =
         0.03101    0.00879    0.00646    0.00212
AFIX  23
H00E  2    0.560191    0.685426    0.030223    11.00000   -1.20000
H00F  2    0.402044    0.621259    0.042992    11.00000   -1.20000
AFIX   0
C00D  1    0.806521    0.572773    0.428748    11.00000    0.02875    0.02710 =
         0.02857    0.00368    0.00211   -0.00074
AFIX  23
H00G  2    0.773232    0.537885    0.495185    11.00000   -1.20000
H00H  2    0.929071    0.555559    0.387590    11.00000   -1.20000
AFIX   0
C00E  1    0.493893    0.643643    0.391629    11.00000    0.03387    0.02720 =
         0.03243   -0.00215    0.00715    0.00054
AFIX  13
H00I  2    0.402675    0.620773    0.451574    11.00000   -1.20000
AFIX   0
C00F  1    0.363016    0.702191    0.169600    11.00000    0.04038    0.02438 =
         0.04219    0.00569    0.00046    0.00743
AFIX  43
H00J  2    0.275401    0.737257    0.118941    11.00000   -1.20000
AFIX   0
C00G  1    0.860756    0.641585    0.496983    11.00000    0.03146    0.03387 =
         0.03668    0.00514    0.00180   -0.00335
C00H  1    0.083164    0.339291    0.136311    11.00000    0.04217    0.03870 =
         0.04332   -0.00787    0.00641   -0.00920
AFIX 137
H00K  2   -0.057313    0.341706    0.166497    11.00000   -1.50000
H00L  2    0.162576    0.297758    0.175209    11.00000   -1.50000
H00M  2    0.058082    0.336886    0.035894    11.00000   -1.50000
AFIX   0
HKLF 4


REM  dm_jd_4me_ph_autored_a.res in P2(1)/c
REM wR2 = 0.1472, GooF = S = 1.025, Restrained GooF = 1.025 for all data
REM R1 = 0.0542 for 1611 Fo > 4sig(Fo) and 0.0711 for all 2057 data
REM 155 parameters refined using 0 restraints

END

WGHT      0.0730      0.6158

REM Highest difference peak  0.662,  deepest hole -0.271,  1-sigma level  0.052
Q1    1   0.8387  0.6576  0.2875  11.00000  0.05    0.66
Q2    1   0.8868  0.6302  0.4016  11.00000  0.05    0.34
Q3    1   1.0265  0.6617  0.4657  11.00000  0.05    0.26
Q4    1   0.3110  0.3978  0.2540  11.00000  0.05    0.20
Q5    1   0.3453  0.6304  0.3650  11.00000  0.05    0.20
;
_shelx_res_checksum                80110
_shelx_hkl_file
;
   0   0  -1    0.41    0.17
   0   0  -2 4043.96   60.43
   0   0   2 4164.85   61.02
   0   0   3    1.67    1.97
   0   0  -3   -1.78    0.85
   0   0   3    0.72    0.49
   0   0   4  608.51   30.50
   0   0  -4  601.41   30.12
   0   0   4  537.29   16.20
   0   0   5    3.42    3.30
   0   0  -5   -2.50    3.12
   0   0   5    0.65    0.90
   0   0   6  151.19   19.68
   0   0  -6  147.36   18.90
   0   0   6  184.64   10.94
   0   0   7   -0.70    2.22
   0   0  -7    3.51    5.01
   0   0   7    1.32    1.47
   0   0  -8  163.88   22.94
   0   0   8  174.27   23.74
   0   0   8  207.61   12.49
   0   0  -9   -6.72    6.52
   0   0   9   -4.54    5.63
   0   0   9    1.08    2.29
   0   0   9    2.41    1.36
   0   0 -10  159.52   26.42
   0   0  10  167.10   26.34
   0   0  10   69.72    7.64
   0   0  10   98.83    8.32
   0   0  11    0.73    9.61
   0   0 -11    9.45    7.04
   0   0  12   11.44   10.03
   0   0  13   15.87   13.03
   0   1  -1   -0.11    0.74
   0  -1  -1    0.65    1.14
   0  -1   2  396.44   17.49
   0   1   2  380.91   17.14
   0   1  -2  381.91   16.99
   0  -1  -2  373.86   17.14
   0   1   2  353.11   10.06
   0   1  -2  360.38   11.31
   0  -1   2  391.51   11.20
   0   1   3 2249.94   52.39
   0   1  -3 2348.21   52.48
   0  -1  -3 2297.06   53.46
   0  -1   3 2200.90   51.74
   0  -1   3 2244.48   33.29
   0  -1  -4  164.38   15.70
   0   1  -4  159.18   15.55
   0   1   4  163.19   16.08
   0  -1   4  185.78   16.84
   0  -1   4  174.03    9.29
   0  -1   5    6.60    3.81
   0   1   5    2.41    4.02
   0  -1  -5    3.55    1.24
   0   1  -5    1.48    3.12
   0  -1   5    4.37    2.39
   0  -1   6    1.09    1.91
   0   1   6    3.71    2.14
   0   1  -6    1.39    4.26
   0  -1  -6   -5.08    3.99
   0  -1   6   -0.02    0.80
   0   1   6    0.27    1.05
   0   1  -7   68.11   13.26
   0  -1  -7   64.31   12.69
   0   1   7   50.69   12.49
   0  -1   7   81.48   15.80
   0   1   7   55.94    6.92
   0   1   7   98.04    7.96
   0  -1   7   89.92    8.10
   0   1  -8   27.34   10.37
   0  -1  -8   29.85    9.00
   0   1   8   26.51   10.59
   0  -1   8   15.96    8.04
   0   1   8   18.58    3.89
   0   1   8   32.61    4.26
   0  -1   8   27.71    5.03
   0  -1  -9   41.91   11.36
   0   1  -9   60.80   15.86
   0   1   9   26.89   10.18
   0  -1   9   56.39   14.27
   0   1   9   30.31    5.10
   0   1   9   38.64    5.26
   0  -1   9   44.80    6.90
   0  -1 -10   51.54   16.85
   0   1 -10   35.73   10.83
   0  -1  10   37.88   13.40
   0   1  10   44.73   16.26
   0  -1  10   26.11    5.75
   0  -1  10   30.84    5.56
   0   1  11   10.14   11.11
   0  -1  11    6.34    6.88
   0   1 -11   -9.81   10.87
   0  -1 -11   -2.97    6.97
   0  -1  12   30.48   18.06
   0   1  12    3.58    9.97
   0   1 -12   32.38   15.84
   0  -1  13   -1.87   10.42
   0   1  13   12.74   15.03
   0   2   0  354.69   13.98
   0  -2   0  350.49    9.78
   0  -2   0  377.77   10.62
   0   2   0  353.66   10.38
   0  -2   0  347.33   10.73
   0  -2  -1  758.23   21.60
   0   2   1  824.99   22.82
   0   2   1  795.27   15.58
   0   2  -1  763.41   15.89
   0  -2   1  786.59   16.30
   0  -2  -1  776.70   16.00
   0  -2   2 4164.15   65.73
   0   2   2 4529.87   68.99
   0  -2  -2 4249.15   66.72
   0  -2  -2 4297.54   48.55
   0   2   2 4410.82   47.22
   0  -2   2 4306.03   48.81
   0   2  -2 4413.97   51.44
   0   2  -2 4349.62   63.90
   0  -2  -3  575.05   26.51
   0   2  -3  566.24   25.87
   0  -2   3  549.48   25.59
   0   2   3  562.30   26.57
   0   2   3  507.69   14.87
   0  -2   3  506.74   15.54
   0   2  -3  546.11   17.88
   0  -2  -4  344.99   23.50
   0   2  -4  311.80   21.92
   0  -2   4  316.51   22.81
   0   2   4  312.86   22.48
   0   2   4  293.42   12.40
   0  -2   4  309.71   13.03
   0   2  -5    0.41    2.76
   0  -2  -5   -0.90    3.31
   0  -2   5    1.39    3.27
   0   2   5    4.23    3.90
   0   2   5   -0.28    0.61
   0  -2   5    1.51    1.56
   0   2  -6  103.28   15.82
   0  -2   6   91.64   14.88
   0   2   6   97.46   15.64
   0  -2  -6   97.01   14.28
   0   2   6  100.06    8.12
   0  -2   6  102.10    9.02
   0  -2  -7   33.51    9.63
   0   2  -7   30.70    9.59
   0   2   7   27.81    8.38
   0  -2   7   26.86    9.18
   0   2   7   17.82    3.91
   0   2   7   30.36    4.30
   0  -2   7   30.45    5.36
   0   2   8   36.40   11.95
   0  -2   8   41.97   12.22
   0   2  -8   33.62    8.77
   0  -2  -8   34.19   12.09
   0   2   8   21.10    4.67
   0  -2   8   34.34    5.63
   0   2   8   39.24    4.81
   0   2  -9   73.77   15.13
   0  -2  -9  111.94   20.73
   0  -2   9  116.27   21.53
   0   2   9   89.95   19.54
   0   2   9  103.97    7.89
   0  -2   9  122.06   12.31
   0   2  10    6.36    7.45
   0  -2  10    9.06    6.12
   0   2 -10   -0.59    6.97
   0  -2 -10   -1.24    7.70
   0  -2  10   -1.27    2.57
   0   2 -11  114.40   22.82
   0  -2 -11  129.01   25.19
   0  -2  11  104.20   21.50
   0   2  11  123.58   26.35
   0  -2  11   46.07    7.18
   0  -2  11   50.26    6.93
   0  -2  12  -15.82   14.78
   0   2  12    9.67   11.16
   0   2 -12   -6.92   12.02
   0  -2  13   26.91   18.51
   0   2  13   11.06   11.45
   0   3   0    3.08    1.52
   0  -3   0   -0.76    0.57
   0   3   0    0.03    1.03
   0  -3   0    1.69    1.68
   0   3   0    2.64    1.41
   0  -3   0    1.09    1.12
   0  -3   0   -0.05    0.49
   0   3   0    0.47    0.52
   0   3   1  974.14   29.63
   0  -3  -1 1011.09   29.74
   0  -3   1 1007.02   22.73
   0  -3  -1 1097.42   24.60
   0   3  -1  980.58   22.44
   0   3   1 1018.01   21.96
   0  -3  -1  988.95   22.29
   0  -3  -1 1024.22   25.50
   0   3  -1 1017.67   25.37
   0  -3   1  995.61   25.78
   0   3   2 1239.12   36.99
   0  -3  -2 1090.14   34.29
   0  -3   2 1182.86   26.18
   0   3   2 1115.73   23.78
   0  -3  -2 1271.93   26.35
   0  -3   2 1260.46   34.49
   0   3  -2 1219.29   26.66
   0   3  -2 1226.18   32.57
   0  -3   3 2224.18   54.68
   0   3   3 2087.26   55.45
   0  -3  -3 2138.67   54.79
   0   3   3 2195.11   35.68
   0  -3   3 2131.47   37.98
   0  -3  -3 2140.92   36.94
   0   3  -3 2067.93   50.55
   0   3  -3 2200.64   40.47
   0  -3  -4   -1.72    3.11
   0   3   4    3.06    2.47
   0  -3   4   -0.29    2.43
   0   3  -4    3.88    1.56
   0  -3   4    2.04    1.78
   0   3   4    2.46    1.12
   0   3  -4    2.78    1.60
   0  -3   5  129.34   16.38
   0  -3  -5  149.25   17.47
   0   3  -5  128.50   15.78
   0   3   5  126.24   16.72
   0  -3   5  128.62   10.31
   0   3   5  117.93    8.84
   0  -3  -6   24.21    8.03
   0  -3   6   23.49    8.35
   0   3   6   19.07    7.33
   0   3  -6   22.34    7.51
   0   3   6    8.19    2.73
   0  -3   6   17.94    4.31
   0  -3   7   30.16    9.33
   0   3   7   41.17   11.85
   0  -3  -7   37.24    9.06
   0   3  -7   33.88    9.01
   0   3   7   29.69    4.83
   0  -3   7   38.24    6.50
   0  -3   8   17.58    6.20
   0   3   8    9.42    7.13
   0  -3  -8   20.93    9.49
   0   3  -8   31.70   11.02
   0  -3   8   17.85    5.21
   0   3   8   11.51    3.01
   0   3   8   33.32    4.65
   0  -3   9    4.42    4.57
   0   3   9   -2.90    4.75
   0   3  -9    9.24    7.86
   0  -3  -9   15.49   10.66
   0  -3   9    1.28    2.73
   0   3   9    5.80    1.87
   0   3   9    2.85    1.40
   0  -3  10  111.02   22.65
   0   3  10   96.79   21.45
   0   3 -10   95.95   18.88
   0  -3 -10   86.28   19.12
   0  -3  10   71.36   11.33
   0   3  11   19.77   13.04
   0  -3  11    1.97    5.47
   0   3 -11    7.82    7.71
   0  -3 -11    6.16    8.60
   0  -3  11   12.15    4.99
   0  -3  12  -23.92   17.78
   0   3  12  -22.71   20.11
   0  -3 -12    7.60   12.11
   0   3 -12   13.75   14.41
   0   3  13    3.23   11.12
   0  -3  13   14.40   13.08
   0  -4   0 5594.43   85.76
   0   4   0 5707.46   87.15
   0  -4   0 5638.15   70.23
   0   4   0 5808.97   68.47
   0   4   0 5810.04   66.67
   0  -4   0 5755.47   66.54
   0   4   0 5909.69   71.09
   0  -4   0 5811.52   71.41
   0   4   1  705.82   28.24
   0  -4  -1  699.35   27.89
   0  -4   1  736.75   30.39
   0   4  -1  683.87   22.77
   0   4   1  717.94   20.91
   0  -4  -1  710.34   21.93
   0   4  -1  719.83   21.67
   0  -4  -1  684.39   20.92
   0  -4   1  714.02   21.52
   0   4  -1  748.53   23.67
   0   4   1  789.81   24.68
   0  -4   1  686.18   23.25
   0  -4  -1  749.30   24.21
   0   4   2 1297.02   41.47
   0  -4  -2 1300.03   40.55
   0   4   2 1229.30   27.89
   0   4  -2 1187.77   28.70
   0  -4   2 1189.51   29.55
   0  -4  -2 1182.10   29.16
   0   4  -2 1264.91   35.22
   0  -4   2 1246.83   36.44
   0   4   3  420.41   25.43
   0  -4  -3  415.34   24.73
   0  -4   3  423.71   23.96
   0  -4  -3  390.07   16.71
   0  -4   3  394.94   17.32
   0   4   3  387.78   15.62
   0   4  -3  426.91   18.76
   0   4  -3  363.20   21.16
   0   4   4   38.02    8.76
   0  -4  -4   40.62    8.24
   0   4  -4   36.59    7.59
   0  -4   4   36.59    8.10
   0   4  -4   38.78    6.09
   0   4   4   33.27    4.60
   0  -4   4   38.11    5.65
   0  -4   5  112.62   15.66
   0   4  -5  104.59   13.82
   0   4   5  111.03   15.97
   0  -4  -5   97.94   14.55
   0  -4   5   96.55    9.64
   0   4   5  101.17    9.21
   0  -4  -6   -1.01    2.21
   0  -4   6    0.63    2.28
   0   4   6    2.57    3.99
   0   4  -6   -1.90    2.96
   0  -4   6    1.29    1.63
   0   4   6    0.39    0.82
   0   4   7   53.98   12.38
   0  -4  -7   67.70   15.57
   0  -4   7   57.57   13.66
   0   4  -7   57.36   12.92
   0   4   7   47.05    6.33
   0  -4   7   61.22    8.25
   0  -4   8   -3.90    5.61
   0  -4  -8    6.65    7.78
   0   4   8    5.99    4.93
   0   4  -8    1.48    3.44
   0   4   8    6.82    2.48
   0  -4   8    3.84    3.01
   0   4   8    2.12    1.44
   0   4   9    5.15    7.90
   0  -4   9    6.98    7.60
   0   4  -9  -10.09    7.63
   0  -4  -9   -5.51    4.78
   0   4   9    2.19    1.31
   0   4   9   -0.72    0.73
   0  -4   9   -2.09    2.12
   0   4  10   16.96   10.28
   0  -4  10   30.46   11.42
   0  -4 -10   27.56   11.53
   0   4 -10   33.24   13.72
   0  -4  10   30.97    8.31
   0  -4  11  103.01   24.19
   0   4  11   79.24   24.22
   0   4 -11   62.75   17.67
   0  -4  11   54.74   10.64
   0  -4 -12   12.64   10.27
   0   4 -12   31.91   17.39
   0  -4  12   16.75   15.27
   0   4  12   24.32   14.48
   0  -4  12    7.74    3.88
   0  -4  12   17.02    5.75
   0   4  13   86.27   25.67
   0  -5   0    3.02    2.34
   0   5   0    2.50    2.74
   0   5   0   -0.05    1.72
   0  -5   0    2.59    3.20
   0  -5   0    2.38    1.81
   0   5   0    2.20    1.90
   0   5   0   -1.87    1.23
   0  -5   0    2.01    2.33
   0  -5   1   -1.91    1.43
   0  -5  -1    1.44    2.12
   0   5  -1    3.49    2.66
   0  -5  -1    5.53    4.49
   0   5   1    3.22    1.14
   0  -5   1    0.91    1.90
   0   5   1    0.84    0.90
   0   5  -1    3.68    1.92
   0  -5  -1    0.52    1.18
   0  -5   1    4.19    2.09
   0   5   1    2.10    2.31
   0   5  -1    0.97    1.68
   0  -5  -1    0.78    1.21
   0   5   1    3.69    2.01
   0   5   2  126.08   14.13
   0  -5  -2  142.65   14.51
   0   5   2  122.58    9.50
   0  -5  -2  116.20   10.83
   0   5  -2  125.53   10.07
   0  -5  -2  124.12   10.13
   0  -5   2  112.06    9.84
   0  -5  -2  127.50   11.82
   0  -5   2  126.14   12.16
   0   5  -2  120.05   11.40
   0  -5  -3  147.24   15.66
   0   5   3  141.12   15.51
   0  -5  -3  127.07   10.32
   0  -5   3  126.35   10.74
   0   5   3  134.43    9.88
   0  -5   3  145.70   14.74
   0   5  -3  129.36   11.09
   0   5  -3  137.28   13.19
   0   5   4  187.58   19.70
   0  -5  -4  207.56   19.94
   0  -5   4  194.33   19.58
   0  -5   4  184.46   13.48
   0  -5  -4  169.37   12.55
   0   5   4  179.01   11.92
   0   5  -4  201.90   14.48
   0   5  -4  190.21   17.22
   0  -5  -5  577.04   35.94
   0  -5   5  516.90   33.73
   0   5   5  521.96   35.50
   0   5   5  471.72   19.94
   0  -5   5  446.48   22.79
   0   5  -5  490.00   30.86
   0   5  -5  501.52   24.99
   0  -5  -6   77.14   14.95
   0   5   6   62.38   13.57
   0   5  -6   77.34   13.46
   0  -5   6   82.17   14.58
   0   5   6   54.75    7.12
   0  -5   6   80.82    9.87
   0   5  -7  100.69   15.62
   0   5   7   88.75   16.49
   0  -5  -7  127.32   19.77
   0  -5   7   88.16   16.57
   0   5   7   77.43    8.19
   0  -5   7   84.21   10.76
   0  -5  -8   -0.26    5.94
   0   5   8   -0.81    3.80
   0  -5   8   -1.36    6.44
   0   5  -8    5.22    5.67
   0   5   8    2.37    1.83
   0  -5  -9   61.94   15.93
   0   5   9   67.51   16.66
   0  -5   9   61.47   15.31
   0   5  -9   73.22   15.69
   0  -5   9   62.16   10.60
   0   5   9   70.90    6.59
   0   5   9   44.95    4.69
   0  -5  10  293.32   36.92
   0   5  10  295.03   38.36
   0  -5 -10  299.04   37.06
   0   5 -10  310.25   35.66
   0  -5  10  238.96   23.21
   0   5  11   17.64   10.15
   0  -5  11   -8.60   11.78
   0   5 -11   30.94   12.82
   0  -5  11    1.01    4.05
   0  -5  12    5.14   13.34
   0   5  12    0.69   11.04
   0  -5 -12  -25.20   21.16
   0   5 -12    4.73   11.14
   0  -5  12   -0.95    4.06
   0   5  13    0.26   12.72
   0  -6   0 3506.66   78.58
   0   6   0 3534.44   80.27
   0   6   0 3704.40   60.76
   0   6   0 3644.59   59.00
   0  -6   0 3566.38   58.94
   0  -6   0 3701.37   63.44
   0  -6   0 3630.32   64.53
   0   6   0 3632.22   63.42
   0   6   1  269.07   21.49
   0  -6  -1  300.97   21.90
   0  -6   1  286.12   22.88
   0   6   1  294.96   16.24
   0   6  -1  294.59   16.68
   0  -6   1  317.69   18.37
   0  -6   1  307.95   17.20
   0  -6  -1  302.18   16.57
   0   6  -1  291.11   16.52
   0  -6  -1  315.99   17.10
   0   6   1  298.90   16.29
   0  -6  -1  284.81   17.57
   0  -6   1  289.35   18.07
   0   6  -1  303.24   17.61
   0   6   1  275.80   17.53
   0  -6  -2 1281.88   46.90
   0   6   2 1426.23   51.13
   0  -6   2 1337.36   50.90
   0  -6   2 1340.32   37.29
   0   6  -2 1283.29   41.12
   0  -6  -2 1325.08   36.89
   0   6   2 1243.90   33.96
   0   6  -2 1305.39   35.82
   0  -6  -2 1269.35   37.53
   0  -6  -2 1425.19   42.73
   0   6  -2 1287.58   39.61
   0  -6   2 1254.94   41.28
   0  -6  -3  250.87   21.51
   0   6   3  255.43   22.76
   0  -6  -3  237.26   15.41
   0   6   3  251.83   14.84
   0  -6   3  232.34   15.58
   0   6  -3  241.78   15.66
   0  -6   3  255.89   20.40
   0   6  -3  251.38   18.83
   0  -6   4   15.01    6.34
   0   6  -4   25.68    6.30
   0  -6  -4   38.92    7.95
   0   6   4   23.19    6.96
   0  -6  -4   29.65    6.05
   0   6  -4   25.67    5.43
   0   6   4   28.58    4.90
   0  -6   4   21.38    4.93
   0  -6  -5  264.69   25.43
   0   6   5  207.27   22.87
   0  -6   5  203.58   21.74
   0  -6   5  187.54   15.83
   0   6   5  198.91   13.65
   0   6  -5  196.83   19.63
   0   6  -5  225.48   17.12
   0   6   6    8.38    5.44
   0  -6  -6    3.05    4.95
   0   6  -6    9.19    5.19
   0  -6   6   10.90    5.84
   0  -6   6    4.14    2.57
   0   6   6    7.44    3.23
   0   6  -6    4.12    3.64
   0   6   7    5.56    4.78
   0  -6  -7    4.95    4.49
   0  -6   7    1.56    5.92
   0   6  -7   -5.62    5.23
   0   6   7   -0.15    1.77
   0  -6   7    7.38    4.30
   0   6  -8  151.47   22.22
   0  -6  -8  173.46   26.02
   0  -6   8  147.71   24.24
   0   6   8  138.67   23.65
   0   6   8  145.92   10.86
   0  -6   8  133.06   16.15
   0  -6  -9   66.51   18.84
   0   6   9   67.34   17.87
   0  -6   9   48.99   13.83
   0   6  -9   50.80   13.72
   0  -6   9   37.79    8.63
   0   6   9   41.17    4.85
   0  -6 -10   32.33   14.30
   0  -6  10   12.01    8.76
   0   6  10   12.57    7.67
   0   6 -10    3.33    6.44
   0  -6  10   19.64    7.20
   0   6  11   32.38   15.83
   0  -6  11   17.11   12.05
   0   6 -11   20.50   10.04
   0  -6 -11   56.15   20.89
   0  -6  11   14.67    6.91
   0   6  12  -10.88   14.36
   0  -6  12    3.75   12.11
   0   6 -12   -9.84   13.08
   0  -6 -12   -8.33   14.50
   0  -6  12    2.64    5.34
   0  -7   0    1.70    1.96
   0   7   0    0.82    1.83
   0  -7   0    2.76    3.72
   0   7   0    6.17    5.33
   0   7   0    0.59    1.22
   0  -7   0    2.21    1.38
   0   7   0    2.80    2.67
   0  -7   0    0.36    1.71
   0   7  -1    1.20    2.05
   0  -7  -1    0.18    1.54
   0  -7   1    2.32    2.09
   0   7   1    5.52    4.32
   0  -7   1    3.21    4.09
   0  -7  -1   -1.86    2.55
   0   7  -1    5.77    4.93
   0   7   1    0.57    1.85
   0  -7  -1    1.76    1.86
   0  -7   1   -0.20    1.62
   0   7  -1    3.93    2.29
   0   7   1    1.26    1.48
   0   7   1   -0.18    0.89
   0   7  -1    3.08    2.41
   0  -7   1    2.46    2.05
   0  -7  -1    4.38    2.85
   0   7  -2   14.09    4.23
   0  -7   2   11.46    3.56
   0  -7   2   13.58    6.42
   0  -7  -2   13.89    4.74
   0   7   2   11.46    4.26
   0  -7  -2   17.45    4.74
   0   7  -2   20.69    4.99
   0   7  -2   15.05    4.21
   0  -7  -2   16.03    4.73
   0  -7   2   14.50    3.89
   0   7   2   10.77    3.56
   0  -7  -2   24.14    6.15
   0  -7  -3  458.57   30.58
   0   7   3  387.93   29.62
   0  -7  -3  383.35   23.47
   0  -7   3  383.04   21.65
   0   7  -3  363.51   20.12
   0   7   3  401.98   20.16
   0  -7  -3  390.80   21.48
   0  -7  -3  391.03   25.11
   0   7  -3  394.47   24.54
   0  -7   3  396.39   26.02
   0  -7   4    4.68    2.47
   0   7  -4    0.70    1.54
   0   7   4    4.28    2.65
   0  -7  -4    1.81    4.32
   0  -7  -4    0.75    1.10
   0   7   4    8.10    3.75
   0   7  -4    5.05    3.02
   0  -7   4    7.57    3.93
   0   7  -5    0.45    1.58
   0  -7   5    4.50    3.26
   0   7   5    0.91    2.27
   0  -7  -5    0.09    2.38
   0  -7  -5   -2.00    1.94
   0   7   5    3.97    2.78
   0   7  -5    1.30    2.54
   0   7   6   30.86   10.92
   0  -7  -6   43.31   11.78
   0   7  -6   30.87    9.10
   0  -7   6   33.44   10.26
   0   7   6   37.37    6.45
   0  -7   6   46.50    9.19
   0  -7  -7  114.83   19.55
   0   7   7  111.76   20.94
   0   7  -7  133.70   19.22
   0  -7   7   97.96   19.76
   0   7   7  103.76   10.09
   0  -7   7  121.71   15.03
   0   7  -8   95.84   17.58
   0   7   8  119.72   22.29
   0  -7  -8   99.48   19.47
   0  -7   8   87.11   19.27
   0   7   8  113.94   10.14
   0  -7   8   97.11   14.20
   0   7   9    9.27    6.09
   0  -7   9   34.97   14.53
   0  -7  -9   30.50   15.40
   0   7  -9    7.27    4.91
   0  -7   9   16.38    6.76
   0   7   9   16.54    3.23
   0   7  10    7.82    8.27
   0  -7  10   16.17   11.47
   0   7 -10    8.09    6.12
   0  -7  10   11.04    5.90
   0  -7  11    6.82   10.86
   0   7  11   -0.65    8.98
   0   7 -11   -7.72    8.90
   0  -7 -11   -3.31    9.01
   0  -7  11    2.99    4.70
   0   7  12   15.41   10.18
   0  -7  12    5.92   12.53
   0  -7 -12  -23.03   14.37
   0   7 -12   10.72   12.99
   0  -7  12    3.61    7.83
   0  -8   0  687.07   38.77
   0   8   0  744.79   41.56
   0   8   0  718.01   29.72
   0  -8   0  719.40   28.87
   0   8   0  734.31   28.48
   0  -8   0  778.32   31.68
   0   8   0  670.77   29.98
   0  -8   0  745.81   32.64
   0  -8   1   77.64   10.93
   0   8  -1   70.62    9.71
   0  -8  -1   58.32    9.22
   0  -8   1   79.48   14.08
   0   8   1   61.56   11.75
   0   8  -1   75.61   13.15
   0  -8  -1   60.60   11.35
   0  -8  -1   64.62    8.94
   0   8  -1   70.52    9.47
   0   8   1   70.11    9.34
   0   8   1   75.27    9.21
   0  -8   1   67.92    9.75
   0   8  -1   68.38    9.12
   0   8   1   66.01    9.87
   0  -8  -1   76.09    9.87
   0  -8   1   64.28    9.54
   0   8   2  139.34   18.15
   0  -8  -2  143.71   17.78
   0  -8   2  131.35   18.95
   0  -8  -2  141.35   14.08
   0  -8   2  147.95   14.29
   0   8  -2  134.56   12.91
   0   8   2  149.29   13.10
   0   8  -2  139.34   14.41
   0  -8  -2  149.81   13.94
   0  -8  -2  140.55   15.17
   0   8  -2  143.90   14.34
   0  -8   2  143.91   15.44
   0   8   3  310.27   27.89
   0  -8  -3  349.88   28.13
   0  -8  -3  380.44   22.63
   0   8   3  379.96   20.94
   0   8  -3  339.51   20.59
   0   8  -3  364.34   25.98
   0  -8  -3  335.22   22.23
   0   8  -3  357.41   24.10
   0  -8   3  360.45   26.21
   0  -8  -3  307.23   23.06
   0  -8  -4    1.80    3.27
   0   8   4    3.71    2.37
   0   8  -4   -0.41    2.04
   0  -8   4    0.23    2.10
   0   8  -4    2.53    2.74
   0   8   4    0.72    1.65
   0  -8  -4   -0.05    1.66
   0  -8   4    1.34    1.55
   0  -8  -4   -2.12    2.56
   0  -8   5  260.97   27.55
   0  -8  -5  290.83   27.81
   0   8   5  260.95   28.35
   0   8   5  296.33   18.65
   0  -8  -5  281.71   19.92
   0  -8   5  298.14   22.28
   0   8  -5  299.96   25.50
   0  -8  -6   29.68    9.72
   0   8   6   48.22   13.06
   0   8  -6   35.47    9.92
   0  -8   6   37.53   11.36
   0   8  -6   48.81    9.39
   0   8   6   45.87    7.66
   0  -8   6   42.12    8.85
   0   8   7  478.39   43.70
   0  -8  -7  543.78   43.73
   0  -8   7  472.33   41.65
   0  -8   7  511.27   32.03
   0   8   7  492.33   23.72
   0   8  -7  540.78   32.73
   0   8  -7  531.38   38.17
   0   8   8   85.21   18.81
   0  -8  -8   84.78   19.75
   0  -8   8   55.38   15.58
   0   8  -8   65.53   14.27
   0  -8   8   81.84   13.20
   0   8   8   75.54    8.71
   0  -8   9   14.28    7.95
   0   8   9   20.81   12.17
   0   8  -9   17.11    8.81
   0   8   9   13.58    2.96
   0  -8   9   18.55    6.47
   0  -8 -10   11.80   10.47
   0   8  10   24.45   15.05
   0  -8  10   26.79   12.62
   0   8 -10   13.18    8.69
   0  -8  10   11.34    7.94
   0  -8  11   49.94   17.44
   0   8  11   66.69   25.01
   0  -8 -11   47.09   20.86
   0   8 -11   34.98   12.62
   0  -8  11   47.47   14.24
   0  -8  12   -2.37   11.74
   0  -8  12   -6.90    7.46
   0  -9   0    1.20    2.53
   0   9   0   -1.07    2.60
   0  -9   0   -1.21    2.18
   0   9   0    4.37    3.61
   0   9   0    1.18    2.65
   0  -9   0   -1.60    2.51
   0   9   0   -0.52    2.19
   0  -9   0    0.42    2.98
   0  -9  -1  617.02   39.30
   0   9   1  652.43   41.44
   0   9  -1  697.56   42.99
   0  -9   1  712.28   42.52
   0   9   1  710.76   30.15
   0   9   1  713.00   30.62
   0   9  -1  702.82   31.00
   0  -9  -1  724.62   32.52
   0  -9  -1  689.87   30.67
   0  -9   1  722.34   32.44
   0   9  -1  675.07   30.19
   0   9  -1  683.73   32.28
   0   9   1  766.65   35.10
   0  -9   1  710.80   35.02
   0  -9  -1  688.36   33.63
   0  -9   2  111.15   14.25
   0  -9  -2  120.45   16.90
   0   9   2  112.60   17.21
   0  -9   2   87.03   15.40
   0  -9  -2  108.34   12.69
   0   9  -2  121.39   13.59
   0   9   2  123.72   12.60
   0  -9   2  115.90   13.62
   0  -9  -2  134.86   14.33
   0   9  -2  111.61   12.71
   0   9  -2  116.62   13.92
   0  -9  -2  137.90   15.02
   0  -9   3   32.71    7.99
   0   9  -3   37.15    8.58
   0  -9   3   33.91   10.93
   0  -9  -3   41.83   10.75
   0   9   3   37.11    9.77
   0  -9  -3   38.21    8.55
   0   9   3   35.83    6.94
   0  -9  -3   36.53    8.57
   0  -9   3   23.68    6.37
   0  -9  -3   29.65    7.18
   0  -9  -4   12.77    5.95
   0   9   4   15.94    7.07
   0   9  -4   17.29    6.29
   0  -9   4   17.08    5.82
   0  -9   4   18.79    6.20
   0   9  -4   26.53    6.54
   0   9   4   16.88    4.86
   0  -9  -4   26.82    7.11
   0  -9  -4   15.06    6.47
   0   9   5  361.15   34.93
   0  -9   5  324.89   31.13
   0  -9  -5  397.84   34.10
   0   9   5  372.14   21.91
   0  -9   5  323.38   24.50
   0  -9  -5  354.99   24.26
   0  -9  -5  363.68   29.46
   0   9  -5  390.35   29.32
   0   9  -5  369.00   25.21
   0  -9  -6  567.53   43.68
   0  -9   6  669.22   45.73
   0   9   6  720.33   51.60
   0  -9  -6  613.88   32.13
   0   9   6  702.14   29.97
   0  -9   6  666.33   36.06
   0   9  -6  692.77   36.38
   0   9  -6  640.27   40.36
   0  -9   7   98.76   20.80
   0   9  -7  128.81   19.28
   0   9   7  107.63   21.23
   0  -9  -7  127.34   21.99
   0   9   7  116.68   12.70
   0   9  -7  104.97   15.11
   0  -9   7  112.30   15.65
   0   9   8   47.08   17.79
   0  -9  -8   60.35   16.27
   0  -9   8   40.21   13.33
   0   9  -8   49.94   12.86
   0  -9   8   47.19   11.34
   0   9   8   43.03    7.07
   0  -9   9   14.38    8.81
   0   9   9   12.46   11.10
   0  -9  -9   -1.56    9.17
   0   9  -9   19.76   10.24
   0   9   9    5.20    2.26
   0  -9   9    5.43    5.45
   0  -9 -10   31.44   16.02
   0   9  10   10.02   12.03
   0  -9  10   22.58   10.79
   0   9 -10   26.14   13.52
   0  -9  10   12.53    9.65
   0   9  10   15.28    3.53
   0  -9 -11   -5.49   17.12
   0  -9  11    5.14    7.31
   0   9 -11   22.21   16.97
   0  -9  11   18.29   13.12
   0  -9  12    6.61   11.40
   0   9  12   -6.60   19.41
   0 -10   0   82.85   12.02
   0  10   0   71.50   10.94
   0  10   0   76.87   15.20
   0 -10   0   82.07   14.37
   0  10   0   70.98    9.65
   0 -10   0   80.76   11.26
   0 -10   0   81.30   12.08
   0  10   0   71.50   10.49
   0  10  -1   76.85   11.04
   0 -10   1   72.91   11.92
   0 -10  -1   59.86   10.71
   0  10   1   53.62   12.18
   0 -10   1   67.72   15.56
   0 -10  -1   63.93   13.47
   0  10  -1   75.46   15.56
   0 -10   1   74.69   10.83
   0  10   1   66.96   10.00
   0 -10  -1   64.22   10.02
   0  10  -1   70.22    9.99
   0  10   1   94.17   11.50
   0  10   1   85.69   12.18
   0 -10   1   74.07   11.71
   0 -10  -1   80.88   11.68
   0  10   2  947.78   53.62
   0 -10  -2 1028.65   53.20
   0 -10   2  928.93   54.03
   0  10  -2  973.85   39.11
   0 -10  -2  954.58   39.81
   0  10  -2  976.85   40.19
   0  10   2  968.17   37.46
   0 -10   2  969.68   41.18
   0 -10  -2 1003.27   43.77
   0 -10   2  981.94   45.32
   0  10  -2  983.92   41.88
   0 -10  -3   99.92   14.52
   0 -10   3   71.02   12.88
   0  10  -3   93.19   13.51
   0  10   3  103.60   18.14
   0 -10   3   78.10   16.94
   0 -10  -3   99.02   17.15
   0  10   3  100.69   12.07
   0  10  -3   88.01   13.36
   0 -10  -3  103.05   13.47
   0 -10   3  101.16   13.73
   0  10  -3   80.00   11.25
   0  10  -4  131.98   16.83
   0 -10   4  131.69   18.78
   0  10   4  140.76   21.95
   0 -10  -4  157.59   21.49
   0 -10   4  129.43   21.90
   0  10   4  135.27   13.97
   0 -10  -4  129.17   16.04
   0  10  -4  145.78   18.39
   0 -10   4  125.75   15.30
   0 -10  -4  126.27   17.06
   0  10  -4  149.47   16.01
   0 -10   5    5.01    5.27
   0  10  -5    8.50    2.90
   0 -10  -5    5.66    6.98
   0  10   5    5.66    5.95
   0 -10  -5   14.20    7.07
   0  10  -5   16.08    6.11
   0 -10  -5    9.46    5.75
   0 -10   5    8.92    5.71
   0  10   5   19.01    5.38
   0 -10   6  217.07   26.85
   0  10   6  218.12   30.00
   0 -10  -6  230.00   28.45
   0  10   6  216.82   17.55
   0 -10  -6  206.67   19.55
   0 -10   6  206.79   21.71
   0  10  -6  233.82   24.84
   0 -10  -6  216.96   24.38
   0  10  -6  213.28   20.60
   0  10   7   52.71   14.92
   0 -10  -7   51.59   14.03
   0 -10   7   50.46   16.30
   0  10  -7   41.54   12.90
   0  10   7   39.89    7.17
   0  10  -7   58.63   11.43
   0 -10   7   56.85   11.84
   0 -10  -8  118.06   23.53
   0  10   8   94.27   21.68
   0 -10   8   90.53   19.54
   0  10  -8  102.98   18.78
   0 -10   8   96.55   16.77
   0  10   8  118.51   12.21
   0  10   9  -13.05   10.15
   0 -10  -9   -6.84    8.73
   0  10  -9    6.42    9.42
   0 -10   9    4.09    5.08
   0  10   9    0.12    2.22
   0 -10   9    3.80    8.18
   0 -10  10   15.87   12.36
   0 -10 -10    7.26    8.91
   0  10 -10   21.25   13.53
   0 -10  10   26.28   11.75
   0  10  10   20.73    4.29
   0  10  11  -19.22   17.69
   0 -10  11   23.62   12.31
   0 -10 -11   17.75   18.08
   0  10 -11    8.29   12.80
   0 -10  12   -0.22    9.87
   0  10  12  -10.18   15.80
   0  11   0    2.60    2.73
   0 -11   0    4.99    4.80
   0  11   0    2.00    5.20
   0  11   0    5.55    3.33
   0 -11   0    3.75    3.77
   0  11   0    5.97    3.15
   0 -11   0    4.41    4.30
   0 -11  -1   33.29    8.68
   0 -11   1   21.78    6.38
   0  11  -1    6.44    3.02
   0 -11  -1   18.86    7.28
   0 -11   1   10.98    7.08
   0  11   1   18.97    8.35
   0  11  -1    6.73    6.00
   0  11  -1   11.73    4.45
   0 -11  -1   13.43    4.47
   0  11   1   22.31    6.21
   0 -11   1   14.52    4.95
   0  11   1   21.18    7.38
   0  11   1   14.94    4.47
   0 -11  -1    8.81    4.85
   0 -11   1   18.55    6.00
   0  11  -1   12.93    5.30
   0  11  -2    8.79    5.00
   0 -11  -2    2.47    2.72
   0 -11   2    8.44    4.71
   0 -11   2   10.03    5.45
   0 -11  -2    6.88    5.13
   0  11   2    3.61    4.87
   0 -11  -2    1.69    2.57
   0 -11  -2    3.49    4.04
   0  11   2    0.74    3.01
   0  11  -2    3.57    2.86
   0 -11   2   -0.48    1.74
   0  11  -3   23.57    6.95
   0 -11   3   13.32    4.82
   0 -11   3   22.40    8.24
   0  11   3   24.17    9.43
   0 -11  -3   29.89    9.47
   0  11  -3   15.51    5.77
   0 -11  -3   13.46    5.73
   0  11  -3   19.17    5.99
   0 -11   3   17.00    6.40
   0  11  -4   35.81    9.26
   0 -11   4   39.81   11.32
   0 -11   4   29.54   11.38
   0  11   4   27.58    9.70
   0 -11  -4   15.70    7.56
   0  11  -4   50.74   11.27
   0 -11  -4   36.27    9.15
   0 -11  -4   26.02    8.06
   0 -11   4   34.84    8.99
   0 -11  -4   40.79    9.00
   0  11  -4   47.88   10.13
   0  11  -5   12.42    6.09
   0 -11   5   26.09    9.76
   0 -11   5   30.44   12.94
   0 -11  -5   34.43   12.65
   0  11   5   20.69    8.61
   0 -11  -5   29.06    9.08
   0 -11  -5   25.99    7.65
   0  11  -5   27.49    9.31
   0 -11  -5   20.12    7.85
   0  11  -5   32.53    8.46
   0 -11   5   19.86    7.39
   0  11  -6   30.18    9.42
   0 -11   6   37.19   12.32
   0  11   6   32.42   10.44
   0 -11  -6   35.35    9.88
   0 -11  -6   28.49    8.01
   0  11  -6   26.29    7.54
   0 -11  -6   44.09   11.73
   0 -11   6   31.53   10.41
   0  11  -7   -1.71    3.90
   0 -11   7    1.76    6.09
   0  11   7    2.20    4.23
   0 -11  -7    7.60    6.82
   0 -11  -7    4.48    4.16
   0 -11   7    2.58    4.67
   0  11   7    1.36    3.26
   0 -11  -7    6.06    4.68
   0  11  -7    4.31    4.67
   0  11   8   14.68    7.70
   0 -11  -8    6.83    5.48
   0  11  -8   23.21    9.97
   0 -11   8   28.71   13.03
   0 -11  -8    7.47    3.99
   0  11   8    9.81    3.17
   0 -11   8    4.51    4.23
   0 -11  -9   74.32   22.19
   0  11  -9   61.81   16.16
   0 -11   9   52.42   16.89
   0 -11  -9   82.49   18.83
   0  11   9   85.49   10.67
   0  11  10   -1.15    9.42
   0 -11  10   -1.88    7.26
   0 -11 -10   -2.10    8.58
   0  11 -10   -3.94    6.60
   0 -11  10   -6.06    8.46
   0  11  10    4.02    3.08
   0 -11 -11   28.85   19.14
   0  11  11    5.37   11.12
   0 -11  11    2.89    7.95
   0 -11  11   13.65   10.59
   0  11  12    0.28   16.84
   0 -11 -12  -12.93   13.97
   0 -12   0   33.96    9.57
   0  12   0   38.39    8.88
   0  12   0   40.45   12.67
   0 -12   0   43.69   12.63
   0 -12   0   26.72    6.89
   0  12   0   23.21    6.84
   0 -12   0   33.18    8.38
   0  12   0   28.09    7.88
   0 -12   1   10.16    6.76
   0  12  -1    6.35    5.23
   0 -12  -1    1.89    2.48
   0  12   1    4.13    2.33
   0 -12   1    4.77    3.99
   0  12  -1    9.72    4.85
   0 -12  -1    7.95    4.52
   0 -12   1    4.25    4.45
   0  12  -1    8.54    4.45
   0 -12   1    9.71    5.56
   0  12   1    7.73    2.90
   0  12   1   11.01    5.68
   0 -12  -1    6.74    3.44
   0  12   2  566.62   46.53
   0 -12   2  571.64   46.80
   0 -12  -2  642.34   36.77
   0  12  -2  615.00   34.13
   0  12  -2  645.12   35.36
   0 -12   2  563.54   35.92
   0  12   2  610.48   32.46
   0 -12  -2  604.57   33.97
   0 -12  -2  595.70   36.88
   0 -12   2  622.06   40.07
   0  12   2  634.65   38.02
   0  12  -2  574.62   35.04
   0  12  -3  150.79   18.11
   0  12   3  161.15   25.13
   0 -12   3  131.63   23.54
   0  12  -3  146.60   18.31
   0 -12  -3  149.42   17.66
   0  12  -3  161.55   17.83
   0  12   3  145.78   15.63
   0 -12  -3  165.94   18.57
   0 -12  -3  167.82   19.63
   0 -12   3  149.72   17.69
   0 -12   3  173.37   21.50
   0 -12   4   76.38   15.39
   0 -12  -4   90.29   15.62
   0  12  -4   72.30   13.92
   0  12   4   86.41   19.04
   0 -12   4   77.95   18.55
   0 -12  -4   79.36   13.34
   0  12  -4   67.12   13.57
   0  12   4   79.75   11.77
   0 -12   4   77.30   14.00
   0 -12  -4   71.01   13.52
   0  12  -4   82.03   12.71
   0  12  -5   13.40    5.45
   0 -12   5   23.02    9.85
   0 -12  -5   29.46   11.09
   0 -12   5   19.55   11.66
   0  12   5   35.23   12.62
   0 -12  -5   31.77    9.17
   0  12  -5   24.08    9.65
   0 -12  -5    7.52    5.44
   0 -12  -5    9.10    4.57
   0  12   5   24.07    6.68
   0 -12   5   26.42    9.92
   0  12  -5   30.50    7.91
   0 -12   6   24.74   10.43
   0  12  -6   36.81   10.96
   0  12   6   78.44   18.79
   0 -12  -6   53.62   15.17
   0 -12   6   38.55   12.77
   0 -12  -6   44.00   11.20
   0  12  -6   48.83   13.43
   0 -12  -6   32.97   10.49
   0 -12  -6   46.16   12.59
   0  12  -6   37.36   10.29
   0  12   6   53.41    9.37
   0 -12   6   38.94   11.11
   0  12  -7  109.03   18.44
   0 -12   7   74.16   17.78
   0 -12  -7   88.15   21.73
   0  12   7   92.13   21.89
   0 -12  -7  106.61   15.34
   0 -12  -7   95.17   17.97
   0 -12  -7  151.96   22.51
   0  12  -7   90.57   14.41
   0 -12   7   85.19   15.85
   0  12   7  116.09   14.13
   0  12  -8    6.77    7.68
   0 -12   8   -1.88    5.83
   0 -12  -8   -7.49    8.01
   0 -12  -8    6.49    5.41
   0 -12   8    0.88    4.21
   0  12  -8   -8.09    6.71
   0 -12  -8    6.69    3.66
   0  12   8   -1.27    3.50
   0  12  -9   31.42   11.12
   0 -12   9   17.97   10.20
   0 -12  -9   11.30   11.34
   0  12   9   20.69   13.36
   0 -12  -9    9.41    8.33
   0 -12  -9   20.50   11.07
   0  12   9   22.79    6.03
   0 -12   9   38.43   13.93
   0  12 -10   14.10   13.26
   0 -12 -10   24.75   10.47
   0  12  10   27.54   18.91
   0 -12  10   26.05   13.75
   0 -12 -10   19.42   11.03
   0  12  10   21.03    5.81
   0 -12  10   30.27   14.93
   0 -12 -10   23.83   13.31
   0 -12 -11   64.44   24.12
   0 -12  11   21.70   16.28
   0  12  11   18.88   20.33
   0 -12 -11   23.30   12.84
   0  12  12   20.57   14.44
   0 -12 -12   10.40    8.96
   0 -12 -12    3.86    7.63
   0  13   0    8.56    4.15
   0 -13   0    8.82    5.80
   0  13   0    5.66    4.98
   0 -13   0    5.79    7.53
   0  13   0    6.53    3.95
   0 -13   0   15.28    6.50
   0 -13   0    4.41    4.59
   0  13   0    3.23    4.07
   0 -13  -1   73.00   13.95
   0  13  -1   64.92   12.55
   0 -13   1   66.81   13.54
   0 -13  -1   82.93   17.45
   0 -13   1   67.50   15.93
   0  13  -1   63.69   16.72
   0 -13  -1   73.57   11.55
   0  13   1   74.87   11.48
   0  13  -1   67.58   11.09
   0 -13  -1   54.85   11.49
   0  13  -1   63.67   11.59
   0  13   1   57.44   10.58
   0  13   1   68.37   12.36
   0 -13   1   78.70   13.56
   0 -13   2   61.21   13.39
   0  13  -2   60.31   11.73
   0 -13   2   88.52   19.13
   0  13   2   82.47   17.86
   0 -13  -2   75.05   16.61
   0 -13  -2   88.86   13.75
   0  13  -2   83.67   12.82
   0  13   2   77.93   13.47
   0  13  -2   86.44   12.93
   0 -13  -2   69.37   12.87
   0  13   2   74.98   11.61
   0 -13   2   68.76   13.43
   0  13  -3   17.54    6.10
   0 -13  -3   18.76    6.59
   0 -13   3   31.56    9.41
   0 -13   3   23.23    8.51
   0 -13  -3   17.49    8.10
   0  13   3   20.50    9.87
   0  13  -3   23.72    8.55
   0 -13  -3   22.54    6.33
   0  13  -3   32.69    8.57
   0 -13   3   28.08    8.88
   0 -13  -3   24.25    7.93
   0  13   3   28.72    7.35
   0  13   4  620.46   51.88
   0 -13  -4  617.03   48.40
   0 -13   4  596.80   51.74
   0  13   4  604.74   33.37
   0 -13  -4  557.61   37.99
   0  13  -4  548.34   39.05
   0 -13   4  584.64   38.26
   0 -13  -4  606.88   38.47
   0 -13   4  556.33   41.72
   0  13  -4  643.45   37.49
   0 -13  -4  629.35   42.16
   0  13  -4  565.01   38.66
   0  13  -5   14.08    7.30
   0 -13  -5   20.30    6.69
   0 -13   5    8.09    4.60
   0 -13  -5   18.85   10.90
   0 -13  -5   12.43    5.85
   0  13  -5    7.17    6.16
   0 -13  -5   -2.14    4.46
   0  13   5    7.02    4.13
   0  13  -5    9.83    4.52
   0 -13   5    4.60    2.75
   0 -13   6  118.13   21.93
   0  13  -6  100.93   18.38
   0 -13   6  119.18   24.87
   0 -13  -6  109.57   21.48
   0 -13  -6  139.74   20.30
   0 -13  -6  120.53   17.49
   0  13  -6  115.67   16.81
   0  13   6  137.98   15.78
   0 -13  -6  121.64   20.19
   0 -13   7    4.66    7.51
   0  13  -7   11.57    7.67
   0 -13  -7    8.89    8.45
   0  13   7    5.58    8.07
   0  13  -7   17.43   10.54
   0 -13  -7    7.27    7.25
   0 -13  -7   -3.34    5.99
   0  13  -7   -0.60    3.56
   0 -13  -7    0.13    3.11
   0 -13   7    6.33    6.65
   0  13   7    5.28    4.49
   0  13   8   43.39   19.82
   0 -13  -8   33.16   14.61
   0  13  -8   22.31    9.80
   0 -13   8   25.98   12.81
   0  13  -8   24.09    7.90
   0 -13   8   54.24   13.94
   0  13   8   48.00    9.80
   0 -13  -8   25.74   10.22
   0 -13   9   52.11   17.98
   0  13  -9   83.03   20.14
   0 -13  -9   79.23   23.85
   0  13   9   90.01   26.14
   0 -13  -9   73.21   19.27
   0  13   9   85.05   12.13
   0 -13  -9   82.23   20.81
   0 -13  10   21.39   14.05
   0 -13 -10  -14.19   11.40
   0  13  10  -12.97   13.90
   0 -13 -10    3.03    6.07
   0 -13 -10   -0.74    5.65
   0  13  10    6.21    3.52
   0 -13  11    3.52   11.90
   0  13  11    2.24   19.84
   0 -13 -11   21.10   11.41
   0  13  11   24.47    6.13
   0 -13 -12   10.58   14.92
   0 -13 -12    1.12    9.71
   0  14   0  175.71   28.12
   0 -14   0  197.60   29.67
   0 -14   0  176.95   19.08
   0  14   0  177.41   18.60
   0  14   0  187.24   20.18
   0 -14   0  175.16   21.11
   0 -14   0  207.63   24.18
   0  14  -1   70.85   13.18
   0 -14   1   66.15   13.31
   0  14   1   65.12   16.96
   0 -14   1   37.92   13.63
   0  14  -1   64.45   17.74
   0 -14  -1   66.08   15.87
   0  14  -1   61.02   11.52
   0  14   1   65.46   11.40
   0 -14  -1   65.41   11.46
   0 -14   1   69.42   12.37
   0 -14  -1   59.07   12.20
   0 -14   1   49.75   11.96
   0  14  -1   56.10   11.26
   0  14   1   71.13   12.41
   0  14   1   59.98   12.82
   0 -14  -2  350.97   36.56
   0  14   2  312.99   37.91
   0 -14   2  334.12   37.96
   0  14  -2  363.46   28.56
   0 -14   2  374.34   30.80
   0  14   2  345.05   27.10
   0  14  -2  323.51   26.69
   0 -14  -2  368.94   28.45
   0 -14  -2  367.51   30.78
   0  14   2  350.53   30.20
   0 -14  -2  343.87   31.43
   0  14  -2  325.63   28.50
   0 -14   2  365.52   32.49
   0  14  -3   46.68   12.55
   0 -14   3   38.59   11.02
   0 -14  -3   64.26   13.56
   0 -14   3   52.10   15.15
   0 -14  -3   38.94   13.22
   0  14   3   47.27   15.13
   0  14  -3   50.64   10.96
   0 -14  -3   47.66   10.34
   0 -14  -3   39.24   10.31
   0  14   3   48.32   10.08
   0 -14   3   46.99   11.43
   0  14  -3   40.50    9.97
   0 -14  -4  332.96   36.06
   0 -14   4  284.93   38.26
   0  14   4  274.14   35.92
   0  14   4  307.13   24.99
   0 -14  -4  343.13   29.43
   0  14  -4  275.28   28.17
   0 -14  -4  352.88   30.25
   0  14  -4  342.96   28.09
   0 -14   4  310.44   32.44
   0 -14  -4  312.01   31.28
   0  14  -4  283.58   28.32
   0 -14   5   13.64    7.43
   0 -14  -5   14.35    6.31
   0  14  -5   12.46    5.24
   0 -14  -5   19.37   10.04
   0  14   5   20.07   11.60
   0 -14   5   31.85   14.49
   0 -14  -5   31.43    9.78
   0  14  -5   23.97    8.10
   0 -14  -5   10.18    5.37
   0  14  -5   14.99    6.93
   0 -14   5   13.64    7.19
   0  14   5   25.03    7.20
   0 -14  -6   26.90    9.39
   0 -14   6   22.69   11.21
   0  14  -6   15.66    7.33
   0  14   6    9.07    7.08
   0 -14  -6   32.42   13.65
   0 -14  -6   26.32    9.92
   0 -14  -6   32.59   10.35
   0  14  -6   25.10    7.18
   0 -14   6   23.14    8.45
   0  14   6   23.24    7.03
   0  14  -6   22.01    6.56
   0  14  -7  120.98   20.26
   0 -14   7   99.34   22.62
   0  14   7  122.55   26.84
   0 -14  -7  160.91   27.31
   0 -14  -7  130.95   20.01
   0 -14  -7  155.70   23.60
   0 -14  -7  162.55   24.55
   0  14   7  137.96   16.69
   0  14  -7  121.59   19.22
   0 -14   7  112.24   20.49
   0 -14   8   18.13   13.28
   0  14  -8    0.71    9.06
   0  14   8    5.78    6.45
   0 -14  -8    3.63    9.24
   0 -14  -8    4.21    3.88
   0  14   8    7.99    5.60
   0  14  -8   -0.93    3.43
   0 -14  -8    2.03    5.66
   0 -14   9   -6.68   11.87
   0 -14  -9   14.79   15.21
   0  14   9   -1.94   10.53
   0 -14  -9   -1.31    4.33
   0  14   9    7.74    4.20
   0 -14  -9    1.89    6.79
   0  14 -10    6.68   10.85
   0 -14  10    8.61   11.63
   0 -14 -10  -10.74   15.60
   0  14  10   14.13   11.86
   0 -14 -10   17.74   10.95
   0  14  10    8.75    5.24
   0 -14 -10   -1.52    5.99
   0  14  11  -10.54   19.41
   0 -14  11   14.92   13.13
   0  14  11   11.09    5.33
   0  15   0   -0.10    3.57
   0 -15   0    6.73    4.27
   0  15   0   11.35    7.50
   0 -15   0    0.30    7.67
   0  15   0    0.52    2.53
   0 -15   0    5.65    3.45
   0 -15   0   10.88    7.61
   0  15   0    4.69    3.97
   0  15  -1   76.33   14.60
   0 -15  -1   38.26   11.12
   0 -15   1   68.77   14.99
   0 -15  -1   53.12   16.03
   0 -15   1   43.06   14.43
   0  15   1  102.10   22.61
   0  15   1   60.36   11.55
   0  15  -1   66.35   11.25
   0 -15   1   76.33   13.82
   0 -15  -1   78.08   13.65
   0  15  -1   87.57   14.23
   0 -15   1   68.26   14.02
   0  15   1   99.21   16.39
   0  15   1   65.88   12.53
   0 -15  -1   87.00   16.31
   0 -15  -2   81.60   15.90
   0 -15   2   89.01   16.83
   0  15   2   97.67   21.51
   0 -15  -2  104.17   20.29
   0 -15   2   78.51   19.92
   0 -15  -2   81.45   13.19
   0  15  -2   99.57   15.81
   0  15  -2  103.95   15.58
   0  15   2   94.27   15.49
   0  15   2   95.56   14.92
   0 -15  -2   98.19   17.37
   0 -15  -3   75.86   15.55
   0  15  -3   77.45   15.61
   0 -15   3   57.35   14.02
   0  15   3   77.95   20.13
   0 -15  -3   44.59   11.75
   0 -15   3   62.01   18.59
   0 -15  -3   68.25   13.65
   0  15  -3   59.58   13.11
   0  15   3   62.86   11.16
   0  15  -3   74.69   13.39
   0 -15   3   63.17   14.43
   0 -15  -3   60.91   13.24
   0 -15   4  223.20   28.19
   0 -15  -4  195.08   25.68
   0  15  -4  193.71   23.58
   0 -15  -4  201.57   29.36
   0  15   4  229.78   35.04
   0 -15   4  217.63   34.95
   0  15  -4  232.66   26.48
   0 -15  -4  209.04   23.89
   0  15   4  221.09   21.84
   0 -15  -4  222.81   25.31
   0  15  -4  223.73   23.68
   0 -15   4  233.59   26.12
   0 -15  -5   12.46    7.45
   0  15  -5   12.58    7.97
   0 -15   5    5.34    5.83
   0 -15   5   14.05   11.93
   0  15   5   20.32   13.36
   0 -15  -5    8.63    9.53
   0  15  -5    6.36    4.15
   0 -15  -5    6.26    4.37
   0  15  -5    2.57    4.58
   0  15   5    3.44    2.22
   0 -15  -5    2.67    4.14
   0 -15   5    3.76    5.71
   0 -15   6    0.60    4.65
   0  15  -6   -2.66    6.17
   0 -15  -6   -0.27    4.52
   0 -15  -6    5.39   13.00
   0  15   6    0.61    6.74
   0 -15  -6    6.50    5.27
   0 -15  -6    7.47    9.41
   0  15  -6   11.27    9.54
   0  15  -6    5.48    3.75
   0  15   6   -2.62    2.97
   0 -15   7    2.33    4.30
   0  15   7   -5.26    5.42
   0 -15  -7  -11.21   10.97
   0 -15  -7    1.17    5.52
   0 -15  -7   -2.12    3.98
   0  15   7    9.78    5.13
   0  15  -7    3.52    4.89
   0 -15   8   27.93   14.65
   0 -15  -8   35.21   17.80
   0  15   8   30.21   16.00
   0 -15  -8   24.68    8.45
   0  15   8   26.96    8.71
   0 -15  -8   29.03   12.32
   0  15  -8   23.05    8.40
   0 -15   9   20.63    9.28
   0  15  -9   33.15   17.00
   0 -15  -9   37.26   21.45
   0  15   9   11.72   13.34
   0 -15  -9   -2.70    9.09
   0  15   9   13.07    5.55
   0 -15  -9   23.60    8.60
   0 -15  10   -6.34   10.26
   0  15 -10   17.19   17.01
   0  15  10   -6.41   14.82
   0 -15 -10   -2.19   11.96
   0 -15 -10   -1.52    6.04
   0 -15 -10    7.48    9.91
   0  15  10    8.46    4.96
   0  15  11   15.21   27.46
   0 -15 -11   33.42   17.02
   0 -15 -11   17.03   18.00
   0 -16   0  661.83   54.82
   0  16   0  619.16   55.73
   0 -16   0  588.38   37.45
   0  16   0  617.01   38.79
   0  16   0  536.15   34.38
   0  16   0  564.45   40.52
   0 -16   0  621.77   45.49
   0 -16   1  683.73   56.19
   0 -16  -1  775.92   59.46
   0  16   1  692.85   60.36
   0 -16  -1  769.98   43.05
   0 -16   1  694.27   46.39
   0 -16   1  777.56   45.16
   0  16   1  720.96   40.10
   0  16   1  762.18   42.90
   0  16  -1  776.13   42.26
   0  16  -1  794.88   44.41
   0  16   1  750.83   47.89
   0  16  -1  755.73   47.08
   0 -16  -1  742.11   48.99
   0  16  -2  232.88   25.56
   0 -16   2  250.67   29.59
   0  16   2  172.45   30.97
   0 -16   2  183.15   30.14
   0 -16  -2  272.60   36.63
   0  16  -2  238.39   24.78
   0  16  -2  243.97   24.82
   0  16   2  279.60   25.50
   0 -16  -2  242.36   24.57
   0 -16  -2  275.57   29.49
   0 -16   2  227.69   26.77
   0  16  -3   18.69   12.27
   0 -16  -3    5.03    2.78
   0 -16   3   14.12    7.55
   0  16   3   10.40    4.60
   0 -16  -3    8.02    5.98
   0 -16  -3   18.83    8.92
   0  16  -3   14.82    4.52
   0 -16  -3   14.16    3.87
   0  16   3   15.37    6.28
   0  16  -3   12.59    4.99
   0 -16   3   19.75    6.56
   0 -16   4   13.52    9.22
   0 -16  -4    6.74    6.25
   0 -16  -4    4.06    4.61
   0 -16   4    8.33    9.35
   0  16   4    9.86   10.40
   0  16  -4   11.62    5.41
   0 -16  -4    5.02    5.69
   0 -16  -4    1.44    5.39
   0  16  -4    8.08    4.19
   0 -16   4   10.59    6.78
   0  16   4    3.72    2.22
   0 -16   5   13.03    5.22
   0 -16  -5   19.52    9.64
   0  16   5    1.47    6.11
   0 -16  -5   30.80   12.69
   0  16  -5   18.79    9.55
   0 -16  -5   19.09    8.59
   0 -16  -5    7.49    3.93
   0  16   5   19.62    6.93
   0  16  -5   15.56    7.90
   0 -16  -6   27.82   12.90
   0 -16   6    9.94    8.32
   0  16   6    8.84    7.18
   0 -16  -6    2.40    8.60
   0 -16  -6   21.28   11.06
   0 -16  -6    9.04    6.57
   0  16  -6   26.85   11.02
   0  16   6   19.07    7.04
   0 -16   7  -15.60   13.76
   0  16  -7    6.49    9.92
   0 -16  -7   -4.89    5.93
   0  16   7   -5.59   10.18
   0 -16  -7   -7.91   12.21
   0 -16  -7    7.35    5.67
   0  16   7    2.03    4.05
   0  16  -7    5.58    3.22
   0 -16  -8    5.85    6.30
   0  16  -8    9.48   11.54
   0 -16   8   -0.19    7.19
   0 -16  -8    0.21    9.71
   0  16   8   -2.25    7.99
   0 -16  -8    5.18    7.10
   0 -16  -8   -5.68    4.30
   0  16  -8    2.49    6.48
   0  16   8    4.57    5.15
   0 -16   9   21.34   14.04
   0  16  -9   30.64   11.06
   0  16   9   46.75   21.24
   0 -16  -9   19.40   20.80
   0 -16  -9   35.43   14.69
   0  16   9   24.49    7.64
   0 -16  -9   37.11   14.74
   0 -16  10   16.43   17.67
   0  16  10    8.50   16.67
   0 -16 -10    2.91    7.50
   0  16  10   10.98    6.20
   0 -16 -10   30.30   15.35
   0  16  11   -8.62   22.07
   0 -16 -11    1.30    9.57
   0 -16 -11   21.18   15.76
   0 -17   0    2.68    5.49
   0  17   0    4.46    5.03
   0 -17   0   -1.59    8.03
   0  17   0    4.77    3.90
   0 -17   0    8.00    5.76
   0  17   0   -0.48    2.97
   0 -17   0   15.44    8.21
   0  17   0    3.04    5.02
   0  17  -1    8.60    9.99
   0 -17   1    2.08    4.61
   0 -17  -1   -0.13    3.41
   0 -17   1   -5.75    8.90
   0  17   1   22.91   13.62
   0 -17  -1    7.73    5.89
   0  17   1   -0.34    2.73
   0  17  -1   10.73    6.23
   0 -17  -1    5.11    2.06
   0  17   1    5.18    4.54
   0 -17   1    1.53    5.08
   0  17  -1   12.36    6.01
   0  17   1   16.87    8.07
   0 -17  -1   11.51    5.99
   0  17  -2   56.29   14.00
   0 -17  -2   59.64   13.96
   0  17   2   59.30   17.64
   0 -17  -2   52.11   17.44
   0 -17  -2   70.89   14.38
   0  17  -2   45.28   10.73
   0 -17  -2   44.40   13.26
   0 -17   2   74.03   16.31
   0  17  -2   66.81   13.38
   0  17   2   58.94   12.45
   0  17  -3   -4.69    5.05
   0 -17  -3   -3.73    4.22
   0 -17   3   -1.85    4.94
   0 -17   3    2.99    6.14
   0 -17  -3    3.87    5.93
   0  17   3   -0.62    8.15
   0  17  -3   14.96    8.01
   0 -17  -3    1.25    3.48
   0  17  -3    2.32    3.77
   0  17   3   -1.86    3.87
   0 -17  -3   -4.69    6.88
   0  17  -4  115.00   21.08
   0 -17  -4  139.04   23.30
   0 -17   4  124.51   23.33
   0  17   4  145.27   30.28
   0 -17  -4  101.67   22.80
   0 -17  -4  121.64   19.05
   0  17   4  146.44   19.66
   0  17  -4  160.65   22.70
   0 -17  -4  110.95   19.78
   0 -17  -5   -9.97    6.19
   0  17  -5    0.25    4.70
   0 -17   5   -6.42   11.91
   0 -17  -5   13.59   14.17
   0  17   5    2.04    6.44
   0 -17  -5    4.46    6.14
   0  17  -5    3.76    6.75
   0  17   5   -2.88    5.11
   0 -17  -5   -0.97    6.91
   0 -17  -6   69.91   17.26
   0 -17   6   89.76   21.83
   0  17  -6   77.02   18.45
   0 -17  -6   91.58   22.84
   0  17   6   81.19   25.88
   0 -17  -6   87.72   18.18
   0 -17  -6   75.04   16.47
   0  17   6   73.99   14.04
   0  17  -6   89.56   17.19
   0 -17  -7   16.79    9.35
   0  17  -7   11.73    8.34
   0 -17   7   -1.85    7.50
   0  17   7    7.79   10.34
   0 -17  -7    7.53   10.49
   0 -17  -7   -7.29    6.54
   0 -17  -7    9.02    8.83
   0  17   7    7.48    6.75
   0  17  -7   14.10    9.15
   0  17  -8   63.79   19.35
   0 -17   8   73.65   21.03
   0 -17  -8   65.57   18.08
   0  17   8   60.13   25.29
   0 -17  -8   71.31   18.58
   0  17  -8   71.53   16.40
   0  17   8   51.69   11.67
   0  17  -9   14.60    9.83
   0 -17  -9   15.86    9.34
   0 -17   9   21.33   12.42
   0 -17  -9   33.61   21.07
   0  17   9   14.04   16.14
   0 -17  -9   31.76   13.34
   0  17   9   11.15    6.08
   0  17  -9    1.63    5.77
   0  17  10   -4.35   15.39
   0 -17 -10   -2.57    9.80
   0  17  10   -1.10    4.80
   0 -17 -11   27.00   20.74
   0 -18   0  270.34   32.14
   0  18   0  264.22   40.08
   0 -18   0  270.06   28.38
   0  18   0  272.88   26.67
   0  18   0  272.68   28.50
   0  18   0  296.75   31.37
   0  18  -1  206.35   26.52
   0 -18  -1  195.83   27.43
   0 -18   1  196.49   28.25
   0 -18  -1  169.74   30.53
   0  18   1  154.50   29.45
   0 -18   1  191.31   31.63
   0 -18  -1  174.48   22.03
   0  18   1  183.07   21.86
   0  18  -1  166.99   21.20
   0  18   1  198.39   26.51
   0  18  -1  185.55   23.53
   0  18   1  185.42   22.78
   0  18  -2   95.81   18.26
   0 -18  -2   82.71   17.12
   0 -18   2  114.50   21.35
   0  18   2   51.18   19.71
   0 -18  -2   80.09   21.96
   0 -18   2   81.18   24.61
   0 -18  -2   95.10   16.45
   0  18  -2  101.10   17.95
   0 -18  -2   97.38   18.73
   0  18   2   95.70   16.43
   0  18  -2   88.52   16.04
   0 -18  -3   23.69    8.78
   0 -18   3   16.27    9.27
   0  18  -3   30.23   11.06
   0  18   3   30.63   14.07
   0 -18   3   17.17   13.66
   0 -18  -3   16.41   12.18
   0 -18  -3   20.31    8.57
   0  18  -3   19.84    8.38
   0 -18  -3    8.72    4.47
   0  18   3   21.47    9.04
   0  18  -4    9.40    7.09
   0 -18  -4    9.80    6.76
   0 -18  -4   17.60    6.87
   0  18   4   -1.39    8.70
   0 -18  -4   13.47    6.01
   0  18  -4   18.00    7.68
   0 -18  -4    7.78    8.16
   0  18   4   15.25    6.96
   0  18  -4   22.94    8.82
   0 -18  -5  116.42   22.84
   0  18  -5   59.81   16.27
   0  18   5   69.71   24.54
   0 -18  -5   89.07   25.26
   0 -18  -5  111.75   19.91
   0  18  -5   93.74   20.49
   0 -18  -5   82.51   17.12
   0  18   5   93.69   17.41
   0  18  -5   83.62   17.35
   0 -18   6   61.46   19.51
   0  18  -6   39.48   12.41
   0  18   6   31.82   16.68
   0 -18  -6   47.34   17.97
   0 -18  -6   36.02   13.02
   0 -18  -6   42.48   12.91
   0  18   6   35.22   10.85
   0  18  -6   53.25   12.77
   0  18  -7   26.17   13.58
   0 -18  -7   21.81   12.36
   0  18   7   13.89   11.94
   0 -18  -7   21.36   10.97
   0 -18  -7   23.96   13.16
   0  18   7   24.86    8.94
   0  18  -7   32.81   10.64
   0  18  -8    9.34   10.88
   0 -18  -8   19.85   10.62
   0  18   8   22.46   16.00
   0 -18  -8   37.62   19.94
   0 -18  -8   27.93   13.08
   0 -18  -8    5.78    8.28
   0  18   8   13.17    7.58
   0  18  -8    5.30    6.74
   0 -18  -9   -6.32    8.09
   0  18   9   -3.99   13.94
   0 -18  -9  -31.16   23.94
   0 -18  -9   -0.36    7.52
   0  18   9    3.04    6.00
   0  18  -9   12.71   10.28
   0  18  10   62.73   32.33
   0 -18 -10   47.26   19.07
   0  18  10   16.13    9.63
   0 -19   0    2.53    4.38
   0  19   0    3.13   10.41
   0 -19   0    8.74   10.59
   0 -19   0   -6.06    6.79
   0  19   0    6.59    5.05
   0  19   0    3.79    5.70
   0 -19   1   82.19   19.35
   0 -19  -1  100.93   21.62
   0  19  -1   82.72   18.39
   0 -19   1   80.75   22.98
   0  19   1   58.34   20.86
   0 -19  -1  130.56   28.50
   0  19  -1   99.63   16.41
   0  19   1   86.91   15.49
   0 -19  -1  101.11   17.79
   0  19   1  106.46   21.01
   0  19  -1   98.51   16.81
   0 -19   2   45.20   14.15
   0 -19  -2   44.25   14.15
   0  19  -2   40.37   13.13
   0  19   2   56.79   20.18
   0  19  -2   39.51   11.45
   0 -19  -2   39.08   10.89
   0  19  -2   33.48   10.69
   0  19  -3    8.00    9.36
   0 -19   3   -0.33    5.50
   0 -19  -3   10.33    7.38
   0  19   3   -2.17    8.35
   0  19  -3   -0.68    6.77
   0 -19  -3    4.30    4.23
   0  19  -3   -3.22    5.48
   0  19   3    0.53    2.93
   0 -19   4   46.56   13.13
   0 -19  -4   67.57   17.77
   0  19  -4   45.10   12.91
   0  19   4   38.96   19.17
   0 -19  -4   51.86   14.14
   0  19  -4   45.93   14.57
   0  19  -4   50.39   13.67
   0  19   4   52.76   14.58
   0  19  -5    5.33    8.69
   0 -19   5   -2.74    5.96
   0 -19  -5    2.75    4.76
   0  19   5    0.52    7.32
   0 -19  -5   -0.79    4.69
   0  19   5    6.30    7.74
   0  19  -5   -5.47    5.98
   0 -19   6    0.78    7.38
   0 -19  -6    0.85    5.80
   0  19  -6   15.22   11.33
   0  19   6   12.82   20.06
   0 -19  -6    6.00   12.69
   0 -19  -6   -4.01    4.90
   0  19   6    5.84    3.82
   0  19  -6   -2.20    7.40
   0 -19   7   19.29   11.53
   0  19  -7    0.47    7.93
   0 -19  -7   -5.67    7.51
   0  19   7    4.34   15.84
   0 -19  -7   22.47   10.20
   0 -19  -7    5.04    8.29
   0  19  -7   -0.15    6.15
   0  19   7   -2.61    6.47
   0 -19  -8  -17.07   12.45
   0 -19   8    4.50    9.12
   0  19  -8    4.94    7.90
   0 -19  -8    0.75   14.78
   0  19   8   14.96   14.93
   0 -19  -8   10.24    9.89
   0  19  -8   -6.09    8.86
   0  19   8   -6.10    7.72
   0  19   9   -9.39   21.52
   0 -19  -9    0.91    8.72
   0  19  -9   12.14    9.21
   0  19   9    3.87    6.38
   0 -19 -10    6.18    9.12
   0  19  10    9.41   18.49
   0 -19 -10    2.66    8.29
   0  19  10   16.86   10.42
   0 -20   0   11.09    7.40
   0 -20   0   19.34   16.87
   0  20   0    5.02    9.64
   0 -20   0    8.33    3.92
   0  20   0    5.18    5.50
   0  20   0    9.25    6.90
   0 -20  -1    6.55    4.06
   0 -20   1  -10.03   10.54
   0 -20  -1   13.08   10.93
   0  20   1  -13.45   12.49
   0 -20  -1   -3.01    3.65
   0  20   1    3.14    5.03
   0  20  -1    6.69    9.80
   0  20  -1    0.57    3.87
   0  20   1   -0.34    3.29
   0 -20   2   24.13   12.41
   0 -20  -2   13.38    8.40
   0  20  -2   18.11    9.69
   0 -20  -2   13.99    7.82
   0  20   2   14.13    7.05
   0 -20  -2    9.59    6.88
   0  20  -2   27.39   10.33
   0  20   2   13.73    6.40
   0  20  -2   19.41    8.75
   0 -20  -3   15.02   10.60
   0 -20   3   34.33   13.76
   0  20  -3    9.53    6.95
   0  20   3   15.25   12.03
   0 -20  -3    7.72   13.23
   0  20  -3   21.29   10.09
   0 -20  -3   34.76    9.79
   0  20   3   24.56    9.80
   0  20  -3   22.91    9.64
   0 -20  -4   17.41    8.56
   0 -20   4   12.56    5.34
   0  20  -4    6.27    8.06
   0 -20  -4   28.17   13.46
   0  20   4   17.56   10.83
   0 -20  -4   24.82   10.77
   0  20  -4   20.25   10.09
   0  20   4   24.65   10.08
   0 -20   5    4.68    5.93
   0  20  -5  -13.22   10.90
   0 -20  -5   -0.17    6.41
   0 -20  -5    7.77   15.50
   0  20   5  -21.25   16.29
   0 -20  -5    7.84    4.32
   0  20   5   -2.39    3.81
   0  20  -5    4.56    6.13
   0 -20   6   -7.69   11.14
   0 -20  -6    5.81    9.33
   0  20  -6   -3.73    7.24
   0 -20  -6   -1.88   10.59
   0  20   6   16.88   18.23
   0 -20  -6    9.39    5.16
   0  20   6   -9.61    5.86
   0  20  -6   10.55   11.70
   0 -20  -7   -7.29   10.44
   0 -20   7  -10.12   12.91
   0  20  -7   -3.44   11.57
   0  20   7    1.84   11.36
   0 -20  -7    8.05    7.77
   0  20   7   10.91    7.90
   0  20  -7    5.93    8.66
   0 -20  -8   21.45   14.85
   0 -20   8    4.27   11.57
   0  20   8   14.94   14.22
   0 -20  -8   -3.11    9.11
   0  20  -8    5.96    5.75
   0  20   8   10.38    6.44
   0 -20  -9   26.56   14.78
   0  20   9   -4.80   21.03
   0 -20  -9    8.23    9.32
   0  20   9    1.13    7.17
   0 -20 -10   -5.57   12.05
   0 -21   0    3.97    6.05
   0  21   0   -0.65    4.70
   0 -21   0   -4.62    4.43
   0  21   0  -10.10    7.76
   0  21   0    3.17    3.47
   0 -21  -1   31.77   12.22
   0 -21   1   18.89   10.99
   0  21   1   22.65   13.02
   0  21  -1   25.06    9.37
   0  21   1   33.00   11.25
   0 -21  -1   26.95   10.79
   0  21  -1   25.78    9.78
   0  21  -1   60.85   19.61
   0  21   1   40.37   11.19
   0  21   1   18.82    9.77
   0 -21   2   35.00   15.89
   0 -21  -2   27.98   12.65
   0  21  -2   14.38    8.23
   0  21   2   13.44   12.06
   0 -21  -2   28.44   10.70
   0  21  -2   26.22   11.04
   0  21  -2   24.37   10.09
   0  21   2   41.99   12.75
   0 -21  -3   54.86   17.13
   0 -21   3   35.01   17.17
   0  21  -3   43.58   15.02
   0  21   3   22.99   14.87
   0 -21  -3   57.06   14.97
   0  21   3   51.43   13.07
   0  21  -3   51.78   15.41
   0 -21   4   -1.38    7.98
   0  21  -4   13.28   12.14
   0  21   4    5.70   12.00
   0 -21  -4   17.12    8.75
   0  21   4   15.81    7.96
   0  21  -4   22.52    9.79
   0 -21   5   55.10   18.17
   0 -21  -5   39.75   15.72
   0  21  -5   32.88   11.75
   0  21   5   44.78   16.67
   0 -21  -5   48.84   14.77
   0  21  -5   65.00   16.24
   0  21   5   49.46   14.01
   0 -21  -6   -7.15    9.10
   0 -21   6    0.66    9.43
   0  21  -6   -3.44   10.51
   0  21   6  -13.87   19.92
   0 -21  -6   -2.14    9.53
   0  21  -6   15.59    9.38
   0  21   6    3.00    5.78
   0 -21  -7   16.90   15.98
   0 -21   7   18.88   15.48
   0  21   7   29.28   24.70
   0 -21  -7   17.22   12.15
   0  21  -7   31.79   11.41
   0  21   7   26.01   12.40
   0 -21   8   37.56   18.05
   0 -21  -8   49.57   16.84
   0 -21  -8   26.94   12.60
   0  21   8   45.09   14.19
   0  21  -8   33.15   12.71
   0  21   9   62.50   31.68
   0 -21  -9   49.80   21.21
   0  21  -9   21.00   11.36
   0  21   9   12.53    8.53
   0 -22   0   40.77   14.51
   0  22   0   36.14   12.07
   0  22   0   31.55   12.29
   0  22   0   51.55   18.21
   0 -22  -1    4.44    5.26
   0 -22   1   13.88   11.20
   0 -22  -1   17.40   10.89
   0  22  -1   25.79   13.05
   0  22  -1    3.98    3.24
   0  22   1    9.73    6.31
   0  22   1   18.83   10.80
   0  22  -2    8.02    9.94
   0 -22   2   26.55   13.67
   0 -22  -2   26.60   14.47
   0  22   2   -0.57    8.00
   0 -22  -2   25.07    9.22
   0  22   2   15.97    8.28
   0  22  -2   37.04   10.69
   0 -22  -3   31.25   14.21
   0  22  -3   29.89   10.33
   0 -22   3   51.48   19.21
   0  22   3   49.49   21.48
   0 -22  -3   68.07   17.24
   0  22  -3   55.42   15.89
   0  22   3   49.47   12.83
   0  22   4    9.13   10.72
   0 -22   4   25.97   13.06
   0  22  -4   11.36    7.79
   0 -22  -4   20.35   11.08
   0  22  -4   36.96   13.61
   0  22   4   20.96   10.28
   0 -22   5   15.06   10.84
   0  22  -5   21.48   14.66
   0 -22  -5   20.99   12.51
   0  22   5   18.92   13.26
   0 -22  -5   23.44   10.79
   0  22   5   12.56    6.16
   0  22  -5   30.76   13.12
   0  22  -6   19.22   10.85
   0 -22   6   42.76   16.41
   0 -22  -6   31.03   16.01
   0 -22  -6   63.33   17.05
   0  22   6   36.46   11.32
   0 -22  -7    0.22    9.20
   0 -22   7   -1.73   10.17
   0  22   7  -12.36   13.94
   0 -22  -7   12.74    9.74
   0  22   7    3.47    6.49
   0  22  -7   -0.35    8.90
   0 -22  -8   33.04   12.98
   0  22   8  -18.49   19.43
   0 -22  -8    9.15   11.04
   0  22  -8   10.30    9.88
   0  22   8    3.93    8.59
   0  22   9   23.40   36.98
   0 -22  -9  -10.72   10.73
   0  22   9   10.48   11.21
   0 -23   0    9.76   11.49
   0  23   0  -10.04    7.82
   0  23   0   -6.55    9.35
   0 -23   1   42.87   16.70
   0 -23  -1   19.80    9.77
   0  23   1   10.32   11.46
   0 -23  -1    9.74    8.04
   0  23  -1   -3.74    9.73
   0  23  -1    6.92    7.39
   0  23   1   19.64    9.08
   0 -23  -2   21.50   11.11
   0 -23   2   28.91   14.49
   0  23   2   61.30   22.98
   0 -23  -2   46.93   14.96
   0  23  -2   39.43   12.07
   0  23  -2   49.80   18.24
   0  23   2   47.14   12.81
   0  23   3    8.79   11.40
   0 -23  -3   15.94   10.35
   0 -23   3   13.04   11.19
   0  23   3    5.11    7.83
   0  23  -3   -5.69    8.56
   0 -23  -4   -7.49   10.88
   0 -23   4    1.35    9.08
   0  23   4    9.08   16.42
   0 -23  -4    7.65    9.01
   0  23  -4  -13.67   11.64
   0  23   4   -0.13    6.61
   0 -23  -5  -13.16   11.63
   0 -23   5  -12.33   17.23
   0  23   5    5.68   11.19
   0 -23  -5   -0.77    8.40
   0  23   5   -0.27    8.06
   0 -23  -6   -0.65   10.59
   0 -23   6   27.16   18.14
   0  23   6   36.35   26.83
   0 -23  -6   26.51   12.09
   0  23  -6   33.40   13.76
   0  23   6   21.17   10.18
   0 -23   7  -12.00   17.40
   0  23   7   -0.73   20.05
   0 -23  -7    5.38    9.56
   0  23   7  -16.60   10.29
   0  23  -7  -10.97    7.82
   0 -23  -8   16.85   16.32
   0  23   8    4.86    7.84
   0 -24   0    9.63    8.37
   0  24   0   19.73   11.35
   0  24   1  114.90   34.77
   0 -24   1   58.03   19.80
   0 -24  -1   67.91   24.00
   0  24   1   49.51   13.81
   0  24  -1   56.77   16.77
   0 -24  -2    0.21    9.09
   0 -24   2   27.96   16.02
   0  24   2   -8.03   12.09
   0 -24  -2    5.28    6.22
   0  24  -2    4.97    6.41
   0  24  -2   19.73   18.64
   0  24   2    3.40    4.88
   0 -24   3   53.74   21.13
   0  24  -3   -0.37   13.94
   0 -24  -3   35.20   17.04
   0  24   3   16.94   13.08
   0 -24  -3   26.01   11.37
   0  24   3    0.28    5.03
   0 -24  -4   48.41   19.70
   0 -24   4   17.73   17.76
   0  24  -4    8.62   12.47
   0  24   4    1.04   16.90
   0 -24  -4   24.72   12.95
   0  24  -4   18.19   11.47
   0  24   4    6.21    8.49
   0 -24   5   37.01   23.72
   0 -24  -5    0.22    9.95
   0  24   5  -17.38   22.24
   0 -24  -5   16.60   10.67
   0  24  -5   -9.56   11.33
   0  24   5    7.08    5.31
   0 -24   6   43.82   26.85
   0 -24  -6   15.46   17.43
   0  24   6   29.49   27.00
   0 -24  -6   37.25   18.36
   0  24   6    4.17    8.66
   0 -24  -7  -27.21   18.45
   0  24   7  -19.70   20.90
   0 -24  -7   -1.95   12.18
   0  24   7   -3.14   10.58
   0  24   8   62.72   36.45
   0 -24  -8   40.76   18.68
   0  24   8   46.64   17.81
   0 -25  -1    5.20   11.35
   0 -25   1   31.81   15.40
   0 -25  -1   20.65   14.56
   0  25  -1   24.44   11.43
   0 -25  -2   25.08   18.54
   0 -25   2   -5.03    8.72
   0  25   2    4.42   15.12
   0 -25  -2   12.59   10.33
   0  25  -2   11.19    8.78
   0 -25   3   26.88   14.43
   0 -25  -3    0.46    9.44
   0  25   3    1.05   22.68
   0 -25  -3   -6.55   10.53
   0  25  -3   17.72   11.37
   0 -25  -4   -6.94   12.92
   0 -25   4    2.55   10.50
   0  25   4    9.83   18.64
   0 -25  -4    5.12    6.45
   0  25  -4    0.75    7.50
   0 -25  -5   15.77   15.41
   0 -25   5   18.42   19.53
   0  25   5    0.38   16.09
   0 -25  -5    6.77    8.03
   0 -25  -6   18.23   11.37
   0  25   6   -1.37    7.59
   0  25   7   58.44   31.23
   0  25   7   38.50   11.75
   0  25   8   -8.64   11.59
   0 -26   0   27.25   15.56
   0  26   0    8.41    9.18
   0 -26  -1   -7.76    8.81
   0  26  -1    0.73    8.81
   0  26   1    2.37    7.49
   0 -26  -2    0.49    9.77
   0  26   2  -17.25   21.53
   0 -26  -2   -2.47    7.11
   0  26   2   16.52   12.22
   0 -26   3   34.08   20.45
   0 -26  -3    9.53    9.17
   0  26   3   15.53   21.60
   0 -26  -3    8.91    7.84
   0  26   3   17.75   13.71
   0 -26  -4  -12.82   16.02
   0 -26   4   36.20   24.12
   0  26   4   27.59   32.38
   0 -26  -4    8.45    8.85
   0  26   4   11.30    9.22
   0  26   5   74.06   39.50
   0 -26  -5   21.22   13.59
   0  26   5   38.05   15.36
   0  26   6   26.79   33.34
   0 -26  -6  -18.33   12.70
   0  26   6   15.94    9.79
   0 -26  -7   35.24   20.24
   0 -27   0   31.18   23.60
   0 -27   1    2.39   10.81
   0 -27  -1   53.33   23.80
   0 -27  -2   26.33   21.64
   0 -27   2    4.35   11.55
   0 -27  -2   31.51   13.98
   0 -27  -3   -7.04   12.62
   0 -27   3  -15.58   20.45
   0 -27  -3   -0.17    8.55
   0  27   3  -10.91   23.10
   0 -27  -4   -6.85   11.63
   0  27   4   -1.21   25.47
   0 -27  -5   -1.88   14.39
   0 -27  -5    1.41    9.67
   0 -27  -6   -3.65   10.68
   0 -28   0   29.21   19.15
   0 -28   1   14.13   21.23
   0 -28  -1  -20.42   23.10
   0 -28   2   38.82   24.24
   0 -28  -2   51.72   22.18
   0 -28  -3   23.58   16.03
   0  28   3   19.66   23.14
   0 -28  -4  -15.19   19.77
   0 -28  -4    8.80   11.22
   0  28   4    3.80   26.36
   0 -28  -5  -15.55   16.42
   0  28   5   38.91   28.08
   0 -29   0   32.58   28.58
   0 -29  -1   -6.46   20.17
   0 -29  -3   49.44   31.46
  -1   0  13   -1.46   12.24
  -1   0  13   -0.28    3.59
   1   0 -12    1.64   10.83
  -1   0  12    2.82    9.71
  -1   0  12   -0.58    5.33
  -1   0  11    1.78    3.33
  -1   0  11   -0.12    5.91
   1   0 -10  212.51   29.78
  -1   0  10  144.51   23.82
  -1   0  10  157.58   17.90
  -1   0   9   -1.46    5.14
  -1   0   8   -5.59    5.44
   1   0  -8    1.22    3.51
  -1   0   8    4.63    3.28
  -1   0   7    7.86    4.61
   1   0  -7   -4.62    7.09
  -1   0   7   -0.62    2.92
   1   0  -6  951.29   50.13
  -1   0   6  890.38   48.20
   1   0  -5    4.51    3.79
  -1   0   5    1.15    2.69
  -1   0   4  643.05   33.70
   1   0  -4  685.71   35.44
   1   0  -3    1.70    1.64
  -1   0   3   11.38    3.68
  -1   0   1    2.19    1.50
   1   0  -1    2.40    1.44
   1   0  -1    0.96    0.52
  -1   0   0 3834.70   46.03
   1   0   0 3866.04   46.06
  -1   0  -2   43.14    5.16
   1   0   2   48.91    5.20
  -1   0  -2   44.07    3.53
   1   0   3   -0.03    0.74
  -1   0  -3    1.34    1.63
  -1   0  -4  191.94   16.09
  -1   0  -6   33.89    7.89
  -1   0  -7   -8.23    6.01
  -1   0  -8   85.73   15.83
   1   0   9   -6.66    4.66
  -1   0  -9  -11.13    8.63
   1   0  10   58.41   16.39
  -1   0 -10   28.51   10.71
   1   0  11  -19.16    8.68
  -1   0 -11   -1.13    5.85
   1   0  12   -1.03   10.44
  -1   0 -12   -8.13   11.19
  -1   1  13    5.41   10.33
  -1  -1  13   14.55   15.56
  -1  -1  13   -4.34    4.76
  -1   1  13    2.20    2.76
   1  -1 -12    5.82    9.39
   1   1 -12   -4.83    8.95
  -1   1  12   20.76   13.20
  -1  -1  12   -0.65    8.21
  -1  -1  12   11.49    5.63
  -1   1  12   12.04    4.86
  -1  -1  12   -2.13    4.52
  -1   1  12    7.22    4.37
   1   1 -11    5.92    9.56
   1  -1 -11    6.26    7.45
  -1   1  11   -4.41    4.87
  -1  -1  11   -0.57    5.00
  -1  -1  11    9.36    4.70
   1  -1 -10   32.67   11.40
   1   1 -10   25.68    9.10
  -1   1  10   29.08   12.35
  -1  -1  10   40.34   14.32
  -1   1  10   19.10    6.75
  -1  -1  10   33.13    7.54
  -1  -1   9   44.75   15.31
  -1   1   9   31.70   10.82
  -1   1   9   34.23    7.97
  -1   1   9   50.94    9.19
  -1  -1   9   73.48   10.50
  -1   1   8    7.36    3.95
  -1  -1   8    3.44    4.63
   1  -1  -8    3.94    6.26
   1   1  -8    0.12    6.09
  -1   1   8   -0.92    2.43
  -1  -1   8    4.65    4.16
  -1  -1   7   22.76    7.86
  -1   1   7   15.09    7.25
   1  -1  -7    6.96    5.24
  -1  -1   7   19.29    4.97
   1   1  -6  522.65   37.29
  -1  -1   6  549.28   38.37
   1  -1  -6  475.34   35.22
  -1   1   6  523.75   36.86
  -1  -1   6  480.43   24.40
  -1  -1   5  205.26   21.00
   1  -1  -5  177.75   19.66
  -1   1   5  219.12   21.96
   1   1  -5  214.19   20.69
  -1   1   4  833.89   38.44
   1   1  -4  909.49   39.09
  -1  -1   4  983.13   41.49
   1  -1  -4  897.16   39.55
  -1  -1   3 5952.90   97.67
  -1   1   3 5895.61   96.28
   1   1  -3 5796.91   95.32
   1  -1  -3 6112.76   96.56
   1   1  -2  187.79   13.55
   1  -1  -2  198.71   13.76
  -1  -1   2  148.71   12.46
  -1   1   2  154.80   12.09
  -1  -1   1  689.08   20.83
   1  -1  -1  667.81   20.80
  -1   1   1  684.80   20.71
   1   1  -1  727.49   21.55
  -1  -1   1  744.26   21.66
   1   1  -1  716.11   21.27
   1   1   0 1583.69   30.23
   1  -1   0 1543.46   22.52
  -1  -1   0 1357.31   29.05
  -1   1   0 1564.66   31.70
  -1   1   0 1506.75   22.30
   1   1   0 1581.17   23.19
  -1  -1   0 1517.03   23.55
  -1  -1  -1  393.70   12.83
   1   1   1  444.65   13.84
  -1   1  -1  379.68   13.81
  -1  -1  -1  386.37   16.65
   1  -1   1  393.33   14.45
  -1  -1  -1  384.08   11.02
   1   1   2  815.60   23.78
   1  -1   2  827.08   21.64
  -1  -1  -2  782.09   22.71
  -1   1  -2  848.98   21.67
   1  -1   2  815.97   19.67
  -1   1  -2  809.16   18.54
  -1  -1  -3  295.09   16.86
  -1   1  -3  292.23   16.44
   1  -1   3  280.53   16.11
  -1   1  -3  298.68    9.38
   1  -1   3  281.84   10.79
  -1  -1  -4    3.88    2.40
  -1   1  -4    4.87    3.43
   1  -1   4    4.57    1.49
  -1   1  -4    4.35    1.14
   1  -1   5  738.51   17.19
  -1   1  -6   10.37    5.20
  -1  -1  -6    6.95    5.16
   1  -1   6    4.12    1.34
  -1  -1  -7   -3.13    4.70
  -1   1  -7    5.53    3.27
  -1   1  -8   22.29    9.92
  -1  -1  -8   17.43    7.46
   1   1   8   16.93    7.31
  -1   1  -9    6.62    6.34
  -1  -1  -9   -2.62    3.98
   1   1   9   14.79    8.98
   1  -1   9   10.09    6.71
  -1   1 -10   10.91    7.23
  -1  -1 -10    4.31    4.61
   1   1  10    5.90    7.98
   1  -1  10    7.69    7.92
  -1   1 -11   -7.45   10.46
  -1  -1 -11   -4.12    6.18
   1   1  11   11.85   11.80
   1  -1  11    7.18   10.74
  -1   1 -12  -11.90   14.89
  -1  -1 -12    5.54    8.30
   1  -1  12   12.53   11.45
   1   1  12   11.29   14.55
  -1  -2  13   51.65   17.60
  -1   2  13   62.69   23.26
  -1  -2  13   28.96    8.53
  -1  -2  12    6.90    7.53
  -1   2  12    7.07    7.68
   1  -2 -12   -3.38   11.82
   1   2 -12    5.57   11.21
  -1  -2  12   10.81    6.33
  -1   2  12    5.38    3.51
  -1   2  12   15.91    5.04
   1   2 -11   22.72   15.54
   1  -2 -11   28.52   13.93
  -1   2  11   27.33   10.85
  -1   2  11   15.71    6.59
  -1  -2  11   37.05    7.77
  -1   2  11   46.67    8.50
   1  -2 -10   -3.44   10.92
   1   2 -10   -1.74    6.46
  -1   2  10   11.48    9.25
  -1  -2  10   -4.36    9.06
  -1   2  10   -0.12    3.33
  -1  -2  10    4.27    3.78
  -1   2  10    5.81    3.83
   1  -2  -9   22.57    8.06
  -1  -2   9   17.71    9.43
  -1   2   9    9.01    5.26
  -1   2   9   10.17    4.24
  -1  -2   9   22.73    6.59
  -1   2   9   11.78    5.05
   1   2  -8  216.59   26.20
   1  -2  -8  174.36   25.22
  -1   2   8  170.24   24.30
  -1  -2   8  212.02   27.63
  -1   2   8  191.00   17.65
  -1   2   7  394.14   35.10
   1   2  -7  360.40   31.60
   1  -2  -7  325.06   31.85
  -1  -2   7  341.82   33.09
  -1   2   7  326.75   22.77
  -1  -2   7  393.50   23.28
   1  -2  -6  695.98   42.43
   1   2  -6  616.85   39.83
  -1   2   6  617.61   40.56
  -1  -2   6  586.71   39.36
  -1  -2   6  656.22   28.75
  -1  -2   5  309.88   26.27
  -1   2   5  330.69   26.89
   1  -2  -5  288.01   24.67
   1   2  -5  360.97   26.85
  -1  -2   5  293.50   18.25
   1  -2  -4 2151.94   62.39
  -1  -2   4 2027.78   62.11
  -1   2   4 2194.44   63.47
   1   2  -4 1917.50   60.69
  -1  -2   4 2021.83   47.68
   1   2  -3 9999.00  132.94
  -1   2   3 9820.95  131.16
  -1  -2   3 9933.25  132.45
   1  -2  -3 9674.31  129.44
  -1  -2   2 1601.85   41.72
  -1   2   2 1486.03   39.83
   1  -2  -2 1510.52   40.24
  -1   2   2 1511.93   37.18
   1   2  -2 1451.64   38.97
  -1   2   1 4999.25   66.12
   1  -2  -1 5089.33   65.71
   1  -2  -1 4952.41   68.82
  -1   2   1 4956.04   69.07
   1   2  -1 4914.03   67.66
  -1  -2   1 4882.24   67.51
  -1  -2   1 4888.87   65.86
   1   2  -1 4953.45   65.29
   1  -2   0   28.27    3.55
   1   2   0   25.99    3.29
  -1   2   0   24.25    3.36
  -1  -2   0   27.71    4.53
  -1   2   0   27.83    4.00
   1   2   0   22.54    3.88
  -1  -2   0   27.35    4.36
   1  -2   0   27.70    4.51
  -1  -2   0   28.10    3.67
  -1  -2  -1  990.06   26.07
   1  -2   1 1076.50   22.79
  -1  -2  -1 1053.34   29.50
  -1   2  -1  976.75   25.09
   1  -2   1 1026.15   26.66
  -1  -2  -1 1010.08   22.30
  -1   2  -1 1069.03   18.79
  -1  -2  -1 1038.74   20.57
   1  -2   1 1055.05   19.21
  -1  -2  -2    0.23    1.71
  -1   2  -2    2.20    1.56
   1  -2   2   -0.15    0.87
   1  -2   2   -0.61    0.91
  -1  -2  -2    0.68    0.24
  -1   2  -2    1.23    0.95
   1  -2   3   10.53    3.21
  -1  -2  -3   14.27    4.05
  -1   2  -3   10.36    3.33
   1  -2   3   10.09    2.71
  -1   2  -3   11.64    2.33
  -1   2  -4    4.52    2.85
  -1   2  -4    3.93    1.56
   1  -2   4    1.07    1.16
  -1  -2  -5   85.39   12.73
   1  -2   5   71.16    7.10
  -1   2  -5   66.37    6.51
  -1  -2  -6    1.09    2.55
  -1   2  -6    2.08    3.48
   1  -2   6    1.71    1.20
   1   2   7   17.81    8.50
  -1  -2  -7   32.29    9.87
  -1   2  -7   19.58    7.00
   1  -2   7   15.44    2.89
  -1   2  -8   31.10    9.61
  -1  -2  -8   32.93   11.12
   1  -2   8   25.01    3.39
   1   2   9   83.87   18.42
  -1  -2  -9   68.39   15.73
  -1   2  -9  101.13   17.67
   1   2  10   40.20   14.04
   1  -2  10   38.95   14.17
  -1   2 -10   37.62   12.05
  -1  -2 -10   47.36   14.19
   1   2  11   19.46   13.09
   1  -2  11   10.42   10.91
  -1  -2 -11    1.50    6.47
  -1   2 -11   -6.27    8.21
   1   2  12   18.51   12.10
   1  -2  12   30.99   16.59
  -1  -2 -12    7.22   10.03
  -1   2 -12   12.77    7.91
  -1   3  13   70.61   23.59
  -1  -3  13   69.16   22.20
  -1  -3  12   21.37   11.17
  -1   3  12   26.77   15.08
   1   3 -12    1.79   12.92
   1  -3 -12   29.20    9.77
  -1   3  12    9.38    4.89
  -1   3  12   24.81    5.11
  -1  -3  12   25.88    7.60
  -1   3  11   17.93   10.22
   1   3 -11   22.78   12.16
   1  -3 -11   15.53    6.94
  -1  -3  11   29.95    8.15
  -1   3  11   25.85    6.56
  -1   3  11    9.23    5.94
   1  -3 -10   16.17    5.99
   1   3 -10   33.96   12.43
  -1  -3  10   20.66   13.78
  -1   3  10   10.87    5.01
  -1   3  10   23.02    5.97
  -1  -3  10   24.04    7.44
   1  -3  -9    9.75    6.36
  -1  -3   9   -3.27    5.68
  -1   3   9    7.61    9.03
  -1   3   9    9.51    4.54
  -1  -3   9    9.05    3.77
   1   3  -8  169.78   23.98
   1  -3  -8  174.78   26.56
  -1  -3   8  159.63   24.28
  -1   3   8  206.31   27.86
  -1   3   8  147.60   15.59
  -1  -3   8  221.47   19.06
   1   3  -7  132.67   19.81
  -1  -3   7  133.20   21.03
   1  -3  -7  134.70   19.76
  -1   3   7  142.34   21.08
  -1   3   7  124.47   14.04
   1   3  -6  106.88   16.17
  -1  -3   6   81.65   15.32
  -1   3   6  103.41   17.14
   1  -3  -6   96.97   15.68
  -1   3   6   95.05   11.83
  -1  -3   6  104.31   11.39
  -1   3   5  997.03   48.08
   1   3  -5  962.63   46.05
  -1  -3   5  947.98   46.83
   1  -3  -5  897.02   44.50
  -1   3   5  962.80   35.46
  -1  -3   5  990.17   34.20
  -1  -3   4  211.89   20.24
  -1   3   4  200.20   19.42
   1  -3  -4  210.00   19.52
   1   3  -4  193.61   18.50
  -1   3   4  227.12   16.15
  -1  -3   4  196.52   14.46
   1   3  -3   49.06    8.37
  -1  -3   3   57.38    9.21
   1  -3  -3   46.18    8.49
  -1   3   3   54.65    9.00
  -1   3   3   56.52    7.44
  -1  -3   3   57.68    7.42
  -1  -3   2  501.13   23.65
  -1   3   2  554.54   25.35
   1  -3  -2  541.71   24.67
   1  -3  -2  536.14   22.65
  -1   3   2  569.61   22.99
   1   3  -2  536.66   25.36
   1   3  -2  565.66   24.84
  -1  -3   2  531.53   21.36
  -1   3   1  644.75   23.89
   1  -3  -1  617.71   23.26
   1   3  -1  661.78   24.00
   1  -3  -1  649.29   24.52
  -1  -3   1  708.41   25.10
  -1   3   1  633.58   23.41
   1   3  -1  670.57   23.04
  -1  -3   1  639.97   21.50
  -1  -3   1  719.40   24.31
   1  -3   0 4276.71   60.06
  -1   3   0 4505.06   61.78
  -1  -3   0 4253.29   71.45
  -1  -3   0 4204.84   65.18
  -1   3   0 4350.85   63.54
   1   3   0 4550.89   65.89
   1  -3   0 4347.56   65.51
   1   3   0 4356.94   58.40
   1   3   0 4469.87   57.38
  -1  -3   0 4382.41   59.14
  -1   3   0 4343.08   53.39
  -1  -3   0 4448.35   56.70
   1  -3   1  435.14   17.75
  -1  -3  -1  420.60   20.29
  -1   3  -1  421.72   17.71
   1  -3   1  400.23   17.94
   1   3   1  431.50   19.69
  -1  -3  -1  441.37   14.21
  -1   3  -1  432.37   14.02
   1  -3   1  435.12   14.49
   1   3   1  408.18   14.46
   1   3   1  418.34   16.07
  -1  -3  -1  421.87   16.15
   1  -3   2  191.58   11.75
  -1  -3  -2  203.86    8.22
   1  -3   2  211.96   12.96
  -1   3  -2  202.06   11.72
   1   3   2  203.76    8.71
  -1  -3  -2  196.28   12.38
  -1   3  -2  195.54   11.13
  -1   3  -3   20.55    4.39
  -1  -3  -3   17.64    2.01
  -1   3  -3   20.56    3.68
   1  -3   3   21.32    4.38
  -1   3  -4   46.15    8.08
  -1  -3  -4   46.27    8.83
  -1   3  -4   55.17    5.56
   1  -3   4   42.31    6.35
  -1  -3  -5   12.12    4.63
   1  -3   5    8.34    2.96
  -1   3  -5    9.76    2.76
  -1  -3  -6  252.78   23.72
   1   3   6  219.82   22.34
  -1   3  -6  225.83   21.34
   1  -3   6  222.81   14.07
   1   3   7  447.92   36.31
  -1  -3  -7  449.57   34.66
  -1   3  -7  464.27   33.86
   1  -3   7  410.89   19.03
  -1  -3  -8  190.45   24.65
  -1   3  -8  182.36   22.65
   1  -3   8  164.54   11.37
   1   3   8  168.50   24.12
  -1  -3  -9   12.26    9.23
  -1   3  -9   -2.06    5.74
   1  -3   9    0.67    1.45
   1   3   9    3.54    6.29
   1   3  10   -6.10    7.35
  -1  -3 -10   12.41   10.49
  -1   3 -10   -6.27    7.51
   1   3  11   16.34   14.65
   1  -3  11   -7.30   11.50
  -1  -3 -11   16.12   11.10
  -1   3 -11   16.16    8.32
   1   3  12   19.79   12.59
  -1  -3 -12   43.33   16.64
  -1   3 -12   11.58   10.76
  -1   4  13  -12.25   16.24
  -1  -4  13   10.60   12.05
  -1  -4  12   20.73   16.14
  -1   4  12    7.19   12.95
   1   4 -12   10.61   14.99
   1  -4 -12   -3.94   11.99
  -1   4  12   14.47    4.19
  -1  -4  12   18.54    9.89
  -1   4  12    3.37    3.27
  -1   4  11   11.24    5.86
   1  -4 -11   23.12   15.18
   1   4 -11   31.67   15.96
  -1   4  11   37.75    8.90
  -1   4  11    8.05    5.17
  -1  -4  11   33.51   10.49
  -1  -4  10   14.92   12.59
   1   4 -10    8.89    7.20
   1  -4 -10   -5.18    8.90
  -1   4  10   21.78    6.20
  -1  -4  10   18.17    6.07
  -1   4  10    8.23    4.28
  -1  -4   9   -6.65    6.11
  -1   4   9    1.26    5.56
   1  -4  -9   12.23    9.04
  -1  -4   9   -0.99    2.64
  -1   4   9    2.81    3.58
   1   4  -8    8.10    5.84
  -1  -4   8    9.84    6.16
  -1   4   8    5.99    5.39
  -1   4   8    2.88    2.46
  -1  -4   8    4.10    3.03
   1   4  -7   93.78   17.19
  -1   4   7   71.14   15.63
   1  -4  -7   91.50   17.72
  -1  -4   7   89.73   18.15
  -1   4   7   93.56   12.15
  -1  -4   7  105.09   12.92
   1   4  -6    9.71    5.00
  -1  -4   6    2.27    3.09
  -1   4   6    9.02    5.71
   1  -4  -6    3.29    3.91
  -1   4   6    1.26    2.36
  -1  -4   6    7.16    3.89
   1  -4  -5  956.21   47.24
  -1   4   5  898.64   46.52
  -1  -4   5  961.79   47.58
  -1   4   5  983.88   35.64
   1   4  -5  970.66   45.26
  -1  -4   5  981.07   35.26
   1  -4  -4  837.92   40.59
  -1  -4   4  929.88   42.15
  -1   4   4  766.84   39.36
  -1   4   4  851.11   32.21
   1   4  -4  786.04   37.58
  -1  -4   4  883.31   31.69
   1  -4  -3 1294.74   45.69
  -1  -4   3 1338.26   47.42
  -1   4   3 1340.07   47.23
  -1   4   3 1502.47   41.12
   1   4  -3 1418.44   45.73
  -1  -4   3 1464.46   39.16
   1   4  -2   51.95    7.84
  -1  -4   2   52.55    7.94
   1  -4  -2   51.76    8.56
  -1   4   2   51.79    8.45
   1  -4  -2   61.97    7.87
   1   4  -2   56.14    8.36
  -1   4   2   51.24    6.86
  -1  -4   2   60.78    7.47
   1   4  -2   53.27    7.48
  -1   4   1 2131.30   50.09
   1  -4  -1 2108.07   48.62
   1  -4  -1 2127.43   26.84
   1   4  -1 2222.33   48.63
   1  -4  -1 2177.37   48.81
  -1  -4   1 2037.22   47.59
  -1   4   1 2111.26   46.62
  -1  -4   1 2229.51   43.66
  -1  -4   1 2138.84   46.78
   1  -4  -1 2176.28   43.44
   1   4  -1 2165.96   44.02
   1   4  -1 2194.64   46.07
  -1  -4   0   17.86    3.97
   1   4   0   23.03    4.30
  -1  -4   0   15.72    5.20
   1   4   0   24.42    6.26
   1  -4   0   20.24    4.33
  -1   4   0   16.06    3.85
  -1  -4   0   19.41    4.39
   1   4   0   19.66    4.29
  -1   4   0   19.11    4.32
   1   4   0   16.55    3.39
   1  -4   0   15.04    3.31
  -1  -4   0   21.38    3.92
  -1  -4  -1 1113.36   36.60
  -1   4  -1 1163.79   35.10
   1  -4   1 1112.99   33.49
  -1  -4  -1 1118.94   34.96
   1   4   1 1068.08   33.95
   1  -4   1 1089.07   33.05
  -1   4  -1 1156.66   31.72
  -1  -4  -1 1163.86   25.67
  -1   4  -1 1190.80   27.11
  -1  -4  -1 1098.16   29.83
   1   4   1 1063.89   29.26
   1   4   1 1105.43   25.62
  -1  -4  -2   97.00   11.48
   1  -4   2  100.96   11.14
  -1  -4  -2  116.04    7.28
  -1   4  -2  104.44    9.36
   1  -4   2   95.28    9.60
  -1  -4  -2   95.88   10.93
  -1   4  -2  110.60    9.07
  -1  -4  -2  115.33   10.36
   1   4   2   96.94    6.73
  -1  -4  -3  473.06   26.50
  -1   4  -3  480.80   18.95
  -1  -4  -3  455.77   13.92
   1  -4   3  412.92   20.93
   1   4   3  458.42   13.17
  -1   4  -3  460.33   21.27
  -1   4  -4    9.21    3.63
  -1  -4  -4    4.39    3.02
  -1  -4  -4    3.98    1.57
   1   4   4    7.11    1.36
  -1   4  -4    2.94    1.66
   1  -4   4    4.28    2.51
   1   4   5    2.57    4.05
  -1  -4  -5    3.31    4.29
   1  -4   5    0.92    1.59
  -1   4  -5    2.37    2.19
  -1  -4  -6   22.96    8.20
   1   4   6   31.48    8.66
  -1   4  -6   27.22    7.28
  -1   4  -6   32.38    5.76
   1  -4   6   21.33    5.20
  -1  -4  -7  287.40   28.12
   1   4   7  270.83   28.01
   1  -4   7  274.65   17.90
  -1   4  -7  278.08   26.45
  -1  -4  -8   15.08    7.89
   1   4   8    3.04    3.53
  -1   4  -8   30.73    9.51
   1  -4   8   20.35    5.19
   1   4   9   -2.93    4.23
  -1  -4  -9    3.59    6.61
  -1   4  -9    5.55    7.39
   1  -4   9    0.45    2.17
  -1  -4 -10   12.48    5.47
  -1   4 -10   -3.53    8.11
   1  -4  10    0.81    2.30
   1   4  10    1.02    8.81
   1   4  11    7.03    8.04
  -1   4 -11   -2.87    5.91
  -1  -4 -11    3.02    8.68
   1   4  12   19.43   16.92
  -1   4 -12   24.57   16.21
  -1  -4 -12   41.31   21.91
  -1  -5  13   -2.91   14.41
  -1   5  13  -18.36   18.71
  -1   5  12   21.55   14.76
  -1  -5  12    2.18   10.41
   1   5 -12   21.80   13.32
   1  -5 -12  -20.65   17.94
  -1   5  12    7.76    4.43
  -1  -5  12   -0.67    8.17
  -1   5  12   11.42    5.09
  -1   5  11   36.04   16.41
   1  -5 -11   84.68   23.54
   1   5 -11   58.58   19.56
  -1   5  11   71.15   11.22
  -1   5  11   32.77    8.63
  -1  -5  11   52.08   11.66
  -1   5  10   25.07   14.19
  -1  -5  10   30.92   14.32
   1   5 -10   20.75   12.82
   1  -5 -10   29.18   16.33
  -1  -5  10   15.69    5.89
  -1   5  10   10.07    5.09
   1  -5  -9   -0.93    6.04
  -1  -5   9    5.83    7.18
  -1  -5   9   -2.80    3.76
  -1   5   9   -0.64    2.91
   1  -5  -8  164.12   25.37
  -1  -5   8  125.13   23.17
  -1   5   8  123.62   21.47
   1   5  -8  145.86   23.08
  -1  -5   8  158.23   16.78
  -1   5   8  113.84   14.69
   1  -5  -7    2.22    5.45
  -1   5   7    6.10    5.48
  -1  -5   7    1.41    5.10
   1   5  -7   -0.66    3.00
  -1  -5   7    2.82    3.39
  -1   5   7    2.23    1.81
  -1   5   6  224.31   25.63
   1  -5  -6  249.15   26.33
  -1  -5   6  216.91   25.60
  -1   5   6  242.03   19.07
   1   5  -6  254.36   26.24
  -1  -5   6  263.88   19.08
  -1   5   5    0.36    4.51
   1  -5  -5    5.00    5.73
   1   5  -5   -0.24    2.82
  -1  -5   5    1.80    1.93
  -1  -5   5    1.29    2.66
  -1   5   5    5.74    3.35
  -1   5   4  901.28   44.11
   1  -5  -4 1005.47   45.18
  -1  -5   4 1034.47   46.41
  -1   5   4  977.24   35.60
   1   5  -4 1045.85   44.31
  -1  -5   4 1086.73   37.25
  -1  -5   3   64.93   10.58
   1   5  -3   73.27   10.55
  -1   5   3   74.47   11.73
   1  -5  -3   73.04   11.50
   1  -5  -3   76.68   10.27
   1   5  -3   70.47   11.46
  -1  -5   3   70.15    8.99
  -1   5   3   63.18    8.55
   1   5  -3   83.03    9.98
   1   5  -2    3.47    2.30
  -1  -5   2    6.29    3.48
   1  -5  -2    4.24    2.94
  -1   5   2    4.69    2.68
   1  -5  -2    3.98    2.87
   1   5  -2    4.93    1.80
  -1  -5   2    3.50    2.31
   1   5  -2    5.49    2.85
  -1   5   2    2.59    1.87
   1  -5  -1 1667.48   46.90
  -1   5   1 1610.95   47.60
  -1  -5   1 1691.25   54.86
   1   5  -1 1655.06   44.16
   1  -5  -1 1661.25   44.69
  -1   5   1 1694.17   43.90
  -1  -5   1 1686.34   45.67
   1  -5  -1 1720.97   26.53
   1  -5  -1 1720.37   41.20
   1   5  -1 1706.17   40.64
  -1  -5   1 1547.98   43.08
   1   5  -1 1564.85   41.11
  -1  -5   1 1662.21   37.86
  -1   5   0  791.72   32.00
   1  -5   0  818.84   31.44
  -1  -5   0  824.61   36.30
   1   5   0  799.77   36.26
   1  -5   0  871.43   31.36
  -1  -5   0  802.39   24.40
  -1  -5   0  835.18   31.28
  -1   5   0  840.69   29.69
  -1   5   0  843.30   16.75
   1   5   0  798.24   29.90
  -1   5   0  797.22   25.72
   1   5   0  780.25   26.65
  -1  -5   0  856.02   29.34
   1   5   0  807.37   25.68
  -1  -5  -1 1045.45   39.47
  -1   5  -1 1044.36   37.45
   1   5   1 1181.84   43.18
   1  -5   1 1061.10   36.96
  -1   5  -1 1097.45   33.31
  -1  -5  -1 1128.25   36.56
   1  -5   1 1126.61   35.31
   1   5   1 1060.22   36.26
  -1  -5  -1 1116.34   28.23
   1   5   1 1176.49   33.65
   1   5   1 1109.71   28.65
  -1  -5  -1 1035.90   31.99
   1   5   2  452.96   27.21
  -1  -5  -2  471.95   26.60
   1  -5   2  416.72   24.75
  -1  -5  -2  455.43   16.98
  -1  -5  -2  452.36   25.49
  -1   5  -2  463.83   21.18
   1  -5   2  433.12   21.94
   1   5   2  461.57   17.16
  -1   5  -2  459.39   20.21
  -1  -5  -2  483.64   22.75
   1   5   3   31.19    7.66
  -1  -5  -3   26.59    6.66
  -1   5  -3   35.38    5.94
   1   5   3   31.67    4.11
  -1   5  -3   20.87    4.46
   1  -5   3   32.56    6.29
  -1  -5  -3   29.40    4.10
  -1  -5  -3   26.44    6.03
   1   5   4   82.79   13.13
  -1  -5  -4   80.65   12.48
  -1   5  -4   81.44    8.37
  -1  -5  -4   60.91    6.13
   1  -5   4   79.40    9.81
   1   5   4   89.92    6.14
  -1  -5  -5  608.99   36.73
   1   5   5  602.94   37.58
   1  -5   5  584.74   27.47
   1   5   5  550.19   13.35
  -1   5  -5  609.87   24.54
   1   5   6   -1.08    5.46
  -1  -5  -6   -2.90    3.07
  -1   5  -6    1.28    2.26
  -1   5  -6    4.67    3.12
   1  -5   6    0.79    2.80
   1   5   7   86.17   16.39
  -1  -5  -7   66.49   14.62
  -1   5  -7   68.55   13.63
   1  -5   7   74.75    9.93
  -1  -5  -8   85.74   16.60
   1   5   8   70.15   16.04
  -1   5  -8   82.19   15.89
   1  -5   8   66.37    9.71
  -1   5  -9  298.07   32.26
   1   5   9  288.46   34.81
  -1  -5  -9  330.98   35.25
   1  -5   9  263.03   18.39
   1   5  10   54.78   17.61
  -1  -5 -10   59.93   19.53
  -1   5 -10   62.90   14.90
   1  -5  10   26.98    6.68
   1   5  11  -16.81   15.30
  -1   5 -11    6.70    6.02
  -1  -5 -11    8.54    9.40
   1   5  12   -0.23    9.89
  -1   5 -12   10.49   10.93
  -1  -6  13   16.68   19.00
  -1   6  13   -4.07   14.43
  -1  -6  12   -0.66    8.57
  -1   6  12    7.26   11.88
   1  -6 -12   15.51   14.22
  -1   6  12   -5.08    4.95
  -1  -6  12    8.67    9.29
  -1   6  12   -3.18    2.88
  -1   6  11   29.86   16.88
   1  -6 -11   27.97   15.86
   1   6 -11   41.98   16.63
  -1  -6  11   54.24   13.18
  -1   6  11   34.65    8.39
  -1   6  11   25.22    7.08
  -1   6  10   -6.85    9.22
  -1  -6  10   -1.77    5.41
   1  -6 -10   -0.54    9.53
   1   6 -10    1.46    6.55
  -1   6  10    2.35    2.93
  -1  -6  10    6.58    4.76
   1  -6  -9   20.99   11.21
  -1  -6   9   23.15   12.69
  -1  -6   9   22.14    6.62
  -1   6   9   14.00    6.27
  -1  -6   8    0.97    2.80
   1  -6  -8   10.10    6.52
  -1   6   8   13.74    8.26
   1   6  -8    0.13    4.66
  -1   6   8    6.16    3.98
  -1  -6   8    6.61    3.76
  -1   6   7    7.86    8.52
  -1  -6   7    8.27    5.29
   1   6  -7    0.99    3.89
  -1   6   7    0.85    3.36
  -1  -6   7    2.00    2.15
  -1   6   6   28.34    9.82
   1  -6  -6   20.65    8.89
  -1  -6   6   24.24    9.99
   1   6  -6   34.21    9.76
  -1  -6   6   25.71    6.16
  -1   6   6   22.87    7.05
  -1   6   5   19.20    7.34
   1  -6  -5   16.32    6.90
   1   6  -5   16.58    6.41
  -1  -6   5   20.85    8.41
  -1  -6   5   19.89    4.84
  -1   6   5   16.55    5.82
  -1   6   4  194.64   21.30
   1  -6  -4  169.54   19.00
  -1  -6   4  150.65   18.35
  -1   6   4  157.89   14.47
   1  -6  -4  159.17   15.46
  -1  -6   4  161.36   14.19
   1   6  -4  166.30   16.03
   1   6  -4  146.67   16.91
   1  -6  -3  856.16   40.65
  -1   6   3  844.04   41.40
  -1   6   3  771.44   31.95
   1  -6  -3  775.68   33.48
   1   6  -3  811.37   38.07
  -1  -6   3  736.99   28.39
  -1  -6   3  834.16   39.34
   1   6  -3  817.07   33.21
   1   6  -3  816.66   36.70
  -1   6   2  110.87   14.16
   1  -6  -2  110.00   13.50
   1   6  -2   93.97   11.71
  -1   6   2  112.89   12.13
  -1  -6   2   91.83    9.47
   1  -6  -2  106.91    8.53
   1  -6  -2  115.04   12.79
   1   6  -2  114.73   12.46
   1   6  -2  102.34   10.94
   1  -6  -2  124.82   12.61
  -1  -6   2  106.94   12.77
   1  -6  -1  490.19   27.15
  -1   6   1  448.78   26.98
  -1  -6   1  520.78   32.72
  -1  -6   1  493.82   25.54
  -1  -6   1  494.49   21.60
   1  -6  -1  516.15   15.72
   1  -6  -1  514.78   25.97
  -1   6   1  488.40   24.29
   1   6  -1  521.06   25.80
   1  -6  -1  495.76   23.52
   1   6  -1  472.06   23.83
   1   6  -1  485.17   22.26
  -1  -6   1  490.03   25.34
   1  -6   0  204.71   17.29
   1   6   0  217.94   20.45
  -1   6   0  222.72   18.64
  -1  -6   0  211.02   19.85
   1  -6   0  226.20   16.82
   1   6   0  201.66   15.55
  -1  -6   0  217.77   13.70
  -1   6   0  209.80   15.55
  -1   6   0  223.77    9.89
  -1  -6   0  201.60   15.96
  -1  -6   0  232.74   16.57
   1   6   0  185.65   13.89
   1   6   0  211.24   14.38
   1  -6   0  215.84   14.45
  -1   6   0  203.62   14.00
  -1   6  -1    8.85    2.86
  -1  -6  -1    8.62    2.75
  -1  -6  -1   11.48    4.88
   1  -6   1   10.38    4.06
   1   6   1   11.49    4.17
  -1   6  -1   11.34    4.89
  -1  -6  -1    9.14    4.39
  -1   6  -1    8.43    2.60
   1   6   1    8.33    3.95
  -1   6  -1    7.59    3.00
   1   6   1    8.86    3.11
  -1  -6  -1    8.88    2.80
   1  -6   1    6.61    3.47
   1   6   1    9.18    3.21
  -1  -6  -2    4.68    2.37
   1  -6   2    6.42    2.47
   1   6   2    2.38    1.91
  -1  -6  -2    6.74    5.43
  -1  -6  -2    5.34    3.24
   1  -6   2    4.98    2.68
  -1  -6  -2    4.85    2.01
   1   6   2    4.14    1.90
  -1   6  -2    4.13    1.94
  -1  -6  -3  250.29   21.81
   1   6   3  299.39   24.45
   1  -6   3  280.92   19.52
  -1  -6  -3  285.99   14.67
  -1   6  -3  276.30   16.98
   1   6   3  272.54   13.16
  -1  -6  -3  257.23   21.23
  -1  -6  -3  259.02   19.57
  -1  -6  -4   11.18    4.06
   1   6   4   13.38    6.14
  -1   6  -4   15.18    4.44
  -1  -6  -4   12.68    3.21
   1  -6   4   13.06    4.75
   1   6   4   12.67    3.05
  -1   6  -5   -0.13    2.68
  -1  -6  -5    7.28    4.28
   1   6   5    1.70    2.21
  -1  -6  -5    4.35    1.74
   1  -6   5    3.73    2.77
   1   6   5    5.18    1.84
  -1   6  -5    6.34    3.04
   1   6   6  128.79   19.72
  -1  -6  -6  115.26   17.97
  -1   6  -6  115.56   15.50
  -1   6  -6  110.93   11.48
   1  -6   6  119.06   13.56
   1   6   6  112.59    6.12
  -1  -6  -7  107.08   19.38
   1   6   7   79.59   15.87
  -1   6  -7  102.41   16.08
  -1   6  -7  109.53   11.63
   1  -6   7  125.69   14.17
   1   6   8  101.78   21.00
  -1  -6  -8  113.25   21.10
  -1   6  -8   99.46   17.16
   1  -6   8   71.18   11.60
  -1  -6  -9   90.88   19.77
   1   6   9   59.15   16.56
  -1   6  -9   50.60   14.16
   1  -6   9   51.52    9.40
  -1  -6 -10  242.60   35.29
   1   6  10  193.43   32.21
  -1   6 -10  259.09   31.59
   1  -6  10  233.87   18.87
  -1  -6 -11   16.18   11.16
  -1   6 -11   20.07   11.12
   1   6  11   14.55   11.41
   1  -6  11    5.43    4.39
   1   6  12   -1.66   12.40
  -1  -7  13  -10.68   21.18
  -1   7  13    8.37   13.85
  -1   7  12    3.74   10.87
  -1  -7  12    5.61    8.00
   1  -7 -12  -15.93   20.25
   1   7 -12  -17.34   18.39
  -1   7  12   -3.94    3.63
  -1   7  12    3.20    4.60
  -1   7  11   57.85   19.01
   1  -7 -11   68.91   22.20
   1   7 -11   75.95   18.47
  -1   7  11   67.80   11.33
  -1  -7  11   74.40   16.74
   1  -7 -10   14.70    5.89
  -1  -7  10   17.10    8.78
  -1   7  10    8.49    7.54
   1   7 -10   -5.86   10.70
  -1  -7  10   12.40    4.88
  -1   7  10    6.11    4.84
  -1  -7   9    3.03    4.19
   1  -7  -9   16.74    8.75
  -1   7   9   12.87    8.69
   1   7  -9    8.96    7.89
  -1  -7   9   10.59    5.72
  -1   7   9    9.20    5.18
   1  -7  -8  180.63   27.67
  -1  -7   8  133.46   24.53
   1   7  -8  100.76   17.74
  -1   7   8  119.78   15.38
  -1  -7   8  151.74   17.46
  -1   7   7    0.54    3.92
   1  -7  -7   -1.64    3.89
   1   7  -7   -0.56    3.64
  -1  -7   7    4.02    6.69
  -1   7   7    0.66    3.21
  -1  -7   7   -1.35    2.95
   1   7  -6  177.72   21.85
  -1  -7   6  182.56   24.89
  -1   7   6  211.97   26.40
  -1   7   6  194.90   17.77
  -1  -7   6  194.55   17.40
   1  -7  -5   37.38   10.20
  -1   7   5   31.97    9.92
  -1  -7   5   46.80   11.25
   1   7  -5   45.21   10.33
  -1  -7   5   31.78    7.02
  -1   7   5   40.20    7.93
  -1  -7   4  131.86   17.46
  -1   7   4  132.67   18.72
   1  -7  -4  126.08   17.62
   1   7  -4  130.75   18.52
  -1   7   4  137.13   14.49
  -1  -7   4  130.68   13.32
   1  -7  -4  144.07   15.46
   1   7  -4  137.14   16.81
   1   7  -4  129.54   14.51
   1   7  -3    6.36    3.64
  -1  -7   3    1.09    2.32
  -1   7   3    3.32    4.65
   1  -7  -3    6.36    3.59
   1  -7  -3    3.09    2.89
   1   7  -3    1.93    3.17
   1   7  -3   -1.23    0.94
  -1   7   3    6.34    3.97
  -1  -7   3    4.81    2.85
   1  -7  -2 1400.89   51.76
  -1   7   2 1361.85   53.34
  -1   7   2 1306.74   42.67
  -1  -7   2 1281.19   46.60
  -1  -7   2 1274.65   38.81
   1  -7  -2 1308.70   33.06
   1  -7  -2 1319.71   45.32
   1   7  -2 1267.66   45.79
   1   7  -2 1235.64   40.60
   1  -7  -2 1348.12   44.49
   1   7  -2 1359.93   45.83
  -1  -7   2 1220.62   45.47
   1  -7  -1  245.67   20.81
  -1   7   1  226.76   20.80
  -1  -7   1  232.27   22.68
  -1   7   1  233.83   17.32
   1   7  -1  242.57   18.33
  -1  -7   1  240.95   18.71
   1  -7  -1  246.42   18.92
   1  -7  -1  216.85   11.34
  -1  -7   1  244.32   16.66
   1   7  -1  242.48   17.59
   1   7  -1  217.64   16.10
  -1  -7   1  232.38   18.45
  -1   7   1  245.17   17.46
   1  -7  -1  235.74   17.22
   1  -7   0  717.69   35.01
  -1  -7   0  727.34   39.42
  -1   7   0  662.59   35.27
   1   7   0  710.05   39.92
  -1  -7   0  658.12   30.77
  -1   7   0  695.38   29.99
  -1  -7   0  688.16   27.06
   1  -7   0  764.92   33.06
  -1   7   0  710.13   20.22
   1   7   0  746.41   31.65
   1  -7   0  716.22   28.96
  -1   7   0  707.18   28.98
   1   7   0  706.45   27.90
   1   7   0  696.53   29.07
  -1  -7   0  704.43   31.14
  -1  -7  -1    0.14    2.61
  -1   7  -1    0.39    1.04
   1  -7   1    2.56    2.33
   1   7   1    1.84    3.68
   1  -7   1    1.09    2.71
  -1  -7  -1    2.47    3.10
  -1   7  -1    2.11    2.21
  -1   7  -1    0.28    0.87
  -1  -7  -1   -1.66    3.04
   1   7   1    2.88    2.89
   1   7   1    0.09    1.33
   1   7   1   -0.20    1.27
  -1  -7  -1    0.25    1.79
   1  -7   1    4.06    3.40
  -1   7  -1    0.36    1.14
   1   7   2 4186.02   99.67
  -1  -7  -2 4105.03   93.39
   1  -7   2 3872.73   90.41
  -1   7  -2 3737.99   71.04
  -1  -7  -2 3826.62   64.70
   1  -7   2 3952.87   78.71
   1   7   2 3651.69   59.61
  -1  -7  -2 3734.58   80.18
  -1   7  -2 3753.45   70.84
  -1  -7  -2 3893.56   76.68
   1   7   3  481.91   33.30
  -1  -7  -3  569.12   34.67
   1  -7   3  602.21   36.77
  -1  -7  -3  556.88   22.90
   1  -7   3  587.93   30.53
  -1  -7  -3  477.34   30.23
   1   7   3  545.91   20.73
  -1   7  -3  609.80   27.18
  -1  -7  -3  596.56   30.45
  -1   7  -3  522.23   26.65
  -1  -7  -4  396.69   30.73
   1   7   4  369.51   30.97
   1  -7   4  375.20   25.26
  -1   7  -4  398.21   21.82
   1   7   4  387.22   16.62
  -1  -7  -4  364.70   27.65
  -1  -7  -4  354.42   18.72
  -1  -7  -4  379.09   25.97
  -1   7  -4  397.96   24.76
   1   7   5  313.86   31.16
  -1  -7  -5  296.91   27.75
  -1  -7  -5  299.49   16.36
  -1   7  -5  310.53   19.15
   1   7   5  316.33   14.57
   1  -7   5  286.93   22.65
  -1   7  -5  288.85   23.25
  -1  -7  -6   44.08   11.43
   1   7   6   35.28   10.55
  -1   7  -6   43.32    9.52
   1   7   6   43.60    5.06
  -1   7  -6   51.99    8.11
   1   7   7  109.31   20.08
  -1  -7  -7  106.59   18.67
  -1   7  -7  107.91   16.78
   1  -7   7  112.74   14.13
  -1   7  -7  128.55   13.66
   1   7   8  121.02   23.66
  -1  -7  -8  151.91   24.60
  -1   7  -8  124.30   18.65
   1  -7   8   96.12   13.89
   1   7   9   12.89   11.20
  -1  -7  -9   17.65   10.64
  -1   7  -9   15.82    8.60
   1  -7   9    3.09    4.81
  -1  -7 -10   66.24   17.92
   1   7  10   66.59   19.98
  -1   7 -10   32.53   10.28
   1  -7  10   29.52    7.31
   1   7  11   12.63   16.60
  -1  -7 -11    7.40   13.24
  -1   7 -11   13.03    9.15
   1  -7  11   16.87    7.60
   1   7  12    9.69   15.15
  -1  -8  13    7.32   11.25
  -1   8  13    6.33   19.02
  -1   8  12   12.61   14.86
  -1  -8  12    1.37   10.07
   1   8 -12   16.76   17.35
  -1   8  12    3.41    3.07
  -1  -8  12  -17.98   12.21
  -1   8  12    2.48    5.74
   1  -8 -11   -5.41   12.58
  -1   8  11    4.81    8.83
  -1  -8  11   18.69   14.81
   1   8 -11   20.61   11.13
  -1   8  11    3.66    4.17
  -1  -8  10   20.81   12.84
   1  -8 -10   26.02   13.12
  -1   8  10   18.91   13.11
   1   8 -10   28.07   12.95
  -1  -8  10   44.96   12.11
  -1   8  10   11.46    5.19
   1  -8  -9  207.07   31.93
  -1   8   9  210.02   33.00
  -1  -8   9  158.17   27.54
   1   8  -9  209.65   29.46
  -1  -8   9  217.71   23.62
  -1   8   8   41.44   15.20
   1  -8  -8   28.74   12.37
  -1  -8   8   35.71   14.17
  -1   8   8   26.61    6.84
  -1  -8   8   30.51    8.86
   1   8  -7  259.45   28.18
  -1  -8   7  226.18   29.72
  -1   8   7  256.37   31.50
   1  -8  -7  208.36   28.33
  -1  -8   7  218.51   20.45
  -1   8   7  236.28   20.53
   1  -8  -6   56.48   12.99
  -1   8   6   34.39   10.32
  -1  -8   6   46.38   12.93
   1   8  -6   60.24   12.72
  -1   8   6   55.42    9.61
  -1  -8   6   69.53   11.45
  -1   8   5  544.40   40.96
  -1  -8   5  586.77   40.76
  -1   8   5  594.87   31.48
  -1  -8   5  612.37   31.50
   1   8  -5  616.62   38.49
   1   8  -5  600.29   34.71
  -1  -8   4   26.79    8.44
   1   8  -4   21.09    6.51
   1  -8  -4   27.77    8.64
  -1   8   4   28.14    9.17
   1   8  -4   22.71    8.23
   1  -8  -4   21.92    6.34
   1   8  -4   22.73    6.26
  -1  -8   4   16.96    5.36
  -1   8   4   27.65    6.87
   1  -8  -3 1346.56   56.30
  -1   8   3 1237.31   55.91
   1  -8  -3 1305.93   39.34
   1  -8  -3 1200.98   46.37
   1   8  -3 1297.10   51.04
  -1   8   3 1286.97   44.84
  -1  -8   3 1258.97   42.89
   1   8  -3 1326.14   45.74
   1   8  -3 1302.72   49.63
   1  -8  -3 1354.62   49.28
  -1  -8   3 1282.25   52.16
   1  -8  -2  312.26   25.64
  -1   8   2  346.85   28.31
  -1  -8   2  313.88   29.71
  -1  -8   2  325.99   24.03
  -1   8   2  302.60   20.95
   1  -8  -2  346.80   17.70
   1   8  -2  292.25   22.74
   1  -8  -2  330.57   23.52
  -1  -8   2  301.27   24.03
   1   8  -2  308.56   22.64
   1   8  -2  309.01   21.05
   1  -8  -2  296.21   21.87
  -1   8   1  410.58   30.08
   1  -8  -1  491.97   31.69
  -1  -8   1  443.66   34.58
  -1  -8   1  483.16   24.94
  -1  -8   1  539.59   29.48
   1  -8  -1  463.42   18.30
   1   8  -1  498.51   27.88
   1  -8  -1  501.04   28.60
  -1   8   1  470.17   18.10
  -1   8   1  463.65   25.60
   1  -8  -1  488.27   26.26
   1   8  -1  406.78   24.37
  -1   8   1  471.69   26.05
   1   8  -1  509.72   26.53
  -1  -8   1  456.59   27.95
  -1  -8   0    9.25    4.81
  -1   8   0    8.18    4.01
   1   8   0    4.76    3.75
   1  -8   0    8.52    4.34
  -1  -8   0    3.76    2.70
   1   8   0    1.05    3.11
   1  -8   0    0.92    3.20
  -1   8   0   10.28    4.83
  -1   8   0    7.86    2.59
  -1  -8   0    5.05    2.66
   1  -8   0    6.07    2.71
   1   8   0    5.26    2.83
   1  -8   0    5.20    3.63
  -1  -8   0    6.91    3.62
  -1   8   0    9.93    4.66
   1   8   0    6.35    3.02
   1  -8   1  460.58   30.79
  -1  -8  -1  440.42   31.40
  -1   8  -1  511.03   33.12
   1   8   1  446.72   33.03
  -1  -8  -1  445.19   22.75
   1  -8   1  466.75   27.63
   1   8   1  406.45   25.06
  -1  -8  -1  431.15   27.33
  -1   8  -1  431.34   24.80
   1   8   1  430.46   21.05
  -1   8  -1  425.18   19.60
  -1  -8  -1  430.14   25.22
  -1   8  -1  396.82   22.60
   1   8   1  476.11   26.13
   1  -8   1  424.66   24.38
   1   8   2  356.13   30.32
  -1  -8  -2  351.49   28.20
   1  -8   2  342.88   28.30
  -1  -8  -2  354.90   25.22
   1   8   2  353.00   18.90
  -1   8  -2  348.53   21.43
  -1   8  -2  354.52   22.17
   1  -8   2  397.10   25.41
  -1  -8  -2  365.36   20.45
  -1  -8  -2  327.45   22.75
   1  -8   2  359.66   23.28
  -1   8  -2  348.49   21.65
   1   8   3  260.46   26.10
  -1  -8  -3  248.64   24.26
   1  -8   3  249.62   25.45
   1   8   3  254.56   15.52
  -1  -8  -3  246.29   16.18
  -1   8  -3  248.93   18.36
  -1   8  -3  249.87   19.42
  -1   8  -4   88.43   11.90
   1  -8   4  103.56   16.94
   1   8   4   86.43   15.50
  -1  -8  -4  105.66   15.62
  -1  -8  -4  103.73   15.04
   1   8   4   92.48    9.01
  -1  -8  -4   85.46   12.75
   1  -8   4   98.16   13.61
  -1  -8  -4   98.97   10.49
  -1   8  -4   96.85   11.44
  -1   8  -5    4.64    4.86
  -1  -8  -5    1.00    4.55
   1   8   5   -0.90    3.32
  -1  -8  -5   -0.63    3.13
  -1  -8  -5    1.40    1.92
  -1  -8  -5    0.64    3.45
   1  -8   5    6.84    4.62
   1   8   5    2.07    1.53
   1   8   6  448.94   39.46
  -1  -8  -6  477.51   38.17
  -1  -8  -6  365.09   19.48
   1  -8   6  466.65   31.02
  -1   8  -6  436.14   31.46
   1   8   6  484.42   19.49
  -1   8  -6  466.95   27.16
  -1  -8  -6  444.82   32.82
  -1  -8  -7  213.86   28.40
   1   8   7  176.47   26.47
  -1   8  -7  185.18   22.40
   1   8   7  222.97   11.19
  -1   8  -7  209.68   18.48
   1  -8   7  203.03   20.73
  -1  -8  -8   10.89    9.82
   1  -8   8    0.50    4.26
   1   8   8    6.48    8.79
  -1   8  -8    9.20    4.72
  -1   8  -8    6.23    4.00
   1  -8   8    5.20    4.06
  -1  -8  -9   16.28   10.62
   1   8   9   16.90   11.51
   1  -8   9    7.40    6.27
  -1   8  -9   15.38    8.08
   1  -8   9    4.56    4.08
   1  -8  10    7.60   10.56
  -1  -8 -10   -4.41    7.35
   1   8  10   -8.24   12.00
  -1   8 -10   10.76    7.53
   1  -8  10   13.19    8.22
  -1  -8 -11   13.69   12.02
   1   8  11   17.72   15.63
  -1   8 -11   13.79   10.71
   1  -8  11   11.17    6.85
   1   8  12   -9.70   16.71
  -1   9  13   -4.15   17.56
  -1  -9  12    0.70    9.73
  -1   9  12    4.36    3.22
  -1  -9  12    2.07   11.74
  -1  -9  11   18.43   14.88
  -1   9  11   -6.67   12.49
   1  -9 -11   18.21   13.79
   1   9 -11  -11.98   16.74
  -1  -9  11    3.01    7.14
  -1   9  11    4.44    3.92
   1  -9 -10   38.32   17.26
  -1   9  10   22.84   14.26
   1   9 -10   17.79    6.42
  -1   9   9   -1.51    7.57
   1  -9  -9   29.08   12.82
  -1  -9   9   13.06    8.55
   1   9  -9   14.81    5.85
  -1   9   9    8.35    4.17
  -1  -9   9    8.52    5.88
   1  -9  -8    0.62    5.63
  -1   9   8   -6.88    8.45
  -1  -9   8   -0.91    4.30
  -1  -9   8   -5.43    5.27
  -1   9   8   -1.28    3.22
  -1   9   7   13.19    8.11
   1  -9  -7   15.68   10.19
   1   9  -7   18.63    8.47
  -1  -9   7   13.32    7.42
  -1  -9   7   20.96    7.49
   1  -9  -6   14.82    7.21
  -1   9   6   20.48   10.62
  -1  -9   6    4.75    5.51
   1   9  -6   14.07    7.76
  -1  -9   6   15.23    5.40
  -1  -9   5    1.75    2.32
   1   9  -5    8.24    5.07
  -1   9   5    2.91    4.97
   1  -9  -5    0.99    4.41
   1   9  -5    1.40    4.03
   1  -9  -5    3.59    3.77
   1   9  -5    3.81    4.60
  -1  -9   5    2.89    3.53
   1   9  -4   59.74   11.75
  -1  -9   4   45.51   11.75
  -1   9   4   50.30   11.72
   1  -9  -4   61.82   11.40
   1   9  -4   61.40   12.46
   1  -9  -4   59.68   11.69
   1   9  -4   62.02   10.55
  -1  -9   4   58.42    9.57
  -1   9   4   46.90    8.76
  -1   9   3  300.69   29.09
   1  -9  -3  300.48   27.61
  -1  -9   3  334.64   33.22
   1   9  -3  305.61   25.77
  -1  -9   3  315.03   22.14
   1  -9  -3  298.26   24.05
   1  -9  -3  289.78   18.98
  -1   9   3  302.31   21.98
   1   9  -3  315.82   25.28
   1   9  -3  312.26   22.71
   1  -9  -3  292.14   23.68
  -1  -9   3  302.13   26.62
   1  -9  -2   78.61   11.29
   1   9  -2   80.52   12.08
  -1  -9   2   78.03   13.21
  -1   9   2   78.08   14.16
   1  -9  -2   77.17   13.12
  -1  -9   2   90.96   16.96
   1  -9  -2   73.15    8.60
  -1  -9   2   98.86   14.04
  -1   9   2   78.86   11.40
   1  -9  -2   78.91   12.12
  -1  -9   2   87.72   11.84
   1  -9  -1  380.34   29.37
  -1   9   1  375.51   30.40
  -1  -9   1  384.32   33.44
   1   9  -1  385.49   25.58
  -1  -9   1  360.18   22.48
   1  -9  -1  355.24   17.45
  -1  -9   1  385.26   26.12
  -1   9   1  373.20   24.15
  -1   9   1  363.47   17.40
   1  -9  -1  399.63   26.96
  -1  -9   1  354.21   25.54
   1   9  -1  381.89   24.31
   1  -9  -1  363.04   23.94
  -1   9   1  362.36   24.05
   1   9  -1  338.86   23.41
  -1  -9   0  351.47   31.06
  -1   9   0  282.76   26.80
   1   9   0  327.99   30.43
  -1   9   0  301.25   21.78
  -1  -9   0  295.61   22.86
   1   9   0  286.45   21.45
   1  -9   0  294.34   17.86
   1  -9   0  291.89   23.19
  -1   9   0  304.43   15.83
   1  -9   0  315.53   21.99
   1   9   0  279.46   20.63
  -1  -9   0  280.22   22.17
  -1   9   0  311.42   21.43
   1   9   0  281.53   19.45
  -1   9  -1   16.93    5.01
   1  -9   1   17.20    4.77
  -1  -9  -1   12.23    4.93
  -1   9  -1   29.28    9.08
  -1  -9  -1    8.99    4.78
   1   9   1   14.00    5.24
   1  -9   1   20.69    8.63
  -1   9  -1   13.56    3.27
  -1  -9  -1   18.34    6.39
  -1   9  -1   19.00    5.85
   1   9   1   17.70    5.19
  -1  -9  -1   16.76    5.12
   1   9   1    9.82    3.82
   1  -9   1   22.71    6.99
   1  -9   2   29.72    7.46
  -1  -9  -2   26.57    7.19
  -1   9  -2   30.38    6.74
   1   9   2   26.24    9.00
   1  -9   2   20.44    6.89
  -1  -9  -2   18.07    6.88
  -1   9  -2   24.05    5.87
  -1  -9  -2   28.08    7.76
   1   9   2   29.28    7.29
  -1  -9  -2   23.07    5.60
   1   9   2   27.00    5.76
   1  -9   2   32.18    7.53
   1  -9   3   83.92   12.26
  -1  -9  -3  102.25   14.33
  -1   9  -3  107.14   13.01
   1  -9   3   94.13   16.66
   1   9   3  107.90   17.83
  -1  -9  -3   96.52   15.62
   1   9   3   87.44    9.97
  -1  -9  -3   82.00   13.81
  -1  -9  -3   89.94   11.13
   1  -9   3   93.93   13.79
  -1  -9  -4  331.98   30.21
   1   9   4  322.15   31.90
   1  -9   4  321.50   31.75
  -1  -9  -4  339.50   21.27
   1   9   4  383.44   20.28
  -1   9  -4  373.99   23.51
   1  -9   4  385.97   27.11
  -1  -9  -4  349.57   28.40
  -1   9  -4  363.52   25.86
  -1  -9  -4  351.59   27.04
   1  -9   4  355.28   27.36
  -1  -9  -5  458.13   37.41
   1   9   5  442.02   39.54
   1  -9   5  477.28   34.34
   1  -9   5  448.94   39.16
   1  -9   5  456.96   30.65
  -1  -9  -5  413.04   33.56
  -1   9  -5  430.92   25.55
  -1  -9  -5  422.58   23.11
   1   9   5  467.66   21.73
  -1  -9  -5  481.12   33.72
  -1   9  -5  412.89   29.07
   1   9   6  301.07   33.79
   1  -9   6  297.41   30.38
  -1  -9  -6  304.86   32.07
  -1  -9  -6  259.94   18.19
   1   9   6  353.95   18.00
   1  -9   6  302.26   26.14
  -1  -9  -6  316.47   30.62
  -1   9  -6  366.55   25.50
  -1  -9  -6  288.05   27.50
  -1   9  -6  321.98   27.36
  -1  -9  -7   75.36   17.24
   1   9   7   97.25   20.74
   1  -9   7   79.93   16.80
  -1   9  -7   77.00   14.62
  -1   9  -7   83.94   11.97
   1   9   7   84.50    8.35
   1  -9   7   84.33   14.03
  -1  -9  -7   82.20   15.87
  -1  -9  -8   22.57   10.05
   1   9   8   30.85   12.97
   1  -9   8   26.48   11.19
  -1   9  -8   25.26    9.46
  -1   9  -8   21.85    7.20
   1  -9   8   16.85    7.59
   1   9   9   -0.37    8.19
   1  -9   9    6.72    8.26
  -1  -9  -9   19.22    9.22
  -1   9  -9   25.54   10.95
   1  -9   9   10.55    7.30
   1   9  10    6.69    7.16
  -1  -9 -10   27.74   18.42
   1  -9  10   -7.31   12.15
  -1   9 -10   12.13    9.03
   1  -9  10    3.49    6.56
   1   9  11   18.07   18.71
   1  -9  11    0.56    9.65
  -1  -9 -11    8.17   10.17
  -1   9 -11   19.21   14.57
   1  -9  11    6.53    6.25
  -1  10  13   -5.88   15.45
  -1 -10  12   24.18   17.51
  -1  10  12   -4.42   14.12
  -1  10  12   -2.19    4.19
   1 -10 -11   26.27   16.04
  -1 -10  11   16.37   12.58
  -1  10  11   15.69   17.17
   1  10 -11   26.09   15.54
  -1  10  10   24.57   15.58
   1 -10 -10   38.25   18.53
   1  10 -10   31.97   11.90
  -1  10  10   11.24    4.00
  -1 -10  10    0.71    5.75
   1 -10  -9    4.54   10.21
  -1  10   9   30.52   13.82
   1  10  -9    5.80    8.72
  -1 -10   9   17.15   13.62
  -1  10   9   15.81    7.21
  -1 -10   9    0.20    4.60
   1 -10  -8   66.29   18.53
  -1  10   8   65.42   17.41
  -1 -10   8   73.11   19.74
   1  10  -8   65.03   17.12
  -1  10   8   58.75   10.91
  -1 -10   8   50.92   11.12
   1 -10  -7   -7.77    9.52
  -1  10   7    9.09    8.86
  -1 -10   7   10.82    8.57
  -1  10   7    2.65    3.36
  -1 -10   7    3.91    5.53
   1  10  -6   90.51   16.02
  -1 -10   6  108.13   19.97
   1 -10  -6  106.10   20.30
  -1  10   6   67.79   15.91
   1  10  -6   89.26   18.68
   1 -10  -6  100.60   14.50
  -1  10   6  115.41   14.51
   1  10  -6  100.09   15.28
  -1 -10   6  114.24   16.16
  -1 -10   5   64.37   14.82
   1  10  -5   36.49   10.35
   1 -10  -5   53.43   12.57
   1  10  -5   57.06   13.01
   1 -10  -5   57.08   10.78
  -1  10   5   42.62    9.19
   1  10  -5   66.44   12.56
  -1 -10   5   48.72    9.51
   1 -10  -5   56.02   11.95
   1 -10  -4  232.92   26.32
  -1  10   4  228.47   28.01
   1 -10  -4  248.04   20.09
  -1  10   4  234.63   20.35
   1  10  -4  226.37   23.98
   1 -10  -4  242.16   22.60
  -1 -10   4  210.91   19.31
   1  10  -4  245.67   23.99
  -1 -10   4  175.96   23.78
   1  10  -4  256.86   22.47
   1 -10  -4  243.61   23.60
  -1 -10   3  112.18   16.81
   1  10  -3  109.09   15.45
  -1  10   3   98.94   17.90
   1 -10  -3   98.57   16.76
   1  10  -3  107.55   15.56
   1 -10  -3  124.47   12.80
   1 -10  -3   94.40   14.13
  -1  10   3  119.02   14.15
   1  10  -3  111.70   14.24
  -1 -10   3  107.91   13.81
   1 -10  -3  100.15   14.65
   1  10  -2   12.96    4.71
   1 -10  -2   10.68    4.31
  -1 -10   2    9.37    4.66
   1 -10  -2    1.41    2.50
  -1  10   2   15.14    6.76
  -1 -10   2    7.41    6.36
   1  10  -2   11.25    5.74
   1 -10  -2    8.72    3.70
   1  10  -2   11.52    4.67
  -1  10   2   17.79    6.08
  -1 -10   2    4.78    3.32
   1 -10  -2   12.42    5.66
   1  10  -1  119.26   14.48
   1 -10  -1  117.54   17.27
  -1 -10   1  114.46   18.72
  -1  10   1  110.77   18.63
  -1  10   1  107.70   13.88
   1  10  -1  113.75   14.76
   1 -10  -1  125.57   11.05
  -1 -10   1  123.72   15.31
  -1  10   1  117.37   10.53
   1  10  -1  123.12   13.87
  -1  10   1  130.37   15.03
  -1 -10   1  111.93   13.29
  -1 -10   1  141.30   16.80
   1 -10  -1  144.61   16.14
   1 -10  -1  106.20   14.74
   1 -10   0  634.05   39.99
  -1 -10   0  699.05   44.98
  -1  10   0  646.24   43.24
   1  10   0  599.50   43.96
   1 -10   0  683.21   28.27
   1  10   0  698.31   35.03
  -1  10   0  673.85   34.12
  -1 -10   0  726.95   33.72
   1 -10   0  701.56   37.78
  -1 -10   0  699.90   36.38
  -1  10   0  689.67   25.55
   1 -10   0  689.56   34.69
  -1 -10   0  712.47   37.44
  -1  10   0  686.73   34.02
   1  10   0  627.26   33.22
  -1 -10  -1  259.63   27.39
   1 -10   1  262.10   26.03
   1  10   1  300.95   30.66
  -1  10  -1  262.69   27.71
   1 -10   1  310.49   25.40
  -1 -10  -1  265.17   22.90
   1  10   1  242.32   18.09
  -1  10  -1  249.78   16.59
   1  10   1  294.32   24.09
  -1 -10  -1  269.83   20.50
  -1  10  -1  280.23   21.78
  -1  10  -1  278.38   21.06
  -1 -10  -1  258.32   22.15
   1  10   1  297.99   23.09
   1 -10   1  266.80   21.91
   1 -10   2    5.23    4.26
  -1  10  -2   -0.95    1.89
  -1 -10  -2    1.04    1.15
  -1 -10  -2   -0.10    2.14
   1 -10   2    4.66    2.56
   1  10   2    7.82    7.46
   1  10   2    3.56    3.34
  -1  10  -2    5.23    3.06
  -1 -10  -2   11.86    5.75
   1  10   2    7.18    3.75
   1  10   2    2.46    2.25
  -1  10  -2    3.24    2.87
   1 -10   2    6.96    2.79
   1 -10   3  104.29   14.54
  -1  10  -3   99.94   13.16
  -1 -10  -3  123.01   16.00
   1 -10   3   81.57   16.65
  -1 -10  -3  115.55   17.95
   1  10   3  121.75   20.72
  -1  10  -3  110.67   14.01
   1  10   3  120.77   12.59
  -1 -10  -3  102.67   14.76
  -1  10  -3   86.08   12.99
  -1 -10  -3  110.17   12.75
   1 -10   3  101.77   14.97
   1 -10   4   40.42    9.79
  -1  10  -4   32.78    8.47
  -1 -10  -4   38.00   10.06
   1 -10   4   47.95   12.20
  -1 -10  -4   34.42   11.10
   1  10   4   45.80   12.29
  -1 -10  -4   51.84   11.14
  -1  10  -4   46.89    9.05
  -1 -10  -4   49.13    8.78
   1 -10   4   29.15    8.69
   1  10   4   61.26    8.62
   1 -10   5   11.71    6.43
  -1  10  -5   14.89    5.23
  -1 -10  -5    9.21    6.65
   1  10   5    2.12    4.80
   1 -10   5    6.54    7.90
  -1 -10  -5   17.03    7.35
   1 -10   5   11.30    5.76
   1  10   5    5.12    2.50
  -1  10  -5    6.31    3.61
  -1 -10  -5   11.96    6.03
  -1 -10  -5   10.22    4.42
   1 -10   6  113.10   20.15
  -1  10  -6  119.87   16.55
  -1 -10  -6  115.56   20.16
   1  10   6  109.53   21.38
   1 -10   6   96.51   20.33
  -1 -10  -6  112.01   12.90
  -1 -10  -6  114.38   19.48
   1 -10   6  140.29   18.32
  -1  10  -6  123.61   15.26
   1  10   6  123.92   11.55
  -1 -10  -6   98.67   18.11
   1 -10   7   17.40    9.92
  -1  10  -7   35.22   10.57
   1  10   7   38.19   12.41
  -1 -10  -7   47.91   13.69
  -1 -10  -7   43.92   12.48
  -1 -10  -7   38.97   11.77
   1 -10   7   40.91   11.30
  -1  10  -7   36.01    8.75
   1  10   7   43.83    7.02
  -1 -10  -8    9.24    7.74
   1  10   8   14.63    9.32
  -1  10  -8   11.79    8.10
   1 -10   8   12.95    9.02
  -1 -10  -8   28.43   10.39
   1  10   8   13.39    3.20
  -1  10  -8   15.60    6.32
   1 -10   8    8.69    5.36
   1 -10   9   37.56   13.81
  -1 -10  -9   76.98   19.89
   1  10   9   41.79   16.87
  -1  10  -9   51.64   16.90
   1 -10   9   53.81   13.50
  -1 -10  -9   52.40   14.65
   1 -10  10   85.60   22.94
   1  10  10  135.63   27.82
  -1 -10 -10  110.00   24.77
  -1  10 -10  127.42   23.23
  -1 -10 -10   91.86   20.06
   1 -10  10   96.93   18.17
   1  10  11   11.86   15.33
   1 -10  11    4.22    8.24
  -1 -10 -11   43.09   27.49
  -1  10 -11   10.62   12.71
   1 -10  11   11.04    7.70
  -1 -10 -11   14.57    8.95
  -1 -10 -12   52.34   17.48
  -1  11  12  -31.37   15.31
  -1  11  12   -2.32    4.22
  -1  11  11   43.03   20.84
  -1 -11  11   41.27   21.60
   1  11 -11   24.36   15.03
  -1  11  11   33.68   10.06
   1 -11 -10   41.71   16.30
  -1  11  10   34.79   17.60
  -1 -11  10   59.72   21.91
   1  11 -10   55.27   16.37
  -1  11  10   32.69    9.48
   1 -11  -9  115.47   26.79
  -1  11   9  102.60   24.12
   1  11  -9   66.56   16.43
  -1  11   9   99.54   14.67
  -1 -11   9  108.16   18.82
   1 -11  -8  132.81   25.52
  -1  11   8  106.35   26.09
  -1 -11   8   90.98   20.66
   1  11  -8  118.13   22.33
  -1 -11   8  100.69   16.22
  -1  11   8  143.83   17.18
  -1 -11   7   18.43   10.78
   1  11  -7   20.62   11.24
   1 -11  -7   26.98   12.13
  -1  11   7    9.06    9.11
   1  11  -7   14.98    9.21
  -1  11   7   22.11    7.31
  -1 -11   7   23.80    7.62
  -1 -11   6   -3.61    6.73
  -1  11   6    2.63    4.81
   1 -11  -6   -4.83    4.49
   1  11  -6    4.60    3.75
   1 -11  -6    6.28    5.01
  -1 -11   6    4.25    2.77
   1  11  -6   -1.49    4.58
  -1  11   6   -1.30    3.47
  -1 -11   5   20.35    7.41
   1  11  -5   25.44    8.75
  -1  11   5   12.96    8.88
   1 -11  -5   32.67   11.19
   1  11  -5   27.91    9.61
   1 -11  -5   31.91    8.83
   1 -11  -5   19.56    5.78
   1 -11  -5   18.97    6.90
  -1 -11   5   20.04    6.94
   1  11  -5   19.12    6.46
  -1  11   5   30.96    8.25
  -1 -11   4    8.45    4.10
   1  11  -4    9.35    6.11
   1 -11  -4    6.74    8.11
  -1  11   4    5.87    5.62
  -1 -11   4   11.74    9.52
   1  11  -4    3.69    4.96
   1 -11  -4   -0.69    2.85
   1 -11  -4    1.54    3.22
   1  11  -4    0.23    2.91
   1 -11  -4   -3.06    3.86
  -1  11   4    3.73    3.86
  -1 -11   4    1.19    3.36
   1  11  -3   39.46    9.39
   1 -11  -3   28.95    9.39
  -1 -11   3   27.13    8.71
  -1 -11   3   32.33   10.67
   1 -11  -3   20.45    8.67
   1 -11  -3   30.29    7.21
   1  11  -3   18.74    8.08
   1  11  -3   27.81    7.38
  -1 -11   3   31.81    8.34
   1 -11  -3   40.53   10.11
  -1  11   3   34.95    8.50
   1  11  -2    2.36    3.77
  -1 -11   2    1.47    2.31
   1 -11  -2    4.42    2.97
   1 -11  -2    2.69    4.48
   1 -11  -2    1.41    1.78
   1  11  -2    0.60    2.61
  -1 -11   2   -2.27    3.66
  -1  11   2    3.49    3.51
   1  11  -2   -0.34    1.62
  -1 -11   2    1.93    1.60
   1 -11  -2   -0.64    2.48
   1 -11  -1   75.44   13.04
  -1 -11   1   72.09   13.17
  -1 -11   1   89.90   17.87
   1 -11  -1   85.38   15.88
  -1  11   1   92.46   16.93
   1  11  -1   97.03   14.13
   1 -11  -1   81.10    9.48
  -1  11   1   92.62   10.13
  -1 -11   1   84.12   13.18
  -1  11   1   88.29   13.22
   1  11  -1   92.87   13.78
   1 -11  -1   90.47   13.97
  -1 -11   1   72.95   11.50
  -1  11   1   87.06   12.99
   1 -11   0  251.34   26.20
  -1 -11   0  276.71   29.92
   1  11   0  265.94   30.58
  -1  11   0  265.00   28.88
   1  11   0  218.59   20.33
   1 -11   0  278.21   24.30
   1 -11   0  255.99   18.36
  -1  11   0  266.41   16.81
  -1  11   0  260.71   21.99
  -1 -11   0  281.98   21.92
  -1 -11   0  287.08   24.66
   1  11   0  243.06   19.79
   1 -11   0  264.85   22.79
   1  11   0  260.19   22.07
  -1  11   0  273.90   22.66
  -1  11  -1   18.50    5.97
   1 -11   1   18.40    6.65
   1  11   1    9.80    7.63
  -1  11  -1   11.73    6.54
   1 -11   1    4.99    4.90
  -1 -11  -1   23.87    9.48
  -1 -11  -1   18.22    6.82
   1  11   1   18.60    6.96
  -1  11  -1   13.18    4.43
   1  11   1   17.58    6.54
  -1 -11  -1   18.16    5.88
  -1  11  -1   16.66    5.80
   1  11   1   11.93    4.52
   1 -11   1   13.97    5.64
   1 -11   2    4.85    5.18
  -1 -11  -2   -0.84    3.08
  -1  11  -2    5.47    4.40
   1  11   2    4.79    6.49
  -1 -11  -2    1.12    3.60
   1 -11   2   -3.37    2.66
   1  11   2    3.23    1.52
  -1  11  -2    2.77    2.07
  -1 -11  -2    1.97    3.47
   1  11   2    0.15    2.19
   1 -11   2    5.50    4.77
  -1  11  -2    2.97    1.35
  -1 -11  -2    3.59    3.44
  -1 -11  -3  283.68   29.76
   1  11   3  320.34   34.66
   1 -11   3  299.75   31.63
   1  11   3  317.81   21.52
  -1 -11  -3  293.04   22.26
   1 -11   3  292.90   25.87
  -1  11  -3  287.51   23.25
  -1 -11  -3  294.62   26.45
  -1  11  -3  288.38   23.73
   1 -11   3  281.39   25.92
  -1 -11  -3  313.99   27.19
  -1  11  -4   11.27    5.47
   1 -11   4    5.11    3.83
  -1 -11  -4    4.18    2.37
   1  11   4    0.55    2.69
  -1 -11  -4   11.12    6.99
   1 -11   4    5.47    7.29
  -1  11  -4    4.24    3.87
  -1 -11  -4    3.29    4.42
  -1  11  -4    2.57    2.27
   1  11   4    5.96    3.90
   1 -11   4    5.25    4.09
   1 -11   5  147.18   20.96
  -1  11  -5  148.02   19.07
   1  11   5  130.67   22.35
  -1 -11  -5  161.88   23.94
  -1  11  -5  155.19   16.91
   1  11   5  168.74   14.99
  -1 -11  -5  156.39   21.39
  -1 -11  -5  169.93   21.78
   1 -11   5  150.69   19.75
  -1  11  -6   28.58    7.49
   1 -11   6   38.05   11.82
  -1 -11  -6   35.41   12.54
   1 -11   6   15.41    7.66
   1  11   6   36.58   11.87
  -1 -11  -6   51.40   13.01
  -1 -11  -6   39.10    7.96
  -1 -11  -6   33.58   10.18
  -1  11  -6   33.73    9.17
   1  11   6   41.71    7.17
   1 -11   6   19.95    6.74
  -1  11  -7   38.12   10.31
   1 -11   7   29.36   10.54
  -1 -11  -7   51.98   15.21
   1  11   7   47.97   13.85
  -1 -11  -7   49.61    9.23
  -1 -11  -7   44.67   12.47
   1  11   7   60.72    9.13
  -1  11  -7   47.28   10.14
  -1 -11  -7   51.37   13.26
   1 -11   7   36.79   10.75
  -1  11  -8   52.28   14.85
   1 -11   8   49.18   15.69
  -1 -11  -8   55.89   15.91
   1  11   8   58.19   16.20
  -1 -11  -8   40.87   13.38
  -1 -11  -8   37.78   12.58
  -1  11  -8   51.42   11.60
   1  11   8   58.38    7.80
   1 -11   8   45.32   11.87
  -1  11  -9    2.21    6.99
   1  11   9   -1.67    9.46
   1 -11   9   -9.70    7.25
  -1 -11  -9   15.87   10.82
  -1 -11  -9    0.66    5.59
  -1 -11  -9   -1.64    3.81
   1 -11   9   -1.97    7.66
  -1  11 -10   73.39   20.52
   1 -11  10   31.62   16.34
   1  11  10   49.91   18.84
  -1 -11 -10   30.01   16.58
  -1 -11 -10   50.64   18.34
  -1 -11 -10   56.65   15.48
   1 -11  10   44.40   15.04
   1 -11  11   42.38   17.65
   1  11  11   26.33   17.59
  -1 -12  12    2.22   17.04
  -1  12  12    0.30   13.42
  -1  12  11   31.74   16.73
   1 -12 -11   52.52   25.83
  -1 -12  11    6.57    8.21
   1  12 -11   41.64   21.13
  -1  12  11   11.80    4.50
  -1  12  10   28.44   16.17
   1  12 -10   12.43   13.65
  -1 -12  10   19.80   12.17
  -1  12  10   33.53    9.79
  -1  12   9   -1.99    9.15
   1 -12  -9   -2.94    8.82
   1  12  -9    5.26    8.96
  -1 -12   9    4.12    8.73
  -1  12   9   -1.05    3.79
  -1  12   8   25.41   13.50
   1 -12  -8    8.26    9.81
   1  12  -8    1.56    5.54
   1 -12  -8    4.47    4.05
  -1  12   8   19.16    6.12
  -1 -12   8    9.92    4.21
  -1 -12   7  332.70   38.44
   1  12  -7  322.20   34.57
   1 -12  -7  346.11   38.52
  -1  12   7  351.43   42.14
   1  12  -7  292.05   34.90
  -1  12   7  346.79   27.39
   1 -12  -7  321.56   30.59
  -1 -12   7  324.74   29.44
   1 -12  -7  310.78   33.24
   1  12  -6    8.35    6.41
  -1 -12   6   15.58    8.83
   1 -12  -6   -5.39    6.18
  -1  12   6   -3.33    4.44
   1 -12  -6   -1.07    4.48
   1  12  -6    6.21    5.19
   1 -12  -6    1.68    3.82
   1 -12  -6    6.93    6.26
  -1  12   6    1.86    2.86
  -1 -12   6    4.92    3.02
   1  12  -6   -1.87    3.81
  -1 -12   5   12.38    8.95
   1  12  -5   12.33    6.95
   1 -12  -5   21.73   10.78
  -1 -12   5    8.23   10.87
  -1  12   5   25.08   10.48
   1 -12  -5   12.19    5.61
   1 -12  -5   16.46    7.28
   1  12  -5   18.29    7.45
   1  12  -5   16.04    7.56
  -1 -12   5   16.93    7.25
  -1  12   5   15.05    5.82
   1 -12  -5    3.48    3.47
  -1 -12   4   20.05    8.73
  -1  12   4    1.83    3.92
   1 -12  -4   20.19    8.78
  -1 -12   4   10.77    6.23
   1  12  -4   13.88    7.92
   1 -12  -4   22.79    7.76
   1 -12  -4    6.37    2.42
  -1  12   4    9.21    4.99
  -1 -12   4    9.31    4.52
   1  12  -4   20.15    7.60
  -1 -12   3   14.32    7.68
   1 -12  -3   29.42    9.46
  -1  12   3   30.01   12.02
   1 -12  -3   42.88   11.19
  -1 -12   3   37.90   13.52
   1  12  -3   27.21    7.62
   1 -12  -3   35.70    7.31
   1  12  -3   33.62    8.40
  -1  12   3   24.94    6.96
   1 -12  -3   34.91   10.38
  -1 -12   3   15.45    5.61
  -1 -12   2   15.30    7.58
   1 -12  -2   30.43    9.72
  -1 -12   2   16.20    9.00
  -1  12   2   27.86   10.47
   1 -12  -2   24.95    8.39
   1 -12  -2   23.96    5.82
   1  12  -2   22.95    6.52
  -1 -12   2   29.18    8.17
   1  12  -2   30.58    8.20
  -1 -12   2   26.63    7.55
   1 -12  -2   20.69    7.06
  -1  12   2   34.62    8.62
   1 -12  -1   12.51    5.21
  -1 -12   1    5.86    4.54
   1  12  -1   15.50    5.79
   1 -12  -1   15.01    7.92
  -1 -12   1    4.03    6.29
  -1  12   1   13.81    7.12
  -1 -12   1   11.45    5.22
   1 -12  -1   20.05    4.86
  -1  12   1   12.77    3.74
   1  12  -1   13.73    6.25
  -1  12   1   14.01    5.59
  -1 -12   1   12.18    4.46
  -1  12   1   19.81    6.73
   1 -12  -1   14.72    6.77
   1  12  -1   24.86    7.24
   1 -12   0  293.45   29.86
  -1  12   0  317.45   33.14
  -1 -12   0  237.17   28.74
   1  12   0  320.15   35.10
  -1 -12   0  335.90   25.77
  -1  12   0  271.60   23.08
  -1  12   0  290.05   18.63
   1 -12   0  305.34   21.08
   1  12   0  295.85   24.37
  -1 -12   0  266.62   24.74
   1 -12   0  312.67   27.53
  -1  12   0  326.30   25.93
   1 -12   0  317.37   26.38
   1  12   0  338.68   24.15
   1  12   0  287.42   24.57
  -1 -12  -1   62.42   12.62
  -1  12  -1   67.01   11.58
   1 -12   1   73.15   13.00
  -1  12  -1   84.08   17.71
   1 -12   1   96.26   18.59
   1  12   1   72.13   17.13
  -1 -12  -1   78.84   15.85
   1  12   1   70.38   12.81
  -1 -12  -1   57.83   11.31
  -1  12  -1   67.70    9.29
   1 -12   1   86.89   14.26
  -1  12  -1   84.30   12.89
  -1 -12  -1   73.94   12.28
   1  12   1   89.25   13.95
   1  12   1   70.67   10.81
  -1  12  -2  158.10   17.94
   1 -12   2  144.70   18.76
   1  12   2  161.29   26.05
  -1 -12  -2  162.92   22.69
   1 -12   2  166.53   24.09
  -1  12  -2  153.98   16.16
  -1 -12  -2  150.64   19.96
  -1  12  -2  166.97   18.11
   1  12   2  181.23   17.21
   1  12   2  148.61   18.82
   1  12   2  168.76   20.40
  -1 -12  -2  159.08   19.95
  -1 -12  -2  163.92   17.71
   1 -12   2  153.73   20.02
  -1 -12  -3  371.55   35.99
   1 -12   3  362.52   36.17
   1  12   3  336.79   37.43
   1 -12   3  366.38   30.55
   1  12   3  347.79   23.72
  -1 -12  -3  384.01   31.25
  -1  12  -3  401.04   27.58
  -1 -12  -3  335.47   25.59
  -1  12  -3  358.36   26.60
  -1 -12  -3  411.90   31.50
  -1  12  -3  343.47   27.13
   1 -12   3  389.09   31.35
  -1  12  -4    4.04    5.65
  -1 -12  -4    0.19    1.90
   1 -12   4    1.64    2.82
  -1 -12  -4   -3.21    5.24
   1  12   4   -1.81    5.83
   1 -12   4   12.05    9.70
  -1  12  -4    2.22    4.05
  -1 -12  -4    1.58    2.28
  -1  12  -4    5.19    4.99
   1 -12   4   -1.47    3.46
   1  12   4    0.17    1.78
  -1 -12  -4   -1.30    2.19
  -1  12  -5    3.50    4.14
   1 -12   5    0.96    3.01
  -1 -12  -5    6.08    4.52
   1 -12   5   -1.52    5.00
   1  12   5    2.53    3.31
  -1 -12  -5   -1.23    5.56
  -1 -12  -5   -3.08    4.15
   1 -12   5   -0.96    4.86
  -1  12  -5    3.28    4.36
  -1 -12  -5    5.36    4.44
  -1  12  -6   69.05   14.22
   1 -12   6   65.78   14.86
  -1 -12  -6   69.67   17.18
   1  12   6   60.69   18.30
   1 -12   6   61.30   14.09
  -1 -12  -6   54.75   10.49
  -1 -12  -6   65.67   15.01
   1  12   6   70.75   10.23
  -1  12  -6   84.91   14.07
   1 -12   6   72.20   14.60
  -1 -12  -6   65.69   14.23
  -1  12  -7   78.43   15.20
   1 -12   7   88.09   19.49
   1  12   7   94.79   21.02
  -1 -12  -7   97.29   21.30
  -1 -12  -7   81.57   18.49
  -1 -12  -7   89.18   12.98
  -1 -12  -7   92.08   18.58
  -1  12  -7  110.07   15.72
   1 -12   7   77.20   16.70
   1  12   7  109.91   12.58
  -1  12  -8   23.89    8.27
   1 -12   8   14.91    8.72
   1  12   8   28.06   12.03
  -1 -12  -8    7.68    6.05
  -1 -12  -8   23.58   10.70
  -1 -12  -8   36.22   11.82
   1  12   8   30.31    7.05
  -1  12  -8   18.92    9.70
  -1  12  -9   20.38    7.86
   1 -12   9   24.05   13.34
   1  12   9    4.17    9.43
  -1 -12  -9  -11.10   13.44
  -1 -12  -9   18.92   11.17
  -1 -12  -9    6.04    7.12
  -1  12  -9    3.97    5.16
   1 -12   9   16.92    9.35
  -1  12 -10  -13.43   13.04
   1  12  10    8.47   12.80
   1 -12  10    5.83    9.61
  -1 -12 -10   -9.26   10.93
  -1 -12 -10   11.81    8.26
   1 -12  10   -6.34    7.66
   1  12  11   30.54   17.74
  -1 -12 -11   25.43   14.45
  -1 -12 -11   41.90   17.95
  -1  13  12  -15.62   21.51
  -1 -13  12   26.61   19.35
   1 -13 -12   15.50   12.27
   1 -13 -11   47.75   25.50
  -1 -13  11    0.70    8.65
  -1  13  11    8.24   16.41
   1  13 -11   39.28   18.23
  -1  13  11   24.94    8.97
   1 -13 -11   16.71   13.01
  -1  13  10   -8.50   13.13
  -1 -13  10  -10.68   17.22
   1  13 -10    2.00   15.31
  -1  13  10   -3.85    5.19
   1 -13 -10    7.44    8.59
  -1 -13   9   -1.73    9.44
   1  13  -9   -2.94   10.67
  -1  13   9   13.52   12.23
   1 -13  -9   13.47   14.94
   1 -13  -9    1.41    6.84
  -1  13   9    5.12    5.64
   1 -13  -9   24.25   11.45
  -1 -13   8   33.55   16.13
   1  13  -8   15.35   11.76
   1 -13  -8   44.15   16.07
  -1  13   8   33.35   16.79
   1 -13  -8   27.64    9.85
  -1  13   8   22.57    7.18
   1 -13  -8   32.92   11.22
   1  13  -7   59.37   14.83
   1 -13  -7   76.39   18.92
  -1  13   7   83.89   21.25
   1 -13  -7   56.14   12.27
   1 -13  -7   45.21   12.46
   1  13  -7   90.69   16.74
  -1  13   7   67.73   13.06
  -1 -13   7   66.62   14.02
   1 -13  -7   73.95   16.54
   1 -13  -6  599.93   49.27
  -1  13   6  645.39   56.74
  -1 -13   6  573.33   55.74
   1 -13  -6  545.10   40.54
  -1  13   6  636.23   38.53
   1  13  -6  522.78   44.52
  -1 -13   6  562.73   39.95
   1 -13  -6  626.28   40.24
   1  13  -6  566.20   44.10
   1 -13  -6  586.32   44.04
   1  13  -6  607.35   42.58
   1  13  -5   26.40    9.35
  -1 -13   5   55.50   13.60
  -1  13   5   44.33   15.44
  -1 -13   5   33.78   11.08
   1 -13  -5   39.55   12.84
   1 -13  -5   41.53   11.17
   1 -13  -5   42.40    9.39
   1  13  -5   28.83    9.87
  -1  13   5   44.21   10.34
   1 -13  -5   30.46    9.66
   1  13  -5   39.26   10.34
   1  13  -4    7.34    4.26
  -1 -13   4   25.71    9.97
   1 -13  -4   23.98    8.59
   1 -13  -4   25.47   12.18
  -1 -13   4   19.16   10.89
  -1  13   4   19.35    7.77
   1  13  -4   25.28    8.75
   1 -13  -4   28.08    8.73
   1 -13  -4   36.05    8.82
  -1  13   4   37.22    9.40
   1  13  -4   33.46    9.00
  -1 -13   4   28.54    7.91
   1  13  -3   24.17    7.90
   1 -13  -3   31.00    9.01
  -1 -13   3   12.33    5.14
  -1  13   3   32.79   12.07
   1 -13  -3   22.13    8.88
  -1 -13   3   19.10   11.10
   1  13  -3   23.96    8.46
   1 -13  -3   24.83    6.61
   1  13  -3   25.40    8.62
  -1  13   3   23.20    6.78
   1 -13  -3   23.06    8.58
  -1 -13   3   26.15    7.20
   1  13  -2    6.11    3.43
  -1 -13   2    9.37    7.14
   1 -13  -2    5.60    2.72
   1 -13  -2   -1.86    5.16
  -1  13   2   -1.14    4.82
  -1 -13   2    0.15    4.38
  -1 -13   2    6.34    5.04
   1  13  -2   -1.29    3.89
   1 -13  -2    5.74    1.59
  -1  13   2    6.25    5.11
   1  13  -2   10.39    5.76
  -1 -13   2    2.36    2.91
   1 -13  -2   14.22    7.32
   1 -13  -1  455.30   39.70
  -1  13   1  447.33   42.59
  -1 -13   1  475.65   45.30
  -1  13   1  499.47   32.23
   1 -13  -1  459.64   25.65
   1 -13  -1  500.33   36.37
  -1 -13   1  479.51   33.22
  -1 -13   1  464.56   33.40
  -1  13   1  486.21   25.56
   1  13  -1  452.01   32.24
   1  13  -1  544.32   34.09
   1 -13  -1  456.75   33.17
   1  13  -1  490.38   34.10
  -1  13   1  497.66   34.18
   1  13   0  164.53   19.62
   1 -13   0  167.65   19.62
  -1 -13   0  142.71   19.25
  -1  13   0  152.85   24.47
   1  13   0  221.45   30.61
   1 -13   0  165.11   23.63
   1  13   0  173.94   19.96
  -1  13   0  159.34   18.40
  -1 -13   0  148.80   18.25
  -1  13   0  158.75   14.43
   1 -13   0  173.55   16.44
   1  13   0  185.82   18.70
  -1  13   0  165.68   19.18
  -1 -13   0  165.55   18.97
   1 -13   0  169.39   21.66
   1 -13   1    6.13    4.40
  -1  13  -1    2.05    4.65
  -1 -13  -1    4.37    2.85
  -1 -13  -1   -1.59    5.11
   1 -13   1    0.50    3.84
  -1  13  -1    1.23    3.25
   1  13   1    2.10    5.72
  -1  13  -1   -0.16    1.57
  -1 -13  -1    1.86    1.94
   1  13   1    5.18    5.50
  -1 -13  -1    8.34    5.70
   1 -13   1   -1.90    2.53
  -1  13  -1    4.55    4.19
   1  13   1    4.14    3.70
   1  13   1   -1.36    3.88
  -1  13  -2   46.20   10.80
  -1 -13  -2   49.34   11.52
   1 -13   2   50.39   11.90
   1 -13   2   34.73   11.15
  -1 -13  -2   63.00   14.28
   1  13   2   43.48   14.29
   1  13   2   44.34   11.48
  -1 -13  -2   53.01   12.40
   1  13   2   49.93   11.26
   1 -13   2   43.64   11.33
  -1 -13  -2   48.75   10.28
  -1  13  -2   55.92   10.77
   1  13   2   63.53   10.81
   1 -13   3   84.63   15.29
  -1 -13  -3   76.65   14.90
  -1  13  -3   78.42   13.92
   1  13   3   72.44   18.45
  -1 -13  -3   91.95   18.39
   1 -13   3   60.06   15.84
  -1 -13  -3   91.57   16.61
  -1  13  -3   82.70   13.00
   1 -13   3   77.31   14.70
   1  13   3   64.80   10.59
  -1 -13  -3   75.99   12.15
  -1  13  -3   75.07   13.06
  -1 -13  -4    6.26    4.01
   1 -13   4   -0.31    4.22
  -1  13  -4    1.84    2.67
   1  13   4    7.92    7.67
  -1 -13  -4    4.99    6.28
  -1  13  -4   -1.28    3.17
  -1 -13  -4   -5.30    4.96
   1 -13   4    6.95    3.12
  -1 -13  -4    3.12    3.78
  -1  13  -4   -0.31    1.96
   1  13   4   -1.36    3.17
  -1 -13  -5    8.55    7.16
   1 -13   5    6.00    4.68
  -1  13  -5    7.44    6.08
  -1 -13  -5   16.24   11.31
   1  13   5   18.86   11.98
   1 -13   5   24.96   11.94
  -1  13  -5   -2.42    5.17
  -1 -13  -5    5.85    4.39
   1 -13   5   -0.10    4.19
   1  13   5    6.71    3.80
  -1 -13  -5   10.91    5.85
  -1  13  -5    5.42    3.31
  -1  13  -6   17.60    7.18
  -1 -13  -6   21.35    9.90
   1 -13   6    8.73    5.96
  -1 -13  -6   15.50   11.22
   1  13   6   25.44   11.42
  -1 -13  -6    1.53    3.97
  -1 -13  -6    6.70    3.52
  -1  13  -6    8.49    4.74
  -1  13  -6   26.44    8.98
   1  13   6    9.49    3.25
  -1  13  -7  118.03   21.07
   1 -13   7   98.66   20.30
  -1 -13  -7  145.64   25.47
   1  13   7  104.65   25.35
  -1 -13  -7  117.85   15.88
  -1  13  -7  136.90   19.02
   1 -13   7  135.76   21.94
   1 -13   8    4.67    7.46
  -1  13  -8    1.04    6.23
   1  13   8   16.52   12.37
  -1 -13  -8  -10.70    8.43
   1  13   8    8.53    5.31
   1 -13   8   -3.81    7.57
  -1  13  -8    5.41    5.20
  -1 -13  -8   -4.53    7.94
   1 -13   9   45.98   16.76
  -1  13  -9   26.93   12.16
   1  13   9   40.90   11.85
  -1 -13  -9   69.16   20.94
  -1 -13  -9   46.38   15.73
   1  13   9   45.23    7.33
  -1 -13  -9   61.31   17.26
  -1  13  -9   37.60   11.26
   1 -13   9   82.84   21.20
  -1  13 -10   -2.29   11.61
   1 -13  10    3.44    7.72
   1  13  10  -18.21   18.25
  -1 -13 -10   21.78   17.89
  -1 -13 -10   19.35   12.85
  -1 -13 -10   18.93   13.09
   1  13  11   -6.41   17.82
  -1 -13 -11   15.31   12.92
  -1  14  12   34.43   22.41
   1 -14 -12   21.07   17.15
   1 -14 -12    8.01   10.04
  -1 -14  11    8.94    9.52
  -1  14  11   29.33   19.54
   1 -14 -11   -5.42    8.48
   1 -14 -11   14.13   11.89
  -1  14  11   -3.13    6.64
  -1 -14  10   61.35   22.04
   1  14 -10   32.35   14.67
  -1  14  10   64.42   26.58
   1 -14 -10   75.28   27.08
   1 -14 -10   56.02   17.69
   1 -14 -10   59.63   17.22
  -1  14  10   44.38   12.47
   1  14  -9   -2.34    7.70
  -1 -14   9    0.40    5.86
  -1  14   9    6.65   14.50
   1 -14  -9   -4.62    9.03
  -1  14   9    2.83    5.49
   1 -14  -9    8.97    8.73
   1  14  -8   12.48    9.17
  -1 -14   8   15.70   11.05
   1 -14  -8   27.72   12.85
  -1  14   8    7.39    9.23
   1 -14  -8    8.59    6.47
  -1  14   8   10.20    6.22
   1 -14  -8   27.24   11.97
   1  14  -7  101.96   21.48
  -1 -14   7   96.59   22.94
   1 -14  -7  107.34   22.36
  -1  14   7   82.52   21.49
   1 -14  -7   80.87   15.80
   1 -14  -7  101.16   18.19
   1  14  -7  112.75   19.64
   1 -14  -7  127.18   21.30
  -1  14   7  103.82   16.10
   1  14  -6   44.18   11.25
  -1 -14   6   56.70   16.58
   1 -14  -6   49.58   12.84
  -1 -14   6   50.16   18.62
  -1  14   6   45.73   15.25
   1  14  -6   48.13   12.27
   1 -14  -6   83.11   16.19
   1 -14  -6   51.77   11.91
  -1  14   6   74.81   13.89
  -1 -14   6   54.16   12.64
   1 -14  -6   60.09   14.93
   1  14  -6   85.24   16.52
   1 -14  -5   47.32   12.62
   1  14  -5   48.94   12.83
   1 -14  -5   50.85   16.97
  -1 -14   5   57.96   18.12
  -1  14   5   54.38   16.07
   1 -14  -5   64.35   12.76
   1 -14  -5   65.74   15.46
  -1  14   5   64.47   12.00
   1  14  -5   68.06   13.71
  -1 -14   5   58.17   12.19
   1 -14  -4  650.84   51.02
  -1  14   4  560.73   51.65
  -1 -14   4  598.10   55.04
   1  14  -4  630.17   44.14
   1 -14  -4  655.36   44.25
  -1  14   4  647.25   39.02
   1 -14  -4  564.33   34.30
   1  14  -4  563.90   42.64
   1  14  -4  668.66   41.72
   1 -14  -4  627.85   43.68
   1  14  -3   21.52    9.02
   1 -14  -3   22.20   10.03
  -1 -14   3   28.49   13.18
  -1  14   3   21.25   10.27
   1 -14  -3   29.11    7.50
   1  14  -3   21.99    9.54
   1 -14  -3   27.93   10.35
   1  14  -3   27.14    8.37
  -1 -14   3   27.88    9.33
  -1  14   3   21.43    8.14
  -1 -14   2   15.22    8.55
   1  14  -2    8.30    3.19
   1 -14  -2   10.14    4.88
  -1 -14   2   10.86    8.72
  -1  14   2    2.97    4.77
   1 -14  -2    6.05    7.53
   1 -14  -2    8.86    3.75
  -1 -14   2   12.75    6.11
   1  14  -2    6.23    4.20
  -1  14   2   14.32    6.03
  -1 -14   2   11.01    5.78
   1  14  -2    8.10    6.47
   1 -14  -2   10.15    5.56
  -1 -14   1   68.48   13.69
   1 -14  -1   73.77   13.92
   1  14  -1   67.63   12.82
  -1 -14   1   62.14   17.29
  -1  14   1   71.11   16.76
   1 -14  -1   72.26   16.38
   1 -14  -1   67.70   10.33
  -1 -14   1   83.81   14.69
  -1  14   1   70.40   10.49
   1  14  -1   65.13   12.56
   1  14  -1   87.51   14.40
  -1  14   1   79.58   14.59
   1 -14  -1   85.34   15.77
  -1 -14   1   72.74   13.54
  -1  14   1   70.48   12.45
   1 -14   0   31.31    9.10
  -1 -14   0   38.75   10.81
   1  14   0   42.31   10.94
   1 -14   0   48.46   15.41
   1  14   0   39.30   13.15
  -1 -14   0   39.24   13.24
  -1  14   0   33.16   11.60
   1  14   0   37.12    9.52
   1 -14   0   30.05    7.87
  -1 -14   0   39.74    9.94
  -1  14   0   43.51    8.17
   1 -14   0   43.70   11.55
  -1  14   0   36.42    9.71
  -1 -14   0   35.03    9.38
  -1  14   0   43.41   10.87
   1  14   0   47.29   10.65
  -1 -14  -1  172.38   22.54
  -1  14  -1  187.89   21.60
  -1  14  -1  184.12   27.91
  -1 -14  -1  179.39   27.58
   1 -14   1  176.19   26.27
   1  14   1  188.32   30.01
  -1 -14  -1  254.95   25.41
   1  14   1  215.09   22.61
  -1  14  -1  207.63   18.39
   1  14   1  204.09   20.25
  -1  14  -1  185.34   20.59
   1  14   1  182.21   22.09
  -1 -14  -1  191.22   22.26
   1 -14   1  200.97   23.79
   1 -14   1  221.96   25.42
   1 -14   2    6.49    6.20
  -1  14  -2    0.95    4.03
  -1 -14  -2    0.70    2.07
   1 -14   2    7.45    7.90
   1  14   2    7.93    7.37
   1  14   2    3.90    4.97
  -1 -14  -2    1.51    2.63
  -1  14  -2    3.76    3.27
   1 -14   2    2.08    3.95
  -1  14  -2   -3.31    3.92
  -1 -14  -2    4.77    3.91
   1  14   2   -2.47    1.53
   1  14   2   -5.50    5.90
  -1  14  -3  153.27   20.27
   1 -14   3  170.62   22.79
  -1 -14  -3  154.52   20.93
  -1 -14  -3  152.79   24.66
   1  14   3  191.83   30.53
   1 -14   3  191.24   28.78
  -1 -14  -3  190.58   23.54
  -1  14  -3  167.04   19.91
  -1  14  -3  160.94   19.28
   1 -14   3  160.34   22.08
  -1 -14  -3  168.39   19.51
   1  14   3  150.51   17.07
   1 -14   4  116.48   19.56
  -1 -14  -4   94.86   17.47
  -1  14  -4  116.09   18.61
   1  14   4  114.77   23.77
  -1 -14  -4  124.53   23.12
   1 -14   4   87.83   20.46
  -1  14  -4   94.50   15.45
  -1 -14  -4  106.19   18.39
  -1  14  -4  107.34   15.82
   1  14   4  105.47   13.97
  -1 -14  -4   96.56   14.89
  -1  14  -5   16.44    7.08
   1 -14   5   15.01    6.64
  -1 -14  -5    5.69    7.48
   1  14   5   12.16    9.43
  -1 -14  -5   -3.31    7.58
  -1  14  -5   12.40    7.90
  -1 -14  -5   19.60    7.86
   1  14   5    7.85    3.45
   1 -14   5   16.68    8.89
  -1  14  -5   13.43    6.40
  -1 -14  -5   11.26    6.08
   1 -14   6    6.32    6.06
  -1  14  -6   11.51    8.13
  -1 -14  -6   15.79    8.52
   1  14   6   10.84   11.05
  -1 -14  -6    9.16    6.62
  -1 -14  -6   10.47    5.85
   1 -14   6   18.33    8.37
  -1  14  -6   19.55    8.97
   1  14   6   15.20    6.19
  -1  14  -7   18.77   11.06
   1 -14   7   28.80   13.29
  -1 -14  -7   14.52    9.24
   1  14   7   25.26   14.71
  -1  14  -7   14.55    7.08
  -1 -14  -7   23.87    8.12
  -1 -14  -7   15.68    3.74
   1  14   7    8.31    4.26
   1 -14   7   17.27    9.95
  -1  14  -7   16.62    5.31
  -1  14  -8   29.06    9.44
  -1 -14  -8   50.90   13.31
   1 -14   8   45.98   14.28
   1  14   8   48.98   18.03
  -1 -14  -8   40.81   16.36
  -1 -14  -8   28.40   13.05
  -1  14  -8   37.98   11.17
   1 -14   9   12.71    8.27
  -1  14  -9   19.96    9.16
  -1 -14  -9   39.79   13.17
   1  14   9   19.89   16.33
  -1 -14  -9   24.87   10.57
  -1 -14  -9   22.90   11.93
   1  14   9   27.63    7.53
  -1  14  -9   25.46    9.23
  -1  14 -10   10.12    9.81
   1  14  10    3.73   17.72
  -1 -14 -10   32.50   21.08
   1 -14  10    4.38    8.61
  -1 -14 -10   18.89   13.04
  -1 -14 -10   13.60   10.85
  -1 -14 -11   12.10   12.38
  -1 -14 -11   -7.44    8.78
   1 -15 -12  -11.23   13.01
   1 -15 -12   10.72    9.79
  -1 -15  11   -7.26   11.10
  -1  15  11   21.99   16.33
   1 -15 -11  -17.25   12.98
   1 -15 -11    8.66   13.78
  -1  15  11   -0.40    7.09
   1  15 -10   -7.23   13.86
  -1 -15  10   -2.07    9.03
  -1  15  10   23.47   15.87
   1 -15 -10   13.00   11.78
  -1  15  10   -9.44    5.97
   1 -15 -10   11.69   11.19
   1  15  -9   21.24   12.75
  -1 -15   9    8.96    9.45
  -1  15   9   28.13   19.46
   1 -15  -9    9.30   16.26
   1 -15  -9    9.33    6.75
  -1  15   9   11.74    6.29
   1 -15  -9    0.91    5.81
   1  15  -8   48.89   15.39
  -1 -15   8   50.73   18.51
  -1  15   8   60.77   19.61
   1 -15  -8   35.45   10.93
  -1  15   8   54.79   12.53
   1  15  -7    3.27    8.10
  -1 -15   7   -9.97    8.87
   1 -15  -7   11.67   12.32
  -1  15   7   25.62   13.96
   1 -15  -7    1.82    4.16
   1 -15  -7   -2.09    7.91
  -1  15   7    3.69    6.12
   1  15  -6   43.02   13.27
  -1 -15   6   40.56   15.92
  -1 -15   6   37.13   15.91
  -1  15   6   20.79   10.35
   1 -15  -6   45.00   13.35
   1 -15  -6   38.04   10.51
   1 -15  -6   37.55   12.64
   1  15  -6   55.33   13.54
   1 -15  -6   39.35   13.25
  -1  15   6   40.97   10.97
  -1 -15   5  181.12   27.90
   1 -15  -5  187.47   25.78
   1  15  -5  126.82   22.09
  -1 -15   5  150.17   29.46
  -1  15   5  201.15   33.50
   1 -15  -5  171.39   28.06
   1  15  -5  206.01   27.48
   1 -15  -5  171.94   24.13
   1 -15  -5  159.87   19.58
  -1  15   5  168.19   20.68
   1  15  -5  169.50   23.04
  -1 -15   5  167.85   22.75
   1 -15  -4  173.49   24.21
  -1 -15   4  171.41   25.98
   1  15  -4  147.11   21.82
  -1 -15   4  162.89   31.22
  -1  15   4  187.48   30.76
   1 -15  -4  166.12   28.05
   1 -15  -4  160.61   18.81
   1 -15  -4  164.69   23.34
   1  15  -4  195.37   24.49
  -1  15   4  208.47   22.42
   1  15  -4  183.77   22.84
  -1 -15   4  149.41   21.26
   1 -15  -3   82.78   15.34
   1  15  -3   64.13   14.73
  -1 -15   3  102.55   19.65
  -1  15   3   85.02   19.84
   1 -15  -3   82.43   18.88
  -1 -15   3   91.28   21.36
   1  15  -3   99.41   17.18
   1  15  -3   78.27   15.23
  -1 -15   3   82.63   15.43
   1 -15  -3  100.25   17.43
  -1  15   3   85.32   14.35
  -1 -15   2    3.28    5.84
   1 -15  -2   -1.38    3.71
   1  15  -2    3.21    5.77
   1 -15  -2    7.13    7.07
  -1 -15   2    2.66    9.42
  -1  15   2   -0.17    3.59
   1  15  -2    4.06    5.39
  -1 -15   2   -5.11    5.45
   1 -15  -2    3.54    4.00
  -1  15   2    4.25    4.01
   1  15  -2   -1.94    2.25
   1 -15  -2    2.02    5.49
   1 -15  -1   87.71   15.65
  -1 -15   1   64.33   14.85
   1  15  -1   60.03   13.46
  -1 -15   1   56.69   15.95
   1 -15  -1   65.49   15.33
  -1  15   1   68.40   16.47
  -1 -15   1   73.47   13.97
   1 -15  -1   72.06   11.08
   1  15  -1   61.99   13.40
   1  15  -1   72.14   13.67
  -1 -15   1   60.38   12.80
  -1  15   1   65.09   12.94
  -1  15   1   83.26   14.98
   1 -15  -1   77.75   16.20
  -1 -15   0    7.08    6.57
   1 -15   0    3.23    2.30
   1  15   0   -6.90    4.18
   1 -15   0   -8.88    6.43
  -1  15   0    4.13    6.91
  -1 -15   0   -2.72    5.71
   1  15   0   -1.03    6.30
   1  15   0    1.26    3.78
  -1 -15   0    9.50    6.88
  -1 -15   0    5.77    6.00
   1 -15   0    3.01    4.33
  -1  15   0    1.82    3.90
  -1  15   0   -0.96    1.72
   1  15   0   -0.24    2.34
  -1 -15  -1   39.85   11.07
   1 -15   1   58.90   13.72
  -1  15  -1   48.23   10.76
  -1 -15  -1   43.96   14.20
  -1  15  -1   66.54   17.78
   1 -15   1   50.85   13.02
  -1  15  -1   55.79    9.21
   1  15   1   45.45   10.66
  -1 -15  -1   66.14   13.69
   1  15   1   56.18   11.78
   1  15   1   43.12   10.05
  -1 -15  -1   48.27   11.91
  -1  15  -1   46.51   10.54
  -1  15  -2   22.42    8.85
  -1 -15  -2   24.57    8.15
   1 -15   2   28.45    8.50
   1 -15   2   29.56   13.89
   1  15   2   15.64    9.94
  -1 -15  -2   15.72    6.83
  -1 -15  -2   32.63    9.94
   1  15   2   26.74   10.49
  -1  15  -2   32.03    8.53
  -1  15  -2   23.08    7.99
  -1 -15  -2   32.03   10.25
   1  15   2   12.52    4.83
   1  15   2   37.90    8.92
   1 -15   3   77.76   15.85
  -1 -15  -3   53.30   12.87
  -1  15  -3   55.32   12.66
   1 -15   3   28.37   12.61
   1  15   3   72.20   20.32
  -1 -15  -3   55.45   15.75
  -1 -15  -3   45.33   12.31
  -1  15  -3   63.65   11.86
   1 -15   3   59.31   13.45
   1  15   3   51.32    9.97
  -1  15  -3   68.58   12.96
  -1 -15  -3   53.02   13.47
  -1 -15  -4   11.65    7.73
   1 -15   4    5.78    4.68
  -1  15  -4    9.78    6.46
  -1 -15  -4   10.17    9.10
   1  15   4    1.54    8.24
   1 -15   4   -3.84   10.36
  -1  15  -4    5.62    5.79
  -1 -15  -4    4.56    2.56
  -1  15  -4   12.48    6.46
   1 -15   4    0.58    5.46
   1  15   4    5.22    4.75
  -1 -15  -4    2.88    3.45
  -1  15  -5   54.78   13.64
  -1 -15  -5   46.87   12.32
   1 -15   5   53.94   15.42
  -1 -15  -5   62.46   17.89
   1  15   5   59.10   20.51
  -1 -15  -5   48.52   15.24
  -1  15  -5   46.07   13.61
   1  15   5   71.00   11.56
  -1  15  -5   57.87   12.20
  -1 -15  -5   50.36   12.34
   1 -15   5   39.13   12.10
  -1  15  -6   17.25    7.84
   1 -15   6   12.63    6.29
  -1 -15  -6   32.64   15.08
   1  15   6   26.54   13.67
  -1 -15  -6   16.66    7.89
  -1  15  -6   15.97    8.50
  -1  15  -6   14.63    6.83
   1  15   6   15.92    6.14
  -1 -15  -6   13.48    5.78
  -1 -15  -7   49.40   13.59
  -1  15  -7   23.97    9.07
   1 -15   7   49.66   18.69
   1  15   7   20.29    7.99
  -1 -15  -7   29.96   13.42
  -1 -15  -7   44.45   13.64
  -1 -15  -7   27.48    9.20
  -1  15  -7   27.37    9.51
   1  15   7   34.96    9.28
  -1  15  -8   -1.97    6.19
  -1 -15  -8   19.42    9.86
   1 -15   8   12.73    8.71
   1  15   8   11.07   13.45
  -1 -15  -8    2.38    6.25
  -1 -15  -8   13.89    7.61
   1  15   8   11.68    5.04
  -1  15  -9   -0.31    8.11
  -1 -15  -9   -8.13    9.48
   1 -15   9  -11.42   12.26
  -1 -15  -9  -28.79   19.72
  -1 -15  -9    4.74   10.46
   1  15   9   -3.41    5.28
  -1  15  -9   -0.85    4.30
   1 -15  10   -8.73   11.61
  -1 -15 -10  -14.24   11.95
  -1 -15 -11   -9.37   18.17
   1 -16 -12   -2.41    9.68
  -1 -16  11   33.00   18.39
   1 -16 -11   35.08   16.40
  -1  16  11   12.09    8.32
  -1 -16  10   -1.20   13.26
  -1  16  10   29.26   18.66
   1 -16 -10   27.38   13.22
   1 -16 -10   45.54   18.87
  -1  16  10   11.66    8.45
  -1 -16   9    3.49    9.99
   1  16  -9   24.28   14.05
  -1  16   9   32.49   18.08
   1 -16  -9   10.13    6.34
  -1  16   9   14.70    6.43
   1 -16  -9   29.52   13.40
  -1  16   8   43.01   19.13
   1 -16  -8   61.38   17.77
  -1 -16   8   28.16   17.06
   1  16  -8   32.15   10.23
   1 -16  -8   78.77   19.40
  -1  16   8   39.51   10.93
   1  16  -7   31.91   12.46
  -1 -16   7   24.38    9.45
   1 -16  -7   42.96   13.80
  -1  16   7   31.44   15.18
   1 -16  -7   55.39   20.00
   1 -16  -7   29.73   11.34
   1 -16  -7   35.29   13.44
   1  16  -7   22.61   10.65
  -1  16   7   46.13   12.65
  -1 -16   6  290.74   39.16
   1 -16  -6  323.04   35.81
   1  16  -6  242.02   32.13
  -1  16   6  294.51   43.27
   1 -16  -6  295.16   29.35
   1 -16  -6  268.06   33.31
  -1  16   6  314.32   29.25
   1  16  -6  326.60   33.47
   1  16  -5   12.87   10.60
   1 -16  -5   22.09    9.93
  -1 -16   5    9.84    4.58
   1 -16  -5    8.37    8.40
  -1 -16   5   16.60    8.18
  -1  16   5   14.07    9.98
   1  16  -5   10.20    6.76
   1 -16  -5   15.89    6.46
   1 -16  -5   18.14    9.81
   1  16  -5    7.84    5.37
  -1  16   5   11.66    6.90
  -1  16   4  414.25   47.99
   1 -16  -4  459.67   47.22
  -1  16   4  409.88   33.09
   1 -16  -4  455.80   32.24
   1  16  -4  457.66   38.45
   1 -16  -4  481.03   40.14
  -1 -16   4  399.97   43.07
   1  16  -4  410.70   38.13
   1 -16  -4  407.83   37.42
   1  16  -4  472.66   37.54
  -1 -16   3  285.91   41.15
  -1  16   3  308.93   40.87
   1 -16  -3  321.04   38.75
   1  16  -3  306.23   30.93
   1 -16  -3  293.39   24.54
  -1  16   3  293.90   28.01
   1  16  -3  345.96   32.36
   1 -16  -3  325.49   32.52
   1  16  -3  271.26   30.24
  -1 -16   3  297.43   30.04
  -1 -16   3  304.29   35.25
   1 -16  -3  317.43   33.78
  -1 -16   2  294.07   40.25
   1 -16  -2  322.14   37.19
  -1  16   2  367.38   42.94
   1 -16  -2  364.72   35.71
  -1  16   2  347.76   29.70
   1  16  -2  355.97   32.07
  -1 -16   2  381.89   34.27
   1  16  -2  388.37   33.95
  -1 -16   2  315.99   35.33
   1  16  -2  324.06   31.79
   1 -16  -1  434.55   43.13
  -1 -16   1  433.50   47.07
  -1  16   1  487.03   50.26
  -1  16   1  444.92   33.81
  -1  16   1  485.85   29.25
   1  16  -1  443.75   34.32
   1 -16  -1  479.65   40.16
   1 -16  -1  472.94   30.56
  -1 -16   1  435.08   36.37
  -1 -16   1  483.67   37.78
   1 -16  -1  447.62   37.57
   1  16  -1  501.65   36.89
  -1 -16   1  534.97   43.39
  -1  16   1  406.58   34.73
   1  16  -1  429.51   34.82
   1  16   0    9.26    5.55
   1 -16   0    2.97    3.72
  -1 -16   0    4.03    6.53
   1 -16   0   -3.95    7.66
  -1 -16   0   -0.17    4.27
  -1  16   0   -0.89    3.78
   1  16   0    9.26    8.00
   1  16   0   -1.15    4.13
  -1  16   0    0.38    2.26
  -1 -16   0    5.34    3.54
   1  16   0    3.64    3.56
   1 -16   0    0.96    4.41
  -1  16   0    2.60    5.13
  -1  16   0    2.72    2.71
  -1  16  -1   69.92   15.00
  -1 -16  -1   74.69   16.47
   1 -16   1   54.82   13.62
  -1 -16  -1   36.26   14.22
   1  16   1   38.84   15.46
  -1  16  -1   80.11   19.80
  -1  16  -1   59.14   10.61
  -1 -16  -1   60.37   13.50
   1  16   1   89.08   15.39
   1  16   1   79.91   15.67
  -1  16  -1   63.82   12.85
   1 -16   1   89.98   17.79
   1  16   1   62.39   11.62
  -1  16  -2    9.27    6.28
  -1 -16  -2    6.63    5.54
   1 -16   2    6.04    7.08
   1 -16   2    6.62    7.44
  -1 -16  -2   -0.17    5.78
   1  16   2   26.32   14.37
  -1 -16  -2    1.36    4.28
  -1  16  -2    8.50    5.34
  -1 -16  -2    1.82    3.44
   1  16   2   10.08    6.26
   1 -16   2   17.40    9.76
  -1  16  -2    2.01    3.54
   1  16   2   13.00    5.85
  -1  16  -3   19.61    8.15
   1 -16   3   27.08   11.32
  -1 -16  -3   10.83    8.16
   1 -16   3    8.74    9.66
  -1 -16  -3   13.91    9.53
  -1 -16  -3    6.97    2.72
  -1  16  -3   22.15    8.04
  -1  16  -3   25.39    8.70
   1  16   3    9.75    5.17
   1 -16   3    5.06    5.06
  -1 -16  -3   24.58    6.94
   1 -16   4  284.88   33.25
  -1  16  -4  215.62   27.08
  -1 -16  -4  248.33   29.17
  -1 -16  -4  239.25   34.40
  -1  16  -4  271.40   26.98
   1  16   4  240.65   22.96
  -1  16  -4  253.35   25.78
  -1 -16  -4  266.79   30.42
  -1 -16  -4  236.08   27.01
   1 -16   4  278.36   32.64
  -1  16  -5   10.10    6.50
   1 -16   5   13.76    6.41
  -1 -16  -5   19.24   11.67
  -1 -16  -5    9.91    8.04
  -1 -16  -5   19.60    9.43
  -1  16  -5    7.96    5.41
  -1 -16  -5   10.14    6.46
  -1  16  -5   10.13    5.19
   1  16   5   10.40    3.99
   1 -16   6   14.06    8.83
  -1 -16  -6    8.10    3.84
  -1  16  -6    4.98    5.93
  -1 -16  -6   17.13   12.27
  -1  16  -6    2.42    6.91
  -1 -16  -6    0.30    5.78
   1  16   6   11.13    5.65
   1 -16   7    8.36    7.35
  -1  16  -7   -0.93    6.53
  -1 -16  -7    0.16    5.37
  -1 -16  -7    5.39   10.56
  -1 -16  -7    3.18    5.76
  -1 -16  -7   -1.73    5.14
  -1  16  -7   -3.57    6.77
   1  16   7    5.27    5.51
   1 -16   8   10.55   11.64
  -1  16  -8   -9.92   12.04
  -1 -16  -8   -3.03    7.49
   1  16   8   33.18   13.53
  -1 -16  -8   11.60   14.12
  -1 -16  -8    5.21    9.06
  -1 -16  -8   12.26    9.41
   1  16   8   -5.92    3.78
  -1  16  -8   -0.36    5.39
  -1 -16  -9   11.93   12.46
  -1  16  -9   13.21   11.60
   1 -16   9    4.18   10.10
  -1 -16  -9   -5.33   13.68
   1  16   9  -16.94   18.96
  -1 -16  -9   -6.23    8.09
   1  16   9   -5.49    6.03
  -1  16  -9    7.44    5.65
  -1 -16 -10    2.40    6.59
   1  16  10   -3.87   17.11
  -1 -16 -10   11.25    8.37
  -1  17  11  -16.72   19.44
   1 -17 -11  -11.08   14.07
  -1  17  11   25.18   11.72
  -1 -17  10    0.75   10.11
   1 -17 -10   26.39   13.76
  -1  17  10   21.18    8.32
   1 -17 -10   23.50   16.62
   1  17  -9   11.05    8.98
  -1 -17   9    4.58   14.81
  -1  17   9   -3.15   12.12
   1 -17  -9   -8.31    7.98
  -1  17   9    4.58    4.87
   1 -17  -9    1.97    8.15
  -1 -17   8   26.64   11.54
   1  17  -8   17.11   12.83
   1 -17  -8   13.40    7.40
  -1  17   8   21.06   12.01
   1 -17  -8   29.93   11.78
  -1  17   8   39.56   11.09
   1 -17  -7    7.81    4.32
   1  17  -7    4.58    5.76
  -1 -17   7    7.98    6.06
  -1  17   7   -3.93    7.65
   1 -17  -7   -0.84   12.79
   1 -17  -7   -8.53   10.58
   1 -17  -7   -1.08    4.80
  -1  17   7    0.63    5.20
   1  17  -7   -0.86    5.12
   1  17  -6    3.81    4.74
   1 -17  -6   31.82   13.67
  -1 -17   6   22.55   13.91
   1 -17  -6   20.37    8.65
  -1  17   6   23.88   15.09
   1 -17  -6   32.99   13.71
   1 -17  -6   28.45    9.39
   1  17  -6   22.36   10.04
  -1  17   6   27.87   10.22
   1  17  -5    9.69    9.60
  -1 -17   5    5.73    6.17
   1 -17  -5    4.83    3.33
  -1  17   5    2.66    6.08
   1 -17  -5    2.30    3.36
   1 -17  -5    9.06    8.30
  -1  17   5   26.31    9.84
   1  17  -5    5.53    6.30
  -1 -17   4   57.94   14.43
   1 -17  -4    6.29    4.99
   1  17  -4   29.03    8.92
  -1  17   4   33.79   14.29
  -1 -17   4   14.29   13.20
   1 -17  -4   39.77    9.89
   1  17  -4   35.08    9.80
   1 -17  -4   27.79   11.61
  -1  17   4   41.73   11.06
  -1 -17   3  287.23   35.66
   1  17  -3  304.25   32.67
  -1 -17   3  326.03   44.49
  -1  17   3  380.55   46.86
   1  17  -3  285.03   31.43
   1 -17  -3  301.31   25.94
  -1  17   3  275.42   28.01
   1 -17  -3  312.29   32.78
   1  17  -3  347.65   32.55
   1 -17  -3  287.56   33.24
  -1 -17   2  325.81   43.99
  -1  17   2  365.70   45.30
   1 -17  -2  357.93   27.69
  -1  17   2  358.49   31.29
   1  17  -2  322.19   32.78
   1 -17  -2  384.68   37.08
  -1 -17   2  362.43   38.53
   1 -17  -2  395.47   36.91
   1  17  -2  402.65   35.61
   1  17  -1  237.07   27.49
  -1 -17   1  250.68   31.29
   1 -17  -1  250.31   28.65
  -1 -17   1  241.00   38.53
  -1  17   1  178.87   31.97
  -1  17   1  225.09   26.01
  -1  17   1  212.52   20.30
   1  17  -1  191.30   24.52
   1 -17  -1  247.46   23.35
  -1 -17   1  214.13   26.04
   1 -17  -1  246.83   30.13
  -1 -17   1  219.13   27.45
   1  17  -1  282.35   28.97
  -1  17   1  231.88   27.54
   1 -17   0   -1.50    5.01
   1  17   0    8.06    8.72
  -1 -17   0    5.29    5.22
  -1 -17   0   -5.89    8.33
  -1  17   0    1.73    6.19
   1 -17   0   17.21    8.44
   1  17   0   -3.39    5.84
  -1  17   0    2.92    3.43
   1  17   0    0.61    3.83
  -1 -17   0    0.80    3.24
  -1 -17   0   10.96    8.41
   1  17   0    1.18    2.48
  -1  17   0   10.45    7.44
   1 -17   0    0.39    5.53
  -1  17  -1  119.33   19.59
  -1 -17  -1  134.57   21.56
   1 -17   1  170.21   24.68
   1  17   1  151.81   30.83
  -1  17  -1  157.54   28.49
   1 -17   1  142.12   27.25
  -1 -17  -1  166.17   29.44
   1  17   1  151.71   21.02
  -1  17  -1  161.49   17.47
  -1 -17  -1  173.96   23.44
   1  17   1  135.11   20.46
  -1  17  -1  148.22   20.42
  -1 -17  -1  144.90   22.76
   1 -17   1  139.52   22.88
   1  17   1  148.19   19.68
  -1  17  -2   25.56    9.48
  -1 -17  -2   31.62   11.58
   1 -17   2   15.99    7.05
   1 -17   2    4.44    7.48
   1  17   2   34.80   14.82
  -1 -17  -2   19.74    8.28
  -1  17  -2   16.89    5.78
  -1 -17  -2   34.47   11.22
  -1 -17  -2   41.16   12.26
   1  17   2   45.14   10.74
  -1  17  -2   29.55   10.08
  -1  17  -3   67.80   14.45
  -1 -17  -3   64.13   16.00
   1 -17   3   49.73   13.99
  -1 -17  -3   74.74   21.20
   1  17   3   61.78   19.26
  -1 -17  -3   80.42   16.70
  -1  17  -3   49.49   11.22
  -1 -17  -3   41.13   13.43
  -1  17  -3   58.18   13.57
   1  17   3   60.48   11.81
  -1 -17  -4  110.60   20.53
   1 -17   4  110.45   20.75
  -1  17  -4   91.96   17.98
   1  17   4  107.10   27.04
  -1 -17  -4   99.64   24.64
  -1  17  -4  102.94   17.72
  -1 -17  -4   83.41   18.02
   1  17   4   94.24   15.87
  -1  17  -5   -0.85    4.71
   1 -17   5   -6.31    8.46
   1  17   5    5.83    7.62
  -1 -17  -5   16.16   11.08
  -1 -17  -5   22.26   10.33
  -1  17  -5    6.58    5.62
   1  17   5    0.09    3.68
  -1  17  -6   11.77    7.76
  -1 -17  -6   23.34   11.49
   1 -17   6    0.81    6.47
  -1 -17  -6   -1.60    7.31
   1  17   6    4.45    9.01
  -1  17  -6    7.26    9.78
  -1 -17  -6   -6.73    5.64
  -1  17  -6   15.33    9.30
  -1 -17  -6   -1.86    6.82
   1  17   6   15.04    7.67
  -1 -17  -7  160.09   28.23
  -1  17  -7  126.12   23.04
   1 -17   7  142.05   27.31
   1  17   7  134.36   32.47
  -1 -17  -7  129.07   27.87
  -1 -17  -7  126.95   24.79
  -1 -17  -7  104.00   18.97
   1  17   7  122.83   19.30
  -1  17  -7  114.62   19.58
  -1 -17  -8   26.83   15.49
   1 -17   8    7.29    8.82
  -1  17  -8   20.86   12.85
   1  17   8   -6.90   16.03
  -1 -17  -8    4.55   12.53
  -1 -17  -8   29.32   12.95
  -1 -17  -8   -1.47    7.25
   1  17   8    9.30    5.79
  -1  17  -8   21.34   11.07
   1 -17   9    4.78    9.37
   1  17   9  -17.03   19.01
  -1 -17  -9    2.19    6.96
   1  17   9    3.07    5.83
  -1  17  -9   10.72    9.43
  -1 -17 -10   20.88   11.58
  -1 -17 -10   15.27   15.75
   1 -18 -11    8.10   15.72
   1 -18 -11   -5.57    9.39
  -1  18  11    1.40   19.81
   1 -18 -10   -8.11   14.01
  -1 -18  10  -14.50   14.77
   1 -18 -10    3.71    9.31
   1 -18  -9    5.97   10.90
   1 -18  -9   19.93    9.67
   1  18  -8   25.91   11.12
  -1 -18   8   28.15   16.45
   1 -18  -8   29.94   12.70
  -1  18   8   24.43   18.61
   1 -18  -8   18.40    7.99
  -1 -18   7   18.26   11.81
   1  18  -7   -0.32    7.79
  -1  18   7    2.63    8.61
   1 -18  -7    8.84    6.45
   1  18  -7   -0.15    4.94
  -1 -18   6   16.69   10.76
   1 -18  -6   21.65   10.96
   1  18  -6   17.87   13.44
   1 -18  -6    0.83   13.81
  -1  18   6   17.62    9.73
   1 -18  -6    8.64    3.93
  -1  18   6   27.18    9.11
   1  18  -6   27.28   11.72
   1  18  -5   58.94   17.16
  -1 -18   5   46.58   17.27
   1 -18  -5   46.04   13.54
  -1  18   5   30.44   13.63
   1 -18  -5   53.18   19.26
   1 -18  -5   57.59   13.27
   1  18  -5   54.93   14.70
  -1  18   5   43.40   11.72
  -1 -18   4   -1.85    7.20
   1 -18  -4   -6.02    5.40
   1  18  -4    1.72    4.24
  -1 -18   4    2.31   12.05
  -1  18   4    2.06    9.73
   1 -18  -4   -0.38    7.06
   1 -18  -4    0.28    3.98
   1  18  -4   -0.37    4.60
  -1  18   4    1.92    4.08
   1  18  -3   93.54   21.18
  -1 -18   3  103.20   21.37
   1 -18  -3  143.76   25.12
  -1  18   3   99.41   25.15
   1 -18  -3  122.20   26.14
  -1 -18   3  129.93   30.06
   1  18  -3   91.17   18.86
   1 -18  -3  135.43   17.98
   1  18  -3  100.21   19.35
  -1  18   3  107.52   17.90
  -1 -18   2   73.10   17.04
   1 -18  -2   70.22   16.63
   1  18  -2   71.65   16.91
   1 -18  -2   45.25   16.54
  -1 -18   2   70.68   20.46
  -1  18   2   61.98   20.97
   1  18  -2   74.84   16.31
   1 -18  -2   63.11   11.72
  -1  18   2   54.75   13.09
   1 -18  -1   43.19   12.37
   1  18  -1   42.09   12.03
  -1 -18   1   65.23   17.45
  -1 -18   1   43.01   19.13
   1 -18  -1   55.77   19.29
  -1  18   1   47.78   19.47
   1 -18  -1   36.29    9.69
  -1 -18   1   47.49   12.65
   1  18  -1   51.91   14.11
  -1  18   1   39.05   11.61
  -1  18   1   54.60   13.92
   1 -18   0  138.09   22.79
  -1 -18   0   77.61   18.26
  -1  18   0   78.60   21.24
  -1 -18   0   73.24   20.32
   1 -18   0  118.17   25.60
  -1  18   0   95.07   13.91
  -1 -18   0  115.07   19.56
   1  18   0   77.12   16.17
  -1  18   0   93.71   17.09
   1  18   0   99.56   17.81
  -1  18   0   94.76   19.32
   1 -18   1   68.87   16.61
  -1 -18  -1   48.98   14.60
   1  18   1   45.81   18.55
  -1 -18  -1   38.31   14.05
   1 -18   1   62.26   19.43
  -1  18  -1   52.33   11.19
  -1 -18  -1   62.25   15.05
   1  18   1   42.60   12.25
  -1 -18  -1   39.54   13.04
   1  18   1   44.65   12.07
  -1  18  -1   48.02   12.94
  -1 -18  -2    8.98    8.11
   1 -18   2   -6.10    5.33
  -1  18  -2    6.35    5.88
   1  18   2    7.67   12.01
  -1 -18  -2   -0.19    7.69
  -1  18  -2   -1.36    4.15
  -1 -18  -2    9.84    5.65
   1  18   2    8.39    5.51
  -1 -18  -2   -5.20    4.61
   1  18   2    3.05    4.17
   1 -18   3  315.75   36.71
  -1  18  -3  279.72   32.07
  -1 -18  -3  246.03   38.35
   1  18   3  291.09   46.23
   1  18   3  266.64   27.47
  -1  18  -3  284.99   27.68
  -1 -18  -3  318.72   33.87
  -1  18  -3  330.37   31.62
  -1 -18  -3  323.34   35.79
  -1 -18  -3  276.26   32.27
  -1 -18  -4   55.01   15.37
   1 -18   4   48.50   15.36
  -1  18  -4   47.05   13.45
   1  18   4   48.62   21.24
  -1 -18  -4   72.83   20.68
  -1 -18  -4   68.04   16.19
  -1  18  -4   50.98   13.06
  -1  18  -4   62.43   13.93
   1  18   4   63.01   12.56
  -1 -18  -4   36.44   14.32
  -1  18  -5   59.90   14.26
   1 -18   5   57.77   16.35
  -1 -18  -5   74.23   16.99
   1  18   5   60.05   21.54
  -1 -18  -5   48.40   16.71
  -1  18  -5   53.69   13.33
  -1 -18  -5   39.64   14.15
  -1 -18  -5   68.77   15.61
   1  18   5   79.73   14.34
  -1  18  -5   61.14   13.90
  -1 -18  -6    8.98    8.43
   1 -18   6   -1.74    6.89
  -1  18  -6   11.30    7.66
   1  18   6    9.45    9.20
  -1 -18  -6   -0.42   10.22
  -1 -18  -6   -2.07    5.81
   1  18   6   17.22    8.49
  -1  18  -6    3.56    5.35
  -1 -18  -6  -10.01   11.89
  -1  18  -7    9.41    9.73
   1 -18   7  -11.08   14.01
  -1 -18  -7   11.82    5.18
   1  18   7    7.52   11.95
  -1 -18  -7   15.47   13.22
  -1 -18  -7   -0.51    5.17
  -1 -18  -7    5.70   10.64
   1  18   7    8.02    5.49
  -1  18  -7   -0.26    5.43
  -1  18  -8   24.28   12.31
   1 -18   8    5.90    8.64
  -1 -18  -8    1.12    7.04
   1  18   8  -23.54   22.15
  -1 -18  -8   -2.88   11.38
  -1 -18  -8   -8.10   10.37
  -1  18  -8    4.66    5.24
   1  18   8   -2.78    4.43
  -1 -18  -9   20.00   12.71
   1  18   9    8.94    5.97
  -1  18  -9   19.09    6.54
  -1 -18 -10  -22.37   16.91
  -1  19  11   17.38   22.30
   1 -19 -11    6.19   13.42
  -1 -19  10  -28.16   26.32
  -1  19  10   -0.68   15.04
   1 -19 -10   -8.72   11.08
  -1  19  10   15.95   14.70
   1 -19  -9    6.21    8.15
  -1 -19   9   -3.78   13.25
  -1  19   9   13.13   21.64
   1 -19  -9   -0.79    6.27
  -1  19   9   -1.29    7.72
   1 -19  -8    3.14    6.37
   1 -19  -8    3.10    7.92
  -1  19   8   -3.33    6.45
   1  19  -8   -5.23   12.41
  -1  19   7   85.18   27.43
   1  19  -7   47.25   16.85
  -1 -19   7   68.88   21.14
   1 -19  -7   49.90   15.48
  -1  19   7   56.54   14.34
   1  19  -7   53.72   15.40
  -1 -19   6   -1.23    8.26
   1 -19  -6  -12.41    9.16
   1  19  -6   -1.37    6.71
  -1  19   6   -8.31   12.03
   1 -19  -6    0.12    6.09
  -1  19   6   -1.75    4.26
   1  19  -6   -3.88    6.50
   1  19  -5    3.20    7.42
   1 -19  -5   23.45   11.65
  -1 -19   5   -5.18    8.62
  -1  19   5    7.20   10.99
   1 -19  -5    8.11    4.23
   1  19  -5   11.17    7.00
  -1  19   5    3.33    4.83
   1 -19  -4   -1.38    3.83
   1  19  -4   -9.15    7.75
  -1 -19   4    3.42    6.23
  -1  19   4   -0.25    9.68
   1 -19  -4   13.03   15.21
   1 -19  -4   -1.08    3.12
   1  19  -4   -8.08    8.91
  -1  19   4    1.36    3.13
   1 -19  -3   66.95   17.86
   1  19  -3   63.30   17.31
  -1 -19   3   73.70   20.56
  -1  19   3   65.47   22.42
  -1 -19   3   46.98   19.52
   1 -19  -3   51.66   19.44
   1 -19  -3   47.20   12.23
   1  19  -3   60.31   14.92
  -1  19   3   56.91   14.02
   1 -19  -2   48.38   15.42
   1  19  -2   28.79   11.86
  -1 -19   2   31.90   16.09
   1 -19  -2   34.52   15.39
  -1 -19   2    8.19   12.37
  -1  19   2   25.40   11.65
   1  19  -2   29.75   11.98
   1 -19  -2   32.45    9.83
   1  19  -2   38.21   12.02
  -1  19   2   30.39   10.08
   1 -19  -1   21.08    8.56
   1  19  -1   24.94   11.08
  -1 -19   1   34.67   13.94
  -1  19   1   28.53   14.54
   1  19  -1   12.71    7.63
  -1 -19   1   37.36   12.92
   1 -19  -1   25.61    9.65
  -1  19   1   32.06   11.41
  -1  19   1   28.70   10.78
   1  19  -1   38.69   12.22
  -1 -19   0   29.48   12.53
  -1  19   0    9.77    9.52
  -1 -19   0   23.00   14.50
  -1 -19   0   22.90    8.96
   1  19   0   20.23    9.66
  -1  19   0   17.07    6.12
  -1  19   0   15.10   10.59
  -1  19   0   11.11    7.45
   1 -19   1   60.98   17.30
  -1 -19  -1   74.53   18.34
  -1 -19  -1   81.58   22.18
   1  19   1   44.12   19.31
  -1  19  -1   64.57   12.08
   1  19   1   53.80   13.83
  -1 -19  -1   53.51   14.32
   1  19   1   86.91   18.55
  -1  19  -1   78.14   16.09
  -1  19  -1   57.55   14.51
  -1  19  -2   -7.12    7.14
   1 -19   2   -2.00    6.38
  -1 -19  -2   -0.91    3.34
   1  19   2  -11.09   14.33
  -1 -19  -2  -13.13   14.24
  -1  19  -2    1.85    4.71
  -1 -19  -2   -5.56    4.97
   1  19   2   -2.32    3.03
   1  19   2    0.55    7.47
  -1  19  -2    5.35    5.30
   1 -19   3   -7.17    7.46
  -1 -19  -3    5.69    8.16
   1  19   3   22.67   16.99
  -1 -19  -3   10.16    9.14
  -1 -19  -3   15.67   10.29
  -1  19  -3    2.37    4.06
   1  19   3    8.25    6.74
  -1  19  -3    4.33    3.35
  -1 -19  -4    4.24   12.10
   1  19   4   23.38   18.82
  -1  19  -4    4.78    6.28
   1 -19   4  -11.45    9.80
  -1  19  -4   -2.80    4.17
   1  19   4    3.10    3.31
   1 -19   5    2.46    8.59
  -1  19  -5    9.92    5.37
  -1 -19  -5    6.76    6.07
   1  19   5    5.09    9.59
  -1 -19  -5   13.98   14.59
  -1 -19  -5    8.51    6.97
  -1  19  -5   20.28   10.13
   1  19   5    8.78    6.48
  -1  19  -5   17.50    7.29
   1 -19   6   26.60   14.21
  -1  19  -6   40.46   15.27
  -1 -19  -6   33.70   15.23
   1  19   6   41.28   28.41
  -1 -19  -6   42.63   18.04
  -1 -19  -6   23.28    9.56
  -1  19  -6   42.64   13.46
   1  19   6   30.03    8.74
  -1 -19  -7   20.80   10.19
   1 -19   7  -12.36   15.05
  -1  19  -7   12.72   11.92
   1  19   7   19.16   20.51
  -1 -19  -7    9.72   16.94
  -1 -19  -7    8.77   11.10
  -1 -19  -7    5.85    9.18
   1  19   7   11.48    8.06
  -1  19  -7   19.36   10.97
   1 -19   8   22.11   18.25
  -1 -19  -8   16.85   12.66
   1  19   8   27.22   24.67
  -1 -19  -8   15.89   10.40
   1  19   8   12.42    6.89
  -1  19  -8    5.11    6.81
  -1 -19  -9    4.41    8.76
   1  19   9   17.30   23.25
  -1 -19  -9    2.30    7.43
  -1  19  -9   -3.90    6.56
   1  19   9   10.16    9.02
  -1  20  10  -16.04   22.57
   1 -20 -10    8.66    9.73
  -1  20  10    9.44   10.27
  -1 -20   9    5.82   21.10
   1 -20  -9   -2.43   11.25
  -1  20   9   23.72   23.76
   1 -20  -9   10.09    6.51
  -1  20   9   -3.96    7.67
  -1 -20   8  -12.14   16.06
   1 -20  -8   -1.03   10.28
  -1  20   8   -7.96   18.48
   1 -20  -8   14.18    8.44
  -1  20   8   11.83    7.72
   1  20  -8    5.00    6.12
   1  20  -7   36.17   17.29
  -1 -20   7   41.65   18.30
   1 -20  -7    4.79    6.80
  -1  20   7    1.81   10.64
   1 -20  -7   17.25    7.26
  -1  20   7   34.91   12.12
   1  20  -7   28.28   14.48
  -1 -20   6    7.60   11.82
   1 -20  -6   -3.02    5.51
  -1  20   6   -2.48    6.43
   1  20  -6    8.72   10.61
  -1 -20   5    6.13    7.40
   1 -20  -5   19.26    9.75
  -1  20   5   -6.02    8.92
   1 -20  -5    6.58    8.54
   1  20  -5   -4.61    5.07
  -1  20   5   -5.14    6.15
   1 -20  -4   -2.13    4.81
  -1 -20   4    2.31    7.21
  -1  20   4    1.57    6.96
   1 -20  -4   17.99    9.24
   1  20  -4    9.47    8.57
  -1  20   4    0.97    4.03
   1 -20  -3   -0.94    6.10
  -1 -20   3    2.57    4.76
  -1  20   3   -4.09    8.43
   1 -20  -3   -1.20    5.72
   1  20  -3    4.64    3.68
  -1  20   3   19.14    8.12
  -1 -20   2    4.22    6.20
   1 -20  -2   13.73   11.57
  -1 -20   2   17.61   22.37
  -1  20   2   30.80   11.05
   1 -20  -2   31.97    9.59
   1  20  -2   29.47   11.33
  -1  20   2    7.23    5.80
   1  20  -1    5.83    6.07
  -1 -20   1   10.37    5.88
   1 -20  -1   18.56   10.22
  -1 -20   1   -4.41   11.07
  -1  20   1   23.67   10.97
  -1 -20   1    9.32    6.38
   1 -20  -1   10.53    6.93
   1  20  -1   19.07   10.63
  -1  20   1   10.88    6.74
   1 -20   0   49.23   14.55
  -1 -20   0   54.24   17.20
  -1 -20   0   62.36   21.82
  -1  20   0   46.78   10.89
   1  20   0   40.71   14.40
  -1 -20   0   77.58   17.28
  -1  20   0   61.16   15.54
  -1  20   0   62.69   14.59
   1  20   0   76.23   16.27
   1  20   0   43.35   13.78
  -1 -20  -1   19.58    9.80
   1  20   1   29.41   16.35
  -1 -20  -1   41.22   12.14
  -1  20  -1   30.18    7.84
   1  20   1   14.65   10.02
  -1  20  -1   19.27   11.60
   1  20   1   36.59   11.82
  -1  20  -1   37.03   12.00
  -1 -20  -2    8.67    9.13
   1 -20   2   12.90   10.03
  -1  20  -2   20.49   10.68
  -1 -20  -2   42.45   19.31
   1  20   2    5.66    8.92
  -1 -20  -2   12.88    8.76
  -1  20  -2   13.77    8.10
  -1  20  -2    5.43    6.38
   1  20   2   17.81    7.54
   1 -20   3   17.12    8.00
  -1  20  -3   28.83   11.57
  -1 -20  -3   37.72   19.52
   1  20   3   41.69   21.24
  -1  20  -3   30.59    9.25
   1  20   3   53.91   13.07
  -1  20  -3   19.26    7.72
   1 -20   4   83.81   21.55
  -1 -20  -4  108.07   22.71
  -1  20  -4   84.59   20.70
   1  20   4   84.96   28.15
  -1 -20  -4   96.10   28.41
  -1 -20  -4  121.42   22.65
  -1  20  -4  104.54   18.83
  -1  20  -4  104.80   19.54
   1  20   4   86.95   17.13
   1 -20   5   24.24   13.91
  -1 -20  -5   18.54   11.62
  -1 -20  -5   34.38   19.23
   1  20   5   33.12   15.24
  -1 -20  -5   17.60   10.58
  -1  20  -5   41.62   13.04
  -1 -20  -6   29.37   14.37
   1 -20   6   14.07    9.66
   1  20   6   29.33   19.45
  -1 -20  -6   37.70   14.82
  -1  20  -6   11.10    8.50
   1 -20   7   -5.90    9.91
  -1 -20  -7   -4.87   10.36
   1  20   7    3.74   14.66
  -1 -20  -7   -3.19    6.35
  -1  20  -7   11.87    9.94
  -1 -20  -8   27.49   15.25
   1  20   8   -1.98   19.72
  -1 -20  -8  -24.02   15.77
   1  20   8    0.65    6.86
  -1  20  -8    1.86    6.48
  -1 -20  -9   22.40   15.54
   1  20   9   14.85   11.04
  -1  20 -10  -24.43   17.24
  -1  21  10  -21.82   23.37
   1 -21 -10  -11.64    9.43
  -1  21  10    3.11   10.96
  -1 -21   9   31.00   25.10
  -1  21   9   32.55   22.50
   1 -21  -9   35.05   11.75
  -1  21   9   23.77   11.68
   1 -21  -8   19.20   11.89
  -1 -21   8    6.53   12.65
   1 -21  -8   -7.31    9.45
  -1  21   8   23.43   13.65
   1  21  -8   11.49    7.92
  -1 -21   7   -3.90   12.54
   1 -21  -7   12.10   10.71
   1  21  -7    5.01    9.31
  -1  21   7   31.03   24.90
   1 -21  -7   -3.55    7.53
  -1  21   7    5.45    6.87
   1  21  -7   -0.90    8.79
  -1 -21   6   17.76   14.96
   1 -21  -6   -0.38    7.97
   1  21  -6   14.14   12.20
  -1  21   6   37.02   22.43
   1 -21  -6    8.05    6.68
   1  21  -6   13.97    9.24
  -1  21   6    9.06    4.93
  -1 -21   5   20.46   14.51
   1  21  -5   -0.16   13.55
   1 -21  -5   -2.55    7.09
  -1  21   5   10.23    8.76
   1 -21  -5    4.17    7.46
   1  21  -5   11.84    7.31
  -1  21   5    1.69    6.88
   1  21  -4    7.53    8.76
  -1 -21   4    3.90    9.15
   1 -21  -4   -2.78    7.43
  -1  21   4   -0.56    9.47
   1 -21  -4   -4.73    5.91
   1  21  -4    3.16    4.74
  -1  21   4   -4.75    8.79
   1 -21  -3    7.14    8.02
  -1 -21   3   14.15   11.99
   1  21  -3   -5.39    7.54
   1 -21  -3   -2.03    4.04
   1  21  -3   13.96    9.80
  -1  21   3   -5.24    4.73
   1 -21  -2   36.48   14.05
  -1 -21   2   38.62   14.45
   1  21  -2    9.57    5.84
  -1  21   2   43.30   17.47
   1 -21  -2   44.79   11.86
   1  21  -2   26.44   11.47
  -1  21   2   27.89   10.25
   1 -21  -1   62.68   16.73
  -1 -21   1   44.04   16.30
   1  21  -1   39.79   14.98
  -1  21   1   27.09   15.16
  -1 -21   1   35.04   13.13
   1  21  -1   43.23   13.45
  -1  21   1   34.62   10.38
   1 -21   0   35.16   12.79
  -1 -21   0   32.90   13.42
  -1 -21   0   40.94   17.14
  -1  21   0   40.68   19.50
  -1  21   0   39.65   10.14
  -1 -21   0   36.38   14.00
   1  21   0   63.36   15.70
  -1  21   0   53.99   18.11
  -1  21   0   72.28   16.34
  -1 -21  -1   18.73   13.49
   1 -21   1   -1.91    7.11
   1  21   1    1.06    7.87
  -1 -21  -1    7.39   10.69
  -1  21  -1   13.59    8.47
   1  21   1   15.84    8.33
  -1  21  -1    1.82    5.59
  -1  21  -1    5.20    6.57
   1 -21   2   17.07   13.98
  -1 -21  -2   16.21   18.31
   1  21   2   -1.91   10.30
  -1  21  -2    3.16    6.41
   1  21   2    6.38    5.57
  -1  21  -2    9.60    6.24
  -1  21  -2   -4.77    7.12
  -1 -21  -3   22.69   13.70
  -1  21  -3   22.30   13.27
  -1 -21  -3   78.47   24.77
   1  21   3   28.96   17.84
  -1 -21  -3   50.13   15.71
   1  21   3   30.31   12.69
  -1  21  -3   14.21    9.50
  -1 -21  -4   -5.40    6.12
  -1  21  -4   -4.38    6.59
   1 -21   4   -5.52    7.55
  -1 -21  -4    9.34    9.54
   1  21   4   14.11   15.47
  -1  21  -4    0.48    6.35
  -1 -21  -4   -1.28    5.60
   1  21   4   12.53    8.12
  -1  21  -4   -0.91    4.88
  -1  21  -5   14.97   11.95
   1 -21   5    3.21    9.86
  -1 -21  -5  -11.90   10.61
  -1 -21  -5   10.86   14.57
   1  21   5   10.61   13.17
  -1 -21  -5    9.11    8.39
  -1  21  -5    7.72    6.20
   1  21   5   11.78    9.64
  -1  21  -6   83.10   22.54
   1 -21   6   79.43   26.13
  -1 -21  -6  101.74   25.29
  -1 -21  -6  149.07   35.02
   1  21   6  141.40   40.26
  -1 -21  -6  108.82   24.21
   1  21   6  128.36   22.71
  -1  21  -6  131.96   23.97
   1 -21   7   24.54   17.24
  -1 -21  -7   51.21   18.92
   1  21   7   27.66   24.74
  -1 -21  -7   32.37   15.48
   1  21   7   22.84   10.98
  -1  21  -7   23.15   13.80
  -1 -21  -8   54.94   19.12
   1  21   8   29.02   18.47
  -1 -21  -8   20.11   14.09
  -1  21  -8   23.20   11.29
   1  21   8   23.47   11.71
  -1  21  -9   -2.80   13.13
   1 -22 -10   16.72   12.58
   1 -22  -9   34.62   17.32
  -1  22   9  -18.37   30.00
   1 -22  -9    4.43   11.64
  -1  22   9   16.37   12.60
   1 -22  -8   14.63   10.20
  -1 -22   8  -15.15   19.52
  -1  22   8   15.52   20.88
   1 -22  -8    4.30    7.41
  -1  22   8   21.25   14.28
   1  22  -8   -4.77   13.47
  -1 -22   7    3.34   13.21
   1 -22  -7  -11.49   10.77
  -1  22   7   27.30   26.50
   1 -22  -7   -1.55    6.39
  -1  22   7   -0.98    6.77
   1  22  -7    9.50    6.70
  -1  22   6   -1.29   16.07
  -1 -22   6   29.61   18.91
   1 -22  -6    7.46    9.53
  -1  22   6    8.33    7.48
  -1 -22   5   -6.02   11.01
   1  22  -5   -6.21    9.57
   1 -22  -5    2.51    6.27
  -1  22   5  -17.07   19.13
   1 -22  -5    7.63    8.22
  -1  22   5   -0.82    6.70
   1  22  -5   10.35   10.49
  -1 -22   4   -2.62    7.20
   1  22  -4   12.89   13.76
   1 -22  -4    2.78    7.15
  -1  22   4   16.84   18.15
   1 -22  -4    0.23    6.26
   1  22  -4   -1.76    7.51
  -1  22   4   -2.58    7.16
  -1 -22   3   58.32   20.54
   1  22  -3   21.76   11.59
   1 -22  -3   29.51   14.38
  -1  22   3    3.79   10.16
   1 -22  -3   28.22   11.39
   1  22  -3   37.11   13.77
  -1  22   3   46.41   14.58
  -1 -22   2    5.44   11.04
   1 -22  -2   -0.18    6.08
  -1  22   2    6.86    7.42
   1 -22  -2   14.42    8.61
   1  22  -2    4.85    5.31
  -1  22   2   17.00    9.60
  -1  22   1   -7.20   11.84
  -1 -22   1    8.21    8.83
   1 -22  -1   13.60    9.89
   1  22  -1   -4.49    5.50
  -1  22   1    5.84    5.52
   1 -22   0   25.82   14.14
  -1 -22   0    8.03    8.27
  -1  22   0   29.02   14.45
  -1  22   0    2.75    4.58
  -1 -22   0    8.43    8.32
  -1  22   0   16.11   11.30
   1  22   0   21.97   11.47
  -1  22   0   24.91   11.42
   1 -22   1    4.28    8.86
  -1  22  -1   -9.92    7.40
  -1 -22  -1   -5.56    5.32
  -1  22  -1   -5.11    9.44
  -1  22  -1   10.30    6.87
   1  22   1   -0.15    4.34
   1 -22   2    2.29    6.55
  -1 -22  -2  -15.01   13.86
  -1 -22  -2   -5.04   16.51
   1  22   2    5.52   13.84
  -1 -22  -2    4.92    6.12
   1  22   2   -4.45    4.79
  -1  22  -2   -7.94   10.25
  -1  22  -2   -0.83    5.54
  -1  22  -3   13.65    8.95
  -1 -22  -3   30.30   14.25
   1 -22   3   -1.38   12.45
  -1 -22  -3  -10.78   11.03
   1  22   3   19.58   13.04
  -1  22  -3   10.78    7.21
  -1 -22  -3   29.98   15.18
   1  22   3    9.51    7.22
  -1  22  -3   17.67    9.05
  -1 -22  -4   28.42   14.69
  -1  22  -4    9.87    7.46
  -1 -22  -4   13.00   15.21
   1  22   4   13.17   15.06
  -1 -22  -4   23.70   12.13
   1  22   4   12.44    8.68
  -1  22  -4   35.38   11.94
   1 -22   5   -0.21   10.93
  -1  22  -5  -17.90   13.79
  -1 -22  -5    9.98    8.66
  -1 -22  -5   30.41   24.77
   1  22   5    4.88   16.45
  -1 -22  -5   11.20   10.75
  -1  22  -5   12.81   10.57
   1  22   5    7.77    9.13
   1 -22   6   31.10   17.43
  -1 -22  -6   16.75   14.19
   1  22   6   42.67   31.19
  -1 -22  -6   17.80   11.84
   1  22   6   28.89   12.78
  -1 -22  -7   90.01   24.42
   1  22   7   68.03   28.74
  -1 -22  -7   70.44   21.40
   1  22   7   43.16   13.08
  -1  22  -7   34.93   14.73
  -1 -22  -8    5.54   10.54
   1  22   8   -1.11   11.78
  -1  22  -8   -0.88    8.22
  -1  23   9   -8.08   26.67
  -1  23   8    0.38   16.82
   1 -23  -8  -14.03   13.14
  -1  23   8   -1.62    9.46
  -1 -23   7   -9.49   15.20
   1 -23  -7    6.96    9.88
  -1  23   7    6.11   23.19
   1 -23  -7   23.40   12.71
  -1  23   7    6.34    9.52
   1  23  -7    6.22    9.72
  -1 -23   6   23.34   18.31
   1 -23  -6    4.91    9.18
  -1  23   6   12.39   15.70
   1 -23  -6   -3.74    7.04
   1  23  -6   22.66   13.52
  -1  23   6  -12.03    9.57
  -1 -23   5   13.52   15.85
   1 -23  -5  -21.03   14.99
  -1  23   5    5.95   18.82
   1 -23  -5  -17.25   10.50
   1  23  -5   12.42   12.01
  -1  23   5  -11.02   10.76
  -1 -23   4   10.46   11.06
  -1  23   4    3.51   15.48
   1 -23  -4    6.73    4.73
  -1  23   4    1.44    6.32
   1 -23  -3   24.46   14.09
  -1 -23   3   49.64   20.75
  -1  23   3   41.16   23.44
   1 -23  -3   22.49   10.31
   1  23  -3   34.19   12.20
  -1  23   3   33.35   12.75
   1 -23  -2   65.62   21.55
  -1 -23   2   80.03   23.27
  -1  23   2   43.11   25.79
   1 -23  -2   52.85   13.87
   1  23  -2   69.28   18.13
  -1  23   2   45.51   14.41
  -1  23   1   45.40   20.53
   1 -23  -1   40.78   16.53
  -1 -23   1   29.39   12.00
  -1  23   1   45.69   14.09
   1  23  -1   43.77   13.75
   1 -23   0   17.56   12.23
  -1 -23   0   15.46    8.37
   1  23   0   29.90   11.71
  -1  23   0   12.09    9.05
  -1  23   0   46.42   14.52
  -1 -23  -1  149.97   29.26
   1 -23   1  158.29   30.38
  -1 -23  -1  142.90   26.39
  -1  23  -1  100.44   20.40
  -1  23  -1  109.17   26.26
   1  23   1  141.93   24.76
  -1 -23  -2   56.57   18.86
   1 -23   2   34.21   17.50
   1  23   2   51.46   24.57
  -1  23  -2   46.20   12.06
  -1 -23  -2   58.83   18.67
   1  23   2   32.93   12.38
  -1  23  -2   52.43   14.12
  -1  23  -2   51.96   17.23
  -1 -23  -3   26.93   15.63
   1 -23   3   25.10   14.60
   1  23   3   -2.87   15.78
  -1  23  -3   50.74   15.91
  -1 -23  -3   16.03    9.39
  -1  23  -3   42.50   20.18
  -1  23  -3   32.21   10.67
   1  23   3   21.46    7.28
  -1  23  -4   46.55   20.05
   1 -23   4   83.33   25.71
  -1 -23  -4   94.64   25.16
   1  23   4   90.85   33.41
  -1 -23  -4   77.44   20.13
   1  23   4   74.61   15.66
  -1 -23  -5   19.26   14.32
   1  23   5    4.15   17.54
  -1 -23  -5   -4.55    8.72
   1  23   5   -2.36    8.82
  -1  23  -5   -3.51    8.52
   1  23   6   24.95   18.79
  -1 -23  -6   42.54   16.08
   1  23   6   18.94    8.56
  -1  23  -6   47.77   16.44
  -1 -23  -7  -13.98   12.33
   1  23   7   -6.68   22.39
  -1 -23  -7   21.87   10.62
   1  23   7   13.71   12.37
  -1  23  -7   16.82   11.17
   1  23   8   18.23   13.77
   1 -24  -9    8.75   11.80
  -1  24   9   -3.13   10.66
   1 -24  -8   -0.25   14.21
  -1  24   8   45.24   29.89
   1 -24  -8   16.23   10.96
  -1  24   8    9.11    8.87
   1 -24  -7   20.59   18.38
   1 -24  -7   23.51   13.75
  -1  24   7   15.24   15.70
   1 -24  -6   42.05   19.23
  -1  24   6  101.83   43.05
   1 -24  -6   59.04   16.53
  -1  24   5  -20.40   25.22
  -1 -24   5   20.86   13.92
   1 -24  -5   11.65   14.26
  -1  24   5   33.04   13.70
   1  24  -5   43.08   18.03
   1 -24  -4  -23.03   14.39
  -1  24   4  -20.72   23.86
   1 -24  -4   -9.27    9.54
   1  24  -4   12.75   12.95
  -1  24   4    8.04    8.88
   1 -24  -3   13.08   10.88
  -1  24   3  -13.96   13.57
   1 -24  -3   16.55   11.08
  -1  24   3   11.48   10.73
   1 -24  -2   -1.06    9.86
  -1  24   2   14.49   20.45
   1 -24  -2   12.50    8.26
  -1  24   2   -5.42    5.74
  -1  24   1   20.35   13.81
  -1 -24   1   65.40   22.76
   1 -24  -1   21.11   15.11
   1  24  -1   22.17    9.62
  -1  24   1   23.48   12.82
  -1 -24   0    6.58   10.69
   1 -24   0   -5.30   10.49
  -1 -24   0    1.04    8.22
   1  24   0    0.17    7.32
  -1  24   0   -3.05    5.86
  -1  24   0    5.09   11.16
  -1 -24  -1   69.17   23.61
   1 -24   1   90.95   24.83
  -1  24  -1   49.00   11.88
  -1 -24  -1   82.74   20.19
   1  24   1   61.57   15.91
  -1  24  -1   60.94   18.76
  -1 -24  -2    6.11   10.97
   1 -24   2   33.06   19.60
  -1 -24  -2   -0.87    6.85
  -1  24  -2    4.55   10.08
  -1  24  -2    8.32   11.62
   1  24   2    4.03    6.88
  -1 -24  -3   -5.30    8.22
   1 -24   3  -18.01   13.49
  -1 -24  -3   34.03   15.13
   1  24   3    5.75    9.76
  -1  24  -3   16.40    9.55
   1 -24   4    0.92    9.62
  -1 -24  -4   14.99   14.45
  -1 -24  -4   -0.91    9.99
  -1  24  -4   -5.52    9.49
   1  24   4   11.12    9.88
  -1 -24  -5   -2.98   11.16
   1 -24   5  -20.99   19.01
  -1 -24  -5   23.77   16.30
  -1  24  -5    6.13    8.86
   1  24   5    4.88    8.57
  -1 -24  -6   24.02   15.52
   1  24   6   26.32   12.88
  -1 -24  -7   -1.46   12.86
   1  24   7    2.80    8.82
  -1  25   8  -26.47   35.38
   1 -25  -7   19.03   14.94
  -1  25   7  -11.22   15.95
   1 -25  -6   20.86   18.13
  -1 -25   6   25.81   30.33
  -1  25   6  -20.43   29.21
   1 -25  -6   -3.15    8.46
  -1  25   6    8.07    7.38
   1 -25  -5  -10.84   11.80
  -1 -25   5    5.80   12.56
  -1  25   5  -26.10   28.25
   1 -25  -5    4.13    7.23
  -1  25   5   23.82   13.00
  -1  25   4   34.22   27.84
   1 -25  -4   23.06   16.02
  -1 -25   4    3.15   16.48
   1  25  -4   11.00    8.27
  -1  25   4    9.74   11.72
   1 -25  -3    8.34   13.85
  -1 -25   3    0.76   10.33
  -1  25   3  -16.15   14.42
   1 -25  -3   11.67    8.55
  -1  25   3   24.99    8.69
   1  25  -3   12.58   13.70
  -1  25   2    4.76   16.70
   1 -25  -2   -0.45    9.38
  -1 -25   2   17.69   13.42
  -1  25   2    4.91    9.61
   1  25  -2   18.15    7.41
  -1  25   1   10.30   13.03
   1 -25  -1   48.61   20.69
  -1 -25   1   60.18   23.37
   1  25  -1   47.86   17.62
  -1  25   1   38.44   13.25
  -1 -25   0    6.57    9.66
   1 -25   0    3.85   10.46
  -1 -25   0   -3.85   12.30
  -1  25   0   15.85   13.28
  -1 -25  -1   -8.38    7.99
   1 -25   1  -19.61    9.82
  -1  25  -1  -10.57   10.73
  -1 -25  -1    9.14   10.55
  -1  25  -1    1.90    4.93
  -1 -25  -2   39.81   18.60
   1 -25   2   53.93   23.25
  -1 -25  -2   39.77   15.27
  -1  25  -2   22.62    8.94
   1 -25   3   25.42   17.83
  -1 -25  -3   12.52   11.90
   1  25   3   14.24   17.47
  -1 -25  -3   15.54   12.09
  -1  25  -3   20.89   11.19
  -1 -25  -4  -25.53   17.49
   1 -25   4  -35.61   22.47
  -1 -25  -4  -26.01   12.25
   1  25   4  -20.61   25.83
  -1 -25  -5   36.99   19.23
   1  25   5   57.47   31.53
  -1 -25  -6   14.27   13.53
   1  25   6   25.55   28.15
   1 -26  -7   36.73   20.40
  -1  26   7  -22.43   37.50
   1 -26  -6   11.69   12.90
  -1  26   6  -28.61   26.14
   1 -26  -5   19.92   15.09
  -1 -26   5  -15.77   15.48
   1 -26  -5    7.58    8.07
  -1 -26   4   46.11   24.62
   1 -26  -4   40.30   25.14
  -1  26   4   16.47   27.12
   1 -26  -4   20.02   11.78
  -1  26   4   -4.02   12.35
  -1  26   3   27.04   27.57
   1 -26  -3   20.20   16.96
  -1 -26   3    3.49   11.51
  -1  26   3    6.13    9.88
  -1  26   2  -19.78   25.37
   1 -26  -2    4.34   10.90
  -1 -26   2  -11.49    9.66
  -1  26   2  -16.45   12.63
  -1 -26   1    6.63   11.07
   1 -26  -1   -0.72   10.50
   1  26  -1   -1.67    7.55
  -1  26   1   26.60   12.69
   1 -26   0   19.88   14.53
  -1 -26   0   21.05   18.33
   1  26   0   16.01   12.18
  -1  26   0   -3.35    8.12
  -1 -26  -1   56.96   23.01
   1 -26   1   50.66   22.15
  -1 -26  -1   51.43   18.74
   1  26   1   62.74   17.47
  -1 -26  -2    7.17   12.38
   1 -26   2    7.74   12.17
  -1 -26  -2   -9.55   12.42
   1  26   2    0.18    6.75
  -1 -26  -3    7.53   10.90
   1 -26   3    9.69   15.74
   1  26   3   -6.01   15.08
  -1 -26  -3    6.91    9.00
   1  26   3   17.60   10.60
   1  26   4   15.50   20.13
  -1 -26  -4   -9.17   16.68
   1  26   4   25.28   14.33
  -1 -26  -5  -16.29   19.90
   1  26   5  -34.61   29.16
  -1 -26  -5   16.19   14.19
   1  26   5   17.92   14.09
   1  26   6    1.88   11.32
   1  26   7   28.65   22.18
   1 -27  -6   26.26   21.50
  -1  27   6   39.64   34.01
   1 -27  -5   11.33   18.72
  -1  27   5    5.01   18.58
  -1 -27   4   26.84   21.34
   1 -27  -4  -20.79   16.43
   1 -27  -4   13.06   12.41
  -1  27   4   19.32   20.25
  -1 -27   3    7.98   14.12
   1 -27  -3    5.18   12.84
  -1  27   3  -19.47   23.94
   1 -27  -2   15.40   12.25
  -1 -27   2   28.66   20.38
  -1  27   2   11.38   23.78
  -1 -27   1  -34.12   24.56
   1 -27  -1   36.88   21.89
  -1 -27   0   27.82   20.87
  -1 -27  -1  -23.25   20.10
   1 -27   1    9.95   15.33
  -1 -27  -1   19.65   14.87
  -1 -27  -2    7.04   11.66
  -1 -27  -3   -5.07   11.94
  -1 -27  -4   32.43   17.59
   1  27   4   15.88   24.17
   1 -28  -5    1.95   19.36
   1 -28  -4  -11.61   15.29
   1 -28  -3   -2.47   14.70
  -1 -28   3   27.15   22.38
   1 -28  -2  -28.27   22.40
  -1 -28   2    4.42   16.18
   1 -28  -1   -6.00   13.83
  -1 -28   1    3.75   17.43
  -1 -28   0   96.16   42.00
  -1 -28  -2   39.32   19.02
  -1 -28  -2    6.52   12.10
  -1 -28  -3   19.71   13.70
  -1 -29   0  -17.43   23.28
  -1 -29  -1   33.15   19.97
  -1 -29  -2   18.70   15.36
  -2   0  14   44.69   24.93
   2   0 -13   -0.72   14.91
  -2   0  13   -7.45   12.47
  -2   0  13   -7.28    8.22
  -2   0  12   -4.36    9.86
  -2   0  12   -7.71    8.18
  -2   0  12   13.74    8.28
   2   0 -11    1.15    8.94
  -2   0  11   -9.65   11.22
  -2   0  11    2.97    6.97
  -2   0  11   -7.39    5.98
  -2   0  10   57.61   18.28
   2   0 -10   38.76   15.54
  -2   0  10   69.54   12.16
   2   0  -9   -1.65    4.08
  -2   0   9    5.64    3.93
   2   0  -8   45.83   12.24
  -2   0   8   48.16   14.09
   2   0  -7   -1.59    4.83
  -2   0   6  686.71   44.77
   2   0  -5    6.01    5.75
  -2   0   5    0.76    3.64
  -2   0   4  287.67   23.65
   2   0  -4  240.41   21.53
   2   0  -3    0.16    1.72
  -2   0   3    1.89    1.84
   2   0  -2  996.23   34.68
  -2   0   2  975.12   34.18
   2   0  -2  965.93   31.35
  -2   0   1   -0.41    0.84
   2   0  -1   -0.03    1.38
  -2   0   1    0.81    1.36
  -2   0   0  443.29   14.13
   2   0   0  502.43   20.39
  -2   0   0  465.75   19.96
   2   0   0  482.53   12.89
  -2   0  -1    2.32    2.45
  -2   0  -2  533.57   14.30
  -2   0  -2  582.97   22.17
   2   0   3   -0.10    0.97
  -2   0  -3    2.21    1.33
  -2   0  -3    1.45    1.72
  -2   0  -4   75.44    8.98
  -2   0  -4   82.80    5.65
   2   0   4   85.77    9.61
  -2   0  -5   -1.11    2.24
   2   0   5   -0.05    2.54
  -2   0  -6  656.58   35.00
   2   0   6  596.61   34.38
  -2   0  -7    0.99    4.26
   2   0   7   -0.68    2.56
  -2   0  -8  166.04   20.96
   2   0   8  183.92   23.13
  -2   0  -9    5.52    6.06
   2   0   9    1.00    4.83
  -2   0 -10   -3.30    7.08
   2   0  10    6.92    5.69
  -2   0 -11  -13.30   11.48
   2   0  11   -6.90   12.66
  -2  -1  14   60.50   31.31
  -2   1  14   -1.15   16.75
   2  -1 -13  -15.03   21.63
  -2  -1  13   12.32   15.13
  -2   1  13    5.95   12.80
  -2  -1  13   14.64    8.19
  -2   1  13   12.01    7.59
  -2  -1  12   -1.14    8.05
  -2   1  12   21.89   13.55
  -2   1  12   -8.41    7.74
  -2  -1  12   -0.43    6.41
  -2  -1  12   -4.50    8.82
  -2   1  12    4.60    7.98
   2  -1 -11   37.52   15.09
   2   1 -11   63.70   18.66
  -2   1  11   66.53   19.64
  -2  -1  11   66.44   20.36
  -2   1  11   43.74   11.33
  -2   1  11   73.32   12.98
  -2  -1  11   68.75   12.93
   2   1 -10   10.30   10.87
   2  -1 -10   -0.85    9.49
  -2  -1  10    4.81    7.26
  -2   1  10  -11.52   10.99
  -2   1  10    3.66    3.67
  -2   1  10    0.63    3.25
  -2  -1  10    3.12    3.08
  -2   1   9  142.87   24.92
  -2  -1   9  120.67   23.06
   2   1  -9  140.52   22.83
   2  -1  -9  164.14   25.89
  -2  -1   9  137.18   16.60
  -2   1   8    5.59    8.31
  -2  -1   8    8.19    4.13
   2   1  -8    7.66    6.11
   2  -1  -8    1.97    3.28
  -2  -1   8    9.70    4.85
   2  -1  -7 1165.04   60.07
   2   1  -7 1252.02   61.51
  -2   1   6  389.85   33.72
  -2  -1   6  422.14   34.55
   2  -1  -6  405.52   34.10
  -2  -1   5 2273.23   74.37
  -2   1   5 2091.25   71.77
   2   1  -5 2059.65   70.63
   2  -1  -5 2075.71   71.55
   2  -1  -4   50.43   10.04
   2   1  -4   42.58    9.39
  -2  -1   4   53.22   10.34
  -2   1   4   55.78   10.94
  -2   1   3  552.23   29.23
  -2  -1   3  520.51   28.64
   2  -1  -3  496.00   28.47
   2   1  -3  544.80   29.73
   2   1  -3  497.08   27.67
   2  -1  -2   42.76    7.22
  -2  -1   2   50.05    7.91
   2   1  -2   43.24    7.31
  -2   1   2   49.35    7.52
   2   1  -2   48.76    7.54
   2  -1  -2   57.35    7.12
  -2   1   1  313.83   15.83
  -2  -1   1  317.19   16.29
   2  -1  -1  315.80   15.64
   2  -1  -1  299.24   13.69
  -2   1   1  315.76   14.55
   2   1  -1  265.24   15.68
  -2  -1   1  344.99   18.20
   2   1  -1  300.98   15.72
  -2   1   0  566.55   15.61
   2  -1   0  575.45   14.42
  -2  -1   0  575.52   23.85
   2   1   0  580.04   23.87
  -2   1   0  584.22   20.31
   2  -1   0  596.45   20.15
  -2  -1   0  602.45   17.54
   2   1   0  594.95   16.06
  -2  -1  -1  490.98   15.27
  -2  -1  -1  445.98   23.02
  -2   1  -1  463.84   20.17
  -2   1  -1  470.51   22.13
  -2  -1  -1  469.39   12.54
  -2  -1  -2  356.75   13.98
   2   1   2  348.62   13.92
  -2  -1  -2  362.90   21.78
  -2   1  -2  370.15   18.18
  -2   1  -2  355.90    9.94
  -2  -1  -2  358.19   12.64
   2   1   3 1448.06   36.49
   2  -1   3 1451.51   31.17
  -2  -1  -3 1478.60   35.58
  -2   1  -3 1501.07   32.65
  -2  -1  -3 1488.08   31.59
  -2   1  -3 1433.82   33.42
  -2   1  -4  936.40   31.81
   2   1   4  940.33   33.96
  -2  -1  -4  968.04   33.56
   2  -1   4  932.35   31.14
  -2  -1  -4  986.21   17.48
  -2   1  -4  931.64   22.58
   2  -1   5   -1.46    1.66
  -2  -1  -5    5.42    3.48
   2   1   5    2.17    2.49
  -2   1  -5    1.40    2.38
  -2   1  -5    3.31    1.39
   2  -1   6    9.84    3.55
   2   1   6   19.80    6.45
  -2  -1  -6    7.61    3.83
  -2   1  -6   16.00    4.44
   2   1   7   -1.15    2.63
   2  -1   7    8.30    5.82
  -2  -1  -7   -4.04    4.88
  -2   1  -7    7.12    4.36
   2   1   8    5.49    6.65
   2  -1   8    1.32    4.15
  -2  -1  -8    2.78    3.55
  -2   1  -8   -0.68    4.84
   2   1   9   -0.38    4.38
   2  -1   9    1.70    5.27
  -2   1  -9    4.77    4.79
  -2  -1  -9    7.32    5.73
   2   1  10   26.60   10.27
   2  -1  10   58.88   16.99
  -2  -1 -10   27.15   11.34
  -2   1 -10   32.34   11.74
   2  -1  11    4.76    8.10
   2   1  11   16.42   11.81
  -2  -1 -11    2.14    7.85
  -2   1 -11   -8.42   12.97
  -2  -2  14  -14.81   22.31
  -2   2  14   32.18   21.66
  -2   2  13    3.39    9.33
  -2  -2  13   23.00   19.65
  -2  -2  13   -9.79   10.10
  -2   2  13    2.95    6.21
   2  -2 -12   -8.15   16.02
  -2  -2  12    8.14   10.22
  -2   2  12   12.10   13.21
  -2   2  12   -1.12    4.16
  -2   2  12    4.14    9.17
  -2  -2  12    2.34    6.20
   2   2 -11   44.77   19.54
   2  -2 -11   18.90   11.49
  -2  -2  11   27.29   12.76
  -2   2  11   32.34   16.11
  -2   2  11    9.16    6.51
  -2  -2  11   32.50   10.54
  -2   2  11   31.89    9.09
   2  -2 -10   13.94   10.82
   2   2 -10    6.89    5.70
  -2   2  10   -3.28    7.37
  -2  -2  10    3.94    4.92
  -2   2  10   13.44    7.20
  -2  -2  10   18.15    7.98
   2  -2  -9  290.54   35.30
  -2  -2   9  328.40   37.64
   2   2  -9  283.21   35.69
  -2   2   9  331.71   39.07
  -2   2   9  268.80   26.62
  -2  -2   9  336.31   26.10
   2  -2  -8  152.65   23.05
   2   2  -8  151.55   25.18
  -2   2   8  182.58   25.84
  -2  -2   8  158.15   24.40
  -2   2   8  160.48   19.17
  -2  -2   8  182.74   18.51
   2   2  -7    8.50    4.61
   2  -2  -7    7.90    5.36
  -2  -2   7   14.26    6.04
   2  -2  -6   27.21   10.02
  -2   2   6   25.82    9.31
  -2  -2   6   42.55   10.88
   2  -2  -5  781.49   43.51
  -2  -2   5  683.82   40.79
  -2   2   5  706.25   41.31
   2   2  -5  721.18   42.10
   2  -2  -4  292.61   23.67
  -2   2   4  274.59   23.62
   2   2  -4  294.36   23.34
  -2  -2   4  289.41   24.41
  -2  -2   3    1.00    2.74
   2   2  -3    0.33    2.95
  -2   2   3   -0.17    1.64
   2  -2  -3    1.32    1.80
   2   2  -3    6.40    2.95
   2  -2  -2   93.46   10.32
  -2   2   2   77.73    9.68
  -2  -2   2   64.02    9.47
   2   2  -2   86.71   10.72
  -2  -2   2   75.74   10.58
   2  -2  -2   79.99    7.71
   2   2  -2   92.54   10.79
  -2  -2   1  116.14   10.09
   2  -2  -1  110.22    9.58
  -2   2   1  135.86   10.84
  -2   2   1  121.47    7.94
   2   2  -1  122.24   11.96
  -2   2   1  126.00   12.94
   2  -2  -1  122.41    7.63
  -2  -2   1  129.76   11.91
   2   2  -1  126.00   10.55
   2   2   0   40.32    4.59
  -2   2   0   39.51    4.67
   2  -2   0   34.11    4.08
  -2  -2   0   36.36    4.69
   2   2   0   38.62    6.57
  -2   2   0   37.75    4.59
  -2  -2   0   40.45    6.93
  -2   2   0   33.17    6.29
   2  -2   0   42.92    4.09
  -2  -2  -1  580.99   21.12
  -2   2  -1  629.14   26.03
  -2  -2  -1  607.17   27.94
  -2  -2  -1  601.77   17.54
   2   2   1  598.09   17.04
  -2  -2  -2  385.58   17.41
   2   2   2  377.87   17.89
  -2  -2  -2  310.76   21.06
  -2   2  -2  354.99   18.37
  -2   2  -2  386.93   11.18
  -2  -2  -2  368.57   14.78
  -2  -2  -3  278.27   16.52
   2  -2   3  250.06   12.44
   2   2   3  231.83   15.83
  -2   2  -3  265.37   15.04
  -2  -2  -3  254.64   10.78
  -2   2  -3  252.13   12.69
  -2  -2  -4   86.23   11.20
  -2   2  -4   83.59    9.12
  -2   2  -4   84.94    7.52
   2   2   4   76.36   10.38
   2  -2   4   81.54    9.04
   2   2   5  246.95   20.75
   2  -2   5  244.73   18.57
  -2  -2  -5  230.04   19.50
  -2   2  -5  260.93   19.02
  -2   2  -5  248.32   10.92
   2  -2   6   16.79    6.08
  -2  -2  -6   17.83    6.56
   2   2   6   20.94    6.23
  -2   2  -6   13.20    4.78
  -2   2  -6   12.24    2.23
   2   2   7  222.83   23.81
  -2   2  -7  242.74   23.29
   2  -2   7  256.46   24.59
  -2  -2  -7  242.07   24.40
   2  -2   8   -1.00    4.91
   2   2   8    0.89    3.35
  -2  -2  -8    2.47    5.00
  -2   2  -8   -4.05    5.36
   2  -2   9   23.05    9.40
   2   2   9   20.58   10.75
  -2   2  -9    9.57    6.74
  -2  -2  -9   21.58    6.95
   2   2  10   -3.69    7.27
   2  -2  10   -4.86    8.28
  -2   2 -10    7.17    5.30
  -2  -2 -10   -0.41    6.96
   2   2  11    0.89   10.78
   2  -2  11   14.69   13.14
  -2   2 -11    2.68    8.11
  -2  -2 -11    7.70    7.25
  -2  -3  14   16.86   15.06
  -2   3  14    3.57   15.49
  -2  -3  13   -7.12   13.62
  -2   3  13   -1.01    6.18
   2  -3 -12  -21.15   17.75
  -2  -3  12   14.82   15.00
  -2   3  12  -13.65   13.50
  -2   3  12   -0.09    4.34
  -2   3  12   -0.84    7.01
   2   3 -11   -5.62   10.66
   2  -3 -11    2.57    9.90
  -2   3  11   -5.43   10.24
  -2  -3  11   -0.61    6.63
  -2   3  11   -3.31    3.81
  -2   3  11    6.12    4.37
  -2  -3  11    9.10    7.04
   2  -3 -10   64.72   15.60
   2   3 -10   44.23   14.89
  -2   3  10   48.46   16.82
  -2  -3  10   58.38   17.76
  -2   3  10   28.41    9.66
  -2  -3  10   63.16   13.43
  -2  -3   9  527.79   48.90
   2  -3  -9  486.72   46.50
  -2   3   9  488.86   47.03
   2   3  -9  369.74   40.51
  -2   3   9  390.16   32.91
  -2  -3   9  444.14   30.43
   2   3  -8   42.88   13.69
   2  -3  -8   27.45   11.76
  -2   3   8   50.34   14.44
  -2  -3   8   28.40   10.97
  -2   3   8   18.42    6.58
  -2  -3   8   25.54    7.53
   2   3  -7   57.64   14.96
   2  -3  -7   60.78   13.70
  -2   3   7   49.56   10.96
  -2   3   7   45.36    9.76
  -2  -3   7   61.56   10.75
   2   3  -6   16.23    8.02
  -2   3   6   18.50    7.79
  -2  -3   6   15.15    6.61
   2  -3  -6   13.95    8.04
  -2   3   6   16.76    5.04
  -2  -3   6    5.92    3.41
  -2   3   5  389.78   31.07
   2   3  -5  344.04   28.11
  -2  -3   5  346.13   30.74
  -2   3   5  376.11   26.90
   2  -3  -4  150.83   17.03
  -2   3   4  159.97   18.03
  -2  -3   4  137.79   17.76
  -2   3   4  147.02   15.80
   2   3  -4  162.26   17.35
   2   3  -3   42.12    9.06
  -2  -3   3   56.75   10.19
  -2   3   3   50.11    9.14
   2  -3  -3   66.82   10.34
   2   3  -3   67.00   10.81
  -2   3   3   51.86    9.67
   2  -3  -2  879.38   33.28
  -2   3   2  900.33   34.52
  -2  -3   2  908.57   34.50
   2   3  -2  968.83   36.89
  -2   3   2  839.79   35.81
  -2  -3   2  899.64   35.88
   2  -3  -2  880.98   26.27
   2   3  -2  920.30   34.55
   2  -3  -1  293.44   16.44
  -2   3   1  277.85   16.68
   2  -3  -1  273.65    9.73
  -2   3   1  282.91   19.87
   2   3  -1  262.01   18.13
  -2  -3   1  268.01   18.76
   2   3  -1  290.35   16.79
  -2  -3   1  280.90   17.01
   2  -3   0    5.20    1.33
   2   3   0    5.24    1.73
  -2  -3   0    4.99    1.97
   2  -3   0    5.27    1.87
  -2   3   0    6.58    2.05
  -2  -3   0    2.81    2.02
  -2  -3   0    9.74    4.56
  -2   3   0    5.32    1.69
   2   3   0    4.35    2.68
  -2   3   0    5.50    2.33
  -2  -3  -1  434.00   21.28
   2  -3   1  414.36   12.77
  -2   3  -1  404.51   15.50
  -2   3  -1  401.49   21.51
   2  -3   1  403.96   22.76
  -2  -3  -1  411.58   23.96
   2   3   1  383.70   22.84
  -2  -3  -1  430.40   17.10
  -2   3  -1  400.42   12.51
   2  -3   1  434.21   11.62
   2   3   1  433.75   16.73
   2  -3   2  981.88   22.98
   2  -3   2  957.64   20.84
  -2  -3  -2  982.50   32.00
   2   3   2 1084.48   35.54
   2  -3   2  956.27   34.08
  -2   3  -2  974.23   32.17
  -2  -3  -2 1006.15   39.12
  -2  -3  -2 1066.30   28.26
  -2  -3  -2  978.23   25.80
  -2   3  -2  965.16   21.15
   2  -3   3  188.37   11.72
  -2  -3  -3  205.74   15.84
   2   3   3  184.74   15.66
  -2  -3  -3  171.27   17.65
   2  -3   3  193.57   14.84
  -2   3  -3  181.18   12.97
  -2   3  -3  198.85   11.55
  -2  -3  -3  174.86    9.03
  -2  -3  -3  189.19   13.40
  -2   3  -4   43.94    6.33
  -2  -3  -4   47.25    8.35
   2  -3   4   44.52    6.81
   2   3   4   55.83    9.78
  -2  -3  -4   44.62    4.11
  -2  -3  -4   51.95    3.30
   2  -3   4   43.42    7.35
  -2   3  -4   51.59    6.67
   2   3   5  176.93   19.05
   2  -3   5  158.59   15.41
  -2  -3  -5  174.37   17.76
   2  -3   5  151.95   12.82
  -2   3  -5  163.54   10.38
  -2   3  -5  166.41   15.22
  -2   3  -6   10.62    4.50
   2  -3   6   10.30    3.44
   2   3   6   14.82    6.52
  -2  -3  -6   17.46    6.18
   2  -3   6    9.35    2.59
  -2   3  -6    9.37    2.52
   2  -3   7    0.08    2.51
   2   3   7    7.78    3.73
  -2  -3  -7    4.09    3.85
  -2   3  -7    2.03    2.35
   2  -3   8    0.61    4.04
   2   3   8   -3.97    8.00
  -2   3  -8    9.74    5.48
  -2  -3  -8    9.74    6.40
   2   3   9   23.80    9.64
   2  -3   9   27.22    8.23
  -2  -3  -9   30.82   11.78
  -2   3  -9   26.15    9.43
   2  -3  10   57.71   16.11
   2   3  10   69.73   17.88
  -2  -3 -10   52.82   14.21
  -2   3 -10   35.28   11.91
   2   3  11   50.34   19.62
   2  -3  11   34.90   11.96
  -2   3 -11   58.39   16.71
  -2  -4  14   17.99   19.95
  -2  -4  13   19.91   11.67
  -2   4  13   -1.08   14.18
  -2   4  13    1.65    5.54
  -2   4  12   12.00   16.50
  -2  -4  12    0.92    7.99
   2  -4 -12    4.52   18.81
  -2   4  12    8.33    7.69
  -2   4  12    0.17    7.14
  -2  -4  12   -7.30    9.27
   2   4 -11   77.36   24.03
   2  -4 -11   58.34   20.73
  -2   4  11   61.23   20.48
  -2  -4  11   58.13   18.64
  -2   4  11   48.73   12.41
   2   4 -10    5.42    5.87
   2  -4 -10    8.44    6.62
  -2   4  10    6.02    8.73
  -2  -4  10   -5.11    8.00
  -2   4  10    5.84    5.98
  -2  -4  10    3.96    3.83
   2  -4  -9   14.39   10.76
   2   4  -9   -6.92    8.28
  -2   4   9   -4.79    7.08
  -2  -4   9   11.78    8.64
  -2   4   9    2.54    4.31
  -2  -4   9    3.51    4.65
   2  -4  -8   54.48   14.04
   2   4  -8   46.33   13.14
  -2   4   8   71.79   16.57
  -2  -4   8   64.92   15.98
  -2   4   8   46.39   10.84
  -2  -4   8   59.67   11.51
   2  -4  -7  314.97   31.50
  -2   4   7  363.30   35.79
  -2   4   7  286.14   25.67
   2   4  -7  311.79   32.21
  -2  -4   7  324.19   25.14
   2  -4  -6  217.93   24.70
  -2  -4   6  285.90   28.57
  -2  -4   6  240.44   20.33
   2   4  -6  236.32   26.75
  -2  -4   5   48.73   11.76
   2  -4  -5   42.48   10.04
  -2   4   5   40.12   10.44
  -2   4   5   29.74    8.27
  -2  -4   5   28.08    6.56
   2   4  -4   79.60   13.06
  -2  -4   4   57.88   12.63
  -2   4   4   62.41   11.76
   2  -4  -4   64.78   11.44
   2   4  -4   77.01   12.93
  -2   4   4   56.01    9.90
   2  -4  -3  133.16   14.88
  -2  -4   3  133.07   15.57
  -2   4   3  137.62   15.36
  -2   4   3  133.05   15.11
   2   4  -3  121.36   14.64
  -2  -4   3  121.31   13.18
   2   4  -3  138.24   15.57
  -2   4   2  673.96   31.20
   2  -4  -2  616.80   29.63
  -2   4   2  622.39   31.28
  -2  -4   2  676.57   31.74
   2   4  -2  597.77   31.20
  -2  -4   2  615.41   28.29
  -2  -4   2  638.09   30.50
   2   4  -2  656.89   30.60
  -2   4   1  596.56   26.60
   2  -4  -1  586.81   25.24
   2  -4  -1  599.37   30.18
  -2  -4   1  607.68   29.18
  -2   4   1  608.80   29.76
   2   4  -1  658.02   30.09
  -2  -4   1  600.90   26.17
  -2  -4   1  618.35   26.71
   2   4  -1  542.19   24.18
  -2   4   0  389.50   19.29
   2  -4   0  401.84   18.19
  -2  -4   0  428.59   25.68
  -2  -4   0  387.24   23.63
  -2   4   0  397.91   10.79
  -2   4   0  408.59   23.36
   2  -4   0  422.12   25.01
   2   4   0  391.39   22.77
   2  -4   0  380.84   15.39
  -2  -4   0  355.26   18.93
   2   4   0  369.76   17.48
  -2  -4   0  389.10   19.40
  -2  -4  -1  418.80   23.38
   2  -4   1  443.57   17.60
   2   4   1  401.91   23.94
  -2   4  -1  470.19   20.26
   2  -4   1  412.96   24.04
   2   4   1  399.37   24.63
  -2   4  -1  411.87   22.53
  -2  -4  -1  395.28   24.12
  -2  -4  -1  421.84   18.89
  -2  -4  -1  437.90   19.38
   2  -4   1  419.60   14.63
  -2   4  -1  432.31   15.56
   2   4   1  413.09   18.51
  -2  -4  -2   34.31    5.29
  -2   4  -2   32.79    4.32
   2  -4   2   32.70    4.36
   2   4   2   28.18    6.48
   2  -4   2   33.88    5.02
  -2  -4  -2   38.74    7.37
   2  -4   2   46.54    7.87
  -2  -4  -2   30.76    7.11
  -2   4  -2   32.46    6.36
  -2  -4  -2   30.46    4.56
   2  -4   3  192.74   12.78
   2   4   3  221.24   18.81
  -2  -4  -3  184.32   16.22
   2  -4   3  199.32   16.27
  -2  -4  -3  181.28    9.47
  -2   4  -3  203.63   14.38
  -2   4  -3  205.52   12.62
   2  -4   4  244.02   17.17
   2   4   4  275.55   22.28
  -2  -4  -4  282.49   21.90
   2  -4   4  241.04   17.66
  -2   4  -4  254.58   15.40
  -2  -4  -4  268.73    9.65
  -2  -4  -4  255.04   18.52
  -2   4  -4  256.34   16.40
  -2   4  -5   68.04    9.44
  -2  -4  -5   66.03   11.96
   2  -4   5   55.46    8.88
   2   4   5   54.38   10.74
  -2   4  -5   75.02    8.02
   2  -4   5   75.46   10.14
  -2   4  -6  136.16   15.01
   2   4   6  132.43   18.26
   2  -4   6  150.76   17.37
  -2  -4  -6  158.44   18.95
   2  -4   6  132.54   12.99
  -2   4  -6  149.87   11.16
  -2   4  -7  175.52   19.47
   2  -4   7  144.52   18.67
  -2  -4  -7  162.10   20.81
   2   4   7  156.62   21.32
   2  -4   7  151.49   12.76
  -2   4  -7  154.26   10.93
  -2  -4  -8   40.93   10.85
   2  -4   8   41.65   11.44
   2   4   8   42.83   12.57
  -2   4  -8   35.73    9.77
   2  -4   9   38.63   12.45
   2   4   9   33.65   12.98
  -2   4  -9   19.59    8.49
   2   4  10   11.91   10.16
   2  -4  10   -0.85    6.56
  -2   4 -10   -1.31    6.38
   2   4  11   62.62   19.95
   2  -4  11   57.37   18.63
  -2   4 -11   64.17   16.46
  -2  -5  13   38.67   21.27
  -2   5  13   55.75   20.56
  -2   5  13   16.76   10.78
  -2   5  12    7.68    9.37
  -2  -5  12   -3.02    8.98
   2  -5 -12   11.73   16.63
  -2  -5  12   14.83    9.60
  -2   5  12   -1.34    5.27
  -2   5  12   -0.71    5.03
  -2   5  11   63.52   18.45
  -2  -5  11   40.57   17.50
   2   5 -11    3.83    9.92
  -2   5  11   43.51   11.99
  -2  -5  11   66.54   13.66
   2  -5 -10   -0.73    6.02
   2   5 -10    1.72    6.29
  -2   5  10   12.72    9.55
  -2  -5  10    1.11    5.39
  -2   5  10    2.31    3.58
  -2  -5  10    2.36    4.19
   2   5  -9   81.97   19.48
   2  -5  -9   54.98   17.39
  -2   5   9   75.56   18.59
  -2  -5   9   69.07   16.92
  -2   5   9   49.10   11.42
  -2  -5   9   75.36   14.04
   2   5  -8  103.74   21.16
   2  -5  -8   89.05   18.34
  -2  -5   8   85.89   21.35
  -2   5   8   88.73   18.25
  -2   5   8  102.34   15.67
  -2  -5   8   97.95   14.54
   2   5  -7    3.93    6.70
  -2   5   7   -5.68    5.07
   2  -5  -7    1.10    4.64
  -2   5   7    0.40    2.89
  -2  -5   7    5.71    4.85
   2  -5  -6  250.36   27.04
  -2   5   6  201.27   25.45
  -2  -5   6  223.25   27.14
   2   5  -6  223.44   26.36
  -2  -5   6  226.99   20.29
   2  -5  -5  614.58   39.25
  -2  -5   5  556.22   40.33
  -2   5   5  564.41   38.95
  -2   5   5  638.93   35.35
   2   5  -5  565.63   43.07
  -2  -5   5  607.12   32.17
   2   5  -4   21.35    6.92
  -2  -5   4   15.32    6.86
  -2   5   4   24.40    7.30
  -2   5   4   24.12    6.34
   2   5  -4   22.71    7.53
  -2  -5   4   26.09    6.98
   2   5  -3   85.40   12.23
  -2  -5   3   83.46   12.10
   2  -5  -3   90.43   13.02
  -2   5   3   86.96   12.94
  -2   5   3   80.19   11.98
  -2   5   2  124.93   14.18
   2  -5  -2  117.93   14.13
   2  -5  -2  149.81   15.79
  -2   5   2  131.94   14.87
  -2  -5   2  145.83   15.39
   2   5  -2  115.77   13.93
   2   5  -2  112.35   12.95
  -2  -5   2  127.76   14.09
  -2  -5   2  127.87   13.17
   2  -5  -1  143.99   13.63
  -2   5   1  168.70   15.24
   2   5  -1  139.59   14.71
   2  -5  -1  152.96   16.04
  -2   5   1  149.71   14.88
  -2  -5   1  147.02   15.16
   2   5  -1  158.35   13.69
  -2  -5   1  147.68   14.16
  -2  -5   1  137.88   12.73
   2  -5   0  331.85   18.93
  -2   5   0  352.18   20.73
  -2  -5   0  347.62   25.39
   2  -5   0  337.57   23.15
  -2   5   0  335.11   22.08
   2   5   0  310.46   21.51
  -2  -5   0  324.41   22.37
   2   5   0  310.45   17.60
  -2  -5   0  346.75   19.88
   2  -5   0  310.20   15.52
  -2  -5   0  319.72   18.21
  -2  -5  -1  899.81   37.89
   2  -5   1  881.14   29.41
  -2   5  -1  783.71   30.87
   2   5   1  872.74   37.08
  -2  -5  -1  772.92   35.90
   2  -5   1  822.13   35.70
  -2   5  -1  809.72   32.99
  -2  -5  -1  871.93   30.34
   2   5   1  883.59   29.93
  -2  -5  -1  815.47   27.39
  -2   5  -1  793.48   24.34
   2  -5   1  808.90   24.18
   2  -5   2   17.46    3.66
  -2  -5  -2   21.12    4.88
  -2   5  -2   22.24    4.00
   2  -5   2   21.44    4.70
  -2  -5  -2   13.02    5.08
  -2  -5  -2   19.50    6.03
   2  -5   2   26.92    6.41
  -2  -5  -2   23.14    4.27
  -2   5  -2   21.36    5.33
  -2  -5  -3  440.28   27.06
   2   5   3  498.24   31.00
   2  -5   3  451.04   21.71
   2  -5   3  414.47   24.24
  -2   5  -3  472.95   23.57
  -2  -5  -3  438.07   16.64
  -2  -5  -3  444.29   29.45
   2  -5   3  455.89   25.88
  -2   5  -3  441.87   19.99
  -2  -5  -3  418.13   22.64
   2   5   4  168.30   19.06
  -2  -5  -4  151.74   16.78
   2  -5   4  167.00   15.70
  -2  -5  -4  165.92    8.97
   2  -5   4  186.38   16.34
  -2  -5  -4  170.45   19.77
  -2   5  -4  163.24   13.34
  -2   5  -4  165.57   13.51
  -2  -5  -4  166.72   15.97
  -2   5  -5  110.50   12.50
   2   5   5  111.65   16.58
  -2  -5  -5  127.59   16.54
   2  -5   5  101.99   12.97
  -2   5  -5  111.07   10.52
   2  -5   5  101.94   12.24
  -2  -5  -5   84.88   12.01
  -2   5  -6   14.82    5.10
   2   5   6   19.93    7.93
   2  -5   6   22.80    7.32
  -2  -5  -6   26.08    9.10
   2  -5   6   19.11    4.72
  -2   5  -6   21.38    4.20
  -2  -5  -7  412.65   33.76
   2  -5   7  423.70   32.04
   2  -5   7  363.23   22.99
  -2   5  -7  362.29   18.59
  -2   5  -7  417.72   30.02
  -2   5  -8  125.04   17.07
   2  -5   8  109.49   11.71
   2  -5   8  120.56   19.59
   2  -5   9  197.49   26.95
  -2   5  -9  281.34   29.19
   2  -5  10   -7.22    9.23
   2   5  10    5.40   11.24
  -2  -5 -10   11.09   10.71
  -2   5 -10   -5.80    5.55
   2  -5  11   87.64   21.25
   2   5  11  100.56   25.70
  -2  -5 -11   94.16   21.53
  -2   5 -11  105.03   19.08
  -2   6  14   -3.15   21.03
  -2   6  13   -1.13   16.18
  -2  -6  13   -2.60   12.90
  -2   6  13  -12.42    9.15
  -2   6  12   12.88   14.92
  -2  -6  12   18.59   13.70
   2  -6 -12   17.53   16.19
  -2  -6  12  -10.04    8.86
  -2   6  12    4.94    4.29
  -2   6  11   12.82   12.94
  -2  -6  11   16.27   11.06
   2   6 -11   -9.58   13.58
  -2   6  11    0.09    3.73
  -2  -6  11    5.11    7.91
  -2   6  10    5.60    8.66
  -2  -6  10    2.07    8.16
   2  -6 -10   11.40   12.14
   2   6 -10   -1.04    7.24
  -2   6  10    5.54    6.99
  -2   6   9   -4.21    3.83
   2  -6  -9    4.13    8.57
  -2  -6   9    6.97    9.02
   2   6  -9    0.77    6.80
  -2  -6   9   -0.94    5.54
  -2   6   9   -0.52    2.53
   2   6  -8   66.26   15.39
  -2  -6   8  101.30   20.28
   2  -6  -8   83.91   19.45
  -2   6   8   82.19   19.20
  -2   6   8   64.06   12.40
  -2  -6   8   80.42   14.39
   2   6  -7  151.36   22.95
  -2  -6   7  150.83   26.28
   2  -6  -7  169.70   24.15
  -2   6   7  215.76   28.07
  -2   6   7  171.95   19.41
  -2  -6   7  179.98   19.47
   2   6  -6  105.12   17.50
  -2  -6   6  128.04   19.91
  -2   6   6  109.45   18.28
   2  -6  -6  111.26   17.64
  -2   6   6   88.23   13.68
  -2  -6   6   91.12   13.17
  -2  -6   5  114.33   17.90
   2   6  -5   86.78   13.93
   2  -6  -5  104.52   17.35
   2   6  -5  121.94   18.28
  -2  -6   5   95.77   12.73
   2  -6  -4 1728.29   63.74
  -2  -6   4 1417.98   60.40
  -2   6   4 1626.14   63.68
  -2   6   4 1592.37   55.39
   2   6  -4 1895.05   66.94
  -2  -6   4 1653.27   52.68
  -2  -6   3   72.55   12.00
   2   6  -3   90.68   13.23
  -2   6   3   63.68   12.09
   2   6  -3   64.61   12.28
  -2   6   3   68.83   10.90
  -2  -6   3   66.84   10.09
  -2   6   2  607.76   33.51
   2  -6  -2  596.00   31.50
   2   6  -2  601.08   33.33
   2  -6  -2  564.09   33.06
  -2   6   2  592.39   32.10
  -2  -6   2  607.08   32.96
  -2  -6   2  525.81   30.14
   2   6  -2  547.21   29.34
  -2  -6   2  604.37   28.97
   2   6  -1    1.63    1.49
  -2  -6   1    6.86    3.17
   2  -6  -1   13.12    4.93
  -2  -6   1    2.54    2.45
  -2   6   1    6.45    3.36
   2   6  -1    3.06    3.18
   2  -6  -1   11.41    5.54
  -2  -6   1    6.95    4.14
  -2   6   1    4.08    3.77
  -2  -6   1    9.90    3.84
   2  -6   0 1632.47   46.96
  -2   6   0 1621.80   50.14
  -2  -6   0 1580.76   58.16
   2  -6   0 1621.79   54.16
  -2   6   0 1669.65   51.27
   2   6   0 1579.09   50.94
  -2  -6   0 1668.55   53.91
   2   6   0 1574.76   43.34
  -2  -6   0 1510.06   45.88
  -2  -6   0 1655.65   43.92
  -2  -6  -1  567.21   32.48
   2  -6   1  541.47   26.28
  -2   6  -1  581.61   29.60
   2  -6   1  565.42   31.24
  -2   6  -1  579.90   29.19
  -2  -6  -1  590.31   32.99
  -2  -6  -1  622.49   27.79
   2  -6   1  579.89   23.08
  -2  -6  -1  587.40   23.95
  -2   6  -1  616.37   23.49
   2  -6   2    7.60    3.09
  -2   6  -2    8.74    2.90
   2  -6   2    9.00    3.14
   2  -6   2    5.87    3.63
  -2   6  -2    4.50    2.80
  -2  -6  -2    4.36    2.28
   2  -6   3  134.05   12.58
  -2  -6  -3  141.51   16.28
   2  -6   3  133.10   15.17
  -2  -6  -3  173.87   19.20
   2  -6   3  149.94   15.65
  -2   6  -3  156.03   14.36
  -2  -6  -3  128.84    9.94
  -2  -6  -3  133.01   13.64
  -2   6  -3  155.54   12.60
  -2   6  -4   53.17    7.82
   2  -6   4   43.36    8.12
  -2  -6  -4   47.07   10.14
   2  -6   4   31.10    7.12
  -2  -6  -4   50.61   11.07
  -2  -6  -4   45.95    8.69
  -2  -6  -4   43.25    5.47
   2  -6   4   44.67    9.61
  -2   6  -4   51.26    8.33
   2  -6   5   46.86    9.38
  -2   6  -5   53.22    9.17
  -2  -6  -5   44.25   11.26
  -2  -6  -5   62.04   10.98
  -2   6  -5   56.89    8.18
  -2  -6  -5   40.57    4.36
   2  -6   5   61.97   10.71
   2  -6   6  122.89   16.38
  -2   6  -6  111.62   14.00
   2  -6   6  123.29   14.33
  -2  -6  -6  112.55   15.29
  -2   6  -6  105.15   10.33
  -2   6  -7  181.74   20.15
   2  -6   7  142.44   19.17
   2  -6   7  155.67   16.53
  -2   6  -7  154.67   13.39
  -2   6  -8   25.35    8.00
   2  -6   8   23.66    5.67
   2  -6   8   33.39   10.67
  -2  -6  -8   32.70   10.23
  -2   6  -9   59.65   12.95
   2  -6   9   59.47    9.09
   2  -6   9   60.31   14.53
  -2  -6  -9   73.42   17.30
   2  -6  10   15.18   10.15
  -2   6 -10   -2.93    7.75
  -2  -6 -10    2.58    9.77
   2  -6  11   85.75   20.09
  -2   6 -11   65.48   17.80
  -2  -6 -11   75.89   18.79
  -2   7  14   24.37   22.28
  -2   7  13  -16.47   13.20
  -2  -7  13   19.53   17.64
  -2   7  13   -2.49    7.73
  -2   7  12   11.39   11.17
  -2  -7  12   17.89   11.35
  -2   7  12   12.26    8.04
  -2   7  11   -7.38   11.71
  -2  -7  11   14.81   11.78
   2   7 -11    9.48    8.72
   2  -7 -11   15.33   19.07
  -2  -7  11    1.78    5.75
  -2   7  11    4.30    5.24
  -2  -7  10  -10.51    7.28
  -2   7  10    1.64    6.83
   2  -7 -10  -12.82   13.60
   2   7 -10    4.00    8.64
  -2  -7  10    5.61    6.88
  -2   7  10    3.18    4.28
  -2   7   9   16.40   10.73
  -2  -7   9    8.91    5.31
   2  -7  -9    8.57    6.18
   2   7  -9    6.68    4.80
  -2   7   9    9.10    2.77
  -2  -7   9    4.71    3.82
  -2   7   8    6.60    6.06
   2  -7  -8   17.85    9.28
   2   7  -8   13.35    5.53
  -2  -7   8   10.34    8.72
  -2  -7   8   10.40    4.07
  -2   7   8    9.95    6.10
   2  -7  -7   87.96   17.35
  -2   7   7   98.87   19.86
   2   7  -7   94.26   17.81
  -2  -7   7  102.48   21.09
  -2   7   7   87.10   14.32
  -2  -7   7  115.50   15.93
   2   7  -6   62.38   14.18
  -2   7   6   67.05   14.82
   2  -7  -6   63.00   14.46
   2   7  -6   55.75   13.57
  -2  -7   6   65.81   12.09
  -2   7   6   53.24   10.58
  -2  -7   5   31.74   12.28
   2   7  -5   20.34    7.27
  -2   7   5   27.58    9.06
   2  -7  -5   39.88   10.57
   2   7  -5   34.14    9.87
  -2  -7   5   41.38    9.02
  -2   7   5   35.80    8.46
   2  -7  -4  214.53   23.16
  -2  -7   4  203.20   22.36
   2   7  -4  235.42   24.45
  -2  -7   4  246.77   20.69
  -2  -7   3   10.64    5.10
   2  -7  -3   11.69    6.38
  -2   7   3   16.69    6.84
   2  -7  -3   16.34    6.30
   2   7  -3   12.81    4.96
  -2  -7   3   10.60    4.19
   2  -7  -2 2128.82   65.35
  -2   7   2 2049.38   66.96
   2  -7  -2 2199.76   68.06
  -2   7   2 2121.96   62.36
   2   7  -2 2057.93   64.86
  -2  -7   2 2326.66   68.43
   2  -7  -2 2077.90   31.22
   2   7  -2 2212.31   62.10
  -2  -7   2 2174.23   58.41
   2  -7  -2 2147.49   57.72
  -2  -7   2 1993.49   62.90
   2   7  -1   11.16    4.78
  -2  -7   1    5.41    3.11
  -2   7   1    3.47    2.37
  -2  -7   1   13.58    5.98
  -2  -7   1   10.13    4.66
  -2  -7   1    5.36    2.41
  -2   7   1    7.88    4.34
  -2   7   0 1182.84   46.39
  -2  -7   0 1167.88   52.44
  -2   7   0 1140.06   44.04
  -2  -7   0 1195.14   47.72
  -2   7   0 1098.99   36.33
  -2  -7   0 1242.05   43.45
  -2  -7   0 1169.02   37.59
  -2  -7  -1  371.97   28.76
   2  -7   1  297.56   21.20
  -2   7  -1  319.65   23.89
   2   7   1  282.50   25.71
  -2  -7  -1  311.81   17.92
  -2   7  -1  292.28   21.49
   2   7   1  312.99   24.09
  -2  -7  -1  314.43   24.63
  -2  -7  -1  347.14   22.62
   2  -7   1  313.07   18.64
   2   7   1  309.63   20.43
   2   7   1  287.68   19.04
  -2   7  -1  323.41   18.46
  -2  -7  -2 2483.63   73.35
   2  -7   2 2409.32   64.13
  -2  -7  -2 2395.38   72.29
  -2  -7  -2 2557.28   52.26
  -2   7  -2 2521.41   63.15
   2   7   2 2544.92   61.61
  -2   7  -2 2547.95   53.62
  -2  -7  -2 2494.57   61.36
   2  -7   2 2427.98   55.44
   2  -7   3   23.81    6.05
  -2   7  -3   27.58    5.62
  -2  -7  -3   20.38    6.21
  -2  -7  -3   33.18    9.10
   2  -7   3   26.65    7.39
  -2  -7  -3   34.41    9.12
  -2   7  -3   34.82    7.37
  -2  -7  -3   37.64    5.71
  -2  -7  -4  423.73   31.80
   2  -7   4  411.40   26.18
   2  -7   4  417.34   30.23
  -2  -7  -4  518.33   36.33
  -2  -7  -4  394.23   18.09
  -2   7  -4  402.75   23.92
  -2   7  -4  447.63   24.77
  -2  -7  -4  440.30   27.84
   2  -7   5   66.05   11.65
  -2   7  -5   66.73   10.32
  -2  -7  -5   65.32   12.25
   2  -7   5   62.62   13.11
  -2  -7  -5   73.64   14.70
  -2  -7  -5   58.87   10.87
  -2   7  -5   72.32   10.22
  -2  -7  -5   51.28    5.88
  -2   7  -6    4.15    4.01
  -2  -7  -6   -6.22    5.43
   2  -7   6    4.73    3.12
  -2  -7  -6   -6.91    3.47
  -2  -7  -6    4.09    4.14
  -2   7  -6    0.67    2.55
  -2  -7  -7  105.20   17.95
   2  -7   7   65.81   13.14
  -2   7  -7   73.51   13.87
  -2   7  -7   78.82   10.28
  -2  -7  -7   74.80   14.19
  -2  -7  -8   65.61   15.86
   2  -7   8   61.97   14.47
  -2   7  -8   36.42    9.45
  -2   7  -8   55.51    8.82
  -2  -7  -8   42.46   10.66
  -2   7  -9  -10.95    9.87
   2  -7   9    2.06    6.60
  -2  -7  -9    4.18    7.44
   2  -7   9   10.79    8.39
  -2   7 -10    0.81    7.24
   2  -7  10   15.08    7.22
   2  -7  10    5.75    8.03
  -2  -7 -10    8.44   10.39
   2  -7  11   11.90   10.70
  -2  -7 -11   11.32   11.30
  -2   7 -11    6.41    8.23
  -2  -8  13   15.51   17.05
  -2   8  13    5.36    6.60
  -2   8  12   63.67   23.86
  -2  -8  12   57.96   22.92
   2   8 -12   -6.49   16.66
  -2   8  12   15.92    5.87
  -2  -8  11    7.85    9.05
  -2   8  11   31.90   19.82
   2  -8 -11   17.22   12.05
   2   8 -11   -4.31   14.17
  -2   8  11   18.82    8.20
  -2   8  10    7.41   11.05
  -2  -8  10    0.19    5.14
   2   8 -10    6.35    6.40
  -2  -8  10   -6.66    7.24
  -2   8  10    2.60    4.42
  -2   8   9   19.97   13.53
  -2  -8   9    7.56   10.76
   2  -8  -9   -0.17    5.80
   2   8  -9   -6.32   11.46
  -2   8   9    5.38    6.06
  -2  -8   9    6.87    6.68
  -2   8   8  100.48   21.54
   2  -8  -8  101.71   19.08
  -2  -8   8   85.01   21.55
   2   8  -8   71.68   17.46
  -2  -8   8   81.52   13.80
  -2   8   8  102.69   16.36
  -2   8   7  285.78   33.99
  -2  -8   7  237.29   33.80
   2  -8  -7  306.15   33.03
  -2   8   7  233.68   24.04
   2   8  -7  250.52   33.45
  -2  -8   7  277.28   24.51
   2   8  -7  284.25   32.27
  -2  -8   6    6.19    5.62
   2   8  -6    5.63    3.93
  -2   8   6    4.16    4.95
   2  -8  -6   -5.47    5.74
   2   8  -6    4.58    6.85
  -2   8   6    2.00    4.11
  -2  -8   6    0.95    2.52
   2   8  -5  140.48   20.18
   2  -8  -5  151.05   21.26
  -2   8   5  144.15   21.40
   2   8  -5  137.27   20.41
  -2  -8   5  172.45   18.33
  -2   8   5  135.58   16.72
  -2  -8   4   41.80   10.00
   2   8  -4   29.02    7.82
  -2   8   4   16.84    7.38
   2  -8  -4   43.90   11.47
   2  -8  -4   28.81    8.49
   2   8  -4   42.27   10.82
  -2  -8   4   33.99    8.12
  -2   8   4   44.07   10.00
  -2  -8   3  116.73   17.01
   2   8  -3  122.41   16.09
   2  -8  -3  158.98   19.01
  -2   8   3  145.29   19.54
   2  -8  -3  134.21   17.46
  -2   8   3  155.90   17.37
   2   8  -3  126.13   16.34
   2  -8  -3  138.32   15.78
  -2  -8   3  135.25   15.27
   2  -8  -2  211.33   21.61
  -2  -8   2  224.18   27.67
   2   8  -2  207.29   20.21
   2  -8  -2  205.20    9.23
  -2  -8   2  205.07   21.13
   2  -8  -2  238.51   22.58
   2  -8  -2  201.56   18.15
  -2  -8   2  170.81   18.81
   2   8  -2  213.68   19.64
  -2  -8   2  187.81   17.18
   2   8  -1    3.28    1.83
  -2  -8   1    9.35    5.00
   2  -8  -1    9.39    3.64
  -2  -8   1    3.20    4.08
   2  -8  -1    9.32    4.74
   2   8  -1    1.26    2.14
   2  -8  -1   -1.89    3.07
   2   8  -1    3.75    3.36
  -2  -8   1    4.61    3.09
   2   8   0   90.42   11.52
  -2  -8   0   86.74   15.91
   2  -8   0  101.92   13.98
   2   8   0  109.09   14.44
   2  -8   0  125.99   16.36
   2   8   0   79.07   11.00
  -2  -8   0  113.77   14.09
  -2   8   0   84.60   10.88
  -2  -8  -1   72.53   10.81
   2   8   1   85.92   11.68
  -2   8  -1   95.41   14.51
   2   8   1   83.09   15.26
   2  -8   1   85.80   12.22
  -2  -8  -1   73.05   13.18
  -2  -8  -1   78.04   13.45
   2   8   1   55.67   10.95
  -2   8  -1   71.35    7.74
  -2  -8  -1   74.30    9.59
   2  -8   1  106.95   14.31
   2   8   1   90.35   11.20
  -2   8  -1   94.15   10.82
  -2   8  -2   31.46    6.37
   2  -8   2   21.61    5.82
  -2  -8  -2   23.45    5.70
  -2  -8  -2   28.51    8.43
   2  -8   2   25.60    7.56
   2   8   2   26.17    9.01
  -2  -8  -2   24.86    7.35
  -2  -8  -2   23.19    5.32
   2   8   2   23.44    5.54
   2  -8   2   26.78    7.66
   2   8   2   28.76    7.08
  -2   8  -3    7.17    4.22
   2  -8   3    4.64    3.46
  -2  -8  -3    2.61    2.83
   2  -8   3   10.06    5.33
  -2  -8  -3    0.87    4.32
  -2  -8  -3    9.66    4.51
  -2  -8  -3    4.79    2.55
   2  -8   3    5.90    4.47
   2   8   3    4.62    2.78
  -2   8  -4   68.76   10.54
  -2  -8  -4   70.95   12.04
   2  -8   4   79.91   11.98
  -2  -8  -4   63.17   12.35
   2  -8   4   75.22   13.35
  -2  -8  -4   49.75   11.26
  -2  -8  -4   61.08    8.10
   2  -8   4   66.77   12.05
  -2   8  -5   96.12   13.39
   2  -8   5  116.72   15.64
  -2  -8  -5  125.54   18.97
   2  -8   5   77.94   14.59
  -2  -8  -5  113.73   18.70
  -2  -8  -5   93.91    9.24
  -2   8  -5   96.25   11.61
  -2  -8  -5   92.33   14.47
   2  -8   5  106.36   14.92
  -2   8  -6   93.33   13.68
   2  -8   6   78.87   14.78
   2  -8   6   90.65   16.18
  -2  -8  -6  101.99   17.94
  -2  -8  -6   85.66    7.11
  -2  -8  -6  106.41   19.23
  -2   8  -6   88.90   10.73
  -2  -8  -6   99.11   15.91
   2  -8   6  112.35   15.70
  -2   8  -7  221.10   23.31
   2  -8   7  236.91   26.30
  -2  -8  -7  231.30   29.06
  -2  -8  -7  246.04   30.22
  -2  -8  -7  195.71   23.23
   2  -8   7  230.76   22.53
  -2   8  -7  217.93   18.62
  -2   8  -8   -1.55    3.49
   2  -8   8   -2.65    4.48
  -2  -8  -8    5.39    6.63
  -2  -8  -8   -6.63    8.39
   2  -8   8   -2.30    4.95
  -2  -8  -8   -2.10    4.37
  -2   8  -8   -2.79    3.20
  -2   8  -9   24.67    9.51
   2  -8   9   23.54    9.46
  -2  -8  -9    1.27    6.96
   2  -8   9   24.36    8.06
  -2  -8  -9   32.59   11.14
  -2  -8 -10    5.62   11.28
   2  -8  10   10.60   10.77
  -2   8 -10   34.48   13.61
  -2  -8 -10   15.15    9.38
  -2  -8 -11   24.38   15.49
  -2   8 -11   18.97   10.62
  -2  -8 -11    0.93    8.94
  -2  -9  13   40.97   32.61
  -2   9  13   15.64    9.80
  -2   9  12   10.94   15.87
  -2  -9  12   23.17   18.44
   2   9 -12    9.23   12.25
  -2   9  12   -0.36    5.84
  -2  -9  11   21.73   15.70
  -2   9  11   53.65   19.17
   2  -9 -11   76.00   23.74
  -2   9  11   29.32    9.61
  -2   9  10   20.39   15.31
  -2  -9  10   17.89    8.94
   2  -9 -10    4.80    9.72
   2   9 -10    6.27    6.79
  -2   9  10   15.43    6.91
  -2   9   9  137.74   27.01
   2  -9  -9  110.95   25.26
  -2  -9   9   99.24   25.06
   2   9  -9   96.50   21.91
  -2  -9   9   81.41   14.15
  -2   9   9   67.10   14.26
   2  -9  -8  243.84   32.18
  -2   9   8  213.76   33.19
   2   9  -8  211.15   30.39
  -2  -9   8  210.10   32.35
  -2   9   8  209.14   23.61
  -2  -9   7    6.56    6.38
   2   9  -7    6.29    7.29
  -2   9   7   -2.17    5.82
   2  -9  -7    4.87    5.88
   2   9  -7   -2.38    6.47
  -2   9   7   -0.70    2.12
  -2  -9   7    8.46    5.33
  -2  -9   6    0.77    3.66
   2   9  -6    4.77    4.24
  -2   9   6   -6.20    6.71
   2  -9  -6   -2.03    4.75
   2   9  -6   10.40    6.96
  -2   9   6    0.25    3.33
  -2  -9   6    1.67    3.29
  -2  -9   5   21.34    9.10
   2   9  -5   34.54   11.26
   2  -9  -5   14.54    7.17
  -2   9   5   29.33   11.72
   2   9  -5   21.80    7.43
  -2   9   5   18.60    5.91
  -2  -9   5   13.04    5.24
   2  -9  -4  361.46   32.22
  -2   9   4  365.09   33.63
   2  -9  -4  333.04   28.95
   2   9  -4  346.17   32.27
  -2   9   4  369.65   28.66
  -2  -9   4  319.80   24.54
   2   9  -4  347.06   29.83
   2   9  -3  138.33   18.08
   2  -9  -3  155.67   20.15
  -2   9   3  112.72   17.85
  -2   9   3  163.24   18.41
   2   9  -3  160.32   20.53
   2  -9  -3  150.04   18.96
   2  -9  -3  125.90   10.10
   2  -9  -3  148.62   17.27
  -2  -9   3  117.73   14.03
   2   9  -2  126.42   16.20
  -2   9   2  122.26   17.88
   2  -9  -2  160.10   19.95
  -2  -9   2  168.01   23.86
   2  -9  -2  126.41   17.26
   2   9  -2  143.00   18.20
  -2  -9   2  124.51   17.49
   2  -9  -2  138.32    8.20
  -2  -9   2  126.42   14.26
   2   9  -2  120.93   15.22
  -2   9   2  120.46   15.68
   2  -9  -2  129.72   15.32
   2  -9  -1  312.46   26.02
  -2   9   1  329.63   28.48
  -2  -9   1  351.04   33.71
  -2  -9   1  292.20   25.72
   2  -9  -1  338.40   27.59
  -2   9   1  299.47   24.35
  -2  -9   1  278.64   20.26
   2   9  -1  327.45   26.06
   2   9  -1  339.27   24.33
   2  -9  -1  319.93   22.62
   2   9  -1  255.21   21.12
   2  -9   0  363.34   27.65
  -2   9   0  321.02   28.72
  -2  -9   0  311.77   30.68
   2   9   0  327.01   26.36
  -2   9   0  322.48   10.81
  -2  -9   0  323.19   21.55
  -2   9   0  335.71   25.11
  -2  -9   0  354.80   27.85
   2   9   0  354.79   24.11
  -2  -9   0  314.21   24.50
  -2   9   0  292.51   21.40
  -2  -9  -1    9.31    4.47
   2   9   1   -1.51    2.13
   2  -9   1    1.05    4.80
   2   9   1    5.15    5.02
  -2   9  -1    1.39    3.93
  -2  -9  -1    5.94    4.25
   2   9   1    2.28    3.89
  -2  -9  -1    9.34    5.04
  -2   9  -1    2.02    1.87
  -2   9  -1    0.39    2.10
   2   9   1    2.73    1.36
   2  -9   1    6.23    4.47
   2  -9   2  410.04   29.96
  -2  -9  -2  441.83   35.20
   2   9   2  368.41   34.08
  -2  -9  -2  423.12   30.83
  -2  -9  -2  433.32   23.66
  -2   9  -2  424.95   27.73
   2   9   2  420.55   31.15
   2  -9   2  465.08   32.30
  -2   9  -2  405.88   23.76
  -2  -9  -2  419.49   27.81
   2   9   2  403.73   26.55
   2   9   2  435.83   24.96
  -2  -9  -3    4.18    4.51
   2  -9   3    5.18    3.93
  -2   9  -3    0.43    1.08
   2   9   3    5.09    3.42
   2  -9   3   -3.32    3.77
  -2  -9  -3   11.35    6.29
  -2  -9  -3    0.36    2.20
  -2   9  -3    5.62    4.10
   2  -9   3    3.86    3.27
  -2  -9  -3    1.61    1.20
   2   9   3    2.25    2.17
  -2   9  -4   68.91   10.36
   2  -9   4   54.04   10.18
  -2  -9  -4   59.75   11.55
   2  -9   4   62.61   13.17
  -2  -9  -4   74.22   14.96
   2   9   4   52.06   13.15
  -2  -9  -4   46.81   11.80
  -2  -9  -4   65.04    9.01
  -2   9  -4   71.90   11.14
   2   9   4   67.84    9.50
   2  -9   4   47.47   10.57
  -2   9  -5    2.29    2.36
   2  -9   5    1.43    2.30
  -2  -9  -5   -0.08    3.58
   2  -9   5   11.09    7.07
  -2  -9  -5    2.18    6.02
   2   9   5    5.01    5.85
  -2  -9  -5    6.00    4.28
  -2   9  -5    0.83    1.71
   2  -9   5    7.22    3.43
  -2  -9  -5    6.25    1.67
  -2   9  -6  136.46   17.42
   2  -9   6  145.29   20.70
  -2  -9  -6  158.00   23.06
   2   9   6  152.02   24.24
   2  -9   6  127.25   21.48
  -2  -9  -6  146.64   22.55
  -2  -9  -6  122.15   10.55
  -2  -9  -6  161.63   20.36
  -2   9  -6  141.36   14.40
   2  -9   6  155.20   19.50
  -2   9  -7   37.13    9.95
   2  -9   7   46.85   13.22
   2   9   7   53.87   14.15
  -2  -9  -7   31.20   10.85
  -2  -9  -7   34.26   12.32
  -2   9  -7   39.31    8.84
   2  -9   7   45.74   10.07
  -2   9  -8   13.36    4.41
   2   9   8   20.67   11.15
   2  -9   8   11.29    8.84
  -2  -9  -8   11.26    8.04
  -2  -9  -8   20.49   10.64
  -2   9  -8    7.06    3.56
  -2  -9  -8   18.09    7.65
   2  -9   8   20.49    9.18
  -2   9  -9   43.82   11.76
  -2  -9  -9   45.82   14.85
   2  -9   9   60.19   15.62
  -2  -9  -9   48.78   15.72
   2  -9   9   59.94   12.28
  -2  -9  -9   47.96   13.87
  -2   9 -10   43.37   16.26
  -2  -9 -10   51.62   18.30
   2  -9  10   26.54   14.34
  -2  -9 -10   31.07   14.22
   2  -9  10   30.39   10.89
  -2  -9 -10   42.99   11.71
  -2   9 -11   43.67   18.54
  -2  -9 -11    8.24   12.50
  -2  -9 -11   24.95   10.29
  -2  10  13    1.26   17.61
  -2 -10  13   46.38   27.14
  -2 -10  12   21.82   17.91
  -2  10  12   17.28   13.16
  -2  10  12   13.52    9.68
  -2 -10  11   21.92   13.37
  -2  10  11   14.06   15.08
  -2  10  11    0.48    3.97
   2 -10 -10   26.78   13.24
  -2  10  10   13.90   11.22
  -2 -10  10   17.54   11.58
   2  10 -10   43.06   18.38
  -2  10  10   20.38    8.74
  -2  10   9    2.04    8.52
  -2 -10   9   -5.22    8.25
   2  10  -9   14.78   10.08
  -2 -10   9    7.17    7.55
  -2  10   9   10.87    7.81
  -2  10   8    4.19    5.78
   2 -10  -8    6.16    5.27
  -2 -10   8   15.76   11.07
   2  10  -8   -6.48    7.49
  -2 -10   8   10.91    7.00
  -2  10   8    4.61    4.35
   2  10  -7    6.18    5.31
  -2 -10   7    9.79    9.83
  -2  10   7    4.08    5.49
   2 -10  -7    7.33    7.84
   2  10  -7    9.69    9.13
  -2  10   7    8.70    5.29
   2 -10  -6   28.19   12.32
  -2  10   6    9.53    6.68
  -2 -10   6   13.30    6.14
   2  10  -6   13.12    9.58
  -2 -10   6   32.30    9.41
  -2  10   6   24.99    7.16
   2  10  -5   11.66    5.38
  -2 -10   5    8.34    5.36
  -2  10   5   -5.75    6.08
   2 -10  -5    0.61    5.54
   2  10  -5    4.93    4.62
   2 -10  -5    5.08    5.38
  -2  10   5   -0.25    1.91
  -2 -10   5    6.47    4.46
  -2 -10   4   86.22   16.36
   2  10  -4   84.90   14.83
   2 -10  -4   77.13   15.24
  -2  10   4   85.26   17.82
   2  10  -4   69.82   14.44
   2 -10  -4   87.82   16.62
   2 -10  -4   71.69    9.64
   2 -10  -4  107.15   15.79
  -2 -10   4   83.83   13.39
  -2  10   4   72.70   13.35
   2  10  -3  136.09   18.19
  -2 -10   3  134.04   18.96
  -2  10   3  200.44   24.64
   2 -10  -3  168.35   21.88
  -2 -10   3  143.20   24.20
   2 -10  -3  153.80   20.52
   2  10  -3  160.21   20.21
   2 -10  -3  140.45   11.28
   2 -10  -3  130.63   16.39
   2  10  -3  136.96   17.75
  -2 -10   3  131.41   15.57
  -2  10   3  131.49   17.18
   2 -10  -2  251.16   25.51
  -2  10   2  209.52   24.71
  -2 -10   2  236.23   31.15
   2  10  -2  262.78   24.60
  -2 -10   2  240.26   24.19
   2 -10  -2  280.92   25.72
  -2  10   2  243.89   22.94
   2 -10  -2  223.82   11.66
  -2 -10   2  231.97   20.04
   2  10  -2  258.04   23.05
   2  10  -2  263.68   23.13
  -2 -10   2  227.90   23.67
   2 -10  -2  205.07   20.11
   2 -10  -1  217.74   22.73
  -2  10   1  233.82   25.77
  -2 -10   1  222.74   28.02
   2 -10  -1  232.52   23.59
  -2  10   1  190.36   20.09
   2  10  -1  221.94   22.65
  -2 -10   1  229.85   23.37
  -2 -10   1  215.71   19.13
   2 -10  -1  218.44   19.38
   2  10  -1  211.23   19.38
  -2 -10   1  220.91   22.63
   2  10  -1  204.72   19.71
   2 -10   0  833.75   44.75
  -2 -10   0  792.81   50.99
  -2  10   0  810.75   46.84
  -2  10   0  877.86   20.76
  -2 -10   0  814.82   35.77
  -2  10   0  860.10   41.56
   2  10   0  852.36   43.78
  -2 -10   0  856.35   45.00
   2 -10   0  866.92   46.01
   2 -10   0  829.25   37.34
  -2 -10   0  882.75   43.59
  -2  10   0  799.81   37.14
   2  10   0  796.65   38.37
   2  10   0  813.48   37.77
   2 -10   1  136.22   18.16
  -2 -10  -1  126.30   19.41
  -2  10  -1  143.51   20.41
   2  10   1  119.30   20.44
  -2 -10  -1  141.19   14.61
   2  10   1  151.98   18.36
  -2 -10  -1  137.96   18.60
  -2  10  -1  120.76   15.84
  -2  10  -1  125.41   10.00
  -2 -10  -1  143.52   17.28
   2 -10   1  132.16   17.97
  -2  10  -1  125.86   14.47
   2  10   1  158.05   17.17
  -2 -10  -2   30.69    7.94
  -2 -10  -2   37.75   10.91
   2  10   2   33.98   11.49
   2 -10   2   43.29   11.31
   2  10   2   30.41    9.13
  -2  10  -2   26.94    6.24
  -2 -10  -2   38.81    9.99
   2  10   2   41.14    9.95
  -2  10  -2   32.37    8.14
  -2 -10  -2   29.01    6.84
   2  10   2   26.23    6.54
   2 -10   2   41.77   10.68
  -2 -10  -3  279.96   28.67
   2 -10   3  260.92   26.51
   2  10   3  258.89   30.63
  -2  10  -3  240.38   21.58
   2 -10   3  276.75   25.91
  -2 -10  -3  262.02   26.45
   2  10   3  298.61   21.33
  -2 -10  -3  272.69   24.46
  -2  10  -3  264.57   21.32
   2 -10   4  228.10   26.49
  -2 -10  -4  191.65   24.27
   2  10   4  214.84   29.19
  -2 -10  -4  229.55   17.56
  -2 -10  -4  217.65   24.89
  -2  10  -4  232.08   20.86
   2  10   4  208.52   18.37
  -2 -10  -4  218.57   22.50
   2 -10   4  221.46   21.58
  -2  10  -4  214.85   19.81
   2 -10   4  228.76   23.81
  -2 -10  -5  492.14   40.05
   2 -10   5  418.67   31.91
   2  10   5  400.43   40.30
   2 -10   5  409.73   36.97
  -2  10  -5  412.14   27.28
   2 -10   5  439.38   34.72
  -2 -10  -5  407.65   23.14
  -2 -10  -5  397.70   36.92
  -2  10  -5  455.77   33.30
  -2 -10  -5  400.77   31.71
  -2  10  -6   11.09    5.23
   2 -10   6   22.65    6.94
  -2 -10  -6   20.59    8.39
  -2 -10  -6    4.12    6.64
   2 -10   6   14.10    9.62
   2  10   6   24.45    9.93
  -2 -10  -6   12.37    8.04
  -2 -10  -6   11.80    3.43
   2 -10   6    9.79    7.97
  -2  10  -6    9.42    5.31
  -2 -10  -7   -0.14    5.85
   2  10   7    3.41    5.31
  -2  10  -7    1.90    4.08
   2 -10   7   -4.56    6.35
  -2 -10  -7    3.95    3.94
  -2  10  -7    4.59    3.81
   2 -10   7    4.95    5.35
  -2  10  -8  161.56   22.62
   2  10   8  127.50   26.33
   2 -10   8  144.34   23.48
  -2 -10  -8  175.93   28.69
  -2 -10  -8  130.65   25.88
  -2  10  -8  170.44   18.33
  -2 -10  -8  173.25   24.49
   2 -10   8  162.42   22.80
  -2  10  -9   73.94   16.68
   2  10   9   69.93   22.33
   2 -10   9   95.73   20.41
  -2 -10  -9  124.53   25.54
  -2 -10  -9   79.92   21.71
  -2  10  -9   76.58   12.52
   2 -10   9   60.59   13.43
  -2 -10  -9   63.45   15.65
  -2  10 -10   80.33   18.49
   2  10  10   62.43   20.82
  -2 -10 -10   45.91   17.29
   2 -10  10   54.49   17.33
   2 -10  10   48.52   13.11
  -2 -10 -10   92.29   22.74
  -2 -10 -10   74.44   18.02
  -2 -10 -11    5.58    8.30
  -2 -10 -11   31.41   13.54
  -2  11  13  -14.96   22.63
  -2 -11  13   -1.97   17.42
  -2 -11  12   18.37   15.33
  -2  11  12   16.46    9.43
  -2 -11  11   10.74    8.91
  -2  11  11    0.53   14.19
   2  11 -11   -7.62   12.45
  -2  11  11   11.45    9.18
   2 -11 -10   10.86   14.49
  -2  11  10   -5.24   11.13
  -2 -11  10    0.21   10.22
   2  11 -10  -10.24   11.80
  -2  11  10   -4.62    4.45
  -2  11   9  131.83   27.60
   2 -11  -9  181.35   30.82
   2  11  -9  141.79   26.57
  -2 -11   9  120.05   28.11
  -2  11   9  140.29   19.73
   2 -11  -8    9.39    8.51
  -2  11   8   -2.32    4.47
   2  11  -8   -7.67    5.46
  -2 -11   8    1.03    3.81
  -2 -11   8    5.59    5.80
  -2  11   8   -1.86    3.08
   2 -11  -7   -6.40    5.02
  -2  11   7   -2.60    4.84
  -2 -11   7   -2.17    6.55
   2  11  -7   -0.81    7.38
  -2  11   7    4.56    3.20
  -2 -11   7   11.10    7.45
  -2 -11   6   22.59   10.47
   2  11  -6   26.96   11.35
  -2  11   6   28.92   12.27
   2 -11  -6   23.59    9.36
   2  11  -6   24.98   11.61
  -2  11   6   26.93    7.61
   2  11  -5   -2.40    3.14
  -2 -11   5   -2.96    4.01
  -2  11   5    4.88    7.12
   2 -11  -5    0.26    4.98
   2 -11  -5   -0.64    2.04
   2  11  -5   -1.19    5.61
   2 -11  -5    2.67    5.78
  -2 -11   5    4.53    2.82
  -2  11   5    2.66    2.23
   2 -11  -5    4.41    3.47
  -2 -11   4   28.25    9.51
   2  11  -4   23.69   10.15
   2 -11  -4   27.10   10.01
  -2  11   4   28.93   10.90
   2 -11  -4   16.43    8.51
   2  11  -4   21.70   10.24
   2 -11  -4   20.42    5.47
  -2  11   4   18.20    6.72
   2  11  -4   13.60    5.55
   2 -11  -4   21.98    7.68
  -2 -11   4   16.35    5.39
   2  11  -3  156.22   20.33
  -2 -11   3  156.49   21.57
  -2  11   3  137.00   21.17
   2 -11  -3  184.68   23.45
  -2 -11   3  187.48   28.42
   2 -11  -3  157.56   20.79
   2  11  -3  157.09   20.89
  -2  11   3  188.19   20.56
   2 -11  -3  152.56   12.39
   2 -11  -3  175.50   19.96
   2  11  -3  147.06   18.86
  -2 -11   3  147.90   17.77
   2 -11  -2  429.03   35.42
  -2  11   2  357.57   34.21
  -2 -11   2  425.08   43.16
   2 -11  -2  388.34   16.80
   2 -11  -2  422.97   33.90
  -2  11   2  452.48   31.91
   2  11  -2  389.56   31.76
  -2 -11   2  376.12   31.29
  -2 -11   2  419.92   28.86
   2  11  -2  399.57   29.55
   2 -11  -2  415.23   29.20
   2  11  -2  446.71   31.98
  -2 -11   2  381.01   32.28
  -2 -11   1    0.09    2.49
   2 -11  -1    0.07    2.14
   2  11  -1   -3.55    3.68
  -2 -11   1    7.56    7.55
  -2  11   1    2.71    4.18
   2 -11  -1    1.08    3.19
   2  11  -1    5.44    3.24
   2 -11  -1   -1.15    3.12
  -2 -11   1    0.19    3.42
  -2  11   1    2.26    2.76
   2  11  -1    6.52    4.66
  -2 -11   1   -0.39    2.33
   2 -11   0   62.46   11.37
  -2 -11   0   76.16   13.45
   2  11   0   69.61   12.06
  -2 -11   0   83.77   18.13
  -2  11   0   75.43   15.46
   2 -11   0   82.76   14.67
   2  11   0   79.70   14.52
  -2  11   0   79.43    6.83
  -2 -11   0   76.65   14.41
  -2  11   0   83.68   13.09
  -2  11   0   69.79   11.61
   2  11   0   57.35   10.40
  -2 -11   0   76.96   11.90
   2 -11   0   73.72   14.44
   2 -11   1  156.71   20.84
  -2 -11  -1  168.86   23.96
   2  11   1  178.59   25.61
  -2  11  -1  153.08   21.52
  -2 -11  -1  161.03   16.37
  -2 -11  -1  167.51   20.86
  -2  11  -1  154.16   18.37
  -2  11  -1  163.08   11.81
   2  11   1  160.97   20.01
  -2 -11  -1  181.61   20.64
   2  11   1  169.26   18.93
   2 -11   1  184.30   22.35
   2  11   1  159.95   17.55
  -2  11  -1  146.34   16.45
  -2  11  -2    8.43    4.54
  -2 -11  -2   10.96    4.91
   2 -11   2    8.10    4.84
  -2 -11  -2   18.81    9.10
   2  11   2    1.87    4.48
  -2 -11  -2   15.55    6.02
  -2  11  -2    5.73    3.22
   2  11   2   10.87    6.37
   2  11   2    8.10    4.78
  -2  11  -2    9.74    4.45
   2  11   2    6.89    3.05
  -2 -11  -2    1.83    1.84
   2 -11   2   13.30    5.96
  -2 -11  -3   42.34    9.81
   2  11   3   62.23   16.81
   2 -11   3   52.45   12.65
  -2 -11  -3   82.61   17.13
  -2 -11  -3   63.07   13.35
  -2 -11  -3   61.11   10.00
  -2  11  -3   55.65   10.55
   2 -11   3   70.14   14.16
  -2  11  -4   48.38   10.18
  -2 -11  -4   44.69    9.84
  -2 -11  -4   29.07   10.81
   2  11   4   23.61    9.57
  -2 -11  -4   38.53   10.66
   2 -11   4   40.47   11.15
   2  11   4   35.09    7.77
  -2  11  -4   34.61    8.29
  -2  11  -5    0.64    2.63
  -2 -11  -5    4.81    4.53
   2 -11   5    4.16    3.43
  -2 -11  -5   15.62    8.02
   2 -11   5   14.54    9.64
   2  11   5   11.95    7.94
  -2 -11  -5    4.93    5.34
   2  11   5    3.72    3.59
  -2  11  -5    5.54    4.10
   2 -11   5    2.39    3.99
  -2 -11  -5    7.07    3.68
  -2 -11  -6  400.60   39.12
   2 -11   6  312.15   31.21
   2  11   6  371.99   41.85
  -2 -11  -6  327.72   35.45
  -2  11  -6  311.30   24.67
  -2 -11  -6  311.11   20.90
   2 -11   6  415.01   35.13
  -2  11  -6  375.90   30.78
  -2 -11  -6  429.70   35.58
  -2  11  -7   55.82   12.60
   2 -11   7   67.77   15.61
  -2 -11  -7   57.73   14.38
  -2 -11  -7   84.06   18.81
   2  11   7   64.22   18.05
  -2 -11  -7   77.65   17.82
  -2 -11  -7   50.03    7.10
  -2  11  -7   76.58   12.77
   2 -11   7   85.45   16.83
  -2  11  -8  255.28   28.46
  -2 -11  -8  310.85   38.53
   2  11   8  260.87   37.11
   2 -11   8  260.69   32.13
  -2 -11  -8  253.97   34.45
  -2  11  -8  245.80   23.05
   2 -11   8  246.44   28.02
  -2 -11  -8  292.15   32.92
  -2  11  -9   15.29    8.84
   2  11   9   24.87   13.43
  -2 -11  -9   36.25   10.80
   2 -11   9   19.33    9.85
  -2 -11  -9   36.84   17.80
  -2  11  -9   32.89    8.88
   2 -11   9   38.01   11.69
  -2 -11  -9   17.65    8.45
  -2  11 -10    5.05    9.96
   2  11  10   11.34   12.37
   2 -11  10    0.67    9.82
  -2 -11 -10   11.75   12.20
  -2 -11 -10   10.37   10.92
   2 -11  10   -5.52    8.83
  -2 -11 -11   25.79   17.94
  -2 -11 -11   51.42   17.59
  -2  12  13   25.23   19.27
  -2 -12  12    8.86   11.02
  -2  12  12   31.05   11.04
  -2 -12  11   16.33   11.10
  -2  12  11    4.45   11.88
   2  12 -11   20.50   15.30
  -2  12  11    2.37    4.76
  -2  12  10    5.27   12.31
  -2 -12  10   -1.31   11.34
  -2  12  10    5.20    4.55
  -2  12   9   49.78   18.01
   2 -12  -9   23.23   16.33
  -2 -12   9   14.29   10.22
   2  12  -9   27.90   15.76
  -2  12   9   27.36    8.73
  -2  12   8    3.26    5.80
  -2 -12   8    8.91    8.07
   2  12  -8    3.71    9.31
  -2  12   8    2.12    4.19
   2 -12  -7  209.27   30.15
  -2  12   7  222.58   32.68
  -2 -12   7  183.03   30.70
   2  12  -7  180.33   27.44
  -2  12   7  205.59   23.42
  -2 -12   7  189.74   23.00
   2 -12  -7  222.71   28.69
  -2 -12   6   28.91   11.56
   2  12  -6   43.57   12.66
   2 -12  -6   50.36   13.91
  -2  12   6   50.34   14.47
   2 -12  -6   41.07    9.58
   2  12  -6   53.47   13.48
  -2  12   6   42.06   11.17
   2 -12  -6   40.66   10.89
  -2 -12   6   38.54   10.28
   2  12  -5   11.25    5.80
  -2 -12   5   12.49    8.54
   2 -12  -5   20.72   10.00
  -2  12   5    9.57    7.76
   2 -12  -5    9.95    3.44
   2 -12  -5   10.33    5.40
  -2  12   5   20.44    7.51
  -2 -12   4   22.34    8.43
   2  12  -4   31.19    9.74
  -2  12   4   22.03    8.57
   2 -12  -4   20.01    8.85
  -2 -12   4   17.15   10.39
   2 -12  -4   21.01    6.10
   2  12  -4   25.45    7.88
   2 -12  -4   22.72    8.69
  -2  12   4   29.83    8.60
   2 -12  -4   15.68    7.01
  -2 -12   4   12.61    6.97
   2  12  -4   14.97    7.33
   2  12  -3   11.84    5.55
   2 -12  -3    7.62    5.41
  -2 -12   3    6.24    2.45
  -2  12   3   14.15    7.20
   2 -12  -3   31.58   12.08
  -2 -12   3   17.27    7.73
   2 -12  -3   22.07    4.79
   2 -12  -3   25.58    8.60
   2  12  -3   10.67    6.12
  -2  12   3   23.22    6.71
   2  12  -3   11.82    5.92
  -2 -12   3   19.20    6.25
   2  12  -2    6.77    5.89
  -2 -12   2    8.16    5.38
   2 -12  -2    3.58    3.59
  -2  12   2    9.12    7.97
  -2 -12   2    2.51    3.57
   2 -12  -2    6.52    3.46
  -2 -12   2    2.63    4.17
   2  12  -2    1.25    3.11
   2 -12  -2    4.09    2.66
   2 -12  -2    1.91    4.23
  -2  12   2    1.44    3.52
   2  12  -2    2.92    2.90
  -2 -12   2   -4.02    4.94
  -2 -12   1   98.61   16.33
   2  12  -1   94.82   14.98
   2 -12  -1  112.33   15.38
  -2  12   1   91.49   18.47
  -2 -12   1   72.11   17.95
   2 -12  -1  102.53   18.27
   2  12  -1   95.36   16.02
  -2 -12   1   96.80   16.09
  -2  12   1  105.97   15.21
   2  12  -1  102.08   14.96
  -2 -12   1  104.20   14.73
   2 -12  -1  122.45   17.26
   2 -12   0   85.08   13.97
  -2 -12   0   70.89   13.98
   2  12   0   71.54   12.48
  -2  12   0   87.09   17.63
  -2 -12   0   71.56   16.63
   2 -12   0   67.12   13.83
   2  12   0   49.93   11.50
  -2 -12   0   71.47   14.32
  -2  12   0   67.53    7.08
  -2  12   0   58.94   11.68
  -2  12   0   79.91   12.71
  -2 -12   0   77.13   12.40
   2 -12   0   63.81   13.47
   2  12   0   64.72   11.73
   2 -12   1  256.56   28.33
  -2 -12  -1  297.37   32.47
   2  12   1  215.09   30.68
  -2  12  -1  247.23   30.65
  -2 -12  -1  261.76   22.34
   2 -12   1  291.72   29.06
  -2 -12  -1  273.97   27.51
   2  12   1  255.82   26.35
  -2  12  -1  259.23   15.73
  -2  12  -1  269.02   25.14
  -2 -12  -1  294.56   26.81
   2 -12   1  257.60   23.78
   2  12   1  260.43   22.60
  -2  12  -1  262.46   23.09
   2  12   1  225.50   22.79
  -2 -12  -2   -1.76    2.52
  -2  12  -2    3.23    3.97
  -2 -12  -2   -4.77    3.51
   2  12   2    3.68    4.68
   2 -12   2   -5.79    7.15
  -2 -12  -2    6.52    4.87
  -2  12  -2    1.04    2.84
   2  12   2   -2.09    4.61
   2  12   2    5.31    5.25
   2  12   2    3.56    3.56
  -2 -12  -2    2.00    2.62
   2 -12   2    1.86    3.45
  -2  12  -2    4.37    3.92
  -2  12  -3   64.51   11.28
  -2 -12  -3   42.43   10.48
   2  12   3   64.71   16.64
   2 -12   3   37.02   11.02
  -2 -12  -3   74.21   16.63
  -2  12  -3   49.08    9.54
  -2 -12  -3   71.42   14.81
  -2 -12  -3   70.39   11.66
   2  12   3   65.91   10.54
  -2  12  -3   84.68   13.67
   2 -12   3   91.62   16.80
  -2 -12  -4  124.20   18.25
  -2 -12  -4  107.06   20.89
   2  12   4   77.95   18.93
   2 -12   4  118.00   20.89
  -2 -12  -4   94.12   18.11
  -2 -12  -4  118.71   14.68
   2  12   4  128.04   15.76
  -2  12  -4  120.27   16.05
   2 -12   4  128.80   20.43
  -2 -12  -5   40.28   10.63
  -2 -12  -5   39.57   15.21
   2  12   5   38.44   13.76
   2 -12   5   38.74   13.00
  -2 -12  -5   60.52   15.26
   2  12   5   31.67    8.00
  -2  12  -5   38.41    9.40
   2 -12   5   34.16   10.88
  -2 -12  -5   37.71    8.11
  -2  12  -6   17.04    6.82
   2 -12   6    7.60    6.22
   2  12   6    7.82    5.87
  -2 -12  -6   14.73    7.50
  -2 -12  -6   13.65    9.88
   2  12   6    8.45    4.99
  -2 -12  -6   10.22    4.91
   2 -12   6    8.00    7.30
  -2  12  -6    9.77    4.92
   2 -12   7    3.23    4.16
  -2  12  -7    4.85    5.63
  -2 -12  -7    8.92    5.80
  -2 -12  -7   -0.16    5.30
   2  12   7   14.35   11.94
  -2 -12  -7   -1.85    2.71
  -2 -12  -7    7.25    3.59
  -2  12  -7    7.38    6.36
   2 -12   7   11.28    8.95
   2 -12   8    5.57    8.72
  -2  12  -8   -5.20    5.42
  -2 -12  -8   -6.79    9.82
   2  12   8   -4.27   10.58
  -2 -12  -8    5.24    8.44
  -2  12  -8    1.54    3.69
  -2  12  -9    5.30    8.29
   2 -12   9    3.23    8.67
   2  12   9   -8.84   14.53
  -2 -12  -9  -22.15   13.21
  -2 -12  -9    2.90    7.50
  -2  12  -9    0.46    4.81
  -2 -12  -9   10.39    6.69
   2  12  10    0.24   12.19
   2 -12  10   -5.87   11.32
  -2 -12 -10   -5.92   13.10
  -2  12 -10   -0.89    8.60
  -2  13  13  -19.27   25.84
  -2 -13  12   35.84   15.79
  -2  13  12   11.51   13.99
  -2  13  12    5.66    6.13
  -2 -13  11   -8.90   13.08
  -2  13  11    2.04    9.94
  -2  13  10   18.44   15.77
  -2 -13  10   48.43   21.44
   2  13 -10   37.38   19.40
  -2  13  10   28.53    9.22
  -2  13   9   22.86   14.35
   2 -13  -9    1.87    9.20
  -2 -13   9   37.60   16.15
   2  13  -9   47.05   17.87
   2 -13  -9   48.31   15.09
  -2  13   9   40.74   12.81
   2 -13  -8   25.90   14.93
  -2  13   8   -1.08    7.40
   2  13  -8   20.32   14.79
  -2 -13   8   16.16   11.51
  -2  13   8    1.04    4.33
   2 -13  -8    0.15    3.95
  -2 -13   7   98.94   22.37
   2  13  -7   97.65   22.08
  -2  13   7  100.30   24.83
   2 -13  -7  103.14   16.09
  -2  13   7   81.39   14.63
   2 -13  -7  112.96   19.76
   2  13  -6   71.37   15.84
  -2 -13   6   34.91   14.73
   2 -13  -6   33.88   15.24
  -2  13   6   43.41   14.96
   2  13  -6   35.89   12.89
   2 -13  -6   29.55    7.94
   2 -13  -6   33.73   13.00
   2 -13  -6   32.12   10.55
  -2 -13   6   39.66   12.86
  -2  13   6   38.30   10.71
   2  13  -5   26.28   10.42
  -2 -13   5   32.61   11.83
  -2  13   5   11.52    7.18
  -2 -13   5   10.99   10.73
   2 -13  -5   37.21   13.28
   2 -13  -5   16.21    8.01
   2  13  -5   22.81   11.26
  -2  13   5   39.55    9.75
   2 -13  -5    6.80    6.80
  -2 -13   5   25.93    9.20
   2  13  -5   14.69    6.29
  -2 -13   4    0.77    3.63
   2  13  -4    5.13    5.87
  -2  13   4    1.55    3.08
  -2 -13   4    1.71    5.71
   2 -13  -4    7.49    4.12
   2 -13  -4    4.31    2.43
   2 -13  -4    7.78    9.23
   2  13  -4   -3.49    4.07
   2  13  -4    1.04    4.53
   2 -13  -4    9.87    5.66
  -2  13   4    4.85    4.49
  -2 -13   3  208.22   26.82
  -2 -13   3  222.56   34.62
  -2  13   3  212.67   29.04
   2 -13  -3  275.70   32.17
  -2 -13   3  234.60   23.90
  -2  13   3  206.56   22.66
   2  13  -3  201.36   25.40
   2 -13  -3  232.67   26.97
   2 -13  -3  245.33   16.74
   2  13  -3  219.74   24.50
   2 -13  -3  235.99   25.31
   2  13  -3  219.63   25.54
  -2 -13   2    4.09    6.25
   2 -13  -2    6.15    4.70
   2  13  -2    2.93    5.23
   2 -13  -2   -1.46    7.52
  -2  13   2   -1.28    3.99
  -2 -13   2    1.51    3.54
   2  13  -2    8.17    6.52
   2 -13  -2    4.30    5.48
   2 -13  -2    1.15    1.44
  -2  13   2    8.14    6.94
   2  13  -2    8.83    4.83
  -2 -13   2    2.92    3.20
  -2 -13   1    5.02    3.05
   2  13  -1   10.55    6.10
   2 -13  -1   10.57    5.15
  -2 -13   1   18.76   12.49
   2 -13  -1    1.89    5.54
  -2  13   1   10.74    7.43
   2  13  -1    7.67    5.29
  -2 -13   1    3.51    4.22
   2 -13  -1   10.15    3.48
  -2  13   1    6.35    4.36
   2  13  -1    4.75    2.63
  -2 -13   1    4.77    3.14
  -2 -13   0  327.44   36.84
  -2  13   0  275.28   32.43
   2 -13   0  273.47   29.86
  -2  13   0  298.36   16.09
   2 -13   0  290.38   29.47
  -2  13   0  261.19   24.96
   2  13   0  298.48   27.95
  -2 -13   0  317.65   30.74
  -2 -13   0  277.86   24.48
   2  13   0  256.15   24.59
   2 -13   0  294.54   26.94
  -2 -13   0  295.78   28.66
  -2  13   0  269.83   24.85
   2  13   0  317.86   26.91
  -2 -13  -1   -0.98    2.59
   2 -13   1    2.92    3.31
  -2 -13  -1    2.52    5.03
   2 -13   1    0.12    4.04
  -2  13  -1    2.43    4.33
   2  13   1    1.70    3.67
  -2  13  -1    2.82    2.81
  -2 -13  -1   -1.19    5.23
   2  13   1   -3.33    5.65
   2 -13   1   -0.33    5.80
   2  13   1    2.64    2.09
  -2  13  -1    2.00    3.13
   2  13   1   -1.23    2.15
  -2 -13  -1    0.97    2.24
  -2  13  -1    1.49    5.10
  -2 -13  -2  160.67   20.79
   2 -13   2  154.10   20.07
  -2  13  -2  153.04   18.83
  -2 -13  -2  166.08   26.52
   2 -13   2  110.12   19.82
   2  13   2  147.57   26.66
   2  13   2  140.81   20.84
  -2 -13  -2  132.51   21.06
  -2  13  -2  138.14   13.71
   2  13   2  125.50   18.06
   2 -13   2  157.57   22.35
   2  13   2  154.65   18.06
  -2  13  -2  133.71   17.65
  -2 -13  -2  166.16   18.93
  -2  13  -3   23.79    7.97
  -2 -13  -3   11.32    5.64
   2 -13   3   12.01    8.96
   2  13   3   12.53   10.45
  -2 -13  -3   11.10    4.76
  -2 -13  -3   22.46    9.01
  -2 -13  -3   19.39    6.62
   2 -13   3   19.79    8.72
   2  13   3   25.06    7.17
  -2  13  -3   21.17    8.18
   2  13   4  205.93   33.16
  -2 -13  -4  253.07   31.82
   2 -13   4  265.92   32.97
  -2  13  -4  233.03   23.79
  -2 -13  -4  218.27   28.13
  -2  13  -4  227.28   23.08
   2 -13   4  256.35   30.13
  -2 -13  -4  269.69   28.29
  -2  13  -4  261.60   24.70
  -2 -13  -4  228.69   20.89
   2  13   4  262.47   23.20
  -2  13  -5   82.58   15.31
  -2 -13  -5   73.70   15.61
  -2 -13  -5  110.35   21.23
   2  13   5   90.45   23.93
  -2 -13  -5  103.58   18.93
   2  13   5   91.03   14.17
  -2  13  -5   93.82   15.44
  -2 -13  -5   77.22   12.35
  -2 -13  -6   12.23    7.12
   2  13   6   -2.13    8.55
  -2 -13  -6   -7.21    8.65
  -2 -13  -6    9.57    7.49
   2 -13   6   14.88   10.48
  -2  13  -6   -3.86    2.99
  -2 -13  -6    8.17    4.64
  -2 -13  -7   27.97   11.66
   2 -13   7   11.05    7.21
  -2 -13  -7    7.80    7.28
   2  13   7   29.51   17.73
  -2 -13  -7   12.46    4.91
  -2 -13  -7   21.04   10.58
  -2  13  -7   18.81    7.07
   2 -13   7   37.75   15.51
   2 -13   8   48.28   17.02
  -2 -13  -8   40.48   13.33
  -2 -13  -8   39.80   12.69
   2  13   8   85.67   26.01
  -2 -13  -8   41.18   17.03
  -2  13  -8   42.43    9.47
   2 -13   8   25.67   10.49
  -2  13  -9    2.19    6.11
  -2 -13  -9   12.13    7.99
   2  13   9   -6.17   11.47
   2 -13   9    3.90    7.42
  -2 -13  -9   20.31   13.59
  -2 -13  -9  -24.97   14.54
  -2  13  -9   -7.71    5.73
   2 -13   9   20.24   17.31
  -2 -13 -10   -2.72    6.05
   2  13  10   17.44   16.93
  -2 -13 -10   -9.04   11.20
   2 -13  10   -8.18   11.76
  -2  14  12   15.83   13.83
  -2 -14  12  -15.15   17.93
  -2  14  12   -6.82   10.88
  -2 -14  11   94.43   32.63
  -2  14  11   74.26   25.26
   2 -14 -11   64.16   19.78
   2 -14 -11  102.38   26.43
  -2  14  11   71.58   14.87
  -2 -14  10  111.78   29.73
   2  14 -10   89.20   25.44
   2 -14 -10   68.36   18.21
  -2  14  10  162.70   23.34
   2 -14 -10  140.65   27.64
  -2 -14   9   46.56   17.04
  -2  14   9   57.88   19.56
   2 -14  -9   63.92   14.91
  -2  14   9   60.71   13.90
   2  14  -8    6.85   10.57
  -2 -14   8   10.46    9.66
  -2  14   8   11.82    8.48
   2 -14  -8    4.54    8.75
   2 -14  -8    4.87    4.59
  -2  14   8    6.55    6.65
   2 -14  -8   -4.92    6.53
  -2 -14   7    0.35    5.20
   2  14  -7    5.17    6.81
   2 -14  -7   -1.80    9.04
  -2  14   7   10.85   10.31
   2 -14  -7    1.11    3.19
  -2  14   7    1.69    5.37
   2 -14  -7   11.68    4.75
   2  14  -6   28.46   11.67
  -2 -14   6   48.10   16.00
   2 -14  -6   64.60   17.81
  -2  14   6   54.69   17.88
   2 -14  -6   41.81   12.96
   2 -14  -6   45.31    9.97
  -2  14   6   70.05   14.21
   2 -14  -6   61.57   14.50
   2  14  -5   12.62    7.95
  -2 -14   5   11.45    8.59
  -2  14   5   23.69    8.32
  -2 -14   5    5.95    6.22
   2  14  -5   14.10    7.94
  -2  14   5   19.83    8.12
   2 -14  -5   17.67    8.44
  -2 -14   5   16.41    7.85
   2  14  -5   17.80    6.13
  -2 -14   4   48.91   13.62
   2  14  -4   33.31   11.36
   2 -14  -4   57.91   13.46
  -2  14   4   36.92   14.38
   2 -14  -4   54.15   13.78
  -2 -14   4   48.46   16.41
   2 -14  -4   43.31    8.08
   2  14  -4   39.46   11.76
  -2  14   4   66.73   13.49
  -2 -14   4   37.19   10.27
   2  14  -4   40.98   10.98
  -2  14   3  374.23   41.10
   2 -14  -3  338.68   35.96
  -2 -14   3  370.76   45.00
  -2  14   3  356.17   31.20
   2 -14  -3  353.22   20.97
   2  14  -3  327.22   32.42
  -2 -14   3  347.35   29.86
   2 -14  -3  352.51   31.64
   2  14  -3  302.81   31.16
  -2 -14   3  282.39   33.23
   2  14  -3  373.94   32.55
   2  14  -2    4.24    4.70
   2 -14  -2   -0.98    2.90
  -2 -14   2    2.51    2.61
  -2 -14   2   -2.71    6.29
   2 -14  -2   -1.46    7.58
  -2  14   2   -7.59    6.66
   2  14  -2   -0.64    4.82
   2 -14  -2    4.58    2.61
  -2 -14   2    3.10    6.39
   2 -14  -2   -3.53    3.33
  -2  14   2   -0.19    3.80
   2  14  -2    2.30    3.82
  -2 -14   1  195.51   24.87
   2  14  -1  189.72   22.71
  -2  14   1  185.12   28.58
   2 -14  -1  214.15   28.05
   2  14  -1  199.81   24.23
  -2  14   1  240.21   24.59
  -2 -14   1  221.15   26.17
   2 -14  -1  228.91   24.51
  -2 -14   1  212.88   22.87
   2 -14  -1  200.02   25.64
   2  14  -1  238.19   24.62
   2 -14   0   16.27    7.33
   2  14   0   21.90    7.51
  -2 -14   0   35.14   10.42
  -2 -14   0   27.99   11.95
  -2  14   0   21.94    8.80
   2 -14   0   18.37    6.48
  -2 -14   0   27.66   10.21
   2  14   0   25.07   10.00
  -2  14   0   22.46    4.76
  -2  14   0   26.09    8.84
  -2 -14   0   24.32    8.09
  -2  14   0   26.46    8.33
   2  14   0   28.36    9.57
   2 -14   0   38.77   11.67
  -2 -14  -1    5.29    3.93
   2 -14   1    4.36    4.51
   2  14   1    1.68    6.17
  -2 -14  -1    9.97    6.18
  -2  14  -1   14.31    8.80
  -2  14  -1    5.89    2.33
  -2 -14  -1    9.25    6.11
   2  14   1    7.87    5.54
  -2  14  -1    3.78    4.38
   2  14   1    4.13    3.33
  -2  14  -1    4.22    4.75
  -2 -14  -1   -0.42    3.73
   2  14   1    8.95    4.17
  -2  14  -2   11.34    6.24
   2 -14   2   18.39    8.29
  -2 -14  -2   19.93    7.87
  -2 -14  -2   24.60   12.49
   2  14   2   13.04    9.78
   2 -14   2   16.31    5.66
  -2 -14  -2   13.56    6.78
  -2  14  -2   23.15    6.10
   2  14   2   21.10    8.78
  -2 -14  -2   14.96    7.17
   2  14   2   17.25    6.62
  -2  14  -2   21.82    7.82
   2 -14   3   22.50    7.71
  -2  14  -3   20.87    7.33
  -2 -14  -3   34.02   11.09
   2  14   3   19.03   10.57
   2 -14   3   18.13    9.82
  -2 -14  -3   21.14    6.15
  -2 -14  -3   27.31    9.56
  -2  14  -3   29.46    8.06
  -2 -14  -3   22.46    7.23
   2  14   3   25.19    8.35
  -2  14  -3   20.69    7.08
  -2  14  -4  183.90   22.11
   2  14   4  212.75   34.72
  -2 -14  -4  182.32   27.67
  -2  14  -4  191.12   21.50
  -2  14  -4  201.66   22.39
  -2 -14  -4  184.93   27.32
  -2 -14  -4  182.02   20.66
  -2 -14  -4  238.52   27.31
   2 -14   4  230.53   29.43
   2  14   4  209.09   21.93
  -2  14  -5   95.10   16.46
  -2 -14  -5   78.90   16.41
   2  14   5   95.32   22.63
  -2 -14  -5   93.18   21.26
  -2  14  -5   67.63   14.57
  -2 -14  -5  100.75   19.34
  -2  14  -5  104.64   16.19
   2  14   5   99.56   15.10
  -2 -14  -5  108.63   16.24
   2 -14   5  113.02   21.01
  -2  14  -6    5.48    6.12
  -2 -14  -6    8.84    5.50
  -2 -14  -6    1.51    6.71
   2  14   6    2.28    8.62
  -2 -14  -6   -2.60    5.86
  -2  14  -6    3.73    4.12
   2  14   6    5.84    3.61
  -2 -14  -6    8.28    7.37
   2 -14   6    3.61    7.61
  -2  14  -7   30.00   10.96
  -2 -14  -7   27.11   11.86
  -2 -14  -7   22.64   12.72
   2  14   7   46.50   20.21
  -2 -14  -7   25.97    8.09
  -2 -14  -7   17.51    8.16
  -2  14  -7   36.18   10.51
   2 -14   7   27.94   14.10
   2 -14   8    7.62    7.26
  -2 -14  -8   11.33    6.70
  -2 -14  -8   26.02   12.06
   2  14   8    2.82    8.14
  -2 -14  -8   14.35   11.71
  -2  14  -8   12.28    4.67
  -2 -14  -9   22.42    9.95
   2  14   9   22.13   16.55
   2 -14   9    7.16   11.11
  -2 -14  -9   20.18   11.95
  -2 -14  -9   10.30   11.73
  -2  14  -9   12.06    7.29
  -2 -14 -10   -4.76    8.25
  -2 -14 -10   15.90   15.74
  -2  15  12   29.45   29.97
   2 -15 -12   10.70   15.92
  -2 -15  11  -27.98   20.99
  -2  15  11   19.32   21.84
   2 -15 -11    4.94    6.55
   2  15 -10   44.05   17.73
  -2 -15  10   57.85   25.36
  -2  15  10   83.73   30.89
   2 -15 -10   52.43   15.61
   2 -15 -10   60.03   18.63
  -2  15   9   17.61   12.08
   2  15  -9   13.08    9.09
  -2 -15   9    7.50    6.97
  -2  15   9   15.13    6.25
   2 -15  -9    5.72    7.54
  -2 -15   8   64.73   18.75
  -2  15   8   64.51   20.61
   2 -15  -8   28.54    9.14
  -2  15   8   54.34   13.23
   2 -15  -8   39.44   12.10
  -2 -15   7  389.30   48.91
   2  15  -7  338.12   41.75
  -2  15   7  355.02   47.09
   2 -15  -7  389.80   46.18
   2 -15  -7  349.86   30.49
  -2  15   7  390.21   35.93
   2 -15  -7  397.20   40.25
   2  15  -6    2.28    6.13
  -2 -15   6   -5.76    7.79
  -2  15   6    1.63    6.79
  -2 -15   6    0.48    9.73
   2 -15  -6   21.86   14.08
   2 -15  -6   -1.56    6.80
   2 -15  -6    3.54    3.58
  -2  15   6   -2.93    3.53
   2 -15  -6    7.02    6.93
   2  15  -5  245.73   33.23
  -2 -15   5  287.73   37.12
  -2 -15   5  340.67   48.34
   2 -15  -5  402.50   41.97
  -2  15   5  365.74   43.48
  -2  15   5  355.45   32.27
   2 -15  -5  322.35   34.92
   2 -15  -5  305.30   24.43
   2  15  -5  331.51   33.38
   2 -15  -5  313.27   33.21
   2  15  -4   91.08   19.38
  -2 -15   4   94.47   20.06
  -2 -15   4   87.00   23.95
  -2  15   4   96.64   21.11
   2 -15  -4  101.56   19.98
   2 -15  -4  109.02   13.07
   2  15  -4  128.03   20.40
  -2  15   4  116.04   18.21
  -2 -15   4  100.84   16.93
   2  15  -4  115.76   19.09
   2  15  -3   18.86    9.55
  -2 -15   3    8.18    4.54
   2 -15  -3   12.20    7.73
  -2 -15   3   35.08   15.99
  -2  15   3   15.64   10.20
   2 -15  -3    5.04    7.89
   2  15  -3    4.07    5.40
   2 -15  -3    7.16    3.98
  -2  15   3   17.16    8.14
  -2 -15   3   11.75    6.29
   2  15  -3   20.53    8.49
  -2 -15   2   20.03    9.91
   2 -15  -2   27.62    9.21
   2  15  -2   22.06    8.17
  -2 -15   2   22.46    7.74
  -2  15   2   24.16   12.88
   2 -15  -2   31.19    6.86
  -2 -15   2   24.56    9.72
   2 -15  -2   26.19    6.35
  -2  15   2   30.79   10.00
   2  15  -2   29.10    9.49
  -2 -15   2   12.29    5.29
   2 -15  -1   75.50   15.28
   2  15  -1   84.00   16.34
  -2 -15   1  104.30   19.14
  -2  15   1   71.56   19.43
  -2 -15   1   96.02   23.82
   2  15  -1   66.77   14.46
  -2 -15   1   86.73   17.32
  -2  15   1   91.33   16.68
   2  15  -1   86.81   15.73
   2 -15  -1   89.24   18.17
  -2 -15   0   75.10   15.46
   2  15   0   73.17   15.42
   2 -15   0   73.33   15.15
  -2  15   0   69.65   19.61
   2 -15   0   83.92   18.60
  -2 -15   0   94.79   17.64
  -2  15   0   60.19    8.53
  -2  15   0   89.04   16.49
  -2  15   0   66.05   13.76
   2  15   0   71.43   14.06
  -2 -15   0   75.73   14.06
   2 -15   0   92.94   18.66
  -2  15  -1  228.80   32.01
  -2 -15  -1  189.20   30.82
   2  15   1  233.63   35.41
   2 -15   1  278.95   33.81
  -2  15  -1  248.40   26.24
  -2 -15  -1  227.54   28.45
  -2  15  -1  241.37   17.11
  -2 -15  -1  257.21   25.68
  -2 -15  -1  243.27   28.40
   2 -15   1  245.70   27.51
   2  15   1  253.67   25.52
   2 -15   1  277.66   31.17
   2  15   1  247.86   26.23
  -2  15  -1  239.73   25.74
  -2 -15  -2   63.77   13.61
   2 -15   2   64.18   14.22
  -2  15  -2   61.07   13.65
   2 -15   2   62.98   17.35
  -2 -15  -2   58.05   16.42
   2  15   2   75.30   20.22
   2  15   2   49.37   14.20
  -2  15  -2   58.90    9.81
  -2 -15  -2   79.70   17.09
   2  15   2   76.39   14.61
  -2 -15  -2   69.67   13.42
   2  15   2   69.32   13.54
  -2  15  -2   60.89   12.81
   2 -15   2   88.08   17.89
  -2 -15  -3    6.16    6.43
   2 -15   3   -1.11    4.71
  -2  15  -3    2.75    2.44
  -2 -15  -3   -0.16    8.00
   2  15   3    7.21   11.66
  -2 -15  -3    8.31    4.32
  -2  15  -3    2.50    2.89
  -2 -15  -3    6.61    4.76
   2  15   3    5.64    2.98
   2 -15   3   -0.40    6.61
  -2  15  -3    0.19    3.00
  -2  15  -4   -0.59    4.48
  -2 -15  -4    9.15    7.26
   2  15   4   11.08   10.63
  -2 -15  -4    8.82    6.67
  -2 -15  -4    5.10    5.79
  -2  15  -4   -3.49    4.53
  -2 -15  -4   -0.35    3.31
   2  15   4    2.43    2.65
  -2  15  -4    3.09    2.58
   2 -15   4    3.85    7.33
  -2 -15  -5    1.93    4.78
  -2  15  -5    7.83    6.40
   2  15   5    4.00    6.56
  -2 -15  -5   13.94   10.71
  -2  15  -5    4.33    6.94
   2  15   5   -2.45    2.69
  -2  15  -5    6.47    2.45
  -2 -15  -5   10.43    7.36
  -2 -15  -6   29.06   12.34
  -2  15  -6   14.74    7.76
   2  15   6   23.05   13.10
  -2 -15  -6   44.53   17.17
  -2 -15  -6   25.13   11.54
   2  15   6   26.41    7.48
  -2 -15  -6   13.56    7.25
  -2  15  -6   27.56    8.95
  -2  15  -7    8.19    7.95
  -2 -15  -7   -3.51    4.53
  -2 -15  -7   -9.52    8.29
   2  15   7   -0.47   13.04
  -2 -15  -7    3.31    4.47
  -2 -15  -7   -4.41    4.51
  -2  15  -8   -0.66    6.38
   2 -15   8   18.36   11.69
  -2 -15  -8   14.12   10.41
   2  15   8   14.91   14.54
  -2 -15  -8    3.45    6.92
  -2  15  -8   -4.45    6.23
   2  15   9   70.30   24.70
   2 -15   9   26.17   17.70
  -2  15  -9   48.83   14.80
  -2 -15 -10   56.91   21.84
  -2  15 -10   62.68   15.58
   2 -16 -12    3.12    9.15
   2 -16 -12   21.97   17.67
  -2 -16  11   16.70   18.54
  -2  16  11  -19.84   23.03
   2 -16 -11    4.98   10.42
   2 -16 -11   17.21   11.41
  -2  16  11  -12.81    8.99
  -2 -16  10   13.61   14.62
  -2  16  10   19.36   20.44
   2 -16 -10   -4.21    9.55
  -2  16  10    4.76    7.92
   2 -16 -10   16.67    8.74
  -2  16   9    8.29   13.92
   2  16  -9   -4.36    9.71
  -2 -16   9    2.30    9.23
   2 -16  -9   -3.04    5.61
  -2 -16   8   25.49   14.72
   2  16  -8   29.54   15.28
  -2  16   8   26.88   14.23
   2 -16  -8   38.52   11.57
   2 -16  -8   68.80   18.64
  -2 -16   7   22.48   11.32
  -2  16   7   29.86   15.94
   2 -16  -7   38.65   11.48
  -2  16   7   16.47    6.59
   2 -16  -7   33.11   12.14
   2 -16  -6  102.34   20.58
   2  16  -6   61.07   16.78
  -2 -16   6   85.54   23.07
  -2  16   6  117.67   26.38
  -2 -16   6   39.43   17.59
   2 -16  -6   92.61   20.48
   2 -16  -6   99.69   15.27
  -2  16   6  115.09   18.99
   2  16  -5    7.24    4.79
  -2 -16   5   43.87   14.21
   2 -16  -5   37.47   12.34
  -2  16   5   14.52   11.17
   2 -16  -5   28.26   14.51
   2 -16  -5   27.35    7.03
  -2  16   5   16.36    8.23
   2  16  -5   20.96    8.19
  -2 -16   4    7.62    7.70
   2 -16  -4   13.78    9.45
   2  16  -4   18.13   11.70
   2 -16  -4   11.13    8.51
  -2  16   4    4.35    9.06
  -2 -16   4   26.00   13.55
   2 -16  -4    6.36    5.83
   2 -16  -4   18.14    5.18
  -2  16   4   14.20    7.91
   2  16  -4   13.44    7.43
   2 -16  -3  150.78   22.20
  -2 -16   3  145.80   25.38
   2  16  -3  149.16   23.32
  -2 -16   3  119.08   28.08
   2 -16  -3  191.87   29.04
  -2  16   3  139.79   26.60
   2 -16  -3  145.11   14.75
   2 -16  -3  137.69   22.51
   2  16  -3  151.18   22.93
  -2  16   3  140.13   20.76
   2  16  -3  192.01   24.61
  -2 -16   2   33.41   13.40
   2  16  -2   29.07   11.74
   2 -16  -2   21.82    8.41
  -2  16   2   36.67   16.08
   2 -16  -2    7.39    4.63
  -2 -16   2   31.67   14.29
  -2 -16   2   17.31    6.23
   2  16  -2   17.68    5.84
   2 -16  -2   33.60   11.10
   2 -16  -2   24.08    7.19
  -2  16   2   22.69    7.81
  -2 -16   2   28.50    9.72
   2  16  -2    9.53    6.96
  -2 -16   1   -5.47    4.13
   2 -16  -1   11.52    7.00
   2  16  -1    5.48    5.99
   2 -16  -1    3.33    6.67
  -2  16   1    3.64    6.02
  -2 -16   1    6.21    9.29
   2  16  -1   -6.77    8.16
  -2 -16   1   -3.71    3.14
  -2  16   1   -2.84    3.89
   2  16  -1    1.48    5.15
  -2 -16   1   -2.77    4.26
   2 -16  -1   -1.37    6.35
  -2  16   0  237.64   35.50
  -2 -16   0  286.67   39.67
   2 -16   0  320.88   38.26
  -2  16   0  287.31   18.57
  -2  16   0  308.47   30.33
  -2 -16   0  272.40   31.40
   2  16   0  262.89   28.21
   2 -16   0  288.90   30.35
  -2 -16   0  263.00   28.14
   2 -16   0  282.97   33.69
  -2 -16   0  256.14   31.19
  -2  16   0  272.98   29.38
   2  16   0  298.94   30.01
  -2 -16  -1  226.47   27.98
   2 -16   1  216.15   26.88
   2  16   1  203.72   34.70
  -2  16  -1  174.27   30.03
   2 -16   1  234.87   31.65
  -2 -16  -1  192.42   29.92
  -2  16  -1  199.89   16.35
   2  16   1  186.37   24.61
  -2 -16  -1  202.69   27.74
  -2 -16  -1  205.38   25.10
   2  16   1  201.00   23.71
  -2  16  -1  197.12   24.58
  -2  16  -1  183.71   22.89
   2  16   1  191.75   24.75
   2 -16   1  206.89   27.99
  -2 -16  -2   12.83    6.04
   2 -16   2   18.72    9.46
  -2  16  -2    7.19    7.04
   2  16   2   10.92   11.01
  -2 -16  -2    7.92    5.42
   2  16   2   21.22   10.90
   2  16   2    3.66    4.22
   2  16   2   10.91    4.74
  -2  16  -2   11.66    4.35
   2 -16   2    0.14    4.56
  -2 -16  -3   73.17   15.83
   2 -16   3   88.95   18.07
  -2  16  -3   66.61   13.82
   2  16   3   86.07   24.06
  -2 -16  -3   89.16   20.66
  -2 -16  -3   79.61   18.46
  -2  16  -3   83.28   12.78
  -2 -16  -3   80.09   15.33
   2  16   3   77.68   14.95
  -2  16  -3   86.31   16.16
   2 -16   4   35.71   11.75
  -2  16  -4   44.49   11.07
  -2 -16  -4   44.50   16.13
   2  16   4   16.36   12.11
  -2  16  -4   29.26    9.28
  -2 -16  -4   16.61    8.54
   2  16   4   37.74   10.53
  -2  16  -4   26.80    9.13
  -2  16  -5   22.48   12.67
  -2 -16  -5   26.68   11.10
   2  16   5    3.40   11.13
  -2 -16  -5   24.10   16.82
  -2 -16  -5    2.52    4.23
  -2  16  -5   14.07    7.14
   2  16   5    5.71    4.17
  -2 -16  -5   13.28    6.37
  -2 -16  -6    8.45    7.65
  -2  16  -6    9.48    5.05
   2  16   6    6.62    6.93
  -2 -16  -6  -16.06   13.37
  -2 -16  -6    2.82    8.08
  -2  16  -6   -5.18    8.97
  -2  16  -6    9.33    5.36
   2  16   6    7.47    5.61
  -2 -16  -6   -2.20    4.45
  -2 -16  -7   -5.24    7.01
  -2  16  -7   -0.13    6.76
  -2 -16  -7   10.49   13.76
   2  16   7    9.29   16.03
  -2 -16  -7    3.75    7.74
  -2 -16  -7   -5.38    8.18
  -2  16  -7    4.99    5.40
   2  16   7   13.10    7.92
  -2  16  -8   33.65   14.36
   2  16   8   40.69   22.44
  -2 -16  -8   23.14   12.95
  -2 -16  -8   27.31    9.82
  -2  16  -8    8.98    7.53
  -2 -16  -9   20.98    9.18
   2  16   9   30.08   20.54
  -2 -16  -9   42.60   17.91
  -2  16  -9   20.47    9.02
  -2  16 -10    0.26    8.08
  -2  17  12  -15.65   28.19
   2 -17 -12   -2.15   12.55
  -2  17  11  -11.32   15.88
   2 -17 -11  -13.99   11.57
  -2  17  11   -4.30    7.97
  -2 -17  10   25.82   22.34
  -2  17  10  -10.70   11.32
   2 -17 -10   -4.99    7.03
   2 -17 -10    0.65    8.45
  -2  17  10   -1.78    8.69
  -2 -17   9   22.91   15.09
  -2  17   9   30.96   18.07
   2 -17  -9   13.79    9.18
   2 -17  -9   30.60   13.77
  -2  17   9   56.82   14.00
  -2 -17   8   15.51   11.71
   2  17  -8   20.99   10.86
  -2  17   8    2.39   11.10
   2 -17  -8   36.32   13.16
  -2  17   8   27.06    9.95
  -2 -17   7    8.02    6.62
   2 -17  -7   -0.50    7.23
   2 -17  -7   14.44    7.86
  -2  17   7   10.95    6.22
   2  17  -6   67.55   20.15
  -2 -17   6   70.54   19.50
   2 -17  -6   68.63   16.46
  -2  17   6   68.20   20.98
   2 -17  -6   64.26   12.82
  -2 -17   5  117.53   24.83
   2 -17  -5   85.31   18.72
  -2  17   5   96.58   27.02
  -2 -17   5   44.73   18.81
   2 -17  -5   69.63   12.76
   2  17  -5   70.61   16.75
  -2 -17   4   71.68   22.98
  -2  17   4   54.56   17.52
  -2 -17   4   59.73   16.43
   2 -17  -4   46.18   13.41
  -2  17   4   51.83   13.80
   2  17  -4   55.62   15.36
  -2 -17   3   22.29    9.89
  -2 -17   3   19.29   10.86
   2 -17  -3   22.79   14.40
  -2  17   3   18.50   10.16
   2 -17  -3   21.41    6.52
  -2  17   3   27.51    9.77
  -2 -17   2   38.18   14.13
   2 -17  -2   28.54    9.98
  -2  17   2   36.91   15.08
   2 -17  -2   36.23   13.51
  -2 -17   2   25.52   12.15
   2  17  -2   29.71   11.14
  -2 -17   2   27.16    9.66
   2 -17  -2   36.50    8.73
  -2  17   2   30.76   10.90
   2  17  -2   38.00   11.95
  -2 -17   1   46.13   13.98
   2 -17  -1   45.95   12.64
   2  17  -1   29.27   10.51
  -2  17   1   40.12   16.44
  -2 -17   1   50.81   18.26
   2 -17  -1   32.02   12.94
  -2 -17   1   42.66   12.43
   2  17  -1   45.98   13.61
  -2  17   1   27.12   10.09
   2  17  -1   51.07   12.64
   2 -17   0   38.85   12.34
  -2 -17   0   24.08    9.27
   2  17   0   23.14    9.41
  -2 -17   0   18.36   10.70
  -2  17   0   31.04   14.17
  -2 -17   0   17.75    6.85
  -2  17   0   15.73    4.34
   2  17   0   18.99    9.76
  -2  17   0   14.26    5.32
  -2 -17   0   26.55    9.64
   2  17   0   29.71    9.74
  -2  17   0   20.12    7.00
  -2 -17  -1    5.11    6.58
   2 -17   1    7.02    7.04
  -2 -17  -1   -8.01   11.05
  -2  17  -1   10.37    8.39
  -2  17  -1    7.03    4.07
  -2 -17  -1   -1.82    5.68
   2  17   1    9.60    7.78
   2  17   1    4.54    5.83
  -2 -17  -1    3.61    4.36
   2  17   1    3.75    2.85
  -2  17  -1    0.98    3.50
  -2  17  -1    0.89    4.78
  -2 -17  -2   57.63   15.89
   2 -17   2   57.50   16.18
   2  17   2   26.43   14.13
  -2 -17  -2   29.94   11.67
  -2  17  -2   59.50   10.02
  -2 -17  -2   63.13   16.86
  -2 -17  -2   61.78   14.69
  -2  17  -2   54.02   13.92
   2  17   2   69.61   15.22
  -2 -17  -3   16.68    7.96
   2 -17   3   14.86    9.53
  -2  17  -3   16.76    9.35
  -2 -17  -3   -1.71    8.66
   2  17   3   17.84   12.63
  -2 -17  -3    8.87    6.76
  -2  17  -3   -3.04    5.70
  -2 -17  -3   10.67    6.94
   2  17   3    4.46    2.87
  -2 -17  -4    1.12    5.34
  -2  17  -4   -2.53    4.94
   2 -17   4    2.05    4.59
  -2 -17  -4    0.96    8.30
   2  17   4    8.69   12.76
  -2 -17  -4    1.70    5.76
  -2  17  -4   -4.04    6.04
   2  17   4   -4.60    5.56
  -2  17  -4    2.97    5.35
  -2 -17  -5   -6.79    8.66
   2 -17   5   -4.54    6.60
  -2  17  -5   -3.09    5.22
  -2 -17  -5    6.33   10.46
   2  17   5   -8.01   11.88
  -2 -17  -5    6.98    8.89
  -2  17  -5   -4.15    6.96
   2  17   5    7.63    5.85
  -2  17  -5    1.32    4.74
  -2  17  -6    7.82    7.47
  -2 -17  -6   -1.87    7.18
   2  17   6   10.20   10.42
  -2 -17  -6   -4.11   13.40
  -2 -17  -6   -0.35    7.97
  -2  17  -6    0.12    7.56
   2  17   6   -5.53    6.26
  -2 -17  -6   -0.30    7.41
  -2  17  -6    0.32    3.41
  -2 -17  -7    7.40   10.75
  -2  17  -7   10.35    6.71
   2  17   7   -2.67   10.43
  -2 -17  -7    6.43    8.44
  -2 -17  -7   23.67   13.51
  -2 -17  -7    5.98    7.52
  -2  17  -7    8.51    6.33
   2  17   7    9.08    5.45
  -2  17  -8   19.57   11.41
  -2 -17  -8   21.04   14.20
  -2 -17  -8    3.45    6.87
  -2 -17  -8   18.11    7.64
  -2  17  -8   18.48    9.63
  -2 -17  -9    6.72    8.90
  -2 -17  -9    4.23   10.77
  -2  17  -9    5.38    6.50
  -2  17 -10    9.44    7.50
   2 -18 -12   44.59   22.17
  -2 -18  11    4.43   16.69
  -2  18  11   48.43   26.01
   2 -18 -11   29.56   16.83
  -2  18  11   23.78   12.39
   2 -18 -11   27.10   21.36
  -2 -18  10   -3.26   18.13
  -2  18  10   -4.59   15.09
   2 -18 -10   26.20   13.33
  -2  18  10   -0.52    9.30
   2 -18 -10   44.01   18.92
  -2 -18   9  134.78   34.20
   2 -18  -9  195.42   34.77
  -2  18   9  126.40   35.89
   2 -18  -9  146.86   23.73
  -2  18   9  169.83   25.11
  -2 -18   8   -7.05   11.16
   2 -18  -8   -1.90    6.19
  -2  18   8  -22.21   16.04
   2 -18  -8   -2.28    4.67
  -2  18   8    6.04    8.08
   2  18  -7    9.91   11.61
  -2 -18   7    8.25    9.84
   2 -18  -7    4.69    9.42
  -2  18   7   -0.79    7.77
   2 -18  -7    3.12    5.87
  -2  18   7    7.32    6.35
   2  18  -6   18.25   13.15
  -2 -18   6   13.33   14.85
   2 -18  -6    0.16    4.80
   2 -18  -6   19.22    8.22
  -2  18   6   13.70    7.31
   2  18  -6    9.23    8.63
   2  18  -5   23.49   13.01
  -2 -18   5   20.18   11.02
   2 -18  -5   18.46    8.47
  -2  18   5    4.06    5.92
  -2 -18   5   37.46   19.89
   2 -18  -5   20.40    7.18
  -2  18   5   16.04    8.13
   2  18  -5   22.54    7.80
  -2 -18   4    0.18    6.52
   2 -18  -4   18.61    9.56
   2  18  -4    6.74    6.79
  -2  18   4   13.69   11.80
  -2 -18   4   -7.64   11.14
   2 -18  -4   11.93    3.66
  -2  18   4   -0.73    4.86
   2  18  -4   -5.72    6.52
  -2 -18   3   -8.41    8.47
   2 -18  -3   -4.31    6.09
   2  18  -3   11.44   10.82
  -2 -18   3   15.55   11.22
  -2  18   3    2.91    7.97
   2 -18  -3    1.65    2.83
  -2  18   3   -0.12    3.25
   2  18  -3   -5.06    6.45
   2 -18  -2   13.08    9.99
   2  18  -2   10.49    6.14
  -2  18   2   -0.22    4.66
  -2 -18   2    0.23    9.50
  -2 -18   2    3.52    6.87
   2 -18  -2   21.98    7.03
  -2  18   2    4.38    6.07
   2  18  -2   14.99    8.60
   2 -18  -1   13.46    7.15
  -2 -18   1   19.48    9.89
   2  18  -1   12.43    5.46
  -2 -18   1   14.52   12.37
  -2  18   1   16.61    4.74
  -2 -18   1   10.17    7.04
  -2  18   1   29.48   10.71
   2 -18   0   23.48    9.42
  -2 -18   0   36.60   12.94
   2  18   0   37.57   12.29
  -2 -18   0   24.80   12.42
  -2  18   0   38.82   15.45
  -2 -18   0   27.26   10.81
  -2  18   0   27.95    6.94
   2  18   0   17.66    6.99
  -2  18   0   35.19   10.44
  -2  18   0   39.12   12.90
  -2 -18  -1    7.73    6.69
   2 -18   1   -3.76    6.82
  -2 -18  -1   -3.29   11.49
  -2 -18  -1    0.15    4.34
  -2  18  -1   -3.86    4.16
   2  18   1    4.96    6.60
  -2  18  -1    8.41    6.59
  -2 -18  -2   -1.93    6.17
   2 -18   2    9.90    9.19
   2  18   2   -0.46    8.48
  -2 -18  -2    6.11    7.31
  -2  18  -2   -3.88    4.66
  -2  18  -2    4.43    5.92
   2  18   2   -4.76    3.58
  -2  18  -2    2.09    4.64
  -2  18  -3  327.27   33.45
  -2 -18  -3  353.70   46.05
  -2  18  -3  336.94   27.60
  -2  18  -3  329.64   33.13
  -2 -18  -3  413.72   42.44
  -2 -18  -3  336.91   34.82
  -2 -18  -3  361.29   39.79
   2 -18   3  412.07   41.63
   2  18   3  378.91   34.97
   2 -18   4   -4.85    5.00
  -2 -18  -4    3.04    7.30
  -2  18  -4   12.93    8.17
  -2 -18  -4   -1.84    7.83
   2  18   4    5.30   11.68
  -2 -18  -4   -2.94    6.89
  -2  18  -4   -1.65    7.17
   2  18   4    0.88    5.23
  -2  18  -4    2.82    4.53
  -2 -18  -4    1.28    5.45
   2 -18   5  -13.36    9.72
  -2  18  -5   -2.30    7.79
  -2 -18  -5    1.57    5.40
  -2 -18  -5   11.81    8.90
   2  18   5   13.82   11.01
  -2 -18  -5    7.90    8.26
  -2  18  -5    2.59    6.58
   2  18   5    5.58    6.62
  -2  18  -5    2.34    5.69
  -2 -18  -5    9.42   10.79
  -2 -18  -6    4.97    5.11
   2 -18   6   -5.98    8.56
  -2  18  -6  -10.33    8.17
  -2 -18  -6    8.95   10.86
   2  18   6   -9.79   15.51
  -2 -18  -6    3.91    7.96
  -2  18  -6   -2.02    7.17
   2  18   6  -10.46    8.37
  -2 -18  -6    3.09    7.81
  -2  18  -6    5.01    6.40
  -2 -18  -7   16.06    8.09
  -2  18  -7   23.12   10.39
   2  18   7   36.81   20.56
  -2 -18  -7   40.72   14.59
  -2 -18  -7   15.86    7.99
  -2  18  -7   56.37   15.15
   2  18   7   27.26    8.62
   2  18   8    9.28   17.20
  -2 -18  -8   26.61   14.33
  -2  18  -8   38.68   12.89
  -2 -18  -9   15.31   13.03
  -2  18  -9    5.19    6.97
  -2  18 -10    3.86    8.12
  -2  19  11   12.66   26.92
   2 -19 -11   18.18   14.14
  -2  19  11   21.00   12.05
   2 -19 -10   11.04   11.06
  -2  19  10   23.05   22.86
   2 -19 -10  -13.48   10.80
  -2 -19   9   78.02   29.96
   2 -19  -9   40.62   19.12
  -2  19   9   31.44   24.32
   2 -19  -9   41.04   14.52
  -2  19   9   46.13   15.41
  -2 -19   8    5.69   10.00
   2 -19  -8    4.53    8.18
  -2  19   8   14.37   10.30
   2 -19  -8   -0.35    5.41
  -2  19   8    1.64    5.75
   2 -19  -7  111.58   23.63
  -2 -19   7   51.13   19.14
  -2  19   7   76.36   26.95
   2 -19  -7   78.31   16.38
  -2  19   7   57.51   14.57
  -2 -19   6  126.08   29.96
   2 -19  -6  131.65   25.10
  -2  19   6  129.52   32.94
   2 -19  -6  145.74   19.76
  -2  19   6  124.52   21.78
   2  19  -6  166.10   28.44
  -2 -19   5   -5.06    9.57
   2 -19  -5    2.41    5.16
   2  19  -5    5.75    8.15
  -2  19   5   10.24   11.80
   2 -19  -5    2.49    3.84
  -2  19   5    6.32    5.03
   2  19  -5   -6.29    8.47
  -2 -19   4   22.43   12.64
   2 -19  -4   26.26   14.09
   2  19  -4   10.30   11.76
  -2 -19   4   43.26   26.15
  -2  19   4   44.34   18.03
   2 -19  -4   22.35    8.13
  -2  19   4   45.19   12.33
   2  19  -4   18.38   10.13
   2 -19  -3   25.09   11.60
  -2 -19   3   34.69   14.39
   2  19  -3    2.72    7.49
  -2 -19   3   26.34   19.47
   2 -19  -3   17.68    6.80
  -2  19   3   30.30   10.99
   2  19  -3   26.93   11.37
  -2 -19   2   40.59   15.98
  -2 -19   2   32.90   14.96
   2  19  -2    7.34    6.32
  -2  19   2   29.20   10.49
   2  19  -2   23.32   11.45
  -2 -19   1   14.91    9.27
  -2  19   1   51.05   20.45
   2 -19  -1   39.81   13.22
  -2 -19   1   62.35   17.58
   2  19  -1   55.40   14.40
  -2  19   1   36.14   12.25
  -2  19   0  131.12   30.50
  -2 -19   0  120.59   27.31
   2 -19   0  121.42   21.30
  -2 -19   0  137.88   26.43
   2  19   0  169.01   24.14
  -2  19   0   96.07   18.39
  -2  19   0  111.62   21.16
  -2 -19  -1    2.08    5.29
   2 -19   1   -0.29    6.37
  -2 -19  -1    3.96    9.19
  -2  19  -1    3.43    4.70
  -2  19  -1   12.86    6.61
  -2  19  -1    1.30    6.28
  -2 -19  -2  -10.92    9.32
   2 -19   2   -1.49    5.47
   2  19   2    5.21   13.64
  -2 -19  -2   -3.46    9.09
  -2  19  -2   -3.19    5.99
  -2 -19  -2    6.22    5.65
  -2  19  -2    2.22    3.14
  -2  19  -2    3.35    7.19
  -2  19  -3   88.31   20.23
   2 -19   3   62.53   18.94
  -2 -19  -3   76.55   21.05
   2  19   3   99.60   28.84
  -2 -19  -3  119.32   29.80
  -2  19  -3   77.53   14.44
  -2 -19  -3   99.41   22.64
   2  19   3   85.38   17.04
  -2  19  -3   85.08   17.91
   2 -19   4  157.84   27.12
  -2 -19  -4  152.83   26.24
  -2  19  -4  162.99   25.20
   2  19   4  119.16   31.71
  -2 -19  -4  159.78   32.01
  -2  19  -4  132.40   18.82
  -2 -19  -4  145.30   27.06
   2  19   4  182.07   24.59
  -2  19  -4  153.77   23.50
  -2 -19  -5   -2.85    4.50
  -2  19  -5   -0.96    7.46
   2 -19   5   10.61   11.99
  -2 -19  -5   -2.25   14.33
   2  19   5  -11.44   15.31
  -2 -19  -5   -1.43    6.17
   2  19   5    2.73    5.07
  -2  19  -5   -3.94    5.83
  -2 -19  -6    1.23    4.83
   2 -19   6   -4.41   12.05
  -2  19  -6    3.69    6.23
  -2 -19  -6    5.79   12.74
  -2 -19  -6   24.16   12.50
   2  19   6   -0.12    6.83
  -2 -19  -6   -7.73    8.54
  -2  19  -6    0.63    3.87
  -2  19  -7   -9.32   12.23
  -2 -19  -7    5.00    9.38
  -2 -19  -7   -0.58   10.92
  -2  19  -7   -1.16    6.11
   2  19   7    8.18    5.80
  -2 -19  -8    6.05    9.03
  -2 -19  -8   -5.96    8.81
  -2  19  -8    5.69    9.78
  -2  19  -9   50.62   17.69
   2 -20 -11  -25.60   16.10
  -2 -20  10   12.43   17.40
  -2  20  10   18.55   23.53
   2 -20 -10    6.93    8.69
  -2  20  10   25.03   14.48
   2 -20  -9   32.60   16.82
  -2 -20   9   34.67   25.55
  -2  20   9   15.66   20.09
   2 -20  -9   30.17   12.65
  -2  20   9   24.51   14.21
  -2  20   8   -4.11   13.83
   2 -20  -8    4.69    8.74
  -2  20   8    9.22    9.18
  -2 -20   7   12.54   13.73
  -2  20   7   -3.58   12.39
   2 -20  -7   -2.15    6.75
  -2  20   7    6.81    7.75
   2 -20  -6   68.62   17.38
  -2 -20   6   77.82   26.32
  -2  20   6   44.99   18.28
   2 -20  -6   64.04   13.20
  -2  20   6   54.50   15.52
   2  20  -6   63.99   18.76
  -2 -20   5  -11.97   13.42
   2 -20  -5    0.34    6.05
  -2  20   5   -5.53    7.78
   2 -20  -5   -1.49    3.60
  -2  20   5    2.03    5.65
   2  20  -5   -5.99    8.98
  -2 -20   4   13.05   12.02
   2 -20  -4   14.48    7.98
  -2  20   4   11.41   16.56
   2 -20  -4    8.18    4.55
  -2  20   4   16.52   10.02
   2  20  -4   16.37   10.87
  -2  20   3    2.31    6.51
  -2 -20   3  -15.34   16.32
  -2 -20   3   -2.11    6.89
   2 -20  -3    8.08    8.97
  -2  20   3   10.62    6.70
   2  20  -3   -6.78    8.06
   2 -20  -2   31.37   13.10
  -2 -20   2   16.04   12.81
  -2 -20   2   22.60   15.58
  -2  20   2   13.56   13.07
  -2 -20   2    1.98    7.52
  -2  20   2   11.26    7.18
   2  20  -2   16.90    9.92
  -2 -20   1   -1.61    6.35
   2 -20  -1    9.36    9.04
  -2  20   1  -11.64   15.02
  -2 -20   1   -2.97   12.52
  -2 -20   1   -0.81    6.66
   2  20  -1    8.76    7.57
  -2  20   1   -0.26    4.95
   2 -20   0   90.80   20.66
  -2 -20   0   85.18   24.94
  -2  20   0   58.48   20.57
  -2 -20   0   64.13   18.51
   2  20   0  115.49   20.55
  -2  20   0   90.97   19.76
  -2 -20  -1    2.92    4.30
   2 -20   1    4.08    9.42
  -2 -20  -1   13.39   11.78
  -2  20  -1    0.32    3.39
  -2 -20  -1    9.13    9.77
   2  20   1   -3.70    7.19
  -2  20  -1   -0.56    5.74
  -2  20  -1   -0.13    4.38
  -2 -20  -2   41.42   14.87
   2 -20   2   53.16   17.64
   2  20   2   28.04   16.72
  -2 -20  -2   55.22   19.37
  -2 -20  -2   57.34   15.47
  -2  20  -2   39.63    9.33
   2  20   2   39.57   11.74
  -2  20  -2   36.97   15.30
  -2  20  -2   38.65   10.97
  -2 -20  -3   29.67   14.56
   2 -20   3   37.41   12.47
   2  20   3   28.17   17.30
  -2 -20  -3   36.24   14.75
  -2  20  -3   52.56   12.63
  -2 -20  -3   60.19   18.20
   2  20   3   42.09   13.61
  -2  20  -3   41.24   14.10
  -2  20  -3   72.40   16.96
   2 -20   4   42.07   13.84
  -2  20  -4   28.57   14.80
  -2 -20  -4   25.70   12.93
   2  20   4   15.67   11.84
  -2 -20  -4   -8.59   15.12
  -2 -20  -4   13.89    9.64
  -2  20  -4   18.52    7.98
  -2  20  -4   30.38   11.02
   2  20   4   19.55   10.55
  -2 -20  -5   -1.80   11.22
   2 -20   5   18.14   13.59
  -2  20  -5    6.41    5.85
  -2 -20  -5   26.05   18.76
   2  20   5   -1.19   11.52
  -2 -20  -5   15.63   11.21
  -2  20  -5    9.91   10.36
  -2  20  -5   11.92    5.41
  -2 -20  -6   26.67   14.10
   2 -20   6   15.01   11.58
  -2  20  -6   22.01   12.76
  -2 -20  -6   -9.59   13.70
   2  20   6   24.29   17.97
  -2 -20  -6   17.62   10.27
  -2  20  -6    6.68    4.54
   2  20   7  -11.55   23.83
  -2 -20  -7   15.27   12.70
  -2  20  -7   -6.31    9.94
   2  20   7    0.37    6.74
  -2 -20  -8  -12.34   14.05
  -2  20  -9   26.01   12.15
  -2  20 -10  -22.32   17.40
   2 -21 -11   -1.88   11.54
   2 -21 -10  -17.01   14.15
   2 -21 -10   10.20   14.88
  -2  21  10   12.43   13.05
  -2 -21   9   -3.22   18.31
   2 -21  -9  -39.37   19.46
  -2  21   9   20.13   26.64
   2 -21  -9   12.47   14.34
  -2  21   9    9.20   12.77
  -2 -21   8    7.38   11.55
   2 -21  -8   28.54   12.79
  -2  21   8   16.45    9.48
   2 -21  -7   -4.01   11.15
  -2  21   7   17.63   13.16
   2 -21  -7    0.33    6.49
  -2  21   7   13.79    9.87
   2 -21  -6   48.58   17.62
  -2  21   6   82.34   30.21
   2 -21  -6   41.50   11.72
  -2  21   6   50.16   15.06
   2  21  -6   60.57   16.26
  -2 -21   5  119.68   29.62
   2 -21  -5  106.75   24.19
  -2  21   5  117.69   31.72
   2 -21  -5  129.55   18.33
   2  21  -5  129.85   25.48
  -2  21   5  117.63   22.82
  -2 -21   4  -15.60   13.60
   2 -21  -4    3.14   11.49
  -2  21   4   -7.06   13.98
   2 -21  -4   -4.31    6.49
  -2  21   4    4.02    5.32
   2  21  -4   -3.17    7.66
   2 -21  -3   38.48   13.79
  -2 -21   3   10.85   11.74
  -2  21   3   22.14   16.24
   2 -21  -3   14.22    7.74
  -2  21   3   13.20    8.07
   2  21  -3   32.51   13.92
  -2  21   2    0.81    8.64
  -2 -21   2    1.10   17.11
   2 -21  -2    5.09    5.78
   2  21  -2   10.29    9.13
  -2  21   2   -2.32    6.29
   2 -21  -1    4.21    6.16
  -2 -21   1  -11.29   17.54
  -2  21   1   12.42   14.55
  -2 -21   1   13.83    6.36
   2  21  -1   19.10   10.30
  -2  21   1    6.95    7.01
   2 -21   0   35.11   10.66
  -2 -21   0   25.77   13.57
  -2  21   0   53.05   21.83
  -2 -21   0   32.88   13.09
   2  21   0   40.30   14.17
  -2  21   0   39.16   11.18
  -2 -21  -1   -3.50    6.55
   2 -21   1  -10.18   10.96
  -2 -21  -1    2.25   14.85
  -2 -21  -1   -2.45    4.87
  -2  21  -1    2.89    3.45
   2  21   1   -5.64    6.24
  -2  21  -1    4.13    3.80
  -2 -21  -2    7.99   10.46
   2 -21   2   19.11   12.56
   2  21   2   -7.32   11.69
  -2 -21  -2  -13.12   17.95
  -2 -21  -2    5.33    5.39
   2  21   2    6.39    6.67
  -2  21  -2   -4.97    6.88
  -2  21  -2   -9.24    9.26
  -2 -21  -3   -8.21   12.02
   2 -21   3    4.42    8.12
  -2 -21  -3   10.11   18.67
   2  21   3  -20.35   19.38
  -2  21  -3    0.09    5.69
  -2 -21  -3    4.53    6.77
  -2  21  -3  -14.13   10.90
  -2  21  -3    5.27    6.47
   2  21   3   -4.79    4.95
   2 -21   4   -2.00    7.29
  -2 -21  -4   -4.75    8.30
  -2  21  -4    5.37   11.26
  -2 -21  -4   -8.90   18.79
   2  21   4    8.76   19.08
  -2  21  -4   -5.31    8.31
  -2 -21  -4   14.93    9.51
   2  21   4   21.54   11.64
  -2  21  -4   -8.04    8.83
  -2 -21  -5   -0.97   11.39
   2 -21   5   13.98   12.90
  -2  21  -5   -2.03    8.87
   2  21   5    8.51   13.79
  -2 -21  -5  -17.68   16.50
  -2  21  -5    2.71    9.15
  -2 -21  -5    3.71    7.12
   2  21   5    8.80    8.10
  -2  21  -5   -6.04    4.71
   2 -21   6  -10.76   15.57
   2  21   6   22.57   19.07
  -2 -21  -6   14.71    8.36
   2  21   6   22.32   11.81
  -2  21  -6   32.49   10.43
  -2 -21  -7   -4.14    7.15
  -2 -21  -7   12.51   10.41
   2  21   7  -13.72   11.92
  -2  21  -8   -2.24   10.27
   2 -22 -10   -8.55   14.67
   2 -22 -10   -4.74   12.61
  -2  22  10   10.79   10.36
   2 -22  -9   15.65   15.86
  -2 -22   9    3.07   20.06
   2 -22  -9   10.32   10.52
   2 -22  -8   -4.71    9.92
  -2 -22   8    8.34   13.17
  -2  22   8   23.62   32.06
   2 -22  -8   -2.01    7.28
  -2  22   8    7.86    9.17
  -2 -22   7    5.38   12.75
   2 -22  -7   17.61   17.45
  -2  22   7   -9.55   21.17
   2 -22  -7    9.33    6.88
  -2  22   7   -8.34    7.76
  -2  22   6   36.82   19.65
   2 -22  -6   50.83   12.82
  -2  22   6   42.56   14.59
   2  22  -6   43.86   17.88
  -2 -22   5   17.35   15.63
   2 -22  -5   20.79   13.61
  -2  22   5   20.01   18.32
   2 -22  -5   18.14    4.56
  -2  22   5    7.80    5.98
  -2 -22   4    7.73   12.74
   2 -22  -4   23.19   15.59
  -2  22   4   18.51   19.07
   2 -22  -4    7.43    5.89
  -2  22   4   -1.45    5.99
   2  22  -4    4.11    5.82
   2 -22  -3   21.64   10.96
  -2 -22   3   10.47    6.62
  -2  22   3   17.38   14.53
   2 -22  -3   16.85    8.34
  -2  22   3   26.96   10.90
   2  22  -3   13.76    7.78
  -2  22   2  100.11   31.78
   2 -22  -2   86.11   22.67
  -2 -22   2   97.03   25.85
   2  22  -2  122.66   23.88
  -2  22   2  108.10   22.08
   2 -22  -1   -5.09    6.33
  -2 -22   1   16.35   12.40
  -2  22   1    5.91   12.11
  -2 -22   1  -14.65    8.00
   2  22  -1   -5.82    5.36
  -2  22   1   -0.58    3.92
  -2 -22   0   -1.40    6.05
  -2 -22   0   30.99   24.10
  -2  22   0  -12.30   11.92
  -2 -22   0   10.76    9.08
   2  22   0    8.94    8.80
  -2  22   0   10.41    9.49
  -2 -22  -1   45.12   16.90
   2 -22   1   50.32   18.64
  -2 -22  -1   42.11   25.18
  -2 -22  -1   56.92   16.52
  -2  22  -1   23.71    7.34
  -2  22  -1   45.97   18.80
   2  22   1   43.96   13.05
  -2  22  -1   53.49   15.34
  -2 -22  -2   20.11   11.83
   2 -22   2   27.79   15.00
  -2  22  -2    7.64    6.50
  -2 -22  -2    9.34    7.62
  -2  22  -2    5.94   12.32
   2  22   2    5.62    4.60
  -2  22  -2   13.56    8.90
  -2 -22  -3   -2.21    8.86
   2 -22   3    9.65    9.44
   2  22   3    4.94   16.07
  -2  22  -3    1.99    5.64
  -2 -22  -3   -8.97   12.64
  -2  22  -3    5.74    5.91
   2  22   3   22.41   11.64
  -2  22  -3  -14.50   14.22
   2 -22   4   -9.88   13.78
  -2 -22  -4   13.22    9.86
  -2  22  -4    7.56    7.28
   2  22   4   17.57   13.41
  -2 -22  -4    6.64    8.54
  -2  22  -4    3.34    8.05
   2  22   4    3.34    8.09
  -2 -22  -5   19.55    9.91
   2 -22   5   33.23   18.35
   2  22   5   21.30   18.12
  -2 -22  -5   18.65   17.40
   2  22   5   20.02    6.20
  -2 -22  -6   51.37   20.38
   2  22   6   11.12   23.15
  -2 -22  -6   12.41   11.26
  -2  22  -6   22.62   10.65
   2  22   6   13.45   10.44
  -2 -22  -7    0.46   14.63
   2  22   7    9.49    8.37
  -2  22  -7   -2.37   10.79
  -2  23   9  -32.34   30.16
   2 -23  -9  -17.31   17.01
  -2  23   9    7.78   12.29
   2 -23  -8   -4.21   10.64
  -2 -23   8    0.30   19.46
   2 -23  -8   16.80   12.06
  -2  23   8    0.65    8.40
   2 -23  -7   24.18   16.29
  -2 -23   7   24.39   18.80
  -2  23   7   31.82   19.58
   2 -23  -7    6.22    7.15
  -2 -23   6   53.80   24.19
   2 -23  -6   -6.16    9.04
  -2  23   6   38.51   23.32
   2 -23  -6   26.83   11.43
   2  23  -6   23.44    8.49
  -2 -23   5   16.85   12.49
   2 -23  -5   -4.06    7.11
  -2  23   5   -3.98   20.22
   2 -23  -5    6.12    5.35
   2  23  -5    1.18    7.64
  -2  23   5   15.49    9.40
   2 -23  -4   56.78   19.84
  -2 -23   4   69.73   22.02
  -2  23   4   40.98   17.58
   2 -23  -4   72.76   26.34
  -2  23   4   86.76   20.04
  -2  23   3  -11.32   19.44
   2 -23  -3   12.90    9.65
  -2 -23   3   14.61   11.56
  -2  23   3   13.54    9.79
   2  23  -3   18.52   13.27
  -2  23   2    0.31   10.42
   2 -23  -2   17.19   14.22
  -2 -23   2   -2.02    6.70
   2  23  -2   16.11   11.88
  -2  23   2    7.29    6.17
   2 -23  -1   66.40   21.12
  -2 -23   1   81.95   22.10
  -2  23   1   81.29   31.01
  -2 -23   1   78.43   22.66
   2  23  -1   90.35   20.32
  -2  23   1   70.02   17.94
   2 -23   0   27.51   13.04
  -2 -23   0   45.52   20.40
  -2  23   0   29.41   13.95
  -2 -23   0   25.68   12.35
   2  23   0   35.01   13.52
  -2  23   0   43.88   15.53
  -2 -23  -1  142.40   30.12
  -2  23  -1  181.95   19.84
  -2 -23  -1  146.50   29.31
   2  23   1  133.12   26.22
  -2  23  -1  133.20   24.95
  -2  23  -1  139.58   28.22
  -2 -23  -2   26.95   14.72
   2 -23   2   25.39   12.21
  -2 -23  -2   51.56   26.30
  -2  23  -2    9.31    6.86
  -2 -23  -2   27.65   11.07
   2  23   2   21.27   11.89
  -2  23  -2   14.28    8.86
  -2  23  -2   27.34   12.79
   2 -23   3   14.36    8.02
  -2 -23  -3   29.49   11.81
   2  23   3   29.08   16.47
  -2 -23  -3   48.36   23.83
  -2  23  -3   15.19   10.20
  -2 -23  -3   32.35   15.25
  -2  23  -3   37.47   17.78
   2  23   3   44.17   13.74
   2 -23   4   68.36   22.69
  -2 -23  -4   99.39   26.05
   2  23   4   58.11   28.45
  -2 -23  -4  150.33   29.75
   2  23   4  126.27   25.31
  -2  23  -4  145.72   25.76
   2  23   5  -24.57   25.35
  -2 -23  -5    2.44   11.16
   2  23   5  -11.31    9.67
  -2  23  -5   -0.47    8.46
  -2 -23  -6   19.21   13.93
   2  23   6    4.75   21.38
  -2 -23  -6   47.31   22.16
  -2  23  -6   25.93   12.06
   2  23   6   41.71   16.05
   2  23   7   -2.66    9.21
   2 -24  -9   30.93   19.55
  -2  24   8  -23.62   29.44
  -2 -24   8    4.77   17.67
   2 -24  -7   -4.45   12.59
  -2 -24   7  -13.15   16.83
  -2  24   7   -8.03    7.44
  -2 -24   6   46.88   30.08
   2 -24  -6  -18.54   16.96
   2 -24  -6   27.42   15.16
  -2  24   6   12.21   10.54
   2 -24  -5    4.73   12.55
  -2 -24   5    5.44   14.17
  -2  24   5  -32.02   25.79
   2 -24  -5   -7.18    8.30
  -2  24   5   -6.52    8.47
   2  24  -5   -8.52   12.12
   2 -24  -4   41.48   16.79
  -2 -24   4   33.64   20.23
  -2  24   4   19.13   18.27
   2 -24  -4   27.97    9.51
  -2  24   4   25.50   10.30
   2  24  -4   44.72   13.97
  -2  24   3   -6.03   14.13
   2 -24  -3   -4.64   11.05
  -2 -24   3  -11.60   16.28
   2  24  -3   -1.15    7.27
   2 -24  -2    3.35   11.77
  -2 -24   2   18.96   14.23
  -2  24   2   15.04   17.12
   2 -24  -1   29.95   12.63
  -2 -24   1   33.31   18.05
  -2  24   1   25.38   17.99
  -2 -24   1   29.24   14.53
   2 -24   0  -18.02   13.40
  -2 -24   0    9.38   12.04
  -2 -24   0    2.58    9.69
   2  24   0    7.19    9.62
  -2 -24  -1   23.63   11.99
   2 -24   1   14.30   10.40
  -2 -24  -1    9.83   12.31
  -2  24  -1   30.17   12.60
   2  24   1   34.64   14.40
  -2 -24  -2   -0.68    9.47
  -2 -24  -2   18.01   12.91
   2  24   2   32.15   13.79
  -2  24  -2   25.33   13.97
  -2 -24  -3   -5.73    9.28
   2 -24   3   15.10   15.03
  -2 -24  -3    0.63    7.76
   2  24   3    3.19   10.71
  -2  24  -3    4.87    6.22
   2  24   4   43.16   32.31
  -2 -24  -4    2.33   12.79
   2  24   4   24.83   13.57
  -2  24  -4   32.74   14.21
  -2 -24  -5    9.45    9.72
   2  24   5   13.65   19.47
  -2 -24  -5    6.80    9.58
   2  24   5   31.85   14.87
   2  24   6   24.14   14.17
   2  24   7   37.76   14.15
   2 -25  -8   16.84   22.55
  -2  25   7   13.66   26.04
  -2 -25   7   44.03   24.64
   2 -25  -7   28.00   18.73
  -2  25   6    9.27   20.73
  -2 -25   6    0.60   15.15
   2 -25  -6  -12.22   17.52
   2 -25  -5   20.64   19.14
  -2 -25   5   17.25   17.44
  -2  25   5   33.25   21.87
   2 -25  -5   30.04   14.20
  -2  25   5   30.92   14.05
  -2 -25   4    5.44   14.58
  -2  25   4   -2.20    6.75
   2 -25  -3   76.59   26.07
  -2 -25   3   28.55   15.40
   2  25  -3   52.12   17.36
  -2  25   3   48.39   17.11
   2 -25  -2   -8.14   14.05
  -2 -25   2   24.22   17.83
   2  25  -2   19.59    9.95
  -2  25   2   14.62   11.12
   2 -25  -1   -0.22    9.47
  -2 -25   1   14.12    8.63
   2  25  -1  -12.25   11.09
  -2  25   1    9.92    6.99
   2 -25   0   -3.35   15.55
  -2 -25   0   31.55   17.18
  -2 -25   0   13.99   11.35
   2  25   0   27.83   13.77
  -2  25   0   22.26    9.43
  -2 -25  -1    6.53    8.88
   2 -25   1   38.80   20.79
  -2 -25  -1   18.75   13.89
   2  25   1    9.50   10.32
  -2  25  -1   13.22    8.70
  -2 -25  -2   -1.21    8.10
   2 -25   2   20.65   17.25
  -2 -25  -2    5.97   10.95
  -2  25  -2  -26.54   15.92
  -2 -25  -3   10.50   18.01
  -2 -25  -4   -6.46   18.70
  -2 -25  -4   12.85   11.77
   2  25   4   12.40   18.01
   2 -26  -6   19.23   15.82
  -2 -26   6    7.58   23.72
   2 -26  -5    5.62   11.96
  -2 -26   5   39.15   27.04
  -2  26   4   14.72   25.61
  -2 -26   4  -10.93   18.00
   2 -26  -4   17.65   16.08
  -2  26   3   24.77   23.43
   2 -26  -3    0.96   12.51
  -2 -26   3   21.36   19.48
  -2  26   2   19.32   28.00
   2 -26  -2  -13.71   13.18
  -2 -26   2   35.96   21.65
  -2  26   1  -12.44   13.82
   2 -26  -1  -19.27   18.35
  -2 -26   1    1.32   11.97
  -2 -26   0   14.82   17.42
   2  26   0   -7.34    9.19
   2  26   1   24.71   15.86
  -2 -26  -2    0.77   13.49
  -2 -26  -2   -9.93    9.14
   2  26   2    1.91   13.40
  -2 -26  -3   -4.66   14.63
  -2 -26  -3   19.35   14.92
   2  26   3  -10.29   14.56
   2  26   4   37.72   16.67
   2  26   5   14.81   13.87
   2  26   6  -27.68   18.28
  -2 -27   4  -21.67   20.14
  -2 -27   3    7.06   19.72
  -2 -27   2  -14.89   16.29
  -2 -27   0    2.21   13.08
  -2 -27   0   16.08   17.08
  -2 -27  -1   -9.88   13.91
  -2 -27  -1   -9.77   12.66
  -2 -27  -2   -2.47   14.36
  -2 -27  -2   12.49   15.36
  -2 -28   4    5.47   19.23
  -2 -28   3   -5.59   15.39
  -2 -28   2   19.98   21.17
  -2 -28   1  -11.60   17.49
  -2 -28   0  -23.15   24.20
  -3   0  14   24.95   26.05
  -3   0  13   -7.56   19.41
  -3   0  13   -9.69    9.99
  -3   0  12   23.26   14.42
  -3   0  12   -0.14    5.63
  -3   0  11   -4.44   11.45
   3   0 -11   -0.60   11.27
  -3   0  11    7.38    8.18
   3   0 -10   76.29   20.64
  -3   0  10   71.58   19.93
   3   0  -9   -0.96    5.59
  -3   0   9   -1.15    6.38
   3   0  -8   16.62    6.86
  -3   0   8   13.79    8.28
   3   0  -7  -12.08    8.86
  -3   0   7    3.99    2.38
  -3   0   6  288.87   29.56
   3   0  -6  325.83   30.74
   3   0  -5    2.37    2.39
   3   0  -5    7.40    5.24
  -3   0   5    3.83    5.64
   3   0  -4    8.54    4.18
   3   0  -4   12.48    4.55
  -3   0   4    5.09    3.94
   3   0  -3   -0.12    2.50
   3   0  -3    1.88    2.52
  -3   0   2  802.48   33.80
   3   0  -2  810.80   33.18
   3   0  -2  852.21   32.98
  -3   0   2  825.76   32.80
   3   0  -1    0.41    1.32
  -3   0   1    1.57    1.49
   3   0  -1    0.92    1.31
  -3   0   1    0.65    1.45
  -3   0   0  118.75    8.85
  -3   0   0  114.69   12.11
   3   0   0  106.57   11.37
   3   0   0  118.78    6.97
  -3   0  -1    0.78    2.21
  -3   0  -2   26.25    5.95
  -3   0  -2   27.76    6.45
  -3   0  -3    0.84    0.88
  -3   0  -3    0.43    1.19
   3   0   4   96.63    7.48
  -3   0  -4   96.33    8.94
  -3   0  -4   78.13    9.06
   3   0   5   -1.48    2.15
  -3   0  -5   -2.27    2.19
  -3   0  -5    0.97    1.32
   3   0   6  315.38   22.09
  -3   0  -6  304.48   22.32
  -3   0  -7    1.40    4.33
   3   0   7    2.32    2.58
  -3   0  -8  216.83   22.84
   3   0   8  208.21   23.25
  -3   0  -9   -2.61    4.84
   3   0   9   10.39   10.85
  -3   0 -10   -0.96    6.49
   3   0  10   -4.27    8.30
  -3   0 -11   17.93   13.60
  -3  -1  14  -15.89   20.73
  -3  -1  14   16.77    9.40
  -3  -1  13   29.72   17.05
  -3   1  13   12.45   11.91
  -3   1  13   16.50    8.25
  -3   1  12   -7.25   18.34
  -3  -1  12   -8.33    9.38
  -3   1  12   -0.14    6.35
   3  -1 -11   92.67   24.59
   3   1 -11   47.13   20.28
  -3  -1  11   88.89   23.36
  -3   1  11   76.89   21.90
  -3   1  11   58.92   15.06
  -3   1  11   69.69   15.20
  -3  -1  11   71.18   14.56
  -3   1  10   57.66   18.56
  -3  -1  10   77.32   20.82
   3   1 -10   44.82   15.77
   3  -1 -10   57.37   19.80
  -3  -1  10   49.80   12.48
   3  -1  -9  311.18   34.78
   3   1  -9  297.28   38.03
  -3   1   9  265.84   35.45
  -3  -1   9  262.50   35.16
   3   1  -8   93.68   21.75
   3  -1  -8   94.01   18.64
  -3   1   8   93.29   19.67
  -3  -1   8   96.70   19.35
   3   1  -7  123.35   22.59
   3  -1  -7   99.86   19.93
  -3  -1   7  130.48   20.61
  -3   1   7  119.88   20.50
   3   1  -6    2.36    4.82
   3  -1  -6   -1.60    3.10
  -3   1   6   -2.81    3.67
  -3  -1   6   -3.00    5.10
   3  -1  -5    5.44    3.77
   3   1  -5   -2.65    3.16
   3   1  -5    2.96    3.81
  -3  -1   5    7.70    5.06
  -3   1   5    0.74    2.95
   3  -1  -4   26.01    7.43
   3   1  -4   24.37    7.57
   3  -1  -4   28.45    7.78
  -3  -1   4   24.94    7.73
  -3   1   4   31.47    9.11
   3   1  -3   59.80   10.37
   3  -1  -3   73.78   11.35
   3  -1  -3   74.73    9.97
   3   1  -3   77.62   11.20
   3  -1  -2   72.96   10.18
   3   1  -2   73.23   10.58
  -3  -1   2   60.68    9.59
   3  -1  -2   78.10    9.08
   3   1  -2   74.22   10.18
  -3  -1   2   66.03    9.92
  -3   1   2   61.97    9.42
  -3  -1   1   12.30    3.38
   3  -1  -1   13.08    3.87
   3   1  -1   16.45    4.08
   3  -1  -1   15.41    3.87
   3   1  -1    7.40    3.47
  -3  -1   1    8.98    3.97
  -3   1   1   13.05    3.76
  -3   1   1    8.47    3.04
   3   1   0   41.04    4.61
  -3  -1   0   37.73    5.12
   3  -1   0   36.29    3.65
  -3   1   0   40.05    6.58
   3   1   0   36.00    7.12
  -3  -1   0   36.12    6.85
   3  -1   0   37.84    6.46
  -3   1   0   29.97    4.37
  -3  -1  -1    2.19    1.11
  -3  -1  -1    1.81    1.58
  -3  -1  -1    1.39    1.16
  -3   1  -1    1.35    2.70
  -3   1  -1    0.90    0.88
  -3  -1  -2  256.00   10.41
  -3   1  -2  246.02   19.05
  -3  -1  -2  260.91   21.29
  -3   1  -2  238.92   19.08
  -3  -1  -2  269.72    9.76
  -3  -1  -3   19.60    3.21
  -3  -1  -3   16.58    3.28
  -3  -1  -3   12.90    4.64
  -3   1  -3   13.58    3.98
  -3  -1  -3   20.94    5.39
  -3  -1  -4    0.40    1.58
  -3   1  -4    1.49    1.81
   3   1   4    0.34    2.02
  -3  -1  -4    0.51    1.82
  -3  -1  -4    0.08    1.00
  -3   1  -4    1.95    2.22
   3   1   5   -1.48    1.53
  -3   1  -5    0.53    1.62
  -3  -1  -5   -0.84    1.21
  -3  -1  -5    2.16    1.45
  -3   1  -5    1.05    1.22
  -3  -1  -5    0.27    0.85
   3  -1   6   -3.13    2.20
  -3   1  -6   -0.56    2.04
  -3  -1  -6   -0.90    2.34
  -3   1  -6    2.00    0.94
  -3  -1  -7    4.14    4.29
  -3   1  -7    6.97    4.56
   3  -1   7   -2.11    4.59
   3   1   7    0.39    3.27
  -3  -1  -8   64.84   12.20
  -3   1  -8   78.44   13.70
   3   1   8   73.04   14.68
   3  -1   8   66.51   12.43
  -3   1  -9    1.96    4.19
  -3  -1  -9    4.28    6.56
   3   1   9    3.98    5.95
  -3   1 -10   21.12    9.81
  -3  -1 -10   10.71   10.72
   3  -1  10   19.71   10.13
  -3   1 -11   14.50    7.96
  -3  -1 -11    7.95    8.26
  -3  -2  14   -7.81   12.70
  -3   2  14    0.61   17.57
  -3  -2  14   -4.14   10.83
  -3   2  14   -3.94    7.78
  -3   2  13   11.74   10.83
  -3  -2  13    4.80   12.15
  -3   2  13   14.83   12.36
  -3  -2  12   23.12   16.67
  -3   2  12   25.75   14.64
  -3   2  12    8.18    7.67
  -3   2  12   41.79   15.11
   3  -2 -11   58.49   16.01
   3   2 -11   47.22   15.25
  -3   2  11   32.39   10.77
  -3  -2  11   36.70   15.41
  -3   2  11   72.53   16.84
  -3  -2  11   59.30   12.45
   3  -2 -10  -11.09   14.11
   3   2 -10    0.71    7.00
  -3   2  10   -1.72    8.96
  -3  -2  10    5.46    8.23
  -3   2  10    0.50    4.55
  -3  -2  10   10.77    7.11
   3   2  -9   47.14   14.93
   3  -2  -9   33.92   14.22
  -3   2   9   15.10    8.41
  -3  -2   9   51.03   15.75
  -3   2   9   29.35   10.23
  -3  -2   9   37.47   10.16
   3   2  -8  108.24   21.58
   3  -2  -8  107.87   19.77
  -3   2   8  104.69   20.69
  -3  -2   8   83.24   18.96
   3  -2  -7  182.28   25.63
   3   2  -7  228.06   27.79
  -3   2   7  210.06   26.08
  -3  -2   7  223.80   28.43
   3  -2  -6   20.95    8.22
   3   2  -6   37.52    9.71
  -3  -2   6   36.48   10.65
  -3   2   6   23.51    8.87
  -3  -2   5  375.80   31.38
  -3   2   5  356.17   30.77
   3   2  -5  421.23   33.67
   3  -2  -5  376.46   31.52
   3   2  -5  308.15   29.97
  -3   2   4  369.69   28.56
   3  -2  -4  402.21   29.47
  -3  -2   4  366.17   28.16
   3   2  -4  362.61   28.13
   3  -2  -4  310.72   24.89
   3   2  -4  401.67   29.24
   3  -2  -3  814.54   38.47
   3   2  -3  848.52   39.25
   3  -2  -3  773.54   31.35
   3   2  -3  847.63   39.23
   3   2  -2   40.85    7.92
   3  -2  -2   32.68    7.11
  -3  -2   2   34.61    7.29
  -3  -2   2   50.31    9.10
   3  -2  -2   38.77    5.93
   3   2  -2   28.47    7.01
  -3   2   2   36.67    7.37
  -3  -2   1  507.00   24.05
  -3   2   1  476.13   22.26
   3  -2  -1  543.93   23.10
  -3   2   1  467.00   29.59
   3  -2  -1  488.52   20.68
   3   2  -1  474.84   26.39
  -3  -2   1  497.97   27.86
  -3   2   1  494.22   21.17
  -3   2   0 1590.95   34.16
  -3   2   0 1730.33   41.75
  -3   2   0 1690.03   54.84
   3   2   0 1734.19   50.98
  -3  -2   0 1534.70   49.64
   3  -2   0 1642.26   28.06
   3   2   0 1536.31   32.81
   3  -2   0 1566.98   26.52
  -3  -2   0 1650.27   37.64
  -3  -2  -1    5.22    1.90
  -3  -2  -1    6.87    2.91
  -3  -2  -1    0.76    1.86
  -3   2  -1    6.17    2.88
  -3   2  -1    7.76    3.57
   3   2   1    6.53    1.79
  -3  -2  -2  139.52   10.13
  -3   2  -2  126.80   13.62
  -3   2  -2  124.92   13.68
  -3  -2  -2  132.65   15.85
  -3  -2  -2  135.11    8.68
  -3  -2  -3 1192.47   32.04
   3   2   3 1134.13   31.20
  -3   2  -3 1070.63   37.99
  -3  -2  -3 1187.77   50.82
  -3  -2  -3 1135.12   27.89
  -3   2  -4   54.32    5.78
   3   2   4   55.79    8.13
  -3  -2  -4   56.06    8.09
  -3  -2  -4   58.28    7.42
  -3  -2  -4   51.22   11.25
  -3  -2  -4   49.25    6.54
  -3   2  -4   47.64    7.52
   3   2   5   12.95    5.34
  -3  -2  -5   10.34    4.41
   3  -2   5   15.41    3.76
  -3   2  -5   12.17    3.25
  -3   2  -5   10.19    3.27
  -3  -2  -5    8.31    1.60
  -3  -2  -5   16.34    4.79
  -3  -2  -5   12.25    2.36
   3  -2   6   15.58    5.02
   3   2   6   11.07    2.82
  -3   2  -6    8.23    2.59
  -3  -2  -6   10.87    5.09
  -3   2  -6   10.07    2.31
   3  -2   7  405.29   26.93
  -3  -2  -7  421.14   30.38
   3   2   7  444.98   31.80
  -3   2  -7  525.06   31.67
   3  -2   8   14.08    6.06
   3   2   8   14.53    7.94
  -3   2  -8   17.63    7.32
  -3  -2  -8   25.19    7.75
   3   2   9    7.78    6.16
  -3   2  -9   12.01    5.22
  -3  -2  -9   25.13    9.50
  -3  -2 -10   -9.12    8.92
  -3   2 -10   -5.92    9.40
  -3   2 -11  120.00   21.42
  -3  -2 -11   93.50   19.76
  -3  -3  14   31.48   22.59
  -3   3  14   61.82   33.44
  -3  -3  14    1.99   12.80
  -3   3  14   29.63   15.07
  -3  -3  13   -0.27   16.06
  -3   3  13   19.43   16.76
  -3   3  13   33.72   14.66
  -3  -3  12    8.41    7.80
  -3   3  12   13.42    8.66
  -3   3  12   15.93    9.18
   3   3 -11   97.83   24.57
  -3   3  11   91.48   25.69
  -3  -3  11  104.77   26.03
  -3   3  11   69.74   17.12
   3  -3 -10    3.86    7.74
   3   3 -10   28.62   12.92
  -3   3  10   21.66   13.20
  -3  -3  10   18.43   11.10
  -3   3  10   17.82    9.48
  -3  -3  10    8.61    6.36
   3  -3  -9   20.53   12.52
   3   3  -9    2.69    8.26
  -3   3   9    2.56    7.12
  -3  -3   9    4.67    4.51
  -3   3   9    3.06    3.90
   3  -3  -8   -0.58    8.36
   3   3  -8   -2.96    5.15
  -3  -3   8   14.87    8.93
  -3   3   8   -2.70    5.19
  -3   3   8    8.40    6.67
  -3  -3   8    6.71    5.59
   3   3  -7   59.20   14.91
   3  -3  -7   66.78   13.63
  -3   3   7   59.00   13.38
  -3   3   7   75.64   15.95
  -3  -3   7   58.71   15.14
   3  -3  -6  189.44   24.84
   3   3  -6  180.70   23.32
   3   3  -6  201.20   24.97
  -3   3   6  136.28   19.37
  -3  -3   6  173.90   23.33
  -3   3   6  195.89   24.71
   3  -3  -5   11.34    7.15
  -3  -3   5    9.87    5.41
   3   3  -5    0.19    3.19
  -3   3   5    9.19    6.76
   3   3  -5   10.67    3.85
  -3   3   5    7.02    4.68
   3   3  -4   19.21    5.83
   3  -3  -4   18.54    7.13
  -3  -3   4   15.14    6.28
  -3   3   4   14.68    5.59
  -3   3   4   20.95    7.31
   3  -3  -4   15.92    6.00
   3   3  -4   12.64    6.37
   3  -3  -3  552.73   31.81
  -3   3   3  614.45   33.81
  -3  -3   3  541.67   32.93
  -3   3   3  565.87   35.57
   3  -3  -3  609.63   26.12
   3   3  -3  612.49   33.19
   3   3  -2    3.73    2.75
  -3  -3   2    4.96    3.31
   3  -3  -2    5.83    1.96
   3   3  -2    4.09    3.04
   3  -3  -2    8.10    4.14
   3   3  -1    0.73    1.34
  -3  -3   1    4.13    3.01
   3   3  -1   -2.03    2.63
   3  -3  -1    1.44    1.59
  -3   3   1    2.07    2.08
  -3  -3   1    2.95    3.51
  -3   3   1    3.07    1.73
  -3   3   1    1.72    1.19
   3   3   0   45.16    6.30
  -3  -3   0   31.86    5.90
   3  -3   0   39.42    4.88
   3  -3   0   37.51    4.19
  -3   3   0   37.54    5.77
  -3  -3   0   39.12    8.10
  -3   3   0   25.00    6.40
  -3   3   0   40.30    5.76
  -3  -3   0   31.45    7.46
   3   3   0   40.93    8.27
  -3  -3  -1  964.37   34.25
  -3   3  -1  947.05   21.47
  -3  -3  -1  910.81   41.23
  -3   3  -1  929.58   39.84
  -3   3  -1  981.85   32.27
  -3  -3  -1 1009.84   29.21
   3   3   1  970.40   25.82
  -3  -3  -2  563.28   24.18
  -3   3  -2  579.24   27.92
  -3   3  -2  566.26   29.69
  -3  -3  -2  545.14   33.68
  -3  -3  -2  555.05   20.55
  -3   3  -3   18.25    2.72
  -3  -3  -3   20.34    4.26
  -3  -3  -3   20.43    4.08
   3   3   3   16.85    4.77
  -3  -3  -3   17.91    6.45
  -3  -3  -3   19.61    4.43
  -3   3  -3   16.25    4.96
  -3   3  -4   11.49    3.05
  -3  -3  -4    4.82    2.30
   3   3   4   13.88    4.49
  -3  -3  -4    9.72    3.69
  -3  -3  -4    9.74    3.73
  -3  -3  -4   16.38    6.27
  -3   3  -4   13.24    4.29
  -3  -3  -4   11.22    2.99
  -3   3  -5   10.34    4.26
   3  -3   5    5.69    2.05
   3   3   5    3.01    1.94
  -3  -3  -5    4.55    3.92
   3  -3   5    4.88    3.66
  -3  -3  -5    3.34    3.32
  -3   3  -5    2.21    2.07
  -3  -3  -5    4.18    1.17
  -3  -3  -5    3.85    2.93
  -3  -3  -5    4.04    1.47
   3   3   6   12.05    4.35
   3  -3   6   12.33    4.38
  -3  -3  -6   11.72    5.12
  -3   3  -6   14.27    4.58
  -3   3  -6   17.21    3.16
  -3  -3  -6   11.57    4.30
   3   3   7  163.21   20.46
   3  -3   7  194.89   19.06
  -3   3  -7  200.56   19.36
  -3  -3  -7  185.89   20.37
  -3   3  -7  172.56    8.51
   3   3   8   21.78    8.07
  -3   3  -8   31.54    8.91
  -3  -3  -8   20.40    8.14
   3  -3   9    5.89    4.99
   3   3   9   20.75   11.09
  -3   3  -9   18.57    6.75
  -3  -3  -9   10.25    5.01
   3  -3  10  -14.58   12.53
   3   3  10   15.09   12.56
  -3   3 -10  -13.82    9.76
  -3  -3 -10    0.91    6.37
  -3  -3 -11  -18.52   12.43
  -3   3 -11    6.09    7.22
  -3   4  14   21.37   18.95
  -3  -4  14  -20.31   24.22
  -3  -4  13   74.95   29.05
  -3   4  13   89.00   31.61
  -3   4  13   25.02   14.02
  -3   4  12   45.18   14.36
  -3  -4  12   41.19   17.01
   3   4 -11    2.22   10.04
  -3   4  11   26.91   13.09
  -3  -4  11   22.52   10.50
  -3   4  11    9.46    8.03
   3  -4 -10  -12.51   14.62
   3   4 -10   13.92   11.07
  -3   4  10    0.59    5.99
  -3  -4  10    9.41    6.64
  -3   4  10    0.61    5.66
  -3  -4  10    2.58    4.87
   3   4  -9    4.19    9.71
  -3  -4   9    2.20    4.03
  -3   4   9    9.02    6.81
  -3   4   9   10.09    7.02
  -3  -4   9    1.88    4.89
   3  -4  -8  175.38   26.00
   3   4  -8  210.33   30.78
  -3   4   8  271.37   33.39
  -3  -4   8  217.01   30.31
  -3   4   8  220.97   27.08
  -3  -4   8  247.03   25.23
  -3  -4   7  247.17   30.39
   3  -4  -7  216.16   28.20
   3   4  -7  212.26   28.19
  -3   4   7  254.18   30.77
   3   4  -7  205.96   29.36
  -3   4   7  249.04   26.15
  -3  -4   7  204.63   22.38
   3   4  -6   95.56   17.68
  -3  -4   6   49.12   12.74
   3   4  -6   68.73   16.97
  -3   4   6   88.08   15.00
  -3   4   6   67.32   14.55
   3  -4  -6   75.33   16.50
   3   4  -5    1.82    4.26
  -3  -4   5    0.10    4.45
   3   4  -5    0.99    4.58
  -3   4   5   -2.87    4.66
  -3   4   5    1.48    3.71
   3  -4  -5   -2.68    3.55
   3   4  -4   91.75   14.53
  -3  -4   4   95.38   15.92
  -3   4   4   79.11   13.69
   3   4  -4   82.80   14.56
  -3   4   4  104.73   15.48
   3  -4  -4  115.05   16.13
  -3  -4   3   31.20    7.97
   3   4  -3   30.88    7.95
  -3   4   3   31.29    8.81
   3   4  -3   31.62    8.08
   3  -4  -3   36.66    5.95
   3  -4  -3   26.74    7.81
  -3   4   3   38.38    9.05
   3   4  -2   27.98    6.25
   3  -4  -2   24.46    3.97
   3   4  -2   38.64    9.13
  -3  -4   2   26.79    7.30
   3  -4  -2   26.40    6.28
   3   4  -1   63.15    8.95
  -3   4   1   46.70    5.30
   3  -4  -1   47.99    5.21
  -3  -4   1   35.62    8.28
  -3   4   1   43.23    9.77
   3  -4  -1   52.46    7.85
  -3   4   1   53.17    8.20
   3  -4   0    7.47    2.50
   3   4   0    4.95    2.15
  -3  -4   0    7.12    4.44
  -3   4   0   11.28    3.28
  -3   4   0    2.33    1.76
  -3   4   0    9.14    2.78
  -3  -4   0    7.32    4.19
  -3  -4  -1   66.38    8.02
  -3   4  -1   70.31    7.34
  -3  -4  -1   71.22   10.49
  -3   4  -1   75.19    8.31
   3   4   1   70.75   11.21
  -3   4  -1   67.41   10.92
   3   4   1   74.24    7.97
  -3  -4  -2  269.45   18.88
  -3   4  -2  295.43   21.86
  -3  -4  -2  292.47   24.81
  -3  -4  -2  267.05   17.35
  -3  -4  -2  276.73   16.05
  -3  -4  -3   20.92    4.47
  -3   4  -3   20.68    3.24
   3   4   3   13.88    4.58
  -3  -4  -3   27.78    6.70
  -3  -4  -3   23.00    7.72
  -3  -4  -3   17.68    3.87
  -3   4  -3   22.55    6.42
  -3   4  -4   52.80    6.12
  -3  -4  -4   43.86    7.64
   3   4   4   48.78    9.64
  -3  -4  -4   52.10    9.06
   3  -4   4   45.70    5.15
   3  -4   4   51.12    5.46
  -3  -4  -4   45.18   10.87
  -3   4  -4   50.95    8.55
  -3  -4  -4   49.79    5.78
  -3   4  -5   48.96    6.98
   3  -4   5   41.60    7.40
   3  -4   5   47.31    6.93
   3   4   5   49.62    9.62
  -3  -4  -5   55.96    9.69
  -3  -4  -5   50.15   12.88
  -3  -4  -5   44.89    4.70
  -3   4  -5   50.08    7.75
  -3  -4  -5   45.75    3.68
  -3  -4  -5   50.31    8.80
  -3   4  -6    2.14    1.97
   3  -4   6    1.44    2.99
   3   4   6    1.36    5.88
  -3  -4  -6    1.27    3.67
  -3  -4  -6  -11.68    7.82
  -3  -4  -6   -1.16    2.17
  -3   4  -6    4.64    3.10
   3   4   7    7.50    6.53
   3  -4   7   -2.43    2.49
  -3  -4  -7   -0.44    2.98
  -3   4  -7    0.75    3.48
  -3   4  -7   -0.08    1.39
  -3  -4  -7    5.83    3.36
   3   4   8    2.19    4.90
  -3  -4  -8    9.74    6.29
  -3   4  -8   13.48    5.90
  -3  -4  -8    6.88    4.37
   3   4   9   49.62   13.61
   3  -4   9   99.42   18.24
  -3  -4  -9   53.73   13.27
  -3   4  -9   83.45   14.82
   3   4  10   51.21   16.26
   3  -4  10   47.99   14.25
  -3   4 -10   63.08   15.13
  -3  -4 -10   43.90   12.99
  -3   4 -11   -1.84    7.61
  -3  -4 -11   -7.42    8.65
  -3  -5  14   -9.30   17.17
  -3   5  14  -16.09   19.30
  -3   5  13   15.33   16.51
  -3  -5  13   25.84   18.55
  -3   5  13   -2.42   10.95
  -3  -5  12   -4.17    8.90
  -3   5  12   -6.62    9.04
   3   5 -11   -9.16   15.95
  -3  -5  11    4.39   11.00
  -3   5  11   -4.21    4.58
   3   5 -10    1.10    8.49
   3  -5 -10   -7.27    6.86
  -3   5  10    4.41    6.39
  -3  -5  10    9.35   13.04
  -3   5  10   -0.60    6.11
  -3  -5  10    3.28    5.29
   3  -5  -9   28.93    8.70
   3   5  -9   27.13   12.14
  -3   5   9   31.31   13.82
  -3  -5   9   45.24   13.83
  -3   5   9   29.11    9.27
  -3  -5   9   36.37   10.60
   3   5  -8   46.69   15.51
   3  -5  -8   33.93   14.12
  -3   5   8   50.59   14.36
  -3  -5   8   45.07   14.38
  -3   5   8   42.89   12.45
   3   5  -8   39.14   16.80
   3   5  -7  230.92   29.10
  -3  -5   7  223.27   29.84
  -3   5   7  245.26   30.20
   3  -5  -7  268.33   31.08
  -3   5   7  290.81   29.47
  -3  -5   7  239.81   24.46
  -3  -5   6    9.44    4.95
   3   5  -6   -2.47    4.49
  -3   5   6    6.89    3.38
   3  -5  -6   -4.93    5.11
   3   5  -6    4.85    5.50
  -3   5   6    5.20    4.76
  -3  -5   6    5.52    2.93
   3  -5  -5  323.23   29.20
  -3   5   5  320.51   29.96
  -3  -5   5  349.69   31.77
  -3   5   5  358.87   30.48
   3   5  -5  360.09   32.92
  -3  -5   5  340.40   26.95
   3   5  -5  360.61   31.24
  -3  -5   4    0.43    2.49
   3   5  -4    3.58    4.98
  -3   5   4   -2.62    2.06
   3  -5  -4    3.62    3.95
  -3   5   4   -1.77    2.98
   3   5  -4    3.48    3.61
  -3  -5   4    1.31    2.54
   3  -5  -3  266.65   23.16
  -3  -5   3  224.71   22.54
  -3   5   3  259.84   23.55
  -3   5   3  248.47   24.00
   3   5  -3  335.39   26.91
   3  -5  -3  247.95   14.53
  -3  -5   3  211.85   21.81
   3   5  -3  252.19   22.24
   3   5  -2    0.81    1.29
  -3  -5   2   -1.13    1.76
  -3   5   2   -0.69    1.58
   3  -5  -2    4.29    2.82
   3  -5  -2    1.34    1.05
  -3   5   2    0.85    1.58
   3   5  -2    5.00    3.62
   3  -5  -1  133.31   13.32
  -3   5   1  150.27   14.96
   3   5  -1  170.53   18.19
  -3  -5   1  159.61   16.49
   3   5  -1  156.70   14.41
  -3  -5   1  147.25   15.08
   3  -5  -1  144.03   12.46
   3   5   0    6.71    2.79
  -3  -5   0   14.01    4.06
   3  -5   0    8.04    2.54
   3  -5   0    8.82    3.17
  -3  -5   0    2.62    2.81
   3   5   0    5.31    3.54
  -3   5   0   10.74    2.21
   3  -5   1  779.27   22.79
  -3  -5  -1  788.23   37.84
  -3  -5  -1  833.14   42.00
  -3   5  -1  837.11   39.13
   3   5   1  879.20   42.00
  -3   5  -1  821.46   26.30
  -3  -5  -1  835.54   33.40
  -3  -5  -1  895.90   32.79
   3  -5   1  807.65   21.23
   3   5   1  834.11   29.72
  -3  -5  -2   -0.60    0.87
   3  -5   2    0.17    0.98
   3  -5   2    1.06    1.12
  -3  -5  -2   -0.87    3.33
  -3  -5  -2    0.40    2.90
  -3  -5  -2   -1.17    1.23
  -3   5  -2    1.99    1.54
  -3   5  -2   -1.21    2.48
   3  -5   3   96.34    7.08
   3  -5   3   98.96    7.34
   3   5   3   91.79   13.61
  -3  -5  -3  113.74   13.91
  -3  -5  -3  119.08   17.27
  -3   5  -3  108.22    8.42
  -3  -5  -3  120.73   12.11
  -3  -5  -3  104.85    9.85
  -3   5  -3  110.61   13.44
  -3   5  -4    8.85    3.02
  -3  -5  -4    7.12    3.69
   3   5   4    5.08    2.07
  -3  -5  -4    7.10    4.60
   3  -5   4    7.20    3.22
   3  -5   4    0.72    1.21
  -3  -5  -4   15.47    6.48
   3  -5   4    8.56    4.24
  -3   5  -4    6.09    3.92
  -3  -5  -4    5.30    1.96
   3  -5   5  160.66   13.46
  -3  -5  -5  175.43   18.80
   3  -5   5  188.61   16.29
   3   5   5  181.69   21.13
  -3  -5  -5  177.70    8.68
  -3  -5  -5  172.09   23.15
  -3   5  -5  168.43   14.67
  -3  -5  -5  166.68   11.14
  -3   5  -5  190.60   14.64
  -3  -5  -5  181.78   17.10
  -3   5  -6    4.08    3.57
   3  -5   6   -1.17    2.62
   3   5   6   -0.10    4.07
  -3  -5  -6    4.05    3.25
  -3  -5  -6    2.21    4.21
  -3  -5  -6   -0.39    2.96
  -3   5  -6    0.94    1.48
   3  -5   7   97.67   14.06
   3   5   7  124.85   19.76
  -3  -5  -7   80.96   14.20
  -3   5  -7  104.91   14.36
  -3   5  -7   98.56    9.41
  -3   5  -8   60.04   11.78
   3   5   8   59.22   14.74
  -3  -5  -8   57.12   12.51
  -3  -5  -8   36.41   13.62
  -3  -5  -8   43.97   10.46
  -3   5  -8   50.98    6.20
   3   5   9   21.64   11.34
   3  -5   9   20.48   10.59
  -3  -5  -9   13.22    8.49
  -3   5  -9   17.34    7.07
  -3  -5  -9   14.99    7.22
   3   5  10    2.40    8.88
   3  -5  10   11.84   10.47
  -3  -5 -10   -8.19    9.58
  -3   5 -10   -1.27    7.44
  -3  -5 -10   12.62    8.48
  -3   5 -11   13.09    9.59
  -3  -5 -11   23.95   10.23
  -3  -6  14   35.43   23.33
  -3   6  14    9.78   15.75
  -3   6  13   38.83   21.13
  -3  -6  13   62.21   29.09
  -3   6  13   13.87   11.09
  -3   6  12    5.27   14.11
  -3  -6  12   -1.99   13.10
  -3   6  12   -1.35    8.57
  -3   6  11    2.33    8.56
  -3  -6  11   15.36   12.46
  -3   6  11    6.18    5.61
   3   6 -10  114.09   26.78
   3  -6 -10   69.66   16.22
  -3   6  10   82.70   22.14
  -3  -6  10  128.81   29.48
  -3   6  10  106.73   20.08
   3  -6  -9   66.37   17.38
  -3   6   9   54.59   17.15
  -3  -6   9   60.25   18.27
  -3   6   9   68.72   15.47
  -3  -6   9   65.10   13.34
   3   6  -8    4.83    7.15
  -3   6   8   -0.81    3.69
  -3  -6   8    4.68    6.00
   3  -6  -8    2.31    4.75
   3   6  -8  -10.70    8.36
  -3   6   8   11.60    6.89
  -3  -6   8   18.04    7.66
   3   6  -7   51.35   12.01
  -3  -6   7   43.40   13.37
  -3   6   7   46.18   13.99
   3  -6  -7   63.94   17.84
   3   6  -7   68.93   16.65
  -3   6   7   60.09   13.65
  -3  -6   7   57.70   12.06
   3   6  -6   15.36    4.39
  -3  -6   6   15.08    8.50
   3  -6  -6   17.93    7.50
  -3   6   6   13.70    6.24
   3   6  -6    7.34    5.62
  -3  -6   6    7.41    4.37
   3  -6  -5  256.58   27.04
  -3   6   5  244.35   27.54
  -3  -6   5  263.13   29.50
  -3   6   5  262.41   25.84
   3   6  -5  263.84   28.56
   3   6  -5  271.82   28.10
  -3  -6   5  250.26   23.51
   3  -6  -4  486.67   34.33
  -3  -6   4  466.71   34.78
  -3   6   4  504.97   35.92
  -3   6   4  470.92   34.35
   3   6  -4  487.40   36.50
  -3  -6   4  426.35   30.12
   3   6  -4  487.51   34.46
   3   6  -3   12.85    5.66
  -3  -6   3   13.45    5.38
  -3   6   3   12.37    5.93
   3  -6  -3   18.48    6.40
   3  -6  -3    9.96    2.54
  -3  -6   3   12.03    7.31
  -3   6   3   11.62    7.89
   3   6  -3   18.67    6.33
  -3  -6   3   10.69    6.14
  -3   6   2  429.70   28.88
   3  -6  -2  431.07   27.74
  -3   6   2  466.16   32.43
  -3  -6   2  522.86   33.96
   3   6  -2  503.16   33.24
  -3  -6   2  440.74   28.66
   3   6  -2  430.53   27.65
  -3  -6   2  434.87   29.59
   3  -6  -1  277.34   20.39
  -3   6   1  285.28   22.24
  -3  -6   1  278.25   27.75
  -3  -6   1  319.84   26.50
  -3   6   1  278.85   24.54
   3   6  -1  272.86   24.56
  -3  -6   1  262.04   20.68
  -3  -6   1  265.62   21.37
   3   6  -1  277.25   20.18
   3  -6  -1  277.52   18.57
  -3  -6   0   64.53   10.35
   3   6   0   64.06    8.92
   3  -6   0   82.10    9.98
  -3   6   0   89.93   11.55
  -3  -6   0   73.10   12.82
  -3  -6   0   83.47   13.83
   3   6   0   75.56   12.57
  -3   6   0   80.21    4.98
   3  -6   0   95.10   14.71
   3  -6   0   74.49    8.40
  -3  -6   0   79.94   11.17
  -3   6   0   87.49   13.26
  -3  -6  -1    6.27    2.60
   3  -6   1    8.47    2.55
   3   6   1   11.36    3.79
  -3   6  -1    7.13    3.55
   3  -6   1    6.12    2.43
  -3  -6  -1    7.03    3.97
   3  -6   1    3.84    2.08
  -3  -6  -1    2.36    2.71
  -3   6  -1    7.19    2.51
   3   6   1   -0.46    2.78
  -3  -6  -1    2.91    2.41
  -3  -6  -2   36.73    6.80
   3  -6   2   31.53    4.77
   3  -6   2   32.90    5.30
  -3  -6  -2   28.30    7.40
  -3  -6  -2   36.01    9.54
   3  -6   2   42.35   11.20
  -3  -6  -2   30.97    6.51
  -3   6  -2   23.32    4.38
  -3  -6  -3  337.59   25.33
   3  -6   3  321.23   16.15
   3  -6   3  333.60   17.31
   3   6   3  345.55   27.76
  -3  -6  -3  359.48   18.36
   3  -6   3  345.55   27.54
  -3  -6  -3  341.37   30.85
  -3   6  -3  338.02   16.45
  -3  -6  -3  368.31   22.19
  -3   6  -4    2.31    1.73
  -3  -6  -4    5.18    3.56
   3   6   4    4.77    2.65
  -3  -6  -4    0.81    1.75
   3  -6   4    1.67    2.18
   3  -6   4    2.08    1.35
   3  -6   4    3.46    3.05
  -3  -6  -4    6.74    7.34
  -3   6  -4    2.37    2.89
  -3  -6  -4    1.85    1.09
   3  -6   5  459.12   24.74
   3   6   5  548.68   38.77
  -3  -6  -5  499.48   33.69
   3  -6   5  463.81   27.36
   3  -6   5  522.67   33.51
  -3  -6  -5  550.21   41.97
  -3  -6  -5  443.72   15.86
  -3   6  -5  489.61   26.65
  -3   6  -5  489.39   24.77
  -3  -6  -5  459.43   28.05
  -3   6  -6   44.16    7.64
   3  -6   6   39.46    8.95
   3   6   6   37.96   11.30
  -3  -6  -6   34.75   10.56
   3  -6   6   42.18    8.01
  -3  -6  -6   42.62   12.56
  -3  -6  -6   38.99    8.85
  -3   6  -6   39.64    6.94
  -3   6  -7  165.33   17.43
   3  -6   7  129.35   16.57
   3   6   7  136.41   21.80
  -3  -6  -7  161.67   21.04
  -3  -6  -7  141.69   24.98
  -3  -6  -7  127.56   16.89
  -3   6  -7  140.01   12.56
  -3   6  -8  142.30   18.46
   3   6   8  116.19   21.14
  -3  -6  -8  133.92   20.34
  -3  -6  -8  124.77   23.71
  -3   6  -8  125.69   11.14
  -3  -6  -8  122.10   18.05
  -3   6  -9   20.32    9.11
   3  -6   9   34.07   12.35
   3   6   9   13.48    6.77
  -3  -6  -9   24.35    9.04
  -3  -6  -9   20.85   12.63
  -3  -6  -9    5.23    3.77
  -3   6 -10    6.56    9.21
  -3  -6 -10    8.17    6.92
   3   6  10   -1.52    9.97
   3  -6  10   15.16    9.50
  -3  -6 -10    7.43   10.48
  -3  -6 -10  -10.38    9.48
  -3   6 -11    3.63    7.36
  -3  -6 -11    4.15   10.78
  -3  -6 -11   -4.22    9.44
  -3   7  14   54.40   35.12
  -3  -7  14    7.64   15.15
  -3   7  13   -1.50   16.01
  -3  -7  13  -16.75   19.32
  -3   7  13    2.04    8.77
  -3   7  12   21.55   13.39
  -3  -7  12   59.13   24.63
  -3   7  12   36.31   13.28
  -3   7  11   27.74   18.86
  -3  -7  11   22.43   17.35
  -3   7  11   15.09    9.20
  -3   7  10   10.30    9.48
  -3  -7  10   10.64   10.78
  -3   7  10    3.81    5.96
  -3  -7   9   80.02   22.09
  -3   7   9  110.55   23.24
   3  -7  -9   74.93   17.90
  -3   7   9   72.74   15.89
  -3  -7   9  100.14   18.38
   3   7  -8   12.76    6.39
  -3  -7   8   -3.54    7.45
  -3   7   8   -2.37    3.26
  -3   7   8   12.44    5.03
  -3  -7   8    2.86    3.33
  -3  -7   7   36.81   13.83
   3   7  -7   41.25   13.03
   3  -7  -7   60.14   15.58
  -3   7   7   47.48   15.03
   3   7  -7   39.07   13.78
  -3   7   7   37.52   10.94
  -3  -7   6    2.24    6.24
   3   7  -6   18.34   10.50
  -3   7   6    2.21    3.72
   3  -7  -6    8.52    7.00
   3   7  -6    5.36    6.90
  -3   7   6   12.76    7.22
  -3  -7   6    3.27    2.46
  -3  -7   5   20.89    8.55
   3   7  -5   43.60   12.39
  -3   7   5   53.64   12.94
   3  -7  -5   48.05   11.89
  -3   7   5   55.53   12.34
   3   7  -5   37.85   12.34
  -3  -7   5   38.48    9.39
   3   7  -4  134.53   18.29
  -3  -7   4  118.69   19.18
   3  -7  -4  145.40   20.15
  -3   7   4  144.14   19.94
  -3   7   4  135.69   18.80
   3   7  -4  126.93   20.65
  -3  -7   4  132.64   16.95
   3   7  -3   92.40   14.59
  -3  -7   3  113.30   16.43
  -3   7   3  120.41   17.31
   3  -7  -3  104.42   15.31
  -3  -7   3  100.87   16.44
   3  -7  -3  102.89    8.25
  -3   7   3   95.68   15.02
   3   7  -3  110.00   16.48
  -3  -7   3   91.52   13.63
  -3  -7   2   -1.21    1.63
   3   7  -2    4.97    3.44
   3  -7  -2    0.89    3.07
  -3   7   2    1.59    2.80
   3   7  -2    2.18    4.56
  -3  -7   2   -0.09    3.39
  -3  -7   2    2.28    4.71
  -3   7   2    4.00    2.23
   3   7  -1   35.12    7.89
   3  -7  -1   46.47    7.51
  -3  -7   1   34.03    7.90
  -3   7   1   35.77    8.66
  -3  -7   1   48.31   12.91
   3  -7  -1   36.84    9.00
   3  -7  -1   33.55    9.20
   3   7  -1   37.58    9.27
  -3  -7   1   36.36    9.34
  -3  -7   1   31.66    7.84
  -3   7   1   39.04    9.27
  -3  -7   0   42.67    8.78
   3  -7   0   42.76    6.97
   3   7   0   43.99    8.09
   3  -7   0   45.91    7.86
  -3   7   0   57.86   10.23
   3   7   0   41.57    9.99
   3  -7   0   57.78   12.95
  -3  -7   0   54.62   11.51
  -3  -7   0   41.66    8.25
  -3   7   0   52.96   10.91
   3   7   1   26.42    6.41
   3  -7   1   10.59    2.85
  -3  -7  -1   24.54    6.87
   3  -7   1   18.78    4.97
  -3  -7  -1   19.09    6.81
  -3   7  -1   17.86    5.36
  -3  -7  -1   10.52    5.19
   3  -7   1   14.14    5.62
  -3   7  -1   16.93    3.35
   3   7   1   24.40    7.91
  -3   7  -1   19.05    6.89
   3  -7   2   23.34    4.98
  -3  -7  -2   26.72    6.39
  -3  -7  -2   16.21    6.38
   3   7   2   14.07    6.89
   3  -7   2   22.85    4.91
  -3  -7  -2   24.63    7.35
   3  -7   2   22.71    7.70
  -3   7  -2   19.16    4.33
  -3   7  -2   27.38    6.96
  -3  -7  -2   23.27    5.40
   3  -7   3   -1.87    2.68
  -3   7  -3    4.05    2.18
  -3  -7  -3    5.66    4.18
   3  -7   3    4.42    3.27
   3   7   3   -0.74    3.12
  -3  -7  -3    3.23    4.74
  -3  -7  -3    7.12    4.24
   3  -7   3    7.73    3.05
  -3   7  -3    1.78    1.42
  -3  -7  -3    2.73    1.78
   3  -7   4  137.09   13.01
   3   7   4  118.96   18.46
  -3  -7  -4  132.69   18.20
   3  -7   4  123.45   13.34
  -3  -7  -4  126.48   20.72
   3  -7   4  121.99   16.55
  -3   7  -4  137.79   15.59
  -3  -7  -4  135.89   11.26
  -3  -7  -4  135.52   15.29
  -3   7  -4  136.60   12.26
   3  -7   5  382.26   23.94
  -3  -7  -5  420.90   32.50
   3  -7   5  380.14   26.68
   3   7   5  394.93   34.85
   3  -7   5  403.70   30.85
  -3  -7  -5  350.80   35.58
  -3  -7  -5  361.94   16.30
  -3   7  -5  380.14   24.64
  -3  -7  -5  405.58   27.47
  -3   7  -5  387.46   22.95
  -3   7  -6  123.40   14.22
  -3  -7  -6  123.77   16.06
  -3  -7  -6  146.92   20.33
   3  -7   6  127.31   15.51
   3   7   6  116.51   20.44
   3  -7   6  127.36   17.11
  -3  -7  -6  108.86   20.22
   3  -7   6  135.33   18.16
  -3   7  -7   19.64    7.19
  -3  -7  -7   17.02    6.76
   3   7   7    6.62    6.43
   3  -7   7   20.07    7.43
   3  -7   7   34.12   10.20
  -3  -7  -7   25.55   10.80
  -3  -7  -7   11.33    4.76
  -3   7  -8   20.99    7.47
   3   7   8   19.56    7.95
  -3  -7  -8   18.19    9.00
  -3  -7  -8    2.94    6.11
  -3   7  -8   15.10    4.52
  -3  -7  -8   22.72    8.36
  -3   7  -9   66.17   14.09
   3  -7   9   68.28   15.90
   3   7   9   75.72   21.32
  -3  -7  -9   85.66   18.72
  -3  -7  -9   65.39   20.49
  -3  -7  -9   78.89   16.28
  -3  -7 -10    4.99   11.45
  -3   7 -10   27.78    9.22
   3  -7  10   28.07   14.09
   3   7  10   23.45   14.06
  -3  -7 -10   30.89   16.71
  -3  -7 -11   20.77   13.05
  -3  -7 -11   -9.05    8.97
  -3   8  14  -17.68   23.13
  -3   8  13   31.01   20.08
  -3  -8  13    0.85   17.87
  -3   8  12    4.14   10.17
  -3   8  12   -0.12    5.68
  -3  -8  11    7.38    8.23
  -3   8  11   11.26    7.22
  -3   8  10   10.16    7.17
  -3  -8  10  -10.28    8.23
   3   8 -10    1.69   10.86
  -3   8  10   -5.03    6.31
  -3   8   9    5.32    7.19
  -3  -8   9    8.73   10.79
   3  -8  -9   24.31   13.88
  -3   8   9    5.93    6.29
  -3   8   8   40.90   15.32
   3  -8  -8   61.43   14.67
  -3  -8   8   18.28   12.38
   3   8  -8   49.51   17.02
  -3  -8   8   39.70   12.53
  -3   8   8   32.49   11.91
  -3  -8   7    6.60    7.83
   3   8  -7    5.82    7.36
  -3   8   7   -2.78    6.16
   3  -8  -7    1.01    3.87
   3   8  -7   -2.78    8.64
  -3  -8   7    1.31    3.06
  -3   8   7   -8.06    5.96
  -3   8   6   42.58   13.06
   3  -8  -6   50.75   13.45
  -3  -8   6   23.08   12.98
   3   8  -6   43.98   13.32
  -3  -8   6   37.70   10.36
  -3   8   6   59.15   12.49
   3   8  -5  194.08   24.41
  -3  -8   5  188.80   26.54
  -3   8   5  163.02   23.13
   3  -8  -5  199.95   24.92
   3   8  -5  181.53   25.64
  -3  -8   5  189.69   20.45
  -3   8   5  163.81   21.13
   3   8  -4    0.28    3.63
  -3  -8   4    1.33    3.47
  -3   8   4   -0.75    3.80
   3  -8  -4    5.28    3.31
   3   8  -4    4.57    4.66
  -3  -8   4    1.23    3.82
  -3   8   4   -2.15    3.62
   3  -8  -3  980.98   48.21
  -3   8   3  866.46   49.26
   3   8  -3 1017.98   52.36
   3  -8  -3  892.22   22.53
  -3   8   3  926.02   47.94
  -3  -8   3  934.01   51.36
  -3  -8   3  852.35   48.10
   3   8  -3  835.51   44.31
   3  -8  -3  849.31   40.45
  -3  -8   3  929.63   42.63
  -3  -8   2  129.73   17.70
   3   8  -2  151.21   17.06
   3  -8  -2  160.13   18.62
  -3  -8   2  178.87   26.07
  -3   8   2  132.09   18.05
   3   8  -2  134.33   19.19
  -3  -8   2  155.21   20.33
   3  -8  -2  198.82   22.55
  -3  -8   2  135.68   16.38
  -3   8   2  140.87   18.16
   3   8  -1   45.89    9.56
  -3  -8   1   32.92    9.12
  -3   8   1   33.58    8.67
   3  -8  -1   50.27   10.43
  -3  -8   1   56.67   14.89
   3   8  -1   36.91   10.12
   3  -8  -1   63.77   13.83
  -3  -8   1   51.53   10.67
  -3  -8   1   34.13    7.50
  -3   8   1   53.98   11.51
  -3   8   0  336.66   27.02
   3  -8   0  349.04   24.46
  -3  -8   0  313.98   30.70
   3  -8   0  354.73   30.11
  -3   8   0  357.23   27.72
   3   8   0  306.53   27.16
  -3  -8   0  349.78   29.07
   3  -8   0  350.89   20.85
  -3  -8   0  325.16   25.49
  -3  -8   0  324.51   22.96
   3   8   0  336.99   23.25
   3  -8   1 1512.41   48.54
  -3   8  -1 1513.38   55.90
   3  -8   1 1527.96   62.75
  -3   8  -1 1529.34   57.73
   3   8   1 1632.46   63.91
  -3  -8  -1 1755.13   66.59
   3  -8   1 1533.51   43.10
  -3  -8  -1 1566.18   52.95
  -3  -8  -1 1499.29   47.54
   3   8   1 1512.51   49.43
  -3  -8  -2   20.36    5.70
   3  -8   2   21.21    5.29
  -3  -8  -2   17.37    6.98
   3  -8   2   16.53    4.99
  -3  -8  -2   24.75    8.70
   3  -8   2   18.85    7.39
  -3   8  -2   22.24    6.80
   3   8   2   13.99    4.78
  -3   8  -2   17.30    4.66
   3  -8   3  302.15   21.53
   3  -8   3  298.53   19.33
  -3  -8  -3  357.49   29.44
   3   8   3  302.93   30.65
  -3   8  -3  294.20   23.99
   3  -8   3  343.83   29.79
  -3  -8  -3  309.37   19.12
  -3  -8  -3  278.59   29.09
  -3   8  -3  284.77   17.93
  -3  -8  -3  302.52   22.60
   3  -8   4  173.24   15.45
   3  -8   4  177.13   17.30
  -3  -8  -4  166.39   20.78
   3   8   4  141.36   21.32
  -3  -8  -4  136.53   20.88
  -3  -8  -4  161.08   13.22
  -3   8  -4  161.75   17.63
   3  -8   4  177.79   21.45
  -3  -8  -4  153.91   17.34
  -3   8  -4  174.90   14.90
   3  -8   5  251.04   21.04
  -3  -8  -5  246.55   25.89
   3   8   5  231.43   28.73
  -3   8  -5  259.65   20.91
  -3  -8  -5  228.49   29.16
  -3  -8  -5  241.93   14.66
   3  -8   5  281.36   26.70
  -3  -8  -5  277.48   24.04
  -3   8  -5  254.98   19.34
  -3   8  -6   61.12   10.59
  -3  -8  -6   51.43   11.04
  -3  -8  -6   60.83   13.63
   3  -8   6   52.77   11.93
   3   8   6   43.50   12.83
   3  -8   6   51.62   10.43
  -3  -8  -6   32.74   10.92
   3  -8   6   52.74   11.91
  -3   8  -6   56.09    9.72
  -3  -8  -6   41.18    4.41
  -3   8  -7   52.15   10.53
  -3  -8  -7   52.79   12.07
  -3  -8  -7   95.05   18.30
   3   8   7   68.63   17.27
   3  -8   7   78.63   14.87
   3  -8   7   58.18   11.43
  -3  -8  -7   59.33   16.26
  -3   8  -7   66.94    9.92
  -3   8  -8   21.36    6.98
   3   8   8   22.87   12.74
  -3  -8  -8   43.54   11.51
   3  -8   8   40.35   12.15
  -3  -8  -8   24.05   13.09
  -3   8  -8   25.58    6.51
  -3  -8  -8   29.76    9.72
  -3   8  -9   24.24    8.61
   3  -8   9   40.54   14.24
  -3  -8  -9   34.08   14.04
   3   8   9   35.80   12.92
  -3  -8  -9   42.77   19.17
  -3  -8  -9   19.98    8.34
  -3   8  -9   27.85    6.72
   3  -8  10    5.65    9.40
   3   8  10  -12.80   10.22
  -3  -8 -10   -5.75    9.21
  -3   8 -10   -0.23    6.99
  -3   9  14   32.49   24.68
  -3   9  13  -39.79   18.68
  -3  -9  13   52.98   28.43
  -3   9  12   38.35   23.05
  -3   9  12   22.52   10.17
  -3  -9  11   -8.87   12.97
  -3   9  11    5.63    9.96
  -3   9  11    4.36    6.71
  -3   9  10   48.92   19.62
  -3  -9  10   64.82   22.70
   3   9 -10   41.75   15.38
  -3   9  10   37.41   12.75
  -3   9   9   -4.09    6.25
  -3  -9   9  -14.35   10.16
   3   9  -9   -6.05    6.35
  -3   9   9    2.83    4.25
  -3   9   8    6.00    9.06
   3  -9  -8   15.58   10.05
  -3  -9   8   -9.11    9.19
   3   9  -8    1.24    7.48
  -3   9   8    7.65    4.38
   3   9  -7   18.78    9.61
  -3  -9   7    6.69    6.09
  -3   9   7   19.77   12.27
   3   9  -7   11.08    8.91
  -3  -9   7    8.34    5.69
  -3   9   7   11.17    6.59
  -3  -9   6  250.67   31.77
   3   9  -6  254.37   30.55
  -3   9   6  268.30   32.22
   3  -9  -6  273.01   31.46
  -3   9   6  296.75   28.79
   3   9  -6  248.44   32.47
  -3  -9   5  244.87   28.95
   3   9  -5  242.21   28.37
  -3   9   5  227.87   28.16
   3  -9  -5  223.54   28.04
  -3   9   5  226.01   25.97
   3   9  -5  220.40   28.12
  -3  -9   5  249.83   25.61
   3   9  -4  141.23   20.33
  -3  -9   4  128.08   20.18
  -3   9   4  158.36   22.60
   3  -9  -4  157.14   21.55
   3   9  -4  141.90   21.75
  -3  -9   4  159.47   19.52
  -3   9   4  142.85   19.47
  -3  -9   3   22.97    8.69
   3   9  -3   20.72    7.44
   3  -9  -3   29.29    9.00
  -3   9   3   12.90    4.99
   3  -9  -3   23.21    2.80
   3  -9  -3   18.80    2.87
  -3  -9   3   23.34    9.31
   3   9  -3   39.50   10.16
   3  -9  -3   17.74    8.95
  -3  -9   3   30.08    8.61
   3  -9  -3   11.45    4.80
  -3   9   3   14.29    5.32
  -3  -9   2  101.36   15.99
   3   9  -2   95.45   14.57
  -3   9   2   99.38   16.97
   3  -9  -2   80.02   14.32
  -3  -9   2   68.86   16.03
   3  -9  -2   98.48   17.57
   3   9  -2   68.91   13.90
  -3  -9   2   90.35   15.70
  -3  -9   2   96.64   14.51
   3  -9  -2   94.35   13.18
  -3   9   2   64.98   12.74
   3  -9  -1  344.37   27.39
  -3   9   1  328.73   28.66
  -3  -9   1  310.89   33.80
   3  -9  -1  321.12   30.26
   3   9  -1  307.86   28.18
  -3   9   1  337.55   28.22
  -3  -9   1  295.92   28.39
   3   9  -1  288.42   23.31
  -3  -9   1  346.95   25.74
  -3  -9   1  324.72   27.51
   3  -9   0   54.76    8.97
  -3  -9   0   62.53   11.99
   3   9   0   57.50   10.30
  -3  -9   0   52.34   14.34
   3  -9   0   62.62   11.46
  -3   9   0   68.79   13.17
  -3  -9   0   62.57   12.63
   3   9   0   49.71   12.16
   3  -9   0   58.70   12.00
  -3   9   0   47.89   10.88
  -3  -9   0   49.46    9.56
   3  -9   1   81.94   10.60
  -3  -9  -1  107.50   14.84
   3   9   1   85.23   12.76
  -3  -9  -1  101.16   17.44
  -3   9  -1   89.17   14.90
   3  -9   1   94.00   12.52
   3   9   1   85.30   15.40
  -3  -9  -1   82.04   15.99
  -3   9  -1   65.99    6.91
   3  -9   1   85.93   15.51
  -3   9  -1   92.15   11.64
  -3  -9  -1   87.24   11.11
  -3   9  -1   85.80   13.50
  -3  -9  -2   15.75    6.52
   3  -9   2    8.80    3.25
   3  -9   2   10.05    4.67
   3  -9   2   12.30    6.29
  -3  -9  -2    0.85    4.70
  -3   9  -2   10.73    4.91
  -3  -9  -2    8.96    3.38
   3   9   2    7.65    4.57
  -3   9  -2   13.36    4.55
  -3  -9  -3   92.81   13.39
   3  -9   3  124.02   13.58
   3  -9   3  120.60   14.73
  -3  -9  -3  125.14   18.87
  -3  -9  -3  113.13   18.40
   3  -9   3  123.72   18.43
  -3   9  -3  111.56   12.46
  -3   9  -3  114.71   16.00
   3  -9   4    0.18    3.17
  -3   9  -4    0.83    1.47
  -3  -9  -4    1.27    1.49
   3  -9   4    8.65    6.38
  -3  -9  -4    4.93    5.95
   3   9   4   -1.23    4.21
   3  -9   4    6.25    5.37
  -3  -9  -4    0.96    3.96
  -3   9  -4    4.32    4.07
  -3  -9  -4    0.22    2.03
  -3   9  -5   82.50   11.46
   3  -9   5   85.46   13.03
  -3  -9  -5   84.66   13.69
   3   9   5   58.74   14.95
  -3  -9  -5   98.10   17.08
   3  -9   5   94.99   14.87
  -3  -9  -5   84.48   19.90
   3  -9   5  110.80   17.93
  -3  -9  -5   85.48    9.49
  -3   9  -5   81.47   12.04
  -3   9  -6    1.02    2.50
  -3  -9  -6    5.94    5.38
   3  -9   6   11.07    6.75
   3   9   6   -2.29    5.47
   3  -9   6   -0.51    4.70
  -3   9  -6   -0.19    2.01
  -3  -9  -6    3.98    1.80
  -3   9  -7    0.08    3.96
  -3  -9  -7    4.39    4.35
  -3  -9  -7    6.59    7.14
   3   9   7    2.33    5.61
   3  -9   7    5.10    5.98
   3  -9   7    7.01    8.81
  -3  -9  -7    8.68    7.10
  -3   9  -7    7.25    4.58
  -3   9  -8    6.20    5.18
  -3  -9  -8    3.89    4.44
   3   9   8    4.85   11.17
  -3  -9  -8   -0.14    7.12
   3  -9   8    6.54    6.11
  -3  -9  -8    4.07    4.55
  -3   9  -8   -0.19    2.47
  -3  -9  -9   -6.47    5.83
  -3   9  -9    5.50    6.41
   3  -9   9   -9.36    8.66
   3   9   9    5.56   10.32
  -3  -9  -9   -7.84    6.60
   3  -9   9  -11.64    8.82
  -3  -9  -9    3.51   10.31
  -3   9  -9    1.66    4.37
  -3   9 -10   13.08    8.52
  -3  -9 -10   21.08   13.37
  -3  -9 -10   13.35   13.00
  -3  -9 -10    6.34    8.19
  -3  10  14   52.59   29.04
  -3  10  13  -14.24   24.39
  -3 -10  13  -12.54   14.56
  -3  10  13   -2.43    8.80
  -3  10  12   20.26   17.46
  -3 -10  12    7.16   14.49
  -3  10  11   29.51   18.69
  -3 -10  11   38.49   13.95
  -3  10  11   26.71   10.77
  -3 -10  10   67.28   22.94
  -3  10  10   49.87   14.07
  -3  10   9   12.31   12.17
   3  10  -9   16.59   12.10
  -3 -10   9   18.98   13.24
  -3  10   9   11.11    6.89
  -3  10   8    0.76    6.56
   3 -10  -8   -7.01   10.44
  -3 -10   8   16.34   13.45
  -3  10   8    2.93    6.15
  -3  10   7   15.11    8.36
   3 -10  -7   23.28   11.09
  -3 -10   7   31.13   13.66
   3  10  -7   32.51   14.45
  -3  10   7   37.95   11.22
  -3 -10   7   17.40    6.33
  -3 -10   6    1.30    6.47
   3  10  -6   -0.90    4.17
  -3  10   6   -0.46    3.36
   3  10  -6    3.42    7.71
  -3 -10   6   -1.44    3.06
  -3  10   6   -5.09    4.73
  -3  10   5   83.68   19.03
   3 -10  -5   93.07   18.54
   3  10  -5   83.25   16.78
  -3 -10   5   68.83   18.12
  -3  10   5   67.71   14.29
   3  10  -4    4.81    5.21
  -3 -10   4   -1.27    3.53
   3 -10  -4    4.62    5.45
  -3  10   4   -0.89    2.65
   3  10  -4    5.93    5.54
   3 -10  -4    1.90    1.82
  -3 -10   4    9.37    6.02
  -3  10   4    2.41    4.95
   3 -10  -4    9.65    4.96
  -3 -10   3   43.77   11.44
   3  10  -3   58.17   12.14
  -3 -10   3   49.56   15.25
   3 -10  -3   68.66   14.35
  -3  10   3   64.57   15.47
   3 -10  -3   62.65   13.51
  -3 -10   3   60.07   13.33
   3  10  -3   45.87   12.53
   3 -10  -3   48.82    9.84
  -3 -10   3   63.39   11.49
  -3  10   3   52.20   11.76
   3  10  -2   56.51   12.08
   3 -10  -2   68.72   11.62
  -3 -10   2   63.13   13.56
  -3  10   2   68.25   14.32
   3 -10  -2   86.77   15.38
  -3 -10   2   58.74   16.81
   3  10  -2   78.37   15.47
   3 -10  -2   75.26   15.06
  -3 -10   2   73.80   14.32
  -3 -10   2   71.51   12.11
  -3  10   2   69.24   13.75
  -3 -10   1    7.87    6.62
   3  10  -1    2.31    3.59
   3 -10  -1    5.54    5.31
  -3  10   1    7.91    4.62
  -3 -10   1    2.59    5.85
   3  10  -1    2.86    5.39
   3 -10  -1   -1.21    3.54
  -3 -10   1    6.38    4.32
  -3  10   1    5.66    4.05
  -3 -10   1    3.48    2.78
   3 -10   0  602.25   36.57
  -3 -10   0  557.58   44.19
  -3  10   0  569.07   39.79
   3 -10   0  713.39   45.84
  -3 -10   0  549.57   30.33
  -3  10   0  576.18   37.41
   3  10   0  585.34   40.01
  -3 -10   0  535.81   39.11
   3  10   0  577.66   33.43
   3 -10   0  588.00   31.21
  -3 -10   0  621.82   38.06
   3 -10   1  102.14   13.04
  -3 -10  -1  114.34   15.70
  -3  10  -1   88.94   15.57
  -3 -10  -1   99.97   17.97
   3 -10   1   80.49   13.00
   3 -10   1   93.24   16.65
  -3 -10  -1   90.66   16.81
  -3  10  -1   99.47    7.05
   3  10   1  100.16   16.64
  -3  10  -1   81.80   14.31
  -3 -10  -1   95.16   12.40
   3  10   1  100.84   13.97
  -3  10  -1   94.40   12.59
  -3 -10  -2   38.23    9.68
   3 -10   2   20.25    5.30
  -3 -10  -2   31.81   10.43
   3 -10   2   24.08    6.74
  -3 -10  -2   27.36   10.10
   3 -10   2   46.53   13.06
  -3  10  -2   27.68    8.11
  -3 -10  -2   33.21    7.47
  -3  10  -2   26.30    6.93
   3  10   2   19.77    6.64
   3 -10   3  365.84   28.05
  -3 -10  -3  375.43   34.13
   3 -10   3  330.01   31.71
  -3 -10  -3  398.97   35.76
  -3  10  -3  332.07   27.30
  -3 -10  -3  327.28   22.00
  -3  10  -3  352.23   23.12
  -3 -10  -3  253.37   24.01
   3 -10   3  306.66   23.10
   3 -10   4    5.45    3.89
  -3  10  -4    7.81    3.95
  -3 -10  -4    9.37    5.65
   3 -10   4    5.56    5.17
  -3 -10  -4   -1.87    5.09
   3 -10   4    5.14    5.55
  -3  10  -4   -1.13    3.61
   3 -10   5   95.56   14.89
  -3 -10  -5  111.86   16.40
  -3  10  -5   91.20   12.76
   3 -10   5   92.38   14.80
  -3 -10  -5   95.96   19.56
   3 -10   5  102.65   17.95
  -3 -10  -5   79.57   10.47
  -3  10  -5   96.45   14.02
  -3  10  -6   83.23   12.84
   3 -10   6   81.49   14.86
  -3 -10  -6   64.45   14.02
   3  10   6   82.02   21.13
  -3 -10  -6   83.52   18.97
   3 -10   6   70.41   15.71
  -3 -10  -6   57.09   16.24
  -3  10  -6   68.51   11.57
  -3 -10  -6   50.59    7.26
  -3  10  -7   57.90   11.92
  -3 -10  -7   57.41   13.12
  -3 -10  -7   71.15   16.69
   3 -10   7   53.68   13.50
   3  10   7   51.49   16.16
   3 -10   7   56.45   14.97
  -3 -10  -7   47.59   14.64
  -3  10  -7   57.29   10.32
  -3  10  -8  -10.32    8.06
  -3 -10  -8    6.27    5.22
   3  10   8    4.57    6.88
  -3 -10  -8    4.10    8.67
   3 -10   8   -2.12    6.19
  -3 -10  -8    0.73    8.24
  -3  10  -8    5.80    5.41
  -3  10  -9  106.69   18.75
  -3 -10  -9   94.06   17.60
   3  10   9   76.47   22.86
  -3 -10  -9  117.74   23.08
   3 -10   9  102.60   21.40
   3 -10   9  121.09   19.21
  -3 -10  -9  106.37   27.54
  -3  10  -9   94.54   13.78
  -3  10 -10   74.27   16.79
  -3 -10 -10   60.54   16.30
  -3 -10 -10   97.35   26.99
  -3  11  13    3.36   16.95
  -3 -11  13   -1.49   15.48
  -3  11  13    9.20    9.89
  -3 -11  12   -0.27   11.73
  -3  11  12   19.36   11.50
  -3  11  11   13.13    8.58
  -3 -11  10   13.50   14.16
  -3  11  10   -9.50    8.22
  -3  11   9    5.32    5.55
   3  11  -9   13.13   10.52
  -3 -11   9   -7.97   11.37
  -3  11   9    5.54    8.13
  -3  11   8   -9.73   10.24
  -3 -11   8   -9.31   10.61
   3  11  -8    6.01    5.95
  -3  11   8    1.79    5.47
  -3  11   7   94.21   20.91
   3 -11  -7   72.88   18.02
  -3 -11   7   80.63   19.70
  -3  11   7  100.65   18.26
  -3 -11   6   46.62   13.44
   3  11  -6   53.34   15.99
   3 -11  -6   79.19   18.73
  -3  11   6   61.22   17.02
   3  11  -6   57.70   16.04
  -3  11   6   52.21   13.18
  -3 -11   6   60.18   12.75
   3  11  -5   12.17    7.77
  -3 -11   5   12.00    7.03
  -3  11   5   20.47    8.31
   3 -11  -5   11.62    4.28
   3  11  -5   16.95    8.94
  -3  11   5   10.50    5.43
   3 -11  -5    9.06    5.83
  -3 -11   5    4.97    4.84
   3  11  -4  138.40   20.36
  -3 -11   4  113.46   19.99
   3 -11  -4  149.47   22.80
  -3  11   4  113.30   20.60
   3 -11  -4  103.09    9.28
   3 -11  -4  104.04   19.40
   3 -11  -4  131.50   17.94
  -3  11   4  111.13   18.11
  -3 -11   3   26.03    9.84
   3  11  -3   27.60    8.71
  -3  11   3   32.63   11.33
   3 -11  -3   27.94   10.28
  -3 -11   3   33.95   12.27
   3 -11  -3   30.94    9.68
  -3 -11   3   28.52    9.74
   3  11  -3   27.81    9.60
   3 -11  -3   21.53    6.46
  -3  11   3   34.83   10.84
  -3 -11   3   14.57    5.13
   3  11  -2   50.68   12.07
   3 -11  -2   71.73   12.62
  -3 -11   2   67.33   13.71
  -3 -11   2   57.73   18.87
  -3  11   2   62.97   15.31
   3 -11  -2   79.88   15.66
   3  11  -2   71.30   14.53
   3 -11  -2   84.21   16.74
  -3 -11   2   67.20   15.58
  -3 -11   2   54.04   10.35
  -3  11   2   62.19   13.59
  -3  11   1  263.44   29.58
   3 -11  -1  267.73   26.57
  -3 -11   1  260.62   33.17
  -3 -11   1  257.12   22.50
   3 -11  -1  300.77   30.12
  -3  11   1  245.63   25.13
   3  11  -1  287.54   29.34
  -3 -11   1  278.69   29.42
   3  11  -1  224.42   22.82
  -3 -11   1  245.57   26.11
  -3 -11   0    0.09    3.58
   3  11   0   -0.53    2.86
  -3  11   0   -0.78    3.80
   3 -11   0    2.76    4.04
  -3 -11   0   -6.97    6.32
   3  11   0    1.32    2.60
   3 -11   0   -4.57    5.97
  -3 -11   0    4.88    5.71
  -3  11   0    3.89    4.91
  -3 -11   0    8.30    4.88
  -3 -11  -1  379.53   36.15
   3 -11   1  422.33   31.78
  -3  11  -1  434.98   36.26
   3 -11   1  440.13   37.69
  -3 -11  -1  369.24   25.84
  -3  11  -1  390.36   30.89
   3  11   1  401.36   35.05
  -3  11  -1  398.87   13.17
  -3 -11  -1  385.10   35.37
   3 -11   1  409.85   27.57
  -3 -11  -1  414.74   31.90
  -3  11  -1  410.03   27.09
   3  11   1  379.72   29.00
  -3 -11  -2    0.09    2.15
   3 -11   2    4.30    3.87
  -3 -11  -2    1.24    3.36
   3 -11   2   -1.47    2.84
   3  11   2    0.14    4.30
  -3  11  -2   -0.50    2.16
   3 -11   2    4.77    4.47
  -3 -11  -2   -2.34    5.08
  -3  11  -2    0.09    3.68
  -3 -11  -2    0.68    1.98
  -3  11  -2    2.26    1.84
  -3 -11  -3    9.38    5.51
   3 -11   3    4.73    2.80
  -3  11  -3   12.30    6.51
   3 -11   3   14.01    7.36
  -3 -11  -3   15.06    8.96
   3 -11   3    2.19    5.31
  -3 -11  -3   15.49    7.87
  -3  11  -3    6.52    3.57
  -3 -11  -3    5.63    4.40
  -3 -11  -4  372.04   35.82
   3 -11   4  331.38   29.51
   3 -11   4  320.97   26.17
   3 -11   4  371.65   34.52
  -3 -11  -4  376.73   36.18
  -3 -11  -4  323.59   22.88
  -3  11  -4  316.97   27.11
  -3  11  -4  350.67   25.26
  -3 -11  -4  313.05   28.35
   3 -11   5  379.08   30.41
  -3 -11  -5  465.03   41.20
   3 -11   5  416.76   37.70
  -3 -11  -5  306.53   35.73
  -3  11  -5  387.31   29.60
  -3  11  -5  391.94   28.03
  -3  11  -6   52.46   10.90
   3 -11   6   54.72   12.50
  -3 -11  -6   69.53   14.41
  -3 -11  -6   85.53   18.91
  -3 -11  -6   73.90   18.95
   3 -11   6   56.56   13.93
  -3  11  -6   53.91   10.59
  -3 -11  -6   60.00    8.63
  -3  11  -7   36.15    8.92
  -3 -11  -7   35.15   10.89
   3 -11   7   37.86   10.56
   3  11   7   43.30   15.48
   3 -11   7   29.29   12.70
  -3 -11  -7   42.73   15.27
  -3  11  -7   37.32    8.25
  -3  11  -8    0.79    4.98
  -3 -11  -8   -1.20    6.18
   3  11   8   -6.64   13.23
   3 -11   8    1.46    9.18
  -3 -11  -8   10.45   11.11
  -3  11  -8    0.57    4.91
  -3  11  -9   96.50   18.53
  -3 -11  -9  116.34   21.52
   3  11   9  102.75   26.92
   3 -11   9  110.89   22.62
   3 -11   9   91.26   20.65
  -3 -11  -9   97.01   26.48
  -3  11  -9   91.03   13.24
  -3  11 -10   -2.07   10.03
  -3 -11 -10    8.62    6.90
  -3 -11 -10   -5.50   10.70
  -3 -12  13  109.58   42.97
  -3  12  13   73.58   23.03
  -3  12  13   94.18   23.36
  -3  12  12  -14.82   20.57
  -3 -12  12   -8.82   21.06
  -3  12  12    2.58    6.86
  -3  12  11    4.00    9.67
  -3  12  11    0.39    5.60
  -3  12  10   -0.26    7.64
  -3 -12  10    8.13   12.45
  -3 -12   9   12.02    9.87
  -3  12   9    7.61    5.68
  -3  12   8   23.65   12.92
   3  12  -8   24.51   10.88
  -3 -12   8   18.43   10.74
  -3  12   8   30.80   10.63
  -3  12   7    0.57    5.54
   3 -12  -7   16.72   14.62
  -3 -12   7   16.50   12.17
   3  12  -7   -1.82    7.49
  -3  12   7   12.87    7.76
  -3 -12   6   -1.73    5.29
  -3  12   6    1.04    4.34
   3 -12  -6    4.05    8.71
   3 -12  -6   -3.25    2.12
  -3  12   6    1.15    3.35
   3  12  -5   85.31   19.11
  -3 -12   5   82.98   19.59
   3 -12  -5   87.89   18.21
  -3  12   5   78.29   19.19
   3  12  -5   98.03   20.19
   3 -12  -5   95.45   11.07
   3 -12  -5  109.49   17.49
  -3 -12   5   82.91   15.28
  -3  12   5   92.38   17.51
   3  12  -4   56.66   12.80
  -3 -12   4   61.63   16.47
  -3  12   4   75.99   17.75
  -3 -12   4   78.00   22.63
   3 -12  -4   62.47    7.20
   3  12  -4   70.15   16.64
   3 -12  -4   72.06   13.66
  -3 -12   4   71.84   13.00
  -3  12   4   78.95   16.26
  -3 -12   3  162.66   24.11
   3  12  -3  122.36   19.20
   3 -12  -3  142.11   19.21
  -3  12   3  160.82   26.09
   3 -12  -3  198.82   25.91
  -3 -12   3  182.08   30.74
  -3 -12   3  153.12   23.03
  -3  12   3  153.95   21.04
   3  12  -2  125.23   18.59
   3 -12  -2  141.19   18.06
  -3 -12   2  149.97   22.21
   3 -12  -2  171.02   23.40
  -3  12   2  140.24   22.63
  -3 -12   2  115.29   25.03
   3  12  -2  151.21   22.99
   3 -12  -2  153.08   22.57
  -3 -12   2  121.59   21.01
  -3 -12   2  156.34   18.56
  -3  12   2  148.12   20.23
  -3  12   1  297.64   32.85
   3 -12  -1  285.73   28.83
  -3 -12   1  256.62   34.21
  -3 -12   1  248.48   23.04
   3  12  -1  248.42   27.22
  -3  12   1  250.57   26.47
  -3 -12   1  261.34   30.02
   3 -12  -1  327.63   32.96
   3  12  -1  250.16   25.02
   3 -12  -1  289.62   25.51
  -3 -12   1  278.18   28.85
  -3 -12   0   10.85    5.79
   3  12   0    1.57    3.06
  -3  12   0    5.08    3.60
   3 -12   0   10.31    5.88
  -3 -12   0   -0.89    5.46
   3  12   0    4.41    4.07
   3 -12   0    9.09    8.48
  -3 -12   0   11.47    5.84
  -3  12   0   10.02    6.33
  -3 -12   0    5.84    3.64
  -3 -12  -1  280.64   33.00
  -3  12  -1  243.65   28.73
  -3 -12  -1  223.52   21.15
  -3  12  -1  250.82   25.66
  -3  12  -1  257.71   10.57
  -3 -12  -1  250.07   28.64
   3 -12   1  285.98   31.80
   3 -12   1  240.19   22.78
  -3 -12  -1  270.79   26.78
  -3  12  -1  249.50   22.45
  -3 -12  -2   50.30   12.14
   3 -12   2   54.25   10.72
  -3 -12  -2   58.75   15.42
   3  12   2   56.10   16.63
   3 -12   2   62.47   12.83
  -3  12  -2   51.65    8.13
   3 -12   2   55.19   14.03
  -3 -12  -2   46.99   11.26
   3  12   2   41.71   12.61
   3  12   2   60.14   12.35
  -3  12  -2   59.61   12.99
  -3 -12  -2   44.47    9.51
  -3  12  -2   44.28    9.14
  -3 -12  -3   89.86   16.07
  -3  12  -3   87.47   13.53
   3 -12   3   98.44   14.65
   3 -12   3  100.01   16.92
  -3 -12  -3  117.43   21.33
   3  12   3   56.72   17.11
  -3 -12  -3  131.95   22.72
  -3  12  -3   69.69   11.60
   3 -12   3  107.10   18.78
  -3  12  -3   95.41   14.50
  -3 -12  -3   92.40   13.67
   3 -12   4   12.17    5.11
  -3  12  -4   20.09    6.46
  -3 -12  -4   15.35    7.02
  -3 -12  -4   33.61   11.52
  -3 -12  -4   26.46   10.31
   3 -12   4    8.75    5.94
  -3 -12  -4   14.67    5.98
  -3  12  -4   11.33    6.11
   3 -12   5   59.66   13.48
  -3  12  -5   73.32   13.15
  -3 -12  -5   77.34   15.49
  -3 -12  -5   71.06   17.48
  -3 -12  -5   75.14   18.24
  -3 -12  -5   49.48    9.22
  -3  12  -5   54.74   10.97
   3 -12   6    7.50    6.12
  -3 -12  -6   16.63    8.13
  -3  12  -6    0.58    3.46
  -3 -12  -6   -4.69    7.57
  -3 -12  -6   15.35    9.97
  -3  12  -6   13.25    6.58
  -3 -12  -6    8.11    6.30
  -3  12  -7   50.82   12.58
  -3 -12  -7   45.65   11.94
   3 -12   7   62.07   15.14
  -3 -12  -7   41.86   14.90
  -3 -12  -7   67.52   18.24
  -3 -12  -7   48.23    7.04
   3 -12   7   57.28   17.16
  -3  12  -7   64.12   11.44
  -3  12  -8   12.68    7.59
  -3 -12  -8   15.65    7.55
  -3 -12  -8    5.26    8.81
   3 -12   8   24.58   12.67
  -3 -12  -8   14.33    9.59
   3 -12   8   -7.57    7.40
  -3  12  -8    7.76    4.45
  -3  12  -9   75.41   16.39
   3 -12   9   89.50   21.36
   3  12   9   66.22   21.46
  -3 -12  -9  107.80   25.64
   3 -12   9  105.78   22.89
  -3  12  -9  112.86   16.03
  -3 -12 -10   11.81   11.42
  -3  13  13    5.80   22.42
  -3 -13  12   29.67   27.31
  -3  13  12    8.28   19.13
  -3  13  12   42.94   18.65
  -3 -13  11   -0.26   16.07
  -3  13  11   33.61   17.88
  -3  13  11   -5.57    7.60
  -3  13  10    9.16   14.20
  -3 -13  10  -13.19   12.60
  -3  13  10   -0.40    5.40
  -3  13   9   -5.92    8.42
  -3 -13   9    4.34    7.38
   3  13  -8    9.58   12.25
  -3 -13   8   19.22   12.94
   3 -13  -8    5.50    5.37
  -3  13   8   21.01    7.38
  -3 -13   7   10.39    9.96
   3  13  -7    1.40    5.73
  -3  13   7    0.20    7.79
   3 -13  -7    6.68    4.79
  -3  13   7   11.23    6.34
   3 -13  -7    8.10    5.50
   3  13  -6   17.12   10.74
  -3 -13   6   -2.81    8.46
   3 -13  -6    9.67    7.35
  -3  13   6   15.78    9.43
   3 -13  -6    8.75    4.73
   3 -13  -6   21.81    9.07
  -3  13   6   12.91    7.71
  -3 -13   5    4.50    7.67
   3 -13  -5   32.22   10.85
  -3 -13   5   27.70   16.19
  -3  13   5   13.02   10.59
   3 -13  -5    3.03    2.08
   3 -13  -5    6.02    8.53
   3 -13  -5   -0.11    5.50
  -3  13   5    2.90    4.94
   3  13  -4    8.50    5.52
  -3 -13   4   18.17    9.88
  -3  13   4   27.75   10.02
   3 -13  -4   25.07    8.38
  -3 -13   4    8.55    6.37
   3 -13  -4   29.33   11.94
   3 -13  -4   27.14    4.65
   3  13  -4   17.38    8.27
   3 -13  -4   24.12    9.14
  -3 -13   4   21.23    7.58
  -3  13   4   16.01    7.42
  -3 -13   3   56.74   13.80
   3  13  -3   55.07   13.42
   3 -13  -3   66.95   13.81
   3 -13  -3   56.58   14.32
  -3  13   3   44.34   11.98
  -3 -13   3   63.94   15.67
   3  13  -3   49.02   15.01
   3 -13  -3   41.34   11.84
  -3 -13   3   39.07   10.25
  -3  13   3   54.88   14.00
   3  13  -2  227.25   25.37
   3 -13  -2  275.42   30.76
  -3  13   2  262.25   33.34
  -3 -13   2  255.42   37.19
   3  13  -2  245.97   28.48
  -3  13   2  233.16   26.20
  -3 -13   2  260.85   29.74
   3 -13  -2  306.64   33.32
   3 -13  -2  265.84   25.67
  -3 -13   2  250.44   30.09
  -3 -13   1   -2.04    4.40
   3  13  -1   -0.18    3.02
   3 -13  -1   -2.57    3.64
  -3 -13   1    6.35    8.06
   3 -13  -1    0.34    4.26
  -3  13   1    7.00    6.51
   3 -13  -1    3.43    6.06
  -3 -13   1   -0.51    3.67
  -3  13   1    2.96    3.99
  -3 -13   1    5.98    3.57
  -3 -13   0   73.88   15.50
  -3  13   0   75.71   17.51
   3 -13   0   80.62   16.15
  -3 -13   0   39.30   14.61
   3  13   0   46.43   11.89
   3 -13   0   75.52   17.07
  -3 -13   0   76.83   16.30
  -3  13   0   91.51   15.78
  -3 -13   0   67.30   12.13
  -3 -13  -1   27.24    9.06
  -3 -13  -1   45.54   14.71
   3 -13   1   27.34    9.12
  -3  13  -1   30.50    9.97
  -3  13  -1   36.74    4.05
   3 -13   1   27.91    9.95
  -3 -13  -1   26.88    9.81
   3  13   1   42.70   11.32
  -3  13  -1   38.62   10.67
   3  13   1   41.92   11.52
  -3 -13  -1   26.86    7.62
  -3 -13  -2   57.50   12.73
   3 -13   2   56.22   11.98
   3  13   2   44.38   15.72
  -3 -13  -2   41.63   12.75
   3 -13   2   52.89   13.23
   3  13   2   51.38   14.84
  -3 -13  -2   56.04   14.85
  -3  13  -2   44.71    6.83
   3 -13   2   39.93   13.24
   3  13   2   52.95   11.71
  -3  13  -2   61.83   13.40
  -3  13  -2   45.79    9.60
  -3 -13  -2   48.99   10.41
  -3 -13  -3   31.19   10.95
  -3  13  -3   52.28   11.45
   3 -13   3   25.65    7.42
   3  13   3   41.00   15.65
   3 -13   3   33.47   10.55
  -3 -13  -3   13.41   10.30
  -3  13  -3   28.65    7.81
  -3 -13  -3   31.19   13.70
   3 -13   3   25.93    9.37
  -3  13  -3   32.00    9.46
  -3 -13  -3   31.04    8.09
   3 -13   4   12.79    6.67
  -3  13  -4   10.66    5.26
   3  13   4   -4.66   10.87
  -3 -13  -4    9.35    7.42
   3 -13   4   -0.55    5.85
  -3 -13  -4   13.49    6.59
  -3  13  -4   16.88    7.96
  -3  13  -5    0.33    4.24
   3 -13   5   -4.68    6.29
  -3 -13  -5    1.01    3.22
  -3 -13  -5   -8.48    7.14
   3  13   5  -12.74   12.02
  -3 -13  -5    1.86    4.34
   3 -13   5    1.67    5.81
  -3 -13  -5    1.78    4.24
  -3  13  -5   -0.27    2.62
   3 -13   6    6.50    7.96
  -3 -13  -6   12.09    6.85
  -3  13  -6   17.36    5.90
  -3 -13  -6    5.50    7.62
  -3 -13  -6    7.42    7.65
   3 -13   6   31.99   14.51
  -3 -13  -6   23.51    7.74
  -3  13  -6   20.10    8.27
   3 -13   7   80.59   18.74
  -3 -13  -7  104.32   19.23
  -3  13  -7  100.01   16.61
  -3 -13  -7  144.60   25.60
  -3 -13  -7  102.55   21.00
   3 -13   7  101.52   18.66
  -3 -13  -7   80.17   10.58
  -3  13  -7   83.41   14.69
  -3  13  -8    7.82    8.42
  -3 -13  -8   -1.08    3.91
  -3 -13  -8   -1.97   10.03
   3 -13   8   10.04   15.45
  -3 -13  -8    0.20    5.95
   3 -13   8   19.81   16.14
  -3  13  -8    5.16    4.71
  -3  13  -9    9.74    7.60
  -3 -13  -9    0.15    4.66
  -3 -13  -9    5.55   12.65
   3 -13   9    9.15   15.11
  -3  13  -9   -3.90    4.33
  -3  13 -10    7.93    6.51
   3 -14 -13   23.58   21.78
  -3 -14  12  -10.24   15.90
  -3  14  12  -27.95   26.30
  -3  14  12    5.40    9.61
   3 -14 -12  -16.14   15.24
  -3  14  11   68.68   24.26
  -3 -14  11   98.21   32.17
  -3  14  11   76.46   20.06
   3 -14 -11   67.33   20.57
  -3  14  10    1.41    9.24
  -3  14  10   20.64   10.42
   3 -14 -10   18.45   11.09
  -3 -14   9   24.58   14.02
  -3  14   9   25.84   10.95
   3 -14  -9   34.90    9.78
  -3  14   9   29.62   11.42
   3 -14  -9   49.18   17.91
  -3 -14   8    1.65    6.73
  -3  14   8    7.44   12.96
   3 -14  -8    1.63    2.96
  -3  14   8    0.52    5.42
   3 -14  -8   10.53    8.34
  -3 -14   7    5.51    5.07
   3  14  -7   -4.97    6.69
  -3  14   7   -2.99    5.24
   3 -14  -7    2.31    4.59
   3 -14  -7   -3.63    6.58
   3  14  -6   10.78    9.47
  -3 -14   6    7.97    7.65
  -3  14   6   17.42   10.87
  -3 -14   6   25.79   18.07
   3 -14  -6    3.04    1.91
   3 -14  -6   -3.55    5.86
  -3  14   6    2.71    5.49
   3  14  -5   82.75   18.54
  -3 -14   5   62.05   17.96
  -3  14   5   62.11   18.19
  -3 -14   5   63.02   22.97
   3 -14  -5   76.88   10.14
   3 -14  -5   61.60   14.31
  -3  14   5   60.32   14.39
   3  14  -4    7.65    6.25
  -3 -14   4   11.16    7.37
   3 -14  -4   16.06    7.86
   3 -14  -4    3.27    6.37
  -3  14   4   12.35    9.84
  -3 -14   4   -2.51   10.56
   3 -14  -4    4.06    5.38
   3 -14  -4   10.56    3.30
  -3  14   4    5.88    3.07
  -3 -14   3    6.57    3.90
   3 -14  -3   -1.79    2.39
   3 -14  -3   12.32    5.71
  -3  14   3    1.32    5.43
  -3 -14   3   -1.93    5.66
  -3 -14   3    7.79    6.80
   3  14  -3    2.22    4.33
   3 -14  -3   -4.13    5.02
  -3  14   3    6.32    5.77
  -3 -14   3    1.36    4.17
   3 -14  -2  318.35   34.79
  -3 -14   2  385.01   47.00
  -3  14   2  340.98   38.25
   3  14  -2  342.17   34.91
  -3 -14   2  314.24   28.71
   3 -14  -2  393.19   38.34
  -3  14   2  306.33   30.58
  -3 -14   2  359.06   36.24
   3 -14  -2  362.55   31.78
  -3 -14   2  333.96   35.52
  -3 -14   1   86.89   16.93
   3  14  -1   83.25   16.35
   3 -14  -1   93.58   15.87
  -3  14   1  130.95   24.13
   3 -14  -1   73.52   17.57
  -3 -14   1   84.50   20.70
   3 -14  -1   90.15   19.37
   3  14  -1   73.14   17.14
  -3 -14   1   83.34   17.91
  -3  14   1   91.11   16.96
  -3 -14   1   78.74   14.01
  -3 -14   0  155.68   22.55
   3  14   0  155.44   20.30
   3 -14   0  142.15   22.10
  -3 -14   0  118.04   25.63
  -3  14   0  140.18   24.92
  -3 -14   0  159.78   25.11
   3 -14   0  164.75   25.12
   3  14   0  160.21   23.51
  -3  14   0  176.80   22.66
  -3 -14  -1  285.15   35.92
   3 -14   1  307.82   32.03
  -3  14  -1  355.90   37.68
   3 -14   1  330.21   36.14
  -3  14  -1  293.08   11.88
  -3  14  -1  326.42   31.08
  -3 -14  -1  286.29   33.19
  -3 -14  -1  321.53   27.71
   3  14   1  321.85   32.96
  -3 -14  -1  380.39   34.61
  -3  14  -1  301.21   27.19
   3  14   1  276.50   29.09
  -3 -14  -2  258.14   33.99
   3  14   2  227.26   33.95
   3  14   2  299.43   34.21
   3 -14   2  312.47   35.75
  -3 -14  -2  291.20   33.70
  -3  14  -2  249.69   15.87
  -3  14  -2  279.03   28.25
   3  14   2  240.60   26.02
  -3 -14  -2  239.39   27.95
  -3 -14  -2  239.33   23.54
   3 -14   2  247.41   25.84
  -3  14  -2  244.41   24.34
  -3 -14  -3    8.37    4.59
  -3  14  -3   13.10    5.71
   3 -14   3    9.32    6.02
   3  14   3   10.49    7.84
  -3 -14  -3   20.75   12.12
  -3 -14  -3   11.77    7.67
  -3  14  -3    6.63    4.13
   3 -14   3   19.34    8.90
  -3 -14  -3   14.18    5.06
  -3  14  -3   15.08    7.64
  -3 -14  -4    4.76    6.32
   3 -14   4   -1.82    4.04
  -3  14  -4    6.68    5.30
   3  14   4   -3.48    6.42
  -3 -14  -4    0.32    4.42
   3 -14   4    4.88    7.76
  -3  14  -4   -8.03    5.74
  -3 -14  -4    1.57    4.08
  -3 -14  -4    0.08    6.45
  -3  14  -4    2.23    4.75
   3 -14   5    4.21    6.07
  -3  14  -5   -3.78    3.62
  -3 -14  -5   26.83   10.94
  -3 -14  -5  -11.26    9.26
   3  14   5   10.75   11.15
  -3  14  -5    4.77    4.89
   3 -14   5   -7.56    9.57
  -3 -14  -5    2.31    4.83
  -3 -14  -5    3.33    4.83
  -3  14  -5    6.76    3.34
   3 -14   6    9.63    8.40
  -3  14  -6    4.61    5.23
  -3 -14  -6   -4.84    6.34
  -3 -14  -6   -2.87    8.06
   3  14   6    2.33   12.75
  -3 -14  -6    3.34    7.53
  -3  14  -6    0.29    4.39
  -3 -14  -6    6.27    6.06
   3 -14   7   13.92    9.56
  -3 -14  -7    9.14    7.23
  -3  14  -7   -4.01    5.19
  -3 -14  -7    6.06    8.53
  -3 -14  -7   -4.58    6.90
  -3 -14  -7   -1.85    4.60
  -3  14  -7   -1.10    3.54
  -3 -14  -8    8.25    8.06
  -3  14  -8    5.97    7.54
  -3 -14  -8   -0.21    9.97
  -3 -14  -8   -6.59   11.97
   3 -14   8    8.11    7.95
  -3  14  -9   18.41   11.51
  -3 -14  -9   19.13   11.72
  -3 -14  -9   15.74   11.80
  -3  15  13   39.45   34.35
   3 -15 -13   25.22   18.92
  -3 -15  12   11.16   23.59
  -3  15  12   20.24   25.71
   3 -15 -12    4.42    8.63
  -3  15  12   -1.11    8.40
  -3 -15  11  106.48   32.63
  -3  15  11  119.46   39.18
   3 -15 -11   64.66   19.52
  -3  15  11   66.36   18.61
   3 -15 -11   70.02   24.59
  -3 -15  10   63.79   20.45
  -3  15  10   89.02   27.06
   3 -15 -10   62.14   16.84
  -3  15  10   90.27   20.95
   3 -15 -10   78.13   22.30
  -3  15   9  143.33   32.93
   3 -15  -9   87.98   17.63
  -3  15   9  148.63   23.79
   3 -15  -9  154.74   28.20
  -3 -15   8   15.96   15.48
  -3  15   8    3.46   15.28
   3 -15  -8    2.37    4.51
  -3  15   8   -4.93    5.27
   3 -15  -8   -1.50    6.46
  -3 -15   7   51.10   16.65
  -3  15   7   34.45   14.36
  -3 -15   7   48.67   25.75
   3 -15  -7   47.43   10.40
  -3  15   7   65.16   15.28
   3 -15  -7   56.75   15.05
   3  15  -6   65.52   18.89
  -3 -15   6   82.10   22.41
   3 -15  -6   97.33   19.83
   3  15  -5    2.11    8.89
   3 -15  -5   -5.70    6.28
  -3  15   5   17.16   10.79
  -3 -15   5   -5.36    9.25
   3 -15  -5   -2.03    1.89
  -3  15   5   -0.25    3.98
   3  15  -4   24.74   12.52
  -3 -15   4   27.56   11.33
   3 -15  -4   25.01   10.25
  -3 -15   4   26.00   14.89
  -3  15   4   26.45   12.89
   3 -15  -4   30.29    5.36
  -3  15   4   35.76   11.13
   3  15  -3    2.48    5.88
   3 -15  -3    8.39    5.95
  -3 -15   3   18.45    9.88
  -3  15   3    9.76    9.38
  -3 -15   3    3.16   13.58
  -3 -15   3   -0.15    4.23
  -3  15   3    8.66    5.06
   3 -15  -2   19.44    7.33
   3  15  -2   -3.47    5.53
  -3 -15   2    4.31    5.84
  -3 -15   2    9.28    7.32
   3 -15  -2   -1.99    5.99
  -3  15   2    6.56    7.47
  -3 -15   2    1.87    3.39
   3  15  -2    0.26    3.73
  -3  15   2    6.65    6.60
  -3 -15   2    6.36    7.22
   3 -15  -1  431.53   41.17
  -3 -15   1  469.40   52.58
  -3  15   1  439.28   46.15
  -3 -15   1  417.61   33.85
   3  15  -1  445.01   39.97
  -3  15   1  486.93   40.77
  -3 -15   1  462.27   42.97
   3  15  -1  405.25   35.58
   3 -15  -1  430.61   35.54
  -3 -15   1  486.49   43.06
   3 -15   0   47.45   12.74
  -3 -15   0   32.17   11.00
   3  15   0   45.36   12.19
  -3 -15   0   33.81   14.31
  -3  15   0   33.14   12.85
  -3 -15   0   41.22   14.22
   3  15   0   42.86   14.11
  -3  15   0   46.98   12.19
  -3 -15   0   28.28    8.66
   3  15   0   38.98   10.80
  -3 -15  -1   75.50   15.81
  -3 -15  -1   76.41   19.34
  -3  15  -1   64.21   18.40
  -3 -15  -1   99.37   19.30
  -3  15  -1   66.71    5.91
  -3  15  -1   66.18   14.28
   3  15   1  100.59   18.60
  -3  15  -1   68.70   13.07
  -3 -15  -2   43.79   12.25
  -3 -15  -2   45.65   17.47
  -3  15  -2   44.23    6.88
  -3 -15  -2   47.33   14.68
  -3  15  -2   38.44   11.32
  -3 -15  -2   24.68    8.55
  -3 -15  -3   15.62    8.25
   3 -15   3    7.20    6.26
   3  15   3    5.37    6.52
  -3 -15  -3   -5.86    7.64
  -3 -15  -3    7.10    5.33
  -3  15  -3    8.23    4.75
  -3  15  -3    7.11    4.60
  -3 -15  -3    2.25    5.21
  -3  15  -3    5.37    4.61
  -3 -15  -4    8.61    5.67
   3 -15   4   15.51    8.73
  -3  15  -4   19.89    9.15
   3  15   4   10.82   11.49
  -3 -15  -4   17.97   11.53
  -3  15  -4    3.61    3.49
  -3 -15  -4   25.88   12.34
  -3 -15  -4    9.76    4.86
  -3  15  -4   -1.04    4.28
  -3 -15  -5   12.29    7.36
   3 -15   5    7.14    6.47
  -3  15  -5   11.13    6.88
   3  15   5    5.92    7.44
  -3 -15  -5    5.08    7.04
  -3  15  -5   13.61    8.49
  -3 -15  -5    6.43    4.96
  -3 -15  -5   30.78    9.04
   3 -15   6    3.31    5.15
  -3  15  -6   -6.03    6.83
  -3 -15  -6    4.63    8.88
  -3 -15  -6   -9.73   11.47
   3  15   6  -10.50   12.17
  -3 -15  -6    3.48    6.85
  -3 -15  -6    6.05    4.81
   3 -15   7   18.18    9.59
  -3  15  -7    3.39    6.07
  -3 -15  -7   13.68    8.58
  -3 -15  -7   22.72   12.66
   3  15   7   24.92   14.43
  -3 -15  -7   35.07   16.02
  -3 -15  -7    5.69    4.72
  -3  15  -7   18.80    7.92
  -3 -15  -8   -2.59   11.33
   3  15   8   12.95   12.57
   3 -15   8    5.65   10.62
  -3 -15  -8   -1.67    4.85
  -3  15  -8  -19.17   11.63
  -3  15  -8    8.77    4.93
  -3 -15  -9   -8.00   11.22
  -3  15  -9    0.22    8.46
  -3  15 -10   -0.80    9.00
  -3 -16  12   24.57   27.07
   3 -16 -12   22.98   17.26
  -3  16  12    0.58   11.87
   3 -16 -12  -11.56   17.16
  -3 -16  11    6.35   18.87
  -3  16  11   29.39   15.57
   3 -16 -11   12.63    8.41
  -3  16  11   12.89    7.24
   3 -16 -11   13.55   11.13
  -3 -16  10   72.72   23.41
  -3  16  10   44.08   23.40
   3 -16 -10   35.86   11.28
   3 -16 -10   68.00   18.16
  -3  16  10   75.55   20.35
  -3 -16   9  -17.57   16.07
  -3  16   9  -17.56   18.14
   3 -16  -9    4.35    5.28
  -3  16   9   11.67    9.76
   3 -16  -9  -16.46   12.37
  -3  16   8   15.09   11.81
   3 -16  -8   15.84    7.00
  -3  16   8   15.27    9.55
   3 -16  -8   21.44   11.58
  -3 -16   7    5.64    9.66
  -3  16   7   -4.79    7.08
   3 -16  -7   -2.24    2.74
  -3  16   7    1.07    5.86
   3 -16  -7   -4.42    8.50
  -3 -16   6   41.27   22.77
  -3  16   6   29.45   15.14
  -3 -16   6   23.93   12.53
   3 -16  -6   36.25   12.61
  -3  16   6   25.59   10.44
   3  16  -5   72.44   18.64
  -3 -16   5  115.19   25.36
  -3 -16   5   76.88   24.76
   3 -16  -5   91.99   10.90
  -3  16   5   75.72   16.16
   3  16  -4    5.80    8.17
  -3 -16   4    2.68    4.63
   3 -16  -4    6.64    3.08
  -3 -16   4    5.64   11.02
   3 -16  -4   10.08    3.61
  -3  16   4    4.49    5.13
   3 -16  -3    5.56    2.96
   3  16  -3   23.67   10.28
  -3 -16   3    9.87    7.07
  -3 -16   3   24.54   16.56
  -3  16   3   -8.48   11.03
  -3 -16   2  204.54   30.77
   3  16  -2  166.93   25.22
   3 -16  -2  215.75   27.00
  -3 -16   2  179.22   36.39
  -3  16   2  200.73   33.98
  -3 -16   2  232.46   31.30
   3 -16  -1   57.41   13.87
  -3 -16   1   52.46   14.09
   3  16  -1   46.44   12.40
  -3  16   1   39.03   15.95
  -3 -16   1   75.63   23.72
  -3 -16   1   45.24   14.53
   3  16  -1   56.29   14.62
   3 -16   0  267.53   29.34
  -3  16   0  277.95   37.19
  -3 -16   0  214.63   35.32
  -3 -16   0  285.58   35.32
   3  16   0  275.74   30.64
  -3 -16   0  252.68   26.66
  -3 -16   0  256.21   32.42
  -3 -16  -1   10.95    8.00
  -3 -16  -1    2.24    9.68
  -3  16  -1    0.85    1.42
  -3 -16  -1   -3.24    5.33
   3  16   1   -7.11    5.74
  -3  16  -1    0.30    3.61
  -3 -16  -2   -5.57    9.52
  -3  16  -2    2.49    4.23
  -3 -16  -2   -8.41    8.26
  -3 -16  -2   -7.07    7.45
  -3  16  -2    0.50    5.44
   3  16   2   -4.04    3.86
  -3 -16  -3    4.72    4.07
   3 -16   3    9.23    8.05
   3  16   3    2.57    6.03
  -3 -16  -3    4.59   11.36
  -3 -16  -3    7.79    7.67
  -3  16  -3   -1.68    3.93
  -3 -16  -4   14.74    8.88
   3 -16   4   26.39   11.06
  -3  16  -4   42.92   11.66
  -3 -16  -4   14.71   12.95
   3  16   4   -6.70   11.76
  -3 -16  -4   22.04   11.70
  -3  16  -4   20.06    6.83
  -3 -16  -4   30.00   10.57
  -3  16  -4   24.38    8.46
  -3 -16  -5   13.16    9.44
   3 -16   5   -6.57    8.49
  -3  16  -5   -2.52    6.17
   3  16   5   -2.58    7.56
  -3 -16  -5   12.75   12.84
  -3 -16  -5   10.25    9.91
  -3  16  -5   10.42    6.24
  -3  16  -5   10.24    5.68
  -3 -16  -5   -1.56    6.64
   3 -16   6   -5.64    9.45
  -3  16  -6   -6.17    7.68
  -3 -16  -6   12.63    7.37
  -3 -16  -6    7.91    9.31
   3  16   6   29.88   20.06
  -3 -16  -6    0.19    7.36
  -3  16  -6   -1.74    3.43
  -3 -16  -6    0.78    8.06
  -3  16  -7   58.83   13.58
  -3 -16  -7   36.87   14.64
   3 -16   7   52.94   15.88
  -3 -16  -7   92.57   23.41
   3  16   7   58.42   21.26
  -3 -16  -7   41.85   16.49
  -3 -16  -7   32.60    9.69
  -3  16  -7   62.10   13.29
  -3 -16  -8   22.49   13.49
  -3  16  -8   21.07    9.79
  -3 -16  -8   15.60   10.08
  -3  16  -8   24.97    9.91
  -3  16  -9   -2.48    6.15
  -3  16 -10   10.29   13.29
  -3  17  12   37.16   27.24
   3 -17 -12   11.00   13.59
  -3  17  12   -2.95   14.74
  -3 -17  11   13.77   17.40
  -3  17  11   55.66   18.25
   3 -17 -11   11.80    9.36
   3 -17 -11   27.47   16.87
  -3  17  11   13.99    8.21
  -3 -17  10   29.18   20.03
  -3  17  10   18.40   17.62
   3 -17 -10    8.53    8.37
  -3  17  10    8.03    8.28
   3 -17 -10   16.29   11.60
  -3 -17   9   73.21   28.73
  -3  17   9   71.79   26.32
   3 -17  -9   48.17   14.57
  -3  17   9   87.70   18.19
  -3 -17   8   84.38   24.60
  -3  17   8  110.42   29.93
   3 -17  -8   85.52   14.72
  -3  17   8  116.88   21.77
   3 -17  -8   73.83   20.69
   3 -17  -7   12.65    8.78
  -3  17   7   15.34   16.15
   3 -17  -7    9.45    4.16
  -3  17   7   12.14    6.23
  -3  17   6    5.66    9.18
  -3 -17   6  -21.93   17.13
  -3 -17   6    2.02    5.87
   3 -17  -6    9.42   12.06
  -3  17   6    9.67    8.82
  -3 -17   5   13.91   10.35
   3 -17  -5   15.68    8.95
  -3  17   5   20.68   14.52
   3 -17  -5    8.68    4.70
  -3  17   5   15.73    8.93
  -3 -17   4    8.34    7.66
   3 -17  -4   20.72    8.46
  -3  17   4   18.44    9.32
  -3 -17   4   23.10   20.90
   3 -17  -4   18.41    4.96
  -3  17   4   23.84   10.76
   3 -17  -3  135.68   23.17
  -3 -17   3  141.91   27.14
  -3 -17   3   97.06   27.32
  -3  17   3  126.60   29.06
  -3 -17   3  105.84   23.19
  -3  17   3  134.61   23.35
  -3 -17   2   31.99   12.11
   3 -17  -2   30.26   12.16
  -3  17   2   46.95   17.18
  -3 -17   2   23.19   14.93
  -3 -17   2   42.51   13.85
  -3  17   2   33.15   10.96
   3  17  -2   34.50   12.26
  -3  17   1   23.90   14.01
  -3 -17   1   15.49   11.07
   3 -17  -1   16.82    9.46
  -3 -17   1   14.87    9.58
  -3  17   1   22.11    8.26
   3 -17   0   15.39    7.40
  -3 -17   0    8.32    6.79
  -3  17   0    9.17   11.85
  -3 -17   0   13.17   13.61
  -3 -17   0   13.73    8.64
  -3  17   0    1.24    3.66
   3  17   0    6.15    5.24
   3 -17   1   57.44   14.48
  -3 -17  -1   51.52   13.10
  -3  17  -1   64.64   17.87
  -3 -17  -1   80.54   18.59
  -3  17  -1   82.21   16.65
  -3  17  -1   77.12   15.12
   3  17   1   50.81   14.01
  -3 -17  -2    1.75    5.57
  -3 -17  -2   -4.00    8.26
  -3  17  -2   -1.01    2.15
  -3 -17  -2    4.45    5.80
  -3 -17  -2    4.61    6.63
  -3  17  -2   -3.69    5.38
  -3  17  -2   -1.31    3.72
   3  17   2   -6.45    7.77
  -3 -17  -3   29.37   11.38
   3  17   3   45.88   16.33
  -3 -17  -3   29.59    6.67
  -3  17  -3   33.76    7.42
  -3 -17  -3   39.80   12.47
  -3  17  -3   26.64   10.17
  -3  17  -3   52.10   13.28
  -3 -17  -4    0.15    4.52
   3 -17   4    4.42    7.80
  -3  17  -4   -3.58    5.30
   3  17   4    2.87    8.73
  -3 -17  -4   19.72   14.04
  -3 -17  -4   -7.17    9.67
  -3  17  -4   -9.28    6.90
  -3 -17  -4    8.29    7.71
  -3  17  -4    4.23    3.23
  -3 -17  -5    6.68    9.13
   3 -17   5   -4.08    8.18
  -3  17  -5    1.94    4.26
   3  17   5   -4.50   10.43
  -3 -17  -5    4.64   13.61
  -3 -17  -5    1.32    8.52
  -3  17  -5   -0.66    5.74
  -3  17  -5    3.98    6.23
  -3 -17  -6   37.95   13.49
   3 -17   6   24.24   11.61
  -3  17  -6   33.53   12.37
   3  17   6   47.51   20.41
  -3 -17  -6    3.70   10.58
  -3 -17  -6   22.14   12.16
  -3  17  -6   37.19   13.80
  -3  17  -6   41.10   11.65
  -3 -17  -6   16.64    8.25
   3 -17   7   41.90   14.96
  -3  17  -7   31.10   11.88
   3  17   7   45.76   25.01
  -3 -17  -7   26.54    9.52
  -3  17  -7   58.52   13.09
  -3 -17  -8   -3.25    8.24
  -3 -17  -8   -5.31    9.21
  -3  17  -8    2.75    5.44
  -3  17  -9   25.63   11.02
  -3  17 -10   25.63   14.36
  -3 -18  11   34.16   26.09
  -3  18  11   90.79   25.80
   3 -18 -11   39.10   15.95
   3 -18 -11   90.99   24.95
  -3  18  11   67.58   19.42
  -3 -18  10   22.64   19.82
  -3  18  10    5.04   17.98
   3 -18 -10   31.57   14.48
  -3  18  10   54.27   18.31
   3 -18 -10   51.64   19.86
  -3 -18   9   16.26   16.52
  -3  18   9   27.19   22.13
   3 -18  -9   -0.53    7.04
  -3  18   9   19.78   14.54
   3 -18  -9    7.20   12.90
  -3 -18   8   15.99   18.59
   3 -18  -8   12.29    9.38
  -3  18   8   15.95   15.67
   3 -18  -8   25.18    8.97
  -3  18   8    7.44    5.31
   3 -18  -7   -9.76    9.90
  -3 -18   7  -21.89   17.70
  -3  18   7  -21.04   13.93
   3 -18  -7   -2.68    4.91
  -3  18   7   -2.47    8.47
  -3  18   6    2.02   11.35
   3 -18  -6   16.12   10.43
  -3  18   6    0.43    4.26
   3 -18  -5    2.74    6.13
  -3  18   5  -14.34   11.82
  -3 -18   5    7.48   11.07
   3 -18  -5    3.48    3.79
  -3  18   5   -3.34    4.59
  -3 -18   4   10.57    5.32
  -3  18   4    4.00    5.71
   3 -18  -4    7.67    3.87
  -3  18   4   -2.33    4.78
  -3 -18   3   56.57   20.05
  -3  18   3   51.76   21.66
   3 -18  -3   44.26   13.28
  -3 -18   3   43.06   15.47
  -3  18   3   52.08   14.50
   3 -18  -2   40.90   12.92
  -3  18   2   72.01   21.06
  -3 -18   2   54.72   24.75
  -3 -18   2   46.13   14.83
  -3  18   2   54.65   14.62
   3  18  -2   54.28   16.79
   3 -18  -1    5.44    8.16
  -3 -18   1    8.57   12.70
  -3  18   1   -3.69   11.30
  -3 -18   1   10.67    4.52
  -3  18   1   15.48    9.01
   3  18  -1   -8.03    9.73
   3 -18   0   38.26   11.50
  -3 -18   0   45.55   15.51
  -3 -18   0   31.01   16.84
  -3  18   0   33.78   17.87
  -3 -18   0   45.09   16.79
  -3  18   0   34.96   11.87
   3  18   0   26.71   10.13
  -3 -18  -1   25.55   10.03
   3 -18   1   21.51    7.58
  -3 -18  -1   19.65   10.79
  -3  18  -1    5.42    7.83
  -3 -18  -1   29.90   13.31
  -3  18  -1   24.59    9.57
  -3  18  -1    4.74    7.00
  -3 -18  -2    5.51    5.31
  -3  18  -2    6.41    3.00
  -3 -18  -2    0.17    4.80
  -3  18  -2    4.87    4.21
  -3  18  -2    9.37    7.13
   3  18   2    8.41    4.58
  -3 -18  -3   23.44   10.93
   3  18   3   43.24   17.89
  -3 -18  -3   12.70   10.28
  -3 -18  -3   36.59   13.90
  -3  18  -3   31.47   13.21
  -3  18  -3   32.47   11.72
   3  18   3   15.52    4.72
   3 -18   4    3.91    6.23
  -3 -18  -4   10.75    9.09
   3  18   4  -16.56   13.80
  -3 -18  -4   13.93   12.19
  -3 -18  -4    3.94    5.99
  -3  18  -4    6.76    6.18
  -3 -18  -4   -7.92    7.07
  -3  18  -4   -6.72    5.58
  -3 -18  -5    7.88    6.50
   3 -18   5   11.71    9.31
  -3  18  -5  -12.55    7.85
  -3 -18  -5    0.22   12.27
   3  18   5    6.65   13.57
  -3 -18  -5    2.94    8.97
  -3  18  -5   -4.75    8.20
  -3  18  -5    8.18    7.15
  -3 -18  -5    0.33    6.93
  -3 -18  -6   27.71   10.76
  -3  18  -6   12.72    9.77
   3 -18   6   15.83   10.36
   3  18   6   39.26   26.30
  -3 -18  -6    3.28   14.82
[truncated: 217,787 more chars]
