# Supplementary material for: Access to unsaturated bicyclic lactones by overriding conventional C(sp3)–H site selectivity
Source: Nat Chem. 2023 Aug 10;15(11):1626–35. doi: 10.1038/s41557-023-01295-x (PMC10624629; doi:10.1038/s41557-023-01295-x)
Supplement: Supplementary file 3 — Crystallographic data for compound 2u; CCDC reference 2236254. [file 41557_2023_1295_MOESM3_ESM.cif]

data_dm_jd_3_ph_autored
_audit_creation_date               2022-12-16
_audit_creation_method
;
Olex2 1.3-ac4
(compiled 2019.04.23 svn.r3594 for Rigaku Oxford Diffraction, GUI svn.r5739)
;
_shelx_SHELXL_version_number       '2018/3'
_audit_contact_author_address      ?
_audit_contact_author_email        ?
_audit_contact_author_name         ''
_audit_contact_author_phone        ?
_publ_contact_author_id_orcid      ?
_publ_section_references
;
Dolomanov, O.V., Bourhis, L.J., Gildea, R.J, Howard, J.A.K. & Puschmann, H.
 (2009), J. Appl. Cryst. 42, 339-341.

Sheldrick, G.M. (2015). Acta Cryst. A71, 3-8.

Sheldrick, G.M. (2015). Acta Cryst. C71, 3-8.
;
_chemical_name_common              ?
_chemical_name_systematic          DM_JD_3_Ph
_chemical_formula_moiety           'C16 H18 O2'
_chemical_formula_sum              'C16 H18 O2'
_chemical_formula_weight           242.30
_chemical_melting_point            ?
loop_
  _atom_type_symbol
  _atom_type_description
  _atom_type_scat_dispersion_real
  _atom_type_scat_dispersion_imag
  _atom_type_scat_source
 'C' 'C' 0.0033 0.0016 'International Tables Vol C Tables 4.2.6.8 and 6.1.1.4'
 'H' 'H' 0.0000 0.0000 'International Tables Vol C Tables 4.2.6.8 and 6.1.1.4'
 'O' 'O' 0.0106 0.0060 'International Tables Vol C Tables 4.2.6.8 and 6.1.1.4'

_shelx_space_group_comment
;
The symmetry employed for this shelxl refinement is uniquely defined
by the following loop, which should always be used as a source of
symmetry information in preference to the above space-group names.
They are only intended as comments.
;
_space_group_crystal_system        'monoclinic'
_space_group_IT_number             14
_space_group_name_H-M_alt          'P 1 21/n 1'
_space_group_name_Hall             '-P 2yn'
loop_
  _space_group_symop_operation_xyz
 'x, y, z'
 '-x+1/2, y+1/2, -z+1/2'
 '-x, -y, -z'
 'x-1/2, -y-1/2, z-1/2'

_cell_length_a                     6.4447(2)
_cell_length_b                     21.0304(6)
_cell_length_c                     10.0261(3)
_cell_angle_alpha                  90
_cell_angle_beta                   99.350(3)
_cell_angle_gamma                  90
_cell_volume                       1340.83(7)
_cell_formula_units_Z              4
_cell_measurement_reflns_used      8698
_cell_measurement_temperature      150.00(10)
_cell_measurement_theta_max        30.6160
_cell_measurement_theta_min        1.9310
_shelx_estimated_absorpt_T_max     0.993
_shelx_estimated_absorpt_T_min     0.992
_exptl_absorpt_coefficient_mu      0.078
_exptl_absorpt_correction_T_max    1.00000
_exptl_absorpt_correction_T_min    0.61058
_exptl_absorpt_correction_type     multi-scan
_exptl_absorpt_process_details
;
CrysAlisPro 1.171.41.93a (Rigaku Oxford Diffraction, 2020)
Empirical absorption correction using spherical harmonics,
implemented in SCALE3 ABSPACK scaling algorithm.
;
_exptl_absorpt_special_details     ?
_exptl_crystal_colour              'clear light colourless'
_exptl_crystal_colour_lustre       clear
_exptl_crystal_colour_modifier     light
_exptl_crystal_colour_primary      colourless
_exptl_crystal_density_diffrn      1.200
_exptl_crystal_density_meas        ?
_exptl_crystal_density_method      ?
_exptl_crystal_description         block
_exptl_crystal_F_000               520
_exptl_crystal_size_max            0.11
_exptl_crystal_size_mid            0.098
_exptl_crystal_size_min            0.095
_exptl_transmission_factor_max     ?
_exptl_transmission_factor_min     ?
_diffrn_reflns_av_R_equivalents    0.0553
_diffrn_reflns_av_unetI/netI       0.0216
_diffrn_reflns_Laue_measured_fraction_full  0.994
_diffrn_reflns_Laue_measured_fraction_max  0.994
_diffrn_reflns_limit_h_max         7
_diffrn_reflns_limit_h_min         -7
_diffrn_reflns_limit_k_max         25
_diffrn_reflns_limit_k_min         -25
_diffrn_reflns_limit_l_max         10
_diffrn_reflns_limit_l_min         -11
_diffrn_reflns_number              23947
_diffrn_reflns_point_group_measured_fraction_full  0.994
_diffrn_reflns_point_group_measured_fraction_max  0.994
_diffrn_reflns_theta_full          25.000
_diffrn_reflns_theta_max           25.000
_diffrn_reflns_theta_min           1.937
_diffrn_ambient_environment        N~2~
_diffrn_ambient_temperature        150.00(10)
_diffrn_detector                   'CCD plate'
_diffrn_detector_area_resol_mean   ?
_diffrn_measured_fraction_theta_full  0.994
_diffrn_measured_fraction_theta_max  0.994
_diffrn_measurement_details
;
List of Runs (angles in degrees, time in seconds):

  # Type    Start    End  Width  t~exp~   \w     \q     \k     \f   Frames
--------------------------------------------------------------------------
  1  \f      9.73 193.73   1.00    6.00  81.02  -9.84  31.50    --   184
  2  \w   -100.81  15.19   1.00    6.00    --   -9.84 -59.25 164.08  116
  3  \w   -100.81  15.19   1.00    6.00    --   -9.84 -59.25  92.08  116
  4  \f    -68.21 163.79   1.00    6.00  15.81  -9.84 -59.25    --   232
;
_diffrn_measurement_device         'abstract diffractometer'
_diffrn_measurement_device_type   
 'Saxi-CrysAlisPro-abstract goniometer imported SAXI images'
_diffrn_measurement_method         '\w and \f scans'
_diffrn_orient_matrix_type        
 'CrysAlisPro convention (1999,Acta A55,543-557)'
_diffrn_orient_matrix_UB_11        -0.0424468000
_diffrn_orient_matrix_UB_12        -0.0308006000
_diffrn_orient_matrix_UB_13        -0.0147155000
_diffrn_orient_matrix_UB_21        0.1030890000
_diffrn_orient_matrix_UB_22        -0.0127283000
_diffrn_orient_matrix_UB_23        0.0073785000
_diffrn_orient_matrix_UB_31        -0.0012391000
_diffrn_orient_matrix_UB_32        -0.0051461000
_diffrn_orient_matrix_UB_33        0.0698254000
_diffrn_radiation_monochromator    graphite
_diffrn_radiation_probe            x-ray
_diffrn_radiation_type             'Mo K\a'
_diffrn_radiation_wavelength       0.71073
_diffrn_source                     'fine-focus sealed X-ray tube'
_diffrn_source_type                'Enhance (Mo) X-ray Source'
_reflns_Friedel_coverage           0.000
_reflns_Friedel_fraction_full      .
_reflns_Friedel_fraction_max       .
_reflns_number_gt                  2164
_reflns_number_total               2349
_reflns_odcompleteness_completeness  88.77
_reflns_odcompleteness_iscentric   1
_reflns_odcompleteness_theta       33.68
_reflns_special_details
;
 Reflections were merged by SHELXL according to the crystal
 class for the calculation of statistics and refinement.
 
 _reflns_Friedel_fraction is defined as the number of unique
 Friedel pairs measured divided by the number that would be
 possible theoretically, ignoring centric projections and
 systematic absences.
;
_reflns_threshold_expression       'I > 2\s(I)'
_computing_cell_refinement         'CrysAlisPro 1.171.41.93a (Rigaku OD, 2020)'
_computing_data_collection         'CrysAlisPro 1.171.41.93a (Rigaku OD, 2020)'
_computing_data_reduction          'CrysAlisPro 1.171.41.93a (Rigaku OD, 2020)'
_computing_molecular_graphics      'Olex2 (Dolomanov et al., 2009)'
_computing_publication_material    'Olex2 (Dolomanov et al., 2009)'
_computing_structure_refinement    'ShelXL (Sheldrick, 2015)'
_computing_structure_solution      'ShelXT (Sheldrick, 2015)'
_refine_diff_density_max           0.336
_refine_diff_density_min           -0.170
_refine_diff_density_rms           0.040
_refine_ls_extinction_coef         .
_refine_ls_extinction_method       none
_refine_ls_goodness_of_fit_ref     1.076
_refine_ls_hydrogen_treatment      constr
_refine_ls_matrix_type             full
_refine_ls_number_parameters       165
_refine_ls_number_reflns           2349
_refine_ls_number_restraints       0
_refine_ls_R_factor_all            0.0511
_refine_ls_R_factor_gt             0.0477
_refine_ls_restrained_S_all        1.076
_refine_ls_shift/su_max            0.000
_refine_ls_shift/su_mean           0.000
_refine_ls_structure_factor_coef   Fsqd
_refine_ls_weighting_details      
 'w=1/[\s^2^(Fo^2^)+(0.0558P)^2^+0.7988P] where P=(Fo^2^+2Fc^2^)/3'
_refine_ls_weighting_scheme        calc
_refine_ls_wR_factor_gt            0.1247
_refine_ls_wR_factor_ref           0.1273
_refine_special_details            ?
_olex2_refinement_description
;
1. Fixed Uiso
 At 1.2 times of:
  All C(H) groups, All C(H,H) groups
 At 1.5 times of:
  All C(H,H,H) groups
2.a Ternary CH refined with riding coordinates:
 C007(H007), C009(H009)
2.b Secondary CH2 refined with riding coordinates:
 C004(H00A,H00B), C00G(H00G,H00H)
2.c Aromatic/amide H refined with riding coordinates:
 C003(H003), C005(H005), C00A(H00C), C00D(H00D), C00E(H00E), C00F(H00F)
2.d Idealised Me refined as rotating group:
 C00H(H00I,H00J,H00K), C00I(H00L,H00M,H00N)
;
_atom_sites_solution_hydrogens     geom
_atom_sites_solution_primary       dual
_atom_sites_solution_secondary     ?
loop_
  _atom_site_label
  _atom_site_type_symbol
  _atom_site_fract_x
  _atom_site_fract_y
  _atom_site_fract_z
  _atom_site_U_iso_or_equiv
  _atom_site_adp_type
  _atom_site_occupancy
  _atom_site_site_symmetry_order
  _atom_site_calc_flag
  _atom_site_refinement_flags_posn
  _atom_site_refinement_flags_adp
  _atom_site_refinement_flags_occupancy
  _atom_site_disorder_assembly
  _atom_site_disorder_group
 O001 O 0.30714(19) 0.34609(6) 0.93671(12) 0.0339(3) Uani 1 1 d . . . . .
 O002 O -0.0292(2) 0.31731(8) 0.90145(16) 0.0489(4) Uani 1 1 d . . . . .
 C003 C 0.7969(3) 0.41717(8) 0.48805(17) 0.0295(4) Uani 1 1 d . . . . .
 H003 H 0.858747 0.419983 0.580571 0.035 Uiso 1 1 calc R . . . .
 C004 C 0.5312(3) 0.31127(7) 0.62655(17) 0.0254(4) Uani 1 1 d . . . . .
 H00A H 0.494035 0.277245 0.558623 0.031 Uiso 1 1 calc R . . . .
 H00B H 0.686013 0.311186 0.653084 0.031 Uiso 1 1 calc R . . . .
 C005 C 0.9120(3) 0.43619(8) 0.38880(18) 0.0300(4) Uani 1 1 d . . . . .
 H005 H 1.051261 0.451628 0.414434 0.036 Uiso 1 1 calc R . . . .
 C006 C 0.4307(3) 0.29619(7) 0.75064(17) 0.0251(4) Uani 1 1 d . . . . .
 C007 C 0.4629(3) 0.37546(8) 0.56152(17) 0.0281(4) Uani 1 1 d . . . . .
 H007 H 0.313462 0.371016 0.516202 0.034 Uiso 1 1 calc R . . . .
 C008 C 0.5923(3) 0.39407(7) 0.45367(17) 0.0274(4) Uani 1 1 d . . . . .
 C009 C 0.4804(3) 0.34909(8) 0.85788(17) 0.0275(4) Uani 1 1 d . . . . .
 H009 H 0.617579 0.340327 0.917401 0.033 Uiso 1 1 calc R . . . .
 C00A C 0.4688(3) 0.42610(8) 0.66753(18) 0.0318(4) Uani 1 1 d . . . . .
 H00C H 0.463447 0.469229 0.639028 0.038 Uiso 1 1 calc R . . . .
 C00B C 0.8252(3) 0.43283(8) 0.25239(17) 0.0298(4) Uani 1 1 d . . . . .
 C00C C 0.1367(3) 0.32034(9) 0.86030(19) 0.0321(4) Uani 1 1 d . . . . .
 C00D C 0.5089(3) 0.38963(8) 0.31786(18) 0.0317(4) Uani 1 1 d . . . . .
 H00D H 0.371215 0.373042 0.291703 0.038 Uiso 1 1 calc R . . . .
 C00E C 0.6229(3) 0.40895(8) 0.21972(18) 0.0340(4) Uani 1 1 d . . . . .
 H00E H 0.560961 0.405779 0.127289 0.041 Uiso 1 1 calc R . . . .
 C00F C 0.4811(3) 0.41433(8) 0.79887(18) 0.0319(4) Uani 1 1 d . . . . .
 H00F H 0.490971 0.449555 0.858893 0.038 Uiso 1 1 calc R . . . .
 C00G C 0.1902(3) 0.29674(9) 0.72905(18) 0.0337(4) Uani 1 1 d . . . . .
 H00G H 0.132986 0.325512 0.653868 0.040 Uiso 1 1 calc R . . . .
 H00H H 0.133188 0.253486 0.708570 0.040 Uiso 1 1 calc R . . . .
 C00H C 0.5128(3) 0.23218(9) 0.8111(2) 0.0378(5) Uani 1 1 d . . . . .
 H00I H 0.478150 0.198597 0.743368 0.057 Uiso 1 1 calc GR . . . .
 H00J H 0.446914 0.222599 0.890274 0.057 Uiso 1 1 calc GR . . . .
 H00K H 0.665685 0.234463 0.838253 0.057 Uiso 1 1 calc GR . . . .
 C00I C 0.9461(4) 0.45511(11) 0.1445(2) 0.0455(5) Uani 1 1 d . . . . .
 H00L H 0.865175 0.487962 0.089486 0.068 Uiso 1 1 calc GR . . . .
 H00M H 0.970267 0.419122 0.086887 0.068 Uiso 1 1 calc GR . . . .
 H00N H 1.081553 0.472745 0.187078 0.068 Uiso 1 1 calc GR . . . .

loop_
  _atom_site_aniso_label
  _atom_site_aniso_U_11
  _atom_site_aniso_U_22
  _atom_site_aniso_U_33
  _atom_site_aniso_U_23
  _atom_site_aniso_U_13
  _atom_site_aniso_U_12
 O001 0.0287(7) 0.0436(8) 0.0312(7) 0.0024(5) 0.0099(5) 0.0004(5)
 O002 0.0291(8) 0.0636(10) 0.0567(9) 0.0139(7) 0.0151(6) 0.0013(6)
 C003 0.0386(10) 0.0246(8) 0.0250(8) 0.0013(6) 0.0043(7) 0.0048(7)
 C004 0.0294(9) 0.0192(8) 0.0282(9) -0.0009(6) 0.0067(7) 0.0002(6)
 C005 0.0299(9) 0.0231(9) 0.0374(10) 0.0003(7) 0.0068(7) 0.0022(7)
 C006 0.0251(9) 0.0213(8) 0.0291(9) 0.0033(6) 0.0049(7) -0.0016(6)
 C007 0.0288(9) 0.0261(9) 0.0297(9) 0.0037(7) 0.0058(7) 0.0021(7)
 C008 0.0339(9) 0.0171(8) 0.0324(9) 0.0022(6) 0.0090(7) 0.0030(7)
 C009 0.0222(8) 0.0326(9) 0.0284(9) 0.0005(7) 0.0061(7) -0.0007(7)
 C00A 0.0399(10) 0.0193(8) 0.0394(10) 0.0035(7) 0.0156(8) 0.0040(7)
 C00B 0.0398(10) 0.0206(8) 0.0318(9) 0.0021(7) 0.0137(8) 0.0041(7)
 C00C 0.0226(9) 0.0362(10) 0.0381(10) 0.0105(8) 0.0063(7) 0.0009(7)
 C00D 0.0350(10) 0.0257(9) 0.0341(9) -0.0013(7) 0.0043(7) -0.0024(7)
 C00E 0.0468(11) 0.0298(9) 0.0258(9) -0.0014(7) 0.0069(8) 0.0017(8)
 C00F 0.0358(10) 0.0250(9) 0.0371(10) -0.0055(7) 0.0121(8) -0.0017(7)
 C00G 0.0274(9) 0.0358(10) 0.0368(10) 0.0046(8) 0.0018(7) -0.0056(7)
 C00H 0.0410(11) 0.0272(10) 0.0456(11) 0.0100(8) 0.0081(8) 0.0009(8)
 C00I 0.0535(13) 0.0462(12) 0.0419(11) 0.0076(9) 0.0233(10) 0.0028(10)

_geom_special_details
;
 All esds (except the esd in the dihedral angle between two l.s. planes)
 are estimated using the full covariance matrix.  The cell esds are taken
 into account individually in the estimation of esds in distances, angles
 and torsion angles; correlations between esds in cell parameters are only
 used when they are defined by crystal symmetry.  An approximate (isotropic)
 treatment of cell esds is used for estimating esds involving l.s. planes.
;
loop_
  _geom_bond_atom_site_label_1
  _geom_bond_atom_site_label_2
  _geom_bond_distance
  _geom_bond_site_symmetry_2
  _geom_bond_publ_flag
 O001 C009 1.4706(19) . ?
 O001 C00C 1.347(2) . ?
 O002 C00C 1.208(2) . ?
 C003 C005 1.393(2) . ?
 C003 C008 1.395(3) . ?
 C004 C006 1.526(2) . ?
 C004 C007 1.532(2) . ?
 C005 C00B 1.393(2) . ?
 C006 C009 1.544(2) . ?
 C006 C00G 1.530(2) . ?
 C006 C00H 1.535(2) . ?
 C007 C008 1.520(2) . ?
 C007 C00A 1.501(2) . ?
 C008 C00D 1.383(2) . ?
 C009 C00F 1.494(2) . ?
 C00A C00F 1.330(3) . ?
 C00B C00E 1.385(3) . ?
 C00B C00I 1.507(2) . ?
 C00C C00G 1.498(3) . ?
 C00D C00E 1.381(3) . ?

loop_
  _geom_angle_atom_site_label_1
  _geom_angle_atom_site_label_2
  _geom_angle_atom_site_label_3
  _geom_angle
  _geom_angle_site_symmetry_1
  _geom_angle_site_symmetry_3
  _geom_angle_publ_flag
 C00C O001 C009 109.39(13) . . ?
 C005 C003 C008 120.99(16) . . ?
 C006 C004 C007 113.52(13) . . ?
 C003 C005 C00B 120.77(17) . . ?
 C004 C006 C009 110.50(13) . . ?
 C004 C006 C00G 115.95(14) . . ?
 C004 C006 C00H 109.84(14) . . ?
 C00G C006 C009 100.61(13) . . ?
 C00G C006 C00H 109.81(14) . . ?
 C00H C006 C009 109.73(14) . . ?
 C008 C007 C004 112.11(13) . . ?
 C00A C007 C004 110.57(14) . . ?
 C00A C007 C008 111.54(14) . . ?
 C003 C008 C007 121.32(15) . . ?
 C00D C008 C003 117.85(16) . . ?
 C00D C008 C007 120.82(16) . . ?
 O001 C009 C006 104.68(13) . . ?
 O001 C009 C00F 107.67(13) . . ?
 C00F C009 C006 113.54(14) . . ?
 C00F C00A C007 124.05(15) . . ?
 C005 C00B C00I 121.12(17) . . ?
 C00E C00B C005 117.57(16) . . ?
 C00E C00B C00I 121.30(17) . . ?
 O001 C00C C00G 110.48(14) . . ?
 O002 C00C O001 120.80(18) . . ?
 O002 C00C C00G 128.70(18) . . ?
 C00E C00D C008 120.98(17) . . ?
 C00D C00E C00B 121.80(16) . . ?
 C00A C00F C009 124.02(16) . . ?
 C00C C00G C006 104.53(14) . . ?

_shelx_res_file
;
TITL dm_jd_3_ph_autored_a.res in P2(1)/n
    dm_jd_3_ph_autored.res
    created by SHELXL-2018/3 at 08:51:26 on 16-Dec-2022
REM Old TITL DM_JD_3_Ph_autored in P2/n
REM SHELXT solution in P2(1)/n: R1 0.144, Rweak 0.123, Alpha 0.031
REM <I/s> 1.929 for 92 systematic absences, Orientation as input
REM Formula found by SHELXT: C16 O2
CELL 0.71073 6.4447 21.0304 10.0261 90 99.35 90
ZERR 4 0.0002 0.0006 0.0003 0 0.003 0
LATT 1
SYMM 0.5-X,0.5+Y,0.5-Z
SFAC C H O
UNIT 64 72 8

L.S. 20
PLAN  20
SIZE 0.095 0.098 0.11
TEMP -123
BOND
list 4
fmap 2
acta
OMIT -3 50
REM <olex2.extras>
REM <HklSrc "%.\\DM_JD_3_Ph_autored.hkl">
REM </olex2.extras>

WGHT    0.055800    0.798800
FVAR       1.30899
O001  3    0.307139    0.346095    0.936710    11.00000    0.02867    0.04363 =
         0.03117    0.00236    0.00986    0.00041
O002  3   -0.029159    0.317315    0.901450    11.00000    0.02909    0.06360 =
         0.05670    0.01385    0.01515    0.00127
C003  1    0.796943    0.417175    0.488054    11.00000    0.03861    0.02459 =
         0.02503    0.00127    0.00432    0.00479
AFIX  43
H003  2    0.858747    0.419983    0.580571    11.00000   -1.20000
AFIX   0
C004  1    0.531191    0.311267    0.626549    11.00000    0.02944    0.01925 =
         0.02825   -0.00093    0.00668    0.00023
AFIX  23
H00A  2    0.494035    0.277245    0.558623    11.00000   -1.20000
H00B  2    0.686013    0.311186    0.653084    11.00000   -1.20000
AFIX   0
C005  1    0.911960    0.436187    0.388800    11.00000    0.02993    0.02310 =
         0.03743    0.00027    0.00677    0.00218
AFIX  43
H005  2    1.051261    0.451628    0.414434    11.00000   -1.20000
AFIX   0
C006  1    0.430667    0.296191    0.750635    11.00000    0.02513    0.02134 =
         0.02905    0.00329    0.00491   -0.00155
C007  1    0.462858    0.375456    0.561517    11.00000    0.02879    0.02606 =
         0.02967    0.00366    0.00583    0.00205
AFIX  13
H007  2    0.313462    0.371016    0.516202    11.00000   -1.20000
AFIX   0
C008  1    0.592313    0.394066    0.453667    11.00000    0.03390    0.01709 =
         0.03236    0.00222    0.00896    0.00301
C009  1    0.480424    0.349090    0.857881    11.00000    0.02223    0.03261 =
         0.02843    0.00051    0.00613   -0.00066
AFIX  13
H009  2    0.617579    0.340327    0.917401    11.00000   -1.20000
AFIX   0
C00A  1    0.468809    0.426096    0.667531    11.00000    0.03988    0.01931 =
         0.03940    0.00351    0.01562    0.00396
AFIX  43
H00C  2    0.463447    0.469229    0.639028    11.00000   -1.20000
AFIX   0
C00B  1    0.825158    0.432830    0.252394    11.00000    0.03975    0.02062 =
         0.03176    0.00213    0.01365    0.00409
C00C  1    0.136668    0.320336    0.860302    11.00000    0.02259    0.03623 =
         0.03807    0.01051    0.00626    0.00086
C00D  1    0.508929    0.389627    0.317858    11.00000    0.03498    0.02566 =
         0.03406   -0.00133    0.00433   -0.00243
AFIX  43
H00D  2    0.371215    0.373042    0.291703    11.00000   -1.20000
AFIX   0
C00E  1    0.622925    0.408950    0.219721    11.00000    0.04676    0.02980 =
         0.02584   -0.00140    0.00687    0.00170
AFIX  43
H00E  2    0.560961    0.405779    0.127289    11.00000   -1.20000
AFIX   0
C00F  1    0.481124    0.414330    0.798875    11.00000    0.03577    0.02497 =
         0.03707   -0.00545    0.01208   -0.00174
AFIX  43
H00F  2    0.490971    0.449555    0.858893    11.00000   -1.20000
AFIX   0
C00G  1    0.190212    0.296738    0.729054    11.00000    0.02739    0.03583 =
         0.03675    0.00460    0.00184   -0.00555
AFIX  23
H00G  2    0.132986    0.325512    0.653868    11.00000   -1.20000
H00H  2    0.133188    0.253486    0.708570    11.00000   -1.20000
AFIX   0
C00H  1    0.512774    0.232178    0.811096    11.00000    0.04102    0.02725 =
         0.04560    0.00999    0.00807    0.00089
AFIX 137
H00I  2    0.478150    0.198597    0.743368    11.00000   -1.50000
H00J  2    0.446914    0.222599    0.890274    11.00000   -1.50000
H00K  2    0.665685    0.234463    0.838253    11.00000   -1.50000
AFIX   0
C00I  1    0.946111    0.455112    0.144533    11.00000    0.05352    0.04621 =
         0.04194    0.00759    0.02331    0.00279
AFIX 137
H00L  2    0.865175    0.487962    0.089486    11.00000   -1.50000
H00M  2    0.970267    0.419122    0.086887    11.00000   -1.50000
H00N  2    1.081553    0.472745    0.187078    11.00000   -1.50000
AFIX   0
HKLF 4


REM  dm_jd_3_ph_autored_a.res in P2(1)/n
REM wR2 = 0.1273, GooF = S = 1.076, Restrained GooF = 1.076 for all data
REM R1 = 0.0477 for 2164 Fo > 4sig(Fo) and 0.0511 for all 2349 data
REM 165 parameters refined using 0 restraints

END

WGHT      0.0558      0.7988

REM Highest difference peak  0.336,  deepest hole -0.170,  1-sigma level  0.040
Q1    1   0.2736  0.3170  1.0610  11.00000  0.05    0.34
Q2    1   0.6073  0.3826  0.6331  11.00000  0.05    0.26
Q3    1   0.1855  0.3422  0.7069  11.00000  0.05    0.25
Q4    1   0.2570  0.4029  0.6900  11.00000  0.05    0.24
Q5    1   0.4918  0.2975  0.8838  11.00000  0.05    0.21
Q6    1   0.4666  0.3016  0.6850  11.00000  0.05    0.21
Q7    1   0.4658  0.3188  0.7945  11.00000  0.05    0.20
Q8    1   0.3530  0.2224  0.7258  11.00000  0.05    0.20
Q9    1   0.8607  0.4491  0.0491  11.00000  0.05    0.19
Q10   1   0.3224  0.2961  0.7373  11.00000  0.05    0.18
Q11   1   0.9671  0.5029  0.1438  11.00000  0.05    0.17
Q12   1   0.5305  0.3843  0.4970  11.00000  0.05    0.17
Q13   1   0.7023  0.3938  0.4820  11.00000  0.05    0.16
Q14   1   0.8565  0.4372  0.3178  11.00000  0.05    0.16
Q15   1   0.5753  0.3919  0.3912  11.00000  0.05    0.16
Q16   1   0.4625  0.2713  0.7787  11.00000  0.05    0.16
Q17   1   1.0789  0.4324  0.1460  11.00000  0.05    0.15
Q18   1   0.3087  0.3018  0.9559  11.00000  0.05    0.14
Q19   1   0.5931  0.4157  0.7384  11.00000  0.05    0.14
Q20   1   0.1704  0.2969  0.8062  11.00000  0.05    0.14
;
_shelx_res_checksum                9284
_shelx_hkl_file
;
   0   0  -1   -0.14    0.25
   0   0   1    0.15    0.20
   0   0   3    1.53    0.82
   0   0  -3    1.58    1.07
   0   0  -3    4.31    1.97
   0   0   4  866.47   25.50
   0   0  -4  855.41   23.65
   0   0  -4  804.85   17.47
   0   0  -5    5.71    2.09
   0   0  -5    6.10    1.64
   0   0  -5    2.96    0.94
   0   0  -5    3.43    1.66
   0   0  -6  318.13   11.12
   0   0  -6  324.52    9.09
   0   0  -7    8.37    3.48
   0   0  -7   12.19    2.26
   0   0  -7   10.94    1.79
   0   0  -7    6.88    1.28
   0   0  -7   10.87    4.27
   0   0  -8   53.38    4.96
   0   0  -8   48.09    7.60
   0   0  -8   53.51   10.56
   0   0  -9    1.33    1.39
   0   0  -9   -0.64    2.36
   0   0  -9   -1.08    2.02
   0   0 -10  233.28   13.40
   0   0 -10  218.51   19.12
   0   0 -10  225.10   25.32
   0   0 -11    1.25    2.17
   0   0 -11    2.84    2.66
   0   0 -12   19.02    6.36
   0   0 -12   30.48   13.74
   0   0 -13    0.09    4.67
   0   0 -13    8.45    7.92
   0   0 -14   -7.42    6.73
   0  -1  -1 1369.52   23.61
   0  -1   1 1441.30   24.21
   0   1  -3 1374.92   28.59
   0  -1  -3 1443.55   31.10
   0   1   3 1418.52   31.98
   0   1   3 1284.38   22.58
   0  -1  -3 1463.48   25.63
   0   1  -3 1330.07   33.73
   0  -1  -3 1502.88   25.35
   0   1   4  237.28   13.13
   0   1  -4  243.92   11.04
   0  -1  -4  235.84   12.11
   0  -1  -4  250.89    9.00
   0   1   4  236.82    6.78
   0   1  -4  250.59   14.64
   0  -1  -4  236.55   14.16
   0  -1  -4  257.02    8.33
   0   1   5  196.15   13.22
   0   1  -5  180.83   10.87
   0  -1  -5  175.05   11.74
   0  -1  -5  193.46    7.33
   0  -1  -5  186.84    6.05
   0  -1  -5  169.52    8.04
   0   1   5  176.37    5.86
   0  -1  -5  169.97   13.74
   0   1  -5  210.24   14.66
   0  -1  -5  192.93    7.50
   0  -1  -6    2.29    0.80
   0  -1  -6    4.17    1.09
   0   1  -6    3.39    1.71
   0  -1  -6    0.22    0.80
   0  -1  -6    2.48    1.37
   0  -1  -6    3.60    1.11
   0   1  -6    2.75    2.22
   0  -1  -7   40.59    6.57
   0   1  -7   46.00    6.48
   0  -1  -7   50.04    4.75
   0  -1  -7   52.77    4.50
   0  -1  -7   46.18    3.85
   0   1  -7   37.36    8.08
   0  -1  -7   37.47    8.40
   0  -1  -8   51.02    7.76
   0   1  -8   44.11    7.00
   0   1  -8   43.99    3.95
   0  -1  -8   38.66    4.71
   0  -1  -8   47.20    4.10
   0   1  -8   46.23    9.56
   0  -1  -8   30.15    8.39
   0  -1  -9   18.88    3.73
   0   1  -9   17.50    3.11
   0  -1  -9   18.16    4.35
   0   1  -9   15.92    4.52
   0  -1  -9    9.70    5.54
   0   1  -9   28.31    7.56
   0   1 -10   89.57    7.92
   0  -1 -10   71.20    8.10
   0  -1 -10   64.10   10.38
   0   1 -10   66.63    9.86
   0  -1 -10   65.49   12.91
   0   1 -10   79.99   15.51
   0  -1 -11   87.28   10.11
   0   1 -11  106.39    9.10
   0  -1 -11   99.98   14.26
   0   1 -11   83.56   12.16
   0  -1 -11  105.46   18.30
   0  -1 -12   68.86    9.27
   0   1 -12   68.12    8.20
   0   1 -12   68.65   12.47
   0  -1 -12   78.47   12.46
   0  -1 -12   62.49   16.89
   0   1 -12   58.55   16.18
   0  -1 -13   43.68   10.30
   0   1 -13   25.90    9.45
   0   1 -13   17.21    8.75
   0  -1 -13   40.84   15.56
   0  -1 -14   12.26    5.39
   0   1 -14    6.70    5.83
   0  -1 -14    3.76   10.40
   0  -2   0 1291.99   15.26
   0   2   0 1337.37   15.48
   0  -2  -1 2436.18   40.47
   0   2   2  497.39   15.15
   0   2  -2  505.82   11.81
   0  -2  -2  492.56   15.08
   0  -2  -2  539.85   12.12
   0  -2  -2  500.09   13.27
   0   2   2  508.65   10.98
   0   2   2  510.87   11.90
   0   2   2  464.67   11.36
   0  -2  -2  509.27   12.15
   0  -2  -2  512.30   12.80
   0   2  -2  493.75   16.06
   0  -2   2  490.74   14.83
   0   2  -2  497.54   11.25
   0  -2  -3 4266.99   67.65
   0  -2  -3 4433.66   74.54
   0   2  -3 4279.12   68.11
   0   2  -3 4357.98   78.09
   0  -2  -3 4197.40   66.96
   0   2   4   50.76    5.97
   0  -2  -4   52.79    5.73
   0   2  -4   44.38    4.41
   0  -2  -4   58.59    3.76
   0  -2  -4   56.87    4.40
   0  -2  -4   59.67    4.56
   0   2   4   50.51    3.41
   0  -2  -4   51.82    4.12
   0   2  -4   50.63    6.70
   0  -2  -5  148.18   11.43
   0   2   5  163.28   12.30
   0   2  -5  157.40    9.63
   0  -2  -5  163.11    6.98
   0  -2  -5  157.19    8.10
   0   2   5  151.44    6.32
   0  -2  -5  146.62    8.04
   0  -2  -5  123.87   12.18
   0  -2  -5  145.47    7.46
   0   2  -5  143.10   12.75
   0   2   6  403.48   21.65
   0   2  -6  414.79   17.76
   0  -2  -6  435.35   13.20
   0  -2  -6  428.00   15.22
   0   2   6  386.99   11.32
   0  -2  -6  379.48   14.58
   0  -2  -6  428.17   14.03
   0  -2  -6  396.02   23.41
   0   2  -6  428.28   25.13
   0   2  -7   49.61    6.54
   0  -2  -7   58.71    7.90
   0  -2  -7   59.41    5.94
   0  -2  -7   56.50    5.51
   0   2  -7   52.49    9.82
   0  -2  -7   71.51   11.16
   0  -2  -7   60.17    5.08
   0  -2  -8    1.73    1.49
   0   2  -8    1.10    1.48
   0   2  -8    3.68    1.13
   0  -2  -8    2.01    1.28
   0  -2  -8    4.73    1.28
   0  -2  -8    3.88    1.39
   0   2  -8    4.21    2.39
   0  -2  -8    7.76    4.71
   0   2  -9    4.17    1.96
   0  -2  -9    4.64    3.16
   0   2  -9    7.56    1.84
   0  -2  -9    9.82    2.72
   0  -2  -9    6.78    1.74
   0   2  -9   12.39    5.55
   0  -2  -9    6.81    1.54
   0  -2  -9    7.63    5.71
   0   2 -10   24.34    3.60
   0  -2 -10   22.38    4.76
   0   2 -10   15.78    4.82
   0  -2 -10   16.17    5.43
   0   2 -10   23.22    8.62
   0  -2 -10   18.21    6.81
   0  -2 -11  230.02   16.50
   0   2 -11  227.28   13.31
   0   2 -11  177.41   18.14
   0  -2 -11  160.99   18.16
   0   2 -11  187.21   25.27
   0  -2 -11  187.78   25.46
   0  -2 -12   -1.47    4.17
   0   2 -12    4.61    3.37
   0  -2 -12    8.14    4.75
   0   2 -12    5.57    3.68
   0   2 -12   -3.83    5.98
   0  -2 -12    1.22    5.28
   0  -2 -13  142.46   19.82
   0   2 -13  111.77   16.78
   0   2 -13  156.39   26.63
   0  -2 -13   86.59   22.44
   0  -2 -14    7.43    7.71
   0   2 -14    0.38    5.93
   0  -2 -14  -16.53   11.29
   0   2 -14    1.68    6.48
   0  -2 -15   -7.32    9.67
   0  -3   0    1.34    1.08
   0   3   0    0.96    0.48
   0  -3   0    0.94    0.60
   0   3   0    4.31    1.07
   0   3   0    1.43    0.75
   0   3   0    2.28    0.77
   0  -3   0    1.71    0.80
   0   3   0    1.70    0.80
   0   3   1  847.77   20.35
   0  -3  -1  840.95   19.28
   0   3   1  863.93   19.25
   0  -3  -1  810.69   20.49
   0   3   1  879.09   18.62
   0  -3  -1  852.23   18.69
   0  -3  -1  904.38   17.88
   0   3   1  843.70   17.45
   0   3   1  803.63   18.90
   0  -3   1  844.45   20.74
   0  -3  -1  763.57   18.84
   0   3  -1  849.74   20.87
   0   3  -1  896.75   18.99
   0  -3   1  841.21   18.70
   0   3   2   17.88    2.80
   0  -3  -2   13.93    2.64
   0   3   2   17.12    2.08
   0  -3  -2   16.02    2.16
   0  -3  -2   13.78    2.44
   0   3   2   13.87    2.16
   0  -3  -2   16.18    2.07
   0  -3   2   21.23    1.83
   0   3  -2   14.89    1.80
   0   3   2   17.22    2.13
   0   3  -2   11.72    2.36
   0   3  -2   18.87    2.15
   0  -3  -2   11.62    2.17
   0  -3   2   15.58    2.00
   0  -3   2   15.49    2.67
   0   3   3   23.66    3.94
   0  -3  -3   33.77    4.45
   0   3  -3   29.22    2.86
   0  -3  -3   23.86    3.63
   0   3   3   28.39    2.82
   0  -3  -3   28.31    3.08
   0   3   3   30.80    2.55
   0  -3  -3   21.69    2.83
   0  -3   3   30.09    2.74
   0  -3   3   37.26    2.31
   0   3   3   31.85    3.12
   0  -3  -3   21.52    3.06
   0  -3   3   24.48    3.85
   0   3  -3   27.60    4.45
   0   3  -3   28.51    2.74
   0  -3  -4  403.39   17.99
   0   3  -4  437.08   14.02
   0   3   4  395.97   18.38
   0  -3  -4  437.80   13.28
   0  -3  -4  461.04   15.72
   0  -3  -4  387.34   13.52
   0   3   4  425.29   12.33
   0  -3  -4  401.22   13.71
   0   3  -4  407.71   20.11
   0  -3   4  400.18   17.46
   0   3  -4  411.49   11.04
   0  -3  -5 1541.68   40.93
   0   3  -5 1644.29   35.13
   0  -3  -5 1661.51   32.45
   0  -3  -5 1604.79   35.62
   0  -3  -5 1448.52   33.44
   0  -3  -5 1623.76   33.86
   0   3  -5 1387.91   45.43
   0   3  -5 1470.77   26.65
   0   3  -6  216.36   12.06
   0   3   6  195.73   15.13
   0  -3  -6  200.05   14.25
   0  -3  -6  238.00   12.33
   0   3   6  191.62    8.59
   0  -3  -6  202.60   11.02
   0   3  -6  215.30   18.22
   0  -3  -6  194.90   16.79
   0  -3  -6  211.44   10.65
   0   3  -7    4.78    1.91
   0  -3  -7    2.47    1.82
   0  -3  -7    0.66    0.97
   0  -3  -7    0.77    1.43
   0  -3  -7    2.55    1.42
   0   3  -7    4.72    3.35
   0  -3  -7    0.83    1.59
   0  -3  -8    2.53    1.38
   0   3  -8    2.20    0.77
   0  -3  -8    1.34    1.27
   0  -3  -8    0.36    1.03
   0  -3  -8    2.91    3.17
   0   3  -8   -0.83    2.46
   0  -3  -8    4.15    1.55
   0   3  -9    0.70    1.37
   0  -3  -9    2.09    1.84
   0   3  -9    1.68    1.49
   0  -3  -9    4.55    2.87
   0  -3  -9    2.26    1.22
   0  -3  -9    6.27    1.78
   0  -3  -9    8.84    5.14
   0   3  -9    1.32    2.29
   0   3 -10  103.80   11.88
   0  -3 -10  108.46   15.05
   0   3 -10  111.61    7.61
   0  -3 -10   96.11   10.49
   0  -3 -10   99.26    6.39
   0  -3 -10   91.00    5.90
   0  -3 -10   90.49   15.97
   0   3 -10   93.65   16.51
   0   3 -11    0.37    1.78
   0   3 -11    7.36    4.05
   0  -3 -11    3.47    6.54
   0   3 -11    5.47    4.39
   0  -3 -12  108.16   12.60
   0   3 -12  108.84    9.30
   0   3 -12   95.33   13.58
   0  -3 -12   95.11   15.58
   0  -3 -12   80.30   19.33
   0   3 -12   91.58   17.66
   0   3 -13   13.85    6.31
   0  -3 -13   26.91    7.33
   0  -3 -13   23.50   11.87
   0   3 -13   14.58    7.30
   0  -3 -14   23.58   10.95
   0   3 -14    9.90    4.87
   0  -3 -14   28.03   14.36
   0   3 -14    1.35    6.96
   0  -3 -15    9.81    9.98
   0   3 -15  -10.70   12.86
   0  -4  -2 3173.06   54.65
   0   4   2 2845.48   52.77
   0  -4  -2 2768.67   53.08
   0  -4  -2 2835.54   50.14
   0   4   2 2828.39   48.88
   0   4   2 2752.29   52.19
   0   4  -2 2918.32   47.63
   0  -4  -2 2670.34   47.98
   0   4   2 3098.69   48.76
   0  -4   2 2839.03   49.78
   0  -4   2 2787.16   54.20
   0   4  -2 2708.71   55.26
   0   4  -2 3032.70   49.80
   0  -4  -2 2783.58   51.19
   0  -4  -3 3537.24   63.50
   0   4  -3 3419.31   52.09
   0  -4  -3 3083.79   60.25
   0   4   3 3200.61   62.65
   0  -4  -3 3306.63   56.66
   0   4   3 3253.98   53.97
   0   4   3 3278.76   56.70
   0  -4  -3 3427.89   57.06
   0  -4   3 3303.20   50.47
   0  -4   3 3192.48   55.00
   0   4   3 3415.91   55.06
   0   4  -3 3275.51   54.49
   0   4  -3 3011.23   65.12
   0  -4  -3 2949.19   56.95
   0  -4   3 3105.98   61.44
   0   4   4   17.56    3.62
   0   4  -4   17.01    2.45
   0  -4  -4   12.65    3.48
   0   4   4   16.65    2.03
   0  -4  -4   11.69    2.49
   0   4   4   15.79    1.78
   0  -4  -4   17.19    3.34
   0  -4   4   12.93    1.56
   0  -4  -4   13.32    2.77
   0   4   4   14.96    2.52
   0  -4   4   15.51    2.16
   0  -4   4   13.19    3.15
   0   4  -4   15.03    2.26
   0   4  -4   15.87    3.98
   0  -4  -4   18.18    3.32
   0  -4  -5  624.45   25.39
   0   4   5  684.46   27.42
   0   4  -5  710.25   19.63
   0  -4  -5  660.50   22.62
   0  -4  -5  681.70   19.97
   0   4   5  617.44   17.76
   0   4  -5  661.88   29.17
   0  -4  -5  627.27   20.43
   0  -4   5  687.92   25.58
   0   4  -5  619.39   15.44
   0   4   6    4.13    1.69
   0   4  -6    6.63    2.20
   0  -4  -6    5.56    2.34
   0  -4  -6    5.98    2.24
   0   4   6    6.06    1.67
   0  -4  -6    7.44    2.13
   0  -4  -6    6.17    2.06
   0   4  -6    3.48    1.36
   0  -4  -7 1550.15   48.81
   0   4   7 1669.03   52.95
   0   4  -7 1662.45   40.38
   0  -4  -7 1766.35   44.06
   0   4  -7 1621.94   27.26
   0  -4  -7 1438.52   38.88
   0   4   7 1520.52   33.75
   0  -4  -7 1682.30   39.04
   0   4  -7 1570.46   56.70
   0  -4  -7 1780.03   58.89
   0   4  -8  338.17   17.73
   0  -4  -8  305.07   21.10
   0   4  -8  316.57    9.74
   0  -4  -8  353.92   19.03
   0  -4  -8  353.86   17.14
   0   4  -8  350.75   27.49
   0  -4  -8  349.84   26.80
   0  -4  -8  320.87   15.13
   0   4  -9  895.74   33.53
   0  -4  -9  982.13   42.40
   0   4  -9 1026.80   22.97
   0  -4  -9 1043.06   35.69
   0  -4  -9  893.11   28.99
   0  -4  -9  884.11   47.71
   0  -4  -9  946.88   27.86
   0   4  -9 1016.00   51.28
   0   4 -10   30.27    6.29
   0  -4 -10   32.22    8.97
   0   4 -10   38.20    4.40
   0  -4 -10   37.28    4.72
   0  -4 -10   41.59    4.91
   0   4 -10   31.46    9.89
   0  -4 -11    1.63    3.97
   0   4 -11    5.94    3.69
   0  -4 -11    1.46    3.59
   0   4 -11    6.19    1.93
   0  -4 -11    0.79    0.99
   0  -4 -11    0.59    4.57
   0  -4 -11    3.89    1.30
   0   4 -11    3.28    3.59
   0  -4 -12   31.51    8.28
   0   4 -12   27.34    4.36
   0   4 -12   27.65    7.02
   0  -4 -12   29.23    9.19
   0   4 -12   32.58   10.06
   0  -4 -12   27.71   11.35
   0   4 -13    3.18    3.97
   0  -4 -13   -0.11    6.01
   0   4 -13   -3.05    5.81
   0  -4 -13   -0.79    6.10
   0   4 -14    6.54    6.26
   0   4 -14   15.00    9.98
   0  -4 -14   23.84   14.77
   0   4 -15   23.56   18.10
   0  -5   0    8.55    2.75
   0   5   0    5.90    1.30
   0  -5   0    8.19    1.77
   0   5   0    8.34    1.82
   0   5   0    5.91    2.39
   0   5   0    6.09    1.72
   0  -5   0    5.92    1.71
   0  -5   0    6.51    2.34
   0   5   0    9.58    2.54
   0   5   1 7021.73  111.52
   0   5   1 6740.52  107.09
   0  -5  -2 2990.89   59.63
   0   5  -2 3022.59   48.74
   0  -5  -2 3092.10   59.33
   0   5   2 2999.62   57.34
   0   5   2 3053.72   54.60
   0   5   2 3289.92   59.40
   0  -5  -2 3164.89   56.29
   0   5  -2 3160.26   53.14
   0  -5  -2 3078.38   53.96
   0   5   2 3228.39   53.90
   0   5   2 3302.65   57.54
   0   5  -2 2888.83   60.18
   0  -5  -2 3043.91   57.61
   0   5  -2 3118.55   55.15
   0  -5   2 3237.86   56.42
   0  -5   2 3125.55   60.03
   0  -5  -3 1148.24   31.83
   0   5   3 1205.12   32.54
   0  -5  -3 1110.44   31.05
   0  -5  -3 1075.71   27.19
   0   5   3 1115.61   26.18
   0   5   3 1128.98   28.70
   0  -5  -3 1040.77   26.29
   0  -5   3 1098.89   26.79
   0  -5   3 1133.89   22.58
   0   5   3 1026.00   25.18
   0   5  -3 1132.94   25.25
   0   5  -3 1084.42   33.22
   0  -5   3 1145.59   31.39
   0   5  -3 1167.11   26.43
   0   5   4    8.67    3.11
   0   5  -4    3.67    1.03
   0  -5  -4    4.42    1.56
   0  -5  -4    4.85    1.82
   0  -5  -4    4.88    2.04
   0   5   4    4.79    1.52
   0   5   4    2.23    0.88
   0  -5   4    4.49    1.10
   0  -5  -4    3.39    1.02
   0   5   4    5.17    1.83
   0   5  -4    5.52    2.43
   0   5  -4    4.14    1.29
   0  -5   4    6.09    2.59
   0  -5   4    6.85    1.91
   0  -5  -4    5.65    2.07
   0   5  -5  447.65   14.32
   0   5   5  443.99   22.08
   0  -5  -5  389.31   18.91
   0  -5   5  420.47   10.77
   0  -5  -5  446.44   17.37
   0   5   5  412.21   14.81
   0  -5   5  403.56   19.71
   0   5  -5  411.17   13.21
   0   5  -5  413.18   23.68
   0  -5  -5  428.97   17.67
   0   5  -6   47.70    4.97
   0   5   6   47.14    7.76
   0  -5  -6   52.78    7.19
   0  -5  -6   46.21    6.79
   0   5   6   51.28    5.17
   0  -5  -6   53.01    6.34
   0   5  -6   51.84    3.93
   0   5  -6   45.24    8.09
   0  -5  -6   42.15    5.64
   0  -5  -7  194.73   16.50
   0   5   7  188.03   17.12
   0   5  -7  199.65   11.56
   0  -5  -7  196.81   14.09
   0   5  -7  184.55    7.31
   0  -5  -7  178.57   12.20
   0   5   7  188.81   10.16
   0   5  -7  170.91   17.33
   0  -5  -7  190.84   18.51
   0  -5  -7  151.01   11.27
   0  -5  -8  117.42   11.35
   0  -5  -8  131.39   14.73
   0   5  -8  130.15   10.45
   0   5  -8  120.66    6.23
   0  -5  -8  121.71   10.56
   0  -5  -8  141.32   10.64
   0   5  -8  131.19   16.91
   0  -5  -8  132.55   16.82
   0  -5  -9  350.28   25.59
   0   5  -9  394.68   13.26
   0  -5  -9  354.52   18.87
   0  -5  -9  408.24   31.85
   0   5  -9  386.66   31.43
   0  -5  -9  368.03   17.58
   0  -5 -10   22.52    6.76
   0   5 -10   13.61    4.58
   0  -5 -10   17.14    4.93
   0   5 -10   16.26    2.91
   0  -5 -10   15.41    3.48
   0  -5 -10   15.15    3.48
   0   5 -10   18.53    7.82
   0  -5 -11   60.71   12.98
   0   5 -11   83.36   11.01
   0  -5 -11   78.47   11.29
   0   5 -11   92.68    7.77
   0  -5 -11   78.63    7.07
   0  -5 -11   63.96   14.83
   0  -5 -11   71.64    6.84
   0   5 -11   60.58   15.04
   0   5 -12  224.53   13.81
   0  -5 -12  185.04   18.56
   0   5 -12  175.34   17.53
   0  -5 -12  198.72   23.73
   0  -5 -12  181.15   28.55
   0   5 -12  180.51   26.68
   0   5 -13   -0.56    4.14
   0  -5 -13   -1.66    5.78
   0   5 -13   -1.70    6.92
   0  -5 -13    1.93    6.08
   0   5 -14    4.41    4.59
   0  -5 -14    5.85    8.09
   0  -5 -14    9.74   11.98
   0   5 -14    1.70    9.62
   0   5 -15    3.71   10.29
   0  -6   0 3592.19   63.66
   0  -6   0 3709.71   74.30
   0   6   0 3837.74   73.88
   0   6   0 3489.66   64.85
   0  -6   0 3896.02   63.68
   0   6   0 3818.41   64.54
   0  -6   0 3794.51   69.22
   0   6  -1  947.83   20.17
   0  -6  -1  879.06   28.83
   0  -6  -1  965.99   25.44
   0   6   1  937.38   28.65
   0  -6   1 1020.36   22.77
   0   6   1  966.06   24.47
   0   6   1 1017.78   25.85
   0  -6   1  976.47   22.58
   0  -6  -1  926.91   23.26
   0   6  -1  872.54   22.41
   0   6   1  922.26   23.49
   0  -6   1  983.33   29.35
   0   6  -1  896.30   28.03
   0  -6  -1  933.78   26.55
   0   6   1  875.17   24.98
   0  -6   1  943.27   26.18
   0   6  -1  924.84   25.46
   0   6  -2 2726.16   43.54
   0  -6  -2 2724.01   55.24
   0  -6  -2 2530.23   56.87
   0   6   2 2835.47   54.37
   0   6   2 2542.15   55.61
   0   6   2 2848.35   51.89
   0  -6  -2 2646.04   49.82
   0   6   2 2554.44   49.25
   0  -6   2 2760.47   56.42
   0  -6   2 2602.64   52.30
   0   6  -2 2584.21   57.00
   0   6  -2 2857.07   52.66
   0  -6  -2 2637.90   54.10
   0   6   2 2875.32   54.45
   0   6  -3 1439.93   27.89
   0  -6  -3 1386.64   37.60
   0  -6  -3 1400.91   37.21
   0   6   3 1368.73   36.75
   0   6   3 1399.72   32.42
   0   6   3 1439.91   35.99
   0  -6   3 1403.74   28.39
   0   6   3 1315.99   31.06
   0  -6  -3 1397.20   32.51
   0  -6   3 1306.42   32.74
   0  -6   3 1415.06   37.25
   0  -6  -3 1347.48   35.04
   0   6  -3 1263.67   38.40
   0   6  -3 1421.76   32.50
   0  -6  -4 3389.62   75.55
   0   6  -4 3737.28   59.42
   0  -6  -4 3980.01   76.83
   0   6   4 3830.61   69.65
   0   6   4 3943.95   66.18
   0  -6  -4 3685.37   68.70
   0  -6   4 3879.35   61.16
   0  -6   4 3680.80   67.30
   0  -6   4 3877.33   74.70
   0  -6  -4 4260.32   75.23
   0   6  -4 3592.86   65.25
   0   6  -4 3868.08   81.63
   0   6  -5    9.27    1.72
   0   6   5    1.93    1.65
   0  -6  -5    3.66    1.84
   0   6   5    3.24    1.10
   0   6   5    5.34    1.50
   0  -6  -5    6.20    2.11
   0   6   5    1.94    1.20
   0  -6   5    3.51    1.20
   0  -6   5    3.33    1.22
   0  -6  -5    6.49    1.82
   0  -6   5    7.99    2.47
   0   6  -5    5.04    3.41
   0   6  -5    6.23    1.60
   0  -6  -5    4.53    2.43
   0  -6  -6  531.00   23.64
   0   6  -6  435.77   15.20
   0   6   6  445.45   25.24
   0  -6  -6  428.94   23.78
   0   6   6  444.94   17.20
   0  -6   6  438.88   12.94
   0  -6  -6  406.53   19.13
   0  -6   6  468.79   11.45
   0  -6   6  482.68   22.87
   0   6  -6  454.06   14.11
   0  -6  -6  482.31   20.93
   0   6  -6  467.16   27.33
   0  -6  -7   40.73    7.71
   0   6  -7   48.71    5.73
   0   6   7   56.58    9.67
   0  -6  -7   48.92    7.55
   0   6  -7   55.05    4.54
   0   6   7   39.48    5.25
   0  -6  -7   55.48    7.08
   0   6  -7   47.03    3.73
   0  -6  -7   55.43    7.13
   0  -6  -8   78.53   11.07
   0   6  -8   68.84    7.30
   0   6  -8   68.40    5.15
   0  -6  -8   65.14    8.17
   0   6   8   69.51    6.73
   0  -6  -8   70.80   12.21
   0   6  -8   69.42   12.98
   0  -6  -8   86.12    8.85
   0   6  -9   37.23    6.55
   0  -6  -9   38.40    8.77
   0  -6  -9   46.06    8.88
   0   6  -9   37.19    4.24
   0  -6  -9   48.72    7.46
   0   6  -9   52.05   13.25
   0  -6  -9   38.59    6.25
   0  -6  -9   43.50   10.63
   0   6 -10  240.34   11.84
   0  -6 -10  235.48   19.68
   0   6 -10  208.74   15.52
   0   6 -10  188.84   24.26
   0  -6 -10  196.36   13.89
   0  -6 -10  196.73   23.33
   0   6 -11   18.49    5.33
   0  -6 -11   25.21    8.63
   0  -6 -11   30.87    7.86
   0   6 -11   29.08    4.59
   0  -6 -11   23.79    4.69
   0  -6 -11   26.82    9.96
   0  -6 -11   24.18    4.78
   0   6 -11   27.06   11.43
   0  -6 -12    5.88    3.18
   0   6 -12    5.21    4.06
   0  -6 -12    9.29    7.12
   0   6 -12   -0.36    2.99
   0  -6 -12    7.17    2.49
   0   6 -12   19.54   10.39
   0  -6 -12    4.65    5.44
   0  -6 -12    2.44    1.50
   0   6 -13   13.09    4.76
   0  -6 -13   29.20    9.30
   0   6 -13   26.24   12.72
   0  -6 -14   51.43   16.45
   0   6 -14   67.15   21.07
   0   6 -15    2.58    9.80
   0   7   0    7.80    1.94
   0  -7   0    9.09    3.84
   0  -7   0    5.42    1.89
   0   7   0    8.30    2.35
   0   7   0    7.59    2.84
   0  -7   0   10.89    2.44
   0   7   0    6.19    2.02
   0  -7   0    9.23    2.93
   0   7   0   10.43    3.14
   0  -7   1 4231.27   69.86
   0  -7  -1 4060.60   81.68
   0   7   1 4095.00   79.72
   0  -7  -1 4379.90   74.68
   0   7  -1 3964.19   78.90
   0   7   1 4244.99   72.15
   0   7   1 4431.19   74.56
   0   7   1 4076.40   70.87
   0  -7  -1 3639.27   69.00
   0  -7   1 4254.73   76.39
   0   7  -1 4198.02   75.28
   0   7   1 4433.08   75.99
   0  -7  -1 3744.90   74.93
   0  -7   1 4059.49   80.82
   0  -7  -2   14.13    3.02
   0   7  -2    8.15    2.69
   0  -7   2    8.66    1.74
   0   7   2    6.58    2.08
   0   7  -2    8.73    1.54
   0  -7  -2    7.12    2.68
   0   7   2   11.86    3.10
   0   7   2   11.89    2.94
   0  -7  -2   13.39    2.75
   0   7   2   11.84    2.54
   0   7  -2   10.60    2.42
   0   7   2   11.87    2.85
   0  -7   2   13.10    3.13
   0  -7  -2   11.63    2.92
   0   7  -2   12.22    2.79
   0  -7   2   10.62    2.81
   0  -7  -3  150.47   12.47
   0  -7  -3  182.82   12.63
   0   7   3  163.72   12.14
   0   7  -3  165.55    6.92
   0   7   3  175.51   10.35
   0   7   3  169.11   11.67
   0  -7  -3  193.88   10.86
   0  -7   3  183.09   11.25
   0   7  -3  184.99   10.24
   0   7   3  186.93   10.39
   0  -7   3  152.83   11.66
   0   7  -3  175.95   10.20
   0   7  -3  166.02   12.68
   0   7   3  159.26   11.22
   0  -7  -3  162.23   11.39
   0   7   4 2009.56   51.30
   0   7  -4 1998.47   38.81
   0  -7  -4 2064.99   51.84
   0   7  -4 1988.88   34.48
   0   7   4 2174.81   48.40
   0   7   4 2042.70   43.35
   0  -7   4 1921.69   44.21
   0   7   4 2206.45   45.01
   0  -7   4 2051.28   38.58
   0   7  -4 2019.41   54.91
   0   7  -4 1963.90   42.65
   0  -7  -4 1883.74   47.31
   0  -7   4 2130.37   51.02
   0  -7  -5   39.78    6.80
   0   7   5   46.44    7.25
   0   7  -5   43.98    3.56
   0   7   5   42.87    5.09
   0  -7  -5   42.74    6.74
   0   7   5   41.80    4.70
   0  -7  -5   35.12    5.35
   0  -7   5   43.98    3.96
   0   7   5   36.80    4.79
   0  -7   5   36.63    6.04
   0   7  -5   41.59    4.68
   0  -7   5   42.75    5.00
   0   7  -5   44.64    7.59
   0  -7  -5   36.57    5.94
   0  -7  -6  263.60   19.17
   0  -7  -6  251.01   17.49
   0   7  -6  243.44   10.37
   0   7   6  241.33   18.38
   0   7  -6  256.17   11.10
   0  -7   6  250.92    9.37
   0  -7   6  259.75   11.66
   0   7   6  234.85   13.05
   0  -7  -6  258.06   15.12
   0   7  -6  232.35   19.99
   0  -7   6  255.99   16.20
   0   7  -6  226.11   10.66
   0  -7  -6  234.76   15.30
   0   7   7  135.97   14.62
   0   7  -7  144.67    8.99
   0  -7  -7  150.14   14.80
   0  -7  -7  144.03   15.01
   0   7  -7  149.43    8.53
   0   7   7  163.04   10.94
   0  -7  -7  151.22   12.41
   0   7  -7  129.94    7.38
   0  -7  -7  156.17   12.46
   0  -7  -8  326.08   21.50
   0  -7  -8  314.45   23.71
   0   7   8  292.77   23.77
   0   7  -8  276.77   14.19
   0   7  -8  289.64   12.37
   0   7   8  274.47   14.91
   0  -7  -8  300.60   18.68
   0   7  -8  291.00   26.66
   0  -7  -8  300.40   26.45
   0  -7  -8  290.66   17.55
   0  -7  -9   -0.64    2.69
   0   7  -9   -0.03    1.14
   0  -7  -9   -2.13    2.65
   0   7  -9    0.86    1.20
   0  -7  -9   -1.84    1.49
   0  -7  -9    6.00    4.86
   0   7  -9    4.62    5.67
   0  -7  -9    0.95    2.03
   0  -7 -10    0.49    3.23
   0   7 -10   -0.07    1.22
   0  -7 -10    2.61    3.32
   0  -7 -10   -1.65    2.05
   0   7 -10    1.19    6.05
   0  -7 -10    4.27    3.25
   0  -7 -10   -0.76    4.59
   0   7 -11   -1.09    1.97
   0  -7 -11    5.73    5.30
   0   7 -11   -0.39    1.81
   0  -7 -11   -2.45    4.72
   0  -7 -11   -1.38    2.56
   0  -7 -11    3.02    2.19
   0  -7 -11    1.38    4.03
   0   7 -11    0.12    4.71
   0   7 -12   84.01   11.24
   0  -7 -12   87.41   17.05
   0   7 -12  111.82   10.28
   0  -7 -12  108.24   16.25
   0  -7 -12   94.51    8.92
   0  -7 -12   74.57   19.56
   0  -7 -12   89.44    8.75
   0  -7 -13   11.01    6.48
   0   7 -13   13.46    5.85
   0  -7 -13    4.79    7.26
   0   7 -13   13.69   10.30
   0  -7 -14   19.02   11.31
   0   7 -14    9.30    9.73
   0   8  -1  773.11   19.81
   0   8   1  806.60   24.16
   0   8  -1  723.66   27.94
   0   8   1  804.34   29.47
   0  -8  -1  772.00   24.88
   0  -8   1  797.18   23.05
   0   8  -1  754.67   24.03
   0   8   1  858.93   25.89
   0   8   1  787.95   23.81
   0  -8  -1  802.74   23.42
   0  -8   1  837.13   22.93
   0   8  -1  772.20   23.03
   0   8  -1  804.90   26.15
   0  -8   1  793.21   27.01
   0  -8  -1  794.40   27.58
   0  -8   1  849.03   30.98
   0   8   1  709.89   25.40
   0   8   2 1973.27   50.47
   0  -8  -2 1824.73   50.95
   0  -8  -2 1977.21   47.67
   0   8   2 1846.40   44.72
   0  -8   2 2008.74   39.45
   0   8  -2 1994.75   35.44
   0   8   2 1917.29   44.53
   0  -8   2 1995.25   40.53
   0   8  -2 1937.81   42.41
   0   8   2 1977.79   43.09
   0  -8  -2 1981.47   43.57
   0  -8  -2 1960.61   48.00
   0   8   2 2166.56   48.25
   0   8  -2 1929.09   45.12
   0   8  -2 1886.35   49.39
   0  -8   2 2053.54   47.48
   0  -8   2 1965.05   49.55
   0  -8  -3 2106.28   55.65
   0  -8  -3 2241.39   54.35
   0   8  -3 2176.86   36.75
   0   8   3 2301.75   54.07
   0   8   3 2218.25   47.93
   0  -8  -3 2392.55   49.02
   0   8  -3 1870.85   44.83
   0   8  -3 2245.27   48.59
   0   8  -3 2213.41   55.07
   0  -8   3 2285.80   53.95
   0   8   3 2034.08   49.64
   0  -8  -3 2141.80   51.75
   0   8  -4  552.88   14.76
   0  -8  -4  514.01   25.21
   0  -8  -4  531.36   24.69
   0   8   4  632.21   26.53
   0   8   4  543.18   23.08
   0   8   4  558.73   20.52
   0  -8   4  546.82   21.65
   0   8   4  528.42   20.04
   0  -8   4  547.87   17.30
   0  -8  -4  568.91   21.92
   0   8  -4  599.97   21.01
   0   8  -4  567.58   26.89
   0  -8   4  575.59   24.13
   0  -8  -4  530.08   23.09
   0   8  -5  120.76    7.68
   0   8   5  124.81   12.00
   0  -8  -5  139.04   12.74
   0   8  -5  129.08    5.73
   0   8   5  123.35    8.71
   0   8   5  130.16   10.25
   0   8   5  108.24    9.03
   0  -8  -5  110.46    9.86
   0  -8   5  133.34    7.71
   0  -8   5  134.35    9.78
   0  -8   5  119.66   11.16
   0   8  -5  136.56   13.63
   0   8  -5  112.22    8.43
   0  -8  -6  237.94   19.33
   0  -8  -6  239.10   18.61
   0   8   6  234.09   18.94
   0   8  -6  264.84    9.81
   0   8  -6  264.30   12.57
   0   8   6  256.17   12.63
   0   8   6  254.43   11.09
   0   8   6  267.12   14.44
   0  -8   6  232.07   12.56
   0  -8  -6  276.75   16.38
   0  -8   6  266.13   10.80
   0  -8  -6  289.73   17.60
   0  -8   6  275.62   17.06
   0   8  -6  239.28   11.72
   0   8  -6  261.15   21.06
   0  -8  -7  165.97   16.07
   0   8   7  175.20   17.85
   0   8  -7  169.65    8.96
   0  -8  -7  154.77   15.86
   0   8  -7  190.92   10.44
   0  -8   7  181.84    8.70
   0  -8   7  191.32    7.86
   0  -8  -7  179.08   14.30
   0   8   7  156.35   11.78
   0   8  -7  174.79    9.48
   0  -8  -7  162.65   13.50
   0  -8  -8 1897.11   59.09
   0   8  -8 1689.38   39.74
   0   8   8 1755.64   62.91
   0  -8  -8 1869.45   63.63
   0   8  -8 1871.99   40.42
   0  -8  -8 1797.39   52.29
   0   8   8 1849.17   46.47
   0   8  -8 1881.23   69.58
   0  -8  -8 1716.70   50.48
   0  -8  -9   -1.94    2.20
   0   8  -9    0.59    1.06
   0  -8  -9    3.51    3.00
   0   8  -9    1.94    2.08
   0  -8  -9    1.30    1.89
   0   8  -9    1.23    2.62
   0   8 -10    0.53    2.12
   0  -8 -10    5.27    4.32
   0   8 -10    1.24    2.15
   0  -8 -10   -7.25    5.39
   0  -8 -10    2.51    2.88
   0   8 -10    2.39    6.03
   0  -8 -10   -9.27    7.77
   0  -8 -10    1.90    2.93
   0  -8 -11   14.04    7.73
   0  -8 -11    4.24    7.17
   0   8 -11    2.69    2.44
   0  -8 -11    5.49    3.70
   0  -8 -11    6.77    4.24
   0   8 -11    2.84    5.93
   0  -8 -11    7.72    6.78
   0  -8 -12   17.41    9.67
   0   8 -12    6.91    2.59
   0   8 -12   12.36    4.57
   0  -8 -12   30.27   10.54
   0  -8 -12   14.82    4.00
   0  -8 -12   17.79    4.28
   0  -8 -12   19.76   10.30
   0   8 -13   17.44    5.55
   0  -8 -13   21.80    3.90
   0  -8 -13   22.77   12.04
   0  -8 -13   22.01    3.92
   0   8 -14    2.18    7.82
   0  -9   0   10.58    4.43
   0   9   0    3.35    1.55
   0  -9   0    6.12    2.70
   0   9   0    4.62    3.12
   0   9   0    6.62    3.07
   0   9   0   10.12    2.78
   0  -9   0    7.96    2.70
   0   9   0    4.57    2.36
   0  -9   0    9.69    3.40
   0   9  -1 5046.83   80.23
   0   9   1 5249.34   99.79
   0  -9  -1 4885.42   90.45
   0   9   1 4744.63   87.23
   0  -9   1 5203.46   86.68
   0   9  -1 5098.61   89.38
   0   9   1 4936.32   89.38
   0  -9  -1 4969.26   86.52
   0   9   1 4486.68   85.75
   0   9  -1 5147.72   87.07
   0  -9  -1 4350.38   91.24
   0   9  -1 4947.93   91.03
   0  -9   1 4907.05   93.24
   0  -9   1 5172.76  101.34
   0   9   1 5103.64   92.49
   0  -9  -2   77.66    8.51
   0  -9   2   61.57    5.69
   0  -9   2   67.94    8.49
   0   9   2   74.28    9.07
   0   9  -2   74.40    4.97
   0   9   2   81.29    7.83
   0  -9  -2   58.98    8.51
   0   9   2   64.07    7.29
   0   9  -2   86.41    7.68
   0   9   2   87.42    7.77
   0   9  -2   66.62    6.95
   0  -9  -2   84.32    7.66
   0  -9   2   78.13    6.60
   0   9  -2   71.48    7.42
   0  -9   2   72.18    7.97
   0   9  -2   90.74    9.51
   0   9   2   74.87    8.36
   0  -9  -2   83.63    8.92
   0   9   3  118.10   10.75
   0   9  -3  118.35    5.61
   0   9   3  135.69   10.30
   0   9  -3  139.37    9.72
   0   9   3  147.76   12.41
   0  -9  -3  136.44   10.15
   0   9   3  129.67    9.80
   0   9   3  138.60   11.82
   0  -9   3  138.38   10.88
   0  -9   3  119.43   11.03
   0   9  -3  151.35   12.82
   0  -9  -3  126.37   11.69
   0  -9  -4  510.46   25.32
   0  -9  -4  441.41   24.65
   0   9  -4  530.76   12.72
   0   9   4  482.12   24.09
   0   9   4  485.82   20.34
   0   9  -4  549.59   19.88
   0   9   4  459.87   22.76
   0   9   4  462.09   19.67
   0  -9  -4  465.54   20.31
   0  -9   4  498.93   21.53
   0   9  -4  550.53   21.05
   0  -9   4  482.80   17.20
   0  -9  -4  455.53   22.80
   0   9  -4  545.20   20.85
   0   9  -4  460.78   24.53
   0  -9   4  491.29   23.10
   0   9  -5    4.10    0.89
   0   9   5    3.08    2.58
   0   9  -5    2.61    0.91
   0  -9  -5    1.73    2.18
   0   9  -5    2.32    1.18
   0   9   5    3.21    2.17
   0  -9  -5    4.04    2.77
   0   9   5    2.35    1.33
   0   9   5    3.23    2.23
   0  -9  -5    4.79    1.72
   0  -9   5    3.98    1.66
   0  -9   5    1.34    1.91
   0  -9  -5    6.97    3.26
   0  -9   5    1.03    1.24
   0   9  -5    2.08    0.96
   0   9  -5    3.80    2.27
   0   9  -6    1.07    0.66
   0   9  -6    2.35    1.24
   0  -9  -6    0.76    2.07
   0   9   6    2.11    2.49
   0   9   6    3.04    1.61
   0   9   6    0.81    1.08
   0   9  -6    2.40    1.66
   0  -9  -6   -0.83    2.18
   0  -9  -6    3.06    2.07
   0  -9   6    0.85    0.95
   0   9   6    0.80    1.83
   0   9  -6    0.67    2.06
   0  -9  -6    3.22    2.83
   0  -9   6    0.54    1.13
   0  -9   6    4.47    2.76
   0   9  -6    0.57    1.08
   0   9  -7   97.73    6.16
   0  -9  -7  101.91   13.46
   0   9  -7  117.51    8.83
   0  -9  -7  102.72   12.84
   0   9  -7  114.69    8.66
   0  -9   7  126.95    8.71
   0  -9  -7  130.20   12.58
   0  -9  -7   84.17   10.71
   0   9  -7  106.56    7.96
   0  -9   7  125.74   12.09
   0   9   8   13.91    5.03
   0   9  -8   10.52    2.72
   0  -9  -8   18.14    6.96
   0   9  -8    9.31    2.96
   0  -9  -8    7.75    4.12
   0  -9  -8   14.75    4.61
   0   9   8   12.70    3.63
   0  -9  -8    6.34    2.99
   0   9  -8    6.24    5.20
   0  -9  -9  321.77   24.58
   0   9  -9  325.13   15.20
   0   9  -9  349.23   16.66
   0  -9  -9  338.71   22.91
   0  -9  -9  355.34   31.27
   0   9  -9  304.81   29.55
   0  -9  -9  388.32   22.88
   0  -9 -10    2.77    5.34
   0   9 -10    2.33    1.22
   0  -9 -10    5.89    6.46
   0   9 -10    5.98    3.15
   0  -9 -10    1.43    2.15
   0   9 -10    4.14    5.84
   0  -9 -10   -1.94    2.99
   0  -9 -10   -5.95    5.83
   0  -9 -11   31.32   10.87
   0   9 -11   31.70    5.61
   0   9 -11   39.23    6.02
   0  -9 -11   35.49    7.37
   0  -9 -11   33.53   11.71
   0   9 -11   31.59   10.76
   0  -9 -11   48.07    8.00
   0   9 -12   80.12    9.43
   0  -9 -12   76.10   16.38
   0  -9 -12   88.21   16.47
   0  -9 -12   93.67   11.13
   0  -9 -12  120.45   12.35
   0  -9 -12  101.23   21.04
   0  -9 -13   12.81    8.66
   0  -9 -13   -7.52    9.81
   0  -9 -13   -0.25    3.33
   0   9 -13   -8.20   11.43
   0   9 -14    1.50    9.02
   0  10   0 1311.66   43.52
   0 -10   0 1284.46   35.65
   0  10   0 1301.88   32.04
   0 -10   0 1319.41   34.15
   0  10   0 1300.74   34.70
   0  10   0 1224.45   36.97
   0 -10   0 1300.77   45.80
   0  10   1 1810.51   52.25
   0  10  -1 1784.65   37.88
   0  10  -1 1715.49   53.12
   0 -10   1 1804.64   43.19
   0  10   1 1838.52   43.24
   0 -10  -1 1852.78   46.71
   0  10  -1 1863.23   45.69
   0 -10  -1 1971.27   44.43
   0  10  -1 1789.10   43.27
   0  10   1 1716.02   42.99
   0 -10   1 1802.48   41.76
   0 -10   1 1930.60   55.92
   0 -10   1 1844.06   49.31
   0  10   1 1800.26   47.28
   0  10  -1 1971.93   48.40
   0 -10  -1 1765.86   48.73
   0  10  -2  983.01   22.68
   0  10   2  970.81   36.06
   0 -10   2  928.96   26.66
   0 -10  -2  889.06   36.64
   0 -10  -2  914.39   32.28
   0  10  -2 1015.93   30.55
   0  10   2  969.22   29.62
   0 -10  -2  997.13   30.51
   0  10  -2  807.57   27.66
   0 -10   2  825.27   26.06
   0 -10   2  940.03   35.55
   0 -10  -2 1025.95   35.00
   0  10  -2  909.74   30.63
   0  10   2  999.68   33.39
   0 -10   2  954.68   32.85
   0  10  -2  950.23   35.27
   0  10  -3  395.03   11.45
   0 -10  -3  384.31   20.83
   0  10   3  353.71   20.16
   0 -10  -3  331.43   22.68
   0  10  -3  408.54   18.14
   0  10   3  371.07   21.31
   0  10  -3  398.72   18.38
   0  10   3  388.82   18.37
   0 -10  -3  366.23   20.97
   0 -10   3  360.77   19.27
   0 -10   3  376.82   20.89
   0  10   3  447.25   21.90
   0  10  -3  399.91   22.37
   0  10  -3  394.08   18.95
   0  10   4 1529.03   46.79
   0 -10  -4 1414.50   49.08
   0  10  -4 1604.79   26.26
   0 -10  -4 1513.11   47.26
   0  10  -4 1473.89   38.51
   0  10   4 1509.88   45.88
   0  10   4 1392.72   39.10
   0 -10   4 1549.30   36.20
   0 -10  -4 1300.54   39.40
   0 -10   4 1507.87   42.69
   0  10  -4 1358.66   38.99
   0  10  -4 1451.35   39.52
   0 -10   4 1448.81   44.28
   0 -10  -4 1272.78   43.57
   0  10  -4 1482.81   47.54
   0 -10  -5 1731.35   57.68
   0  10   5 2100.97   58.67
   0 -10  -5 1727.37   55.33
   0  10  -5 2066.45   46.16
   0  10   5 1897.83   52.23
   0  10   5 1838.22   45.91
   0 -10  -5 1945.52   50.16
   0 -10   5 1806.36   41.11
   0 -10   5 1949.68   49.54
   0  10   5 1805.05   46.52
   0 -10   5 1991.99   53.53
   0  10  -5 1777.77   44.66
   0 -10  -5 1822.88   53.08
   0  10  -5 1864.56   57.67
   0  10   6   21.39    6.22
   0 -10  -6   32.69    7.23
   0  10  -6   21.94    1.90
   0  10  -6   27.84    2.73
   0 -10  -6   23.31    6.52
   0  10  -6   35.13    5.07
   0  10   6   23.62    5.06
   0  10   6   30.57    4.86
   0  10   6   28.75    5.24
   0 -10   6   32.91    4.51
   0 -10  -6   25.66    5.76
   0 -10   6   30.29    5.75
   0  10  -6   18.77    5.50
   0 -10  -6   44.46    7.51
   0  10  -6   28.58    4.55
   0 -10   6   32.55    5.51
   0  10  -7  333.35   12.81
   0 -10  -7  285.32   23.13
   0  10  -7  248.63    9.17
   0 -10  -7  306.81   23.50
   0  10   7  270.10   22.91
   0  10   7  321.23   14.18
   0  10  -7  321.59   15.98
   0  10   7  310.30   12.79
   0 -10   7  311.27   13.09
   0 -10   7  298.69   15.75
   0  10   7  262.03   16.74
   0 -10  -7  328.56   20.44
   0 -10  -7  282.90   19.88
   0  10  -7  283.10   14.32
   0 -10   7  304.27   19.17
   0  10  -8   33.06    3.46
   0 -10  -8   21.42    6.85
   0  10  -8   40.97    5.25
   0  10  -8   31.02    4.99
   0 -10  -8   33.14    8.32
   0 -10  -8   27.29    6.24
   0 -10   8   30.20    3.38
   0 -10   8   25.33    2.79
   0 -10  -8   35.62    7.27
   0  10  -8   25.45    7.90
   0  10  -9  111.84    7.25
   0  10  -9  107.86    9.56
   0 -10  -9  120.68   17.45
   0  10  -9  120.84   10.27
   0 -10  -9  110.57   15.90
   0 -10  -9  122.52   14.47
   0 -10  -9  139.76   20.00
   0  10  -9  104.57   17.01
   0 -10  -9  135.99   13.91
   0  10 -10   44.03    5.05
   0  10 -10   56.43    7.41
   0 -10 -10   44.82   11.26
   0 -10 -10   39.46    8.51
   0  10 -10   34.42    9.94
   0 -10 -10   43.85    8.41
   0 -10 -10   64.91   14.69
   0  10 -11    2.84    1.71
   0 -10 -11   12.56    6.79
   0  10 -11    7.62    3.54
   0  10 -11    6.65    3.29
   0 -10 -11    9.67    5.55
   0 -10 -11    7.49    4.71
   0  10 -11    6.64    7.10
   0 -10 -11   10.87    6.81
   0  10 -12   16.60    3.79
   0 -10 -12   22.09   10.96
   0 -10 -12   21.00    7.18
   0 -10 -12   16.46    5.18
   0  10 -12   21.46   12.27
   0 -10 -13    6.43    6.90
   0 -10 -13    4.93    3.57
   0  10 -13    2.72    9.19
   0  10 -14   -2.28   12.86
   0 -11   0   34.62    8.21
   0 -11   0   31.81    6.30
   0  11   0   27.38    5.33
   0  11   0   29.04    5.82
   0  11   0   30.76    5.77
   0 -11   0   25.40    4.83
   0 -11   0   40.50    7.72
   0  11   0   32.96    6.53
   0  11  -1    6.04    1.86
   0 -11   1    8.80    3.82
   0 -11  -1   10.01    3.37
   0  11   1    3.25    1.76
   0 -11   1    3.92    2.14
   0 -11  -1    9.19    3.81
   0  11   1    7.48    3.04
   0  11  -1    7.39    3.01
   0  11  -1    5.54    2.49
   0  11   1    7.33    2.73
   0 -11  -1    5.14    2.70
   0 -11   1    6.30    2.33
   0  11  -1    7.44    3.16
   0  11   1    4.09    2.47
   0 -11  -1    6.45    3.37
   0  11  -2 1097.85   25.66
   0  11  -2 1138.36   40.68
   0  11   2 1090.97   34.17
   0 -11   2 1062.50   30.91
   0  11  -2 1180.91   34.99
   0  11   2 1038.98   33.93
   0 -11   2 1172.64   32.13
   0  11  -2 1044.62   33.10
   0 -11  -2 1142.64   33.98
   0 -11   2 1050.20   36.66
   0  11   2  978.43   35.36
   0 -11  -2 1055.86   37.83
   0  11  -2 1150.31   36.03
   0 -11   2 1127.48   40.98
   0  11  -3  443.43   12.75
   0  11   3  378.86   20.53
   0 -11  -3  375.74   24.61
   0 -11  -3  380.69   21.85
   0  11   3  382.41   19.49
   0  11  -3  421.04   20.03
   0  11   3  380.01   19.18
   0 -11  -3  400.01   19.56
   0 -11   3  419.40   17.77
   0  11  -3  377.89   19.37
   0 -11   3  384.95   20.87
   0  11  -3  438.05   24.21
   0  11   3  424.08   22.50
   0 -11   3  400.42   22.47
   0 -11  -3  355.50   21.29
   0  11  -4  441.06   10.56
   0  11   4  497.35   25.65
   0 -11  -4  377.43   25.53
   0 -11  -4  373.74   23.91
   0  11   4  420.00   20.73
   0  11   4  446.05   20.80
   0  11  -4  394.72   19.98
   0 -11   4  433.93   22.05
   0 -11  -4  373.28   19.83
   0 -11   4  392.89   22.35
   0  11  -4  443.86   20.32
   0 -11  -4  422.05   23.47
   0  11  -4  427.07   24.79
   0  11  -5    4.28    2.99
   0  11   5    9.80    4.85
   0 -11  -5    9.11    4.88
   0  11   5    6.76    2.83
   0 -11  -5    9.36    4.13
   0  11   5    3.97    3.21
   0  11   5    6.72    3.13
   0 -11   5    4.26    2.20
   0 -11  -5    5.46    1.84
   0 -11  -5    5.64    3.85
   0 -11   5    5.40    2.30
   0  11  -5    5.72    2.71
   0 -11   5    1.29    2.30
   0  11   6   21.16    6.49
   0 -11  -6   28.52    7.30
   0  11  -6   20.50    6.48
   0  11   6   27.74    4.76
   0  11   6   23.90    5.31
   0 -11  -6   24.26    6.74
   0 -11  -6   34.23    6.19
   0  11   6   19.97    4.40
   0 -11   6   26.98    4.22
   0 -11   6   28.52    5.90
   0 -11   6   21.84    5.17
   0 -11  -6   31.14    6.73
   0  11  -6   22.90    4.31
   0 -11  -7  843.99   41.11
   0  11   7  906.20   43.59
   0 -11  -7  848.26   42.81
   0  11   7  883.64   27.15
   0  11   7  916.41   30.52
   0  11   7  914.37   33.95
   0 -11  -7  881.24   35.89
   0 -11   7  874.31   25.88
   0 -11   7  790.13   33.24
   0  11  -7  863.52   28.39
   0 -11  -8  118.78   16.35
   0 -11  -8  124.08   15.96
   0  11  -8  109.25    9.85
   0 -11   8  120.80    7.79
   0 -11   8  138.91    9.49
   0 -11  -8  133.77   14.24
   0  11  -8  106.98   16.02
   0 -11  -9   58.59   12.57
   0  11  -9   61.67    7.67
   0 -11  -9   47.59    9.47
   0 -11  -9   55.16    9.41
   0  11  -9   59.89   12.22
   0 -11 -10  106.74   17.57
   0  11 -10  111.44   11.06
   0 -11 -10   84.58   14.81
   0 -11 -10  101.65   13.86
   0 -11 -10  112.82   20.42
   0 -11 -10  100.36   12.67
   0  11 -10   78.57   15.90
   0 -11 -11   12.20    7.28
   0  11 -11   13.78    4.48
   0 -11 -11   11.32    4.68
   0 -11 -11   14.03    8.52
   0  11 -11   20.33   10.07
   0 -11 -11    1.95    4.42
   0  11 -12   74.90   19.61
   0 -11 -12   85.76   21.58
   0 -11 -12   91.07   11.86
   0 -11 -13    3.75    4.63
   0  11 -13   -8.42    8.94
   0 -11 -13    0.28    3.69
   0 -11 -14    9.80    4.73
   0 -12   0  610.55   25.40
   0  12   0  503.86   28.85
   0  12   0  587.08   21.82
   0  12   0  534.15   24.25
   0 -12   0  615.47   23.79
   0  12   0  664.18   25.56
   0  12   0  539.52   25.50
   0 -12   0  560.71   32.12
   0 -12   1  751.37   27.63
   0  12  -1  664.99   22.23
   0  12   1  771.17   34.55
   0 -12  -1  761.57   29.60
   0  12  -1  860.10   37.51
   0  12  -1  743.89   28.72
   0  12   1  774.18   29.38
   0 -12   1  706.18   25.82
   0  12   1  748.10   27.66
   0 -12  -1  792.17   27.92
   0  12  -1  676.61   26.53
   0  12   1  693.81   29.78
   0 -12  -1  712.10   31.54
   0 -12   1  803.95   32.37
   0 -12   1  714.77   35.66
   0 -12   2   53.26    8.88
   0 -12   2   57.09    6.72
   0  12  -2   53.55    5.13
   0 -12  -2   55.44    8.02
   0  12   2   56.00    7.71
   0  12   2   62.92    7.77
   0  12   2   63.75   10.03
   0  12  -2   58.69    7.43
   0 -12  -2   47.37    6.62
   0  12  -2   64.65    7.84
   0 -12   2   64.81    7.11
   0  12   2   48.03    7.12
   0  12  -2   55.50    7.78
   0 -12  -2   67.32    9.14
   0 -12   2   61.86    8.33
   0  12   2   47.11    7.87
   0 -12   3  115.00    8.82
   0 -12  -3   80.53   11.62
   0  12   3   95.18   11.86
   0  12  -3   81.70    5.79
   0  12   3  110.61   13.70
   0 -12  -3   80.83   12.78
   0  12   3   91.22   10.48
   0  12  -3   77.18    9.32
   0  12   3   76.97    9.85
   0 -12  -3   84.87    9.91
   0  12  -3   96.29   10.82
   0 -12   3   72.16    8.23
   0 -12   3  115.10   13.29
   0  12  -3   92.23   10.10
   0  12   3   81.35   10.72
   0  12  -3  118.09   13.90
   0 -12  -3   78.74   11.30
   0 -12   3   81.77   10.98
   0  12  -4   17.04    4.61
   0  12  -4   15.05    1.75
   0 -12  -4   20.30    5.80
   0  12   4   17.34    4.92
   0  12  -4   11.42    3.52
   0 -12  -4   14.21    5.62
   0  12   4   18.15    4.28
   0  12   4   21.04    5.63
   0 -12  -4   18.32    4.54
   0  12   4   15.85    3.93
   0  12  -4    7.61    3.15
   0 -12   4   16.78    4.92
   0 -12  -4   19.08    5.31
   0 -12   4    8.23    3.39
   0 -12  -5  184.41   18.37
   0 -12  -5  149.18   16.90
   0  12   5  167.57   16.42
   0  12   5  188.91   13.98
   0  12   5  193.90   16.66
   0  12  -5  173.76   12.85
   0 -12  -5  185.09   15.08
   0  12   5  165.22   13.95
   0 -12   5  186.44   12.26
   0 -12   5  197.63   15.66
   0  12  -5  179.02   17.00
   0  12  -5  162.31   12.27
   0 -12  -5  189.29   16.60
   0 -12   5  189.75   15.74
   0  12   6  162.78   17.58
   0 -12  -6  173.30   19.54
   0 -12  -6  182.41   19.09
   0  12   6  206.24   14.47
   0  12   6  203.60   16.49
   0  12  -6  204.24   13.85
   0  12   6  178.94   14.60
   0 -12   6  194.87   12.34
   0 -12  -6  152.77   14.63
   0 -12  -6  178.33   16.45
   0  12  -6  171.79   17.50
   0 -12   6  196.32   15.82
   0  12  -6  189.64   13.33
   0  12   7 1254.62   52.15
   0 -12  -7 1215.85   52.43
   0 -12  -7 1192.09   51.71
   0  12   7 1221.26   39.68
   0  12   7 1145.47   35.01
   0  12  -7 1211.01   37.11
   0 -12   7 1166.13   32.73
   0 -12   7 1098.49   37.57
   0  12   7 1213.97   41.34
   0 -12  -7 1228.07   44.92
   0  12  -7 1064.37   34.50
   0 -12   7 1091.43   40.88
   0 -12  -7 1274.94   47.45
   0  12  -8    3.74    2.77
   0 -12  -8   14.12    6.40
   0 -12  -8    4.05    4.07
   0  12   8    2.50    0.71
   0  12   8    7.70    1.82
   0  12  -8    6.95    1.96
   0 -12   8   12.33    3.01
   0 -12   8    5.11    2.09
   0 -12  -8    9.01    4.36
   0 -12  -8    9.86    4.09
   0 -12  -9   49.20   12.18
   0  12  -9   50.13    7.41
   0 -12  -9   48.32   10.36
   0 -12  -9   60.23   10.51
   0 -12  -9   64.27   10.70
   0  12  -9   55.79   11.90
   0 -12 -10  158.13   21.50
   0 -12 -10  157.78   22.13
   0  12 -10  168.23   14.16
   0 -12 -10  181.85   19.53
   0 -12 -10  177.59   25.44
   0 -12 -10  188.94   18.93
   0  12 -10  146.03   20.12
   0 -12 -11   49.35   13.14
   0  12 -11   74.68   10.27
   0 -12 -11   40.51    9.88
   0  12 -11   54.76   15.65
   0 -12 -11   50.80   17.21
   0 -12 -11   54.43   10.54
   0 -12 -12   -9.37    8.67
   0 -12 -12  -11.50    6.20
   0 -12 -12    1.28    4.51
   0 -12 -12   -2.83    7.18
   0  12 -12    5.15    8.06
   0  12 -13   25.32   13.25
   0  13   0   26.70    5.43
   0 -13   0   37.61    7.50
   0  13   0   37.99    8.50
   0  13   0   39.54    7.32
   0  13   0   28.78    6.21
   0 -13   0   28.10    5.84
   0 -13   0   28.29    7.26
   0  13   0   23.98    6.10
   0  13  -1  176.33   10.95
   0 -13   1  167.15   12.91
   0  13   1  143.93   15.29
   0  13  -1  173.93   17.17
   0  13   1  142.82   11.75
   0 -13  -1  160.07   17.81
   0  13  -1  170.21   13.67
   0  13   1  162.99   13.60
   0  13  -1  147.58   12.53
   0 -13  -1  157.11   12.41
   0 -13   1  162.86   12.16
   0 -13  -1  161.06   15.03
   0 -13   1  145.90   14.50
   0 -13   1  192.14   18.79
   0  13  -1  175.35   14.37
   0  13   1  141.70   13.17
   0  13  -2  323.38   24.21
   0  13   2  285.68   18.87
   0  13   2  318.93   22.67
   0 -13  -2  315.80   20.59
   0 -13   2  319.16   17.06
   0  13  -2  299.69   13.08
   0  13   2  301.66   18.50
   0  13  -2  323.88   18.86
   0 -13   2  284.51   16.33
   0  13   2  294.37   18.17
   0 -13  -2  317.62   18.65
   0  13  -2  331.16   18.92
   0 -13  -2  293.34   20.95
   0 -13   2  287.68   19.70
   0 -13   2  346.38   23.67
   0  13   2  320.51   20.51
   0  13  -2  316.63   19.29
   0  13  -3   17.04    5.21
   0 -13  -3   15.51    4.91
   0  13  -3   19.64    2.90
   0  13   3   16.01    4.60
   0 -13   3   18.11    3.54
   0  13   3   25.99    6.67
   0  13   3   14.14    3.80
   0  13  -3   19.77    5.01
   0 -13  -3   14.82    4.44
   0  13  -3   13.37    3.56
   0  13   3   12.11    3.77
   0 -13   3   10.91    3.21
   0 -13   3   16.10    4.98
   0  13   3   10.41    3.81
   0 -13  -3   16.85    5.76
   0  13  -3   21.77    5.19
   0 -13   3   22.15    5.93
   0 -13  -4   31.44    7.55
   0  13  -4   33.74    2.85
   0  13  -4   30.05    6.65
   0  13   4   25.63    6.50
   0  13   4   34.36    7.07
   0  13  -4   43.32    6.61
   0 -13  -4   31.55    7.08
   0  13   4   28.95    5.68
   0  13  -4   34.33    6.51
   0 -13  -4   38.60    6.96
   0  13   4   28.22    5.97
   0 -13   4   41.69    7.52
   0 -13   4   35.12    7.04
   0 -13  -4   29.73    6.70
   0  13  -4   33.07    5.75
   0  13  -5   13.09    4.57
   0 -13  -5    8.94    4.33
   0  13   5   13.04    4.87
   0  13   5   15.22    4.35
   0  13   5   19.69    6.04
   0 -13  -5   10.52    4.95
   0  13  -5   12.97    4.21
   0 -13   5   20.02    4.22
   0 -13  -5    4.69    3.14
   0  13   5   21.08    4.93
   0 -13  -5   18.47    5.79
   0  13  -5   17.25    4.38
   0 -13   5   16.71    4.74
   0 -13   5   18.30    5.23
   0  13   6  178.90   18.02
   0 -13  -6  197.56   19.29
   0 -13  -6  172.42   19.35
   0  13   6  193.47   16.87
   0  13  -6  171.29   13.48
   0  13   6  185.76   14.50
   0 -13  -6  155.59   15.28
   0 -13   6  180.45   12.66
   0  13   6  173.01   15.16
   0 -13   6  182.36   15.41
   0  13  -6  161.22   12.93
   0 -13  -6  211.33   18.85
   0  13  -6  165.68   17.20
   0 -13  -7  418.98   31.37
   0  13   7  433.51   21.30
   0  13   7  478.10   25.37
   0  13  -7  430.54   21.94
   0 -13   7  406.84   19.02
   0 -13  -7  440.21   26.57
   0 -13   7  392.71   22.93
   0  13  -7  440.84   21.71
   0 -13  -7  481.95   29.51
   0 -13   7  426.18   24.69
   0 -13  -8   69.50   13.40
   0  13  -8   82.08   14.12
   0 -13  -8   72.18   13.75
   0  13   8   71.55    6.81
   0  13   8   88.44    8.10
   0  13  -8   88.69    9.85
   0 -13   8   74.92    7.48
   0 -13  -8   83.63   12.32
   0 -13   8   92.19   11.48
   0  13  -9   29.43    9.31
   0 -13  -9   41.89   11.56
   0 -13  -9   51.05   12.68
   0  13  -9   55.88    8.33
   0 -13  -9   40.65    9.70
   0 -13   9   42.94    4.45
   0 -13  -9   45.38    9.45
   0  13 -10   31.31    9.77
   0 -13 -10   21.22   10.03
   0  13 -10   21.04    5.26
   0 -13 -10   23.16    7.64
   0 -13 -10   26.39   11.12
   0 -13 -10   27.06    7.20
   0  13 -11  165.74   24.60
   0 -13 -11  163.35   24.09
   0  13 -11  170.90   15.91
   0 -13 -11  197.13   21.23
   0 -13 -11  216.39   21.69
   0 -13 -11  156.12   27.07
   0 -13 -12    6.71    4.36
   0  13 -12   16.78   12.76
   0 -13 -12    0.49    4.90
   0 -13 -12   -3.40    4.49
   0 -13 -12   10.39    9.78
   0  13 -13    3.35    8.34
   0 -14   0   77.20   13.66
   0 -14   0   70.25    9.41
   0  14   0   59.90    8.95
   0  14   0   53.84   10.45
   0  14   0   49.47    7.73
   0 -14   0   55.74    7.80
   0  14   0   54.61    8.74
   0 -14   0   42.99    8.51
   0  14   1   92.67   10.44
   0 -14  -1  125.97   12.46
   0  14  -1  124.59    9.83
   0  14  -1  128.30   14.64
   0 -14   1  130.30   11.94
   0  14   1  126.74   14.53
   0 -14  -1  104.89   16.10
   0  14  -1  129.99   12.25
   0  14   1  129.94   12.45
   0  14   1  147.51   12.67
   0 -14  -1  123.47   11.53
   0 -14   1  116.99   11.03
   0  14  -1  110.73   11.48
   0 -14   1  115.30   13.21
   0  14  -1  124.67   12.44
   0 -14  -1  128.78   13.52
   0  14   1  131.79   13.72
   0 -14  -2  276.92   19.70
   0  14   2  237.91   17.44
   0  14  -2  288.32   13.40
   0 -14   2  261.89   16.39
   0  14  -2  277.71   23.30
   0  14   2  288.79   22.57
   0  14  -2  288.54   18.65
   0  14   2  254.70   17.73
   0 -14   2  264.08   16.48
   0  14   2  252.76   17.73
   0  14  -2  345.53   20.02
   0 -14  -2  279.30   17.90
   0 -14   2  260.33   19.03
   0 -14   2  251.64   21.06
   0 -14  -2  322.35   22.64
   0  14  -2  248.06   17.97
   0  14   2  266.04   19.98
   0  14   3  166.77   15.46
   0 -14   3  186.83   12.22
   0  14  -3  202.63   18.07
   0  14  -3  185.33    9.48
   0 -14  -3  200.30   18.20
   0  14   3  186.28   18.09
   0  14  -3  191.11   15.00
   0  14   3  175.51   14.51
   0  14   3  164.25   14.04
   0 -14   3  182.14   13.57
   0 -14  -3  176.52   14.96
   0  14  -3  217.07   16.30
   0 -14   3  185.51   16.48
   0 -14  -3  180.07   17.15
   0 -14   3  178.13   16.79
   0  14   3  185.67   16.44
   0  14  -3  177.51   14.85
   0  14   4  699.44   33.11
   0  14  -4  711.68   16.90
   0 -14  -4  690.28   34.97
   0  14   4  693.41   30.46
   0  14   4  702.31   35.71
   0  14  -4  689.24   29.36
   0 -14  -4  732.12   31.78
   0  14  -4  768.47   32.24
   0 -14   4  696.13   32.52
   0  14   4  725.64   31.23
   0 -14   4  679.74   32.97
   0  14  -4  663.89   29.54
   0 -14  -4  610.36   33.23
   0  14  -4  727.12   35.53
   0 -14  -5  181.25   19.09
   0  14   5  164.32   17.30
   0 -14  -5  179.73   20.22
   0  14   5  212.76   16.17
   0  14   5  209.58   18.82
   0  14  -5  207.58   15.46
   0 -14  -5  185.63   16.01
   0 -14   5  174.31   16.23
   0 -14   5  218.36   14.68
   0  14  -5  207.56   15.74
   0  14  -5  189.88   18.31
   0 -14   5  167.41   15.46
   0 -14  -5  211.36   19.32
   0 -14  -6  123.11   16.17
   0  14   6  106.93   14.19
   0  14  -6  137.40   15.60
   0  14   6  131.90   14.76
   0  14  -6  138.76   13.04
   0  14   6  124.05   12.30
   0 -14  -6  124.52   14.33
   0  14   6  107.04   12.14
   0 -14   6  109.78   10.48
   0 -14  -6  107.02   14.42
   0  14  -6  114.04   11.20
   0 -14   6  114.24   12.99
   0 -14   6  119.13   12.99
   0  14  -7   18.40    6.99
   0  14   7   13.81    4.80
   0  14   7   15.34    4.78
   0  14  -7   17.10    5.41
   0 -14  -7   15.76    7.17
   0 -14   7   17.44    4.12
   0 -14  -7   13.51    4.94
   0 -14   7   15.01    5.23
   0  14  -7   19.08    4.93
   0 -14  -8   85.69   15.32
   0  14  -8   83.63   13.63
   0 -14  -8   89.29   16.07
   0  14   8  115.82   11.17
   0  14  -8   92.47   10.73
   0  14   8   89.79    8.74
   0 -14   8   85.51    8.66
   0 -14  -8  102.90   13.98
   0 -14   8   99.16   11.81
   0 -14  -8   95.95   13.90
   0  14  -9   30.94    8.71
   0 -14  -9   31.73   10.41
   0  14  -9   19.83    5.20
   0 -14   9   31.33    4.39
   0 -14  -9   36.38    9.31
   0 -14  -9   34.14    8.39
   0  14 -10    3.86    5.11
   0 -14 -10   15.19    6.57
   0  14 -10   -1.44    3.24
   0 -14 -10    0.08    3.96
   0 -14 -10    6.55    3.70
   0 -14 -10   12.62    8.07
   0  14 -11    2.98    4.44
   0  14 -11   13.30    9.23
   0 -14 -11    6.46    5.77
   0  14 -12   90.01   18.91
   0 -14 -12   60.22   17.21
   0  15   0   12.56    4.17
   0 -15   0   16.28    7.04
   0  15   0   17.72    6.61
   0  15   0   16.76    5.23
   0  15   0   12.97    4.47
   0 -15   0   12.35    4.30
   0  15   0   10.07    4.45
   0 -15   0   11.97    5.21
   0  15  -1  268.69   14.71
   0  15  -1  272.23   23.64
   0 -15  -1  268.39   19.54
   0 -15   1  301.24   19.50
   0  15   1  276.97   23.03
   0  15   1  242.52   17.33
   0  15   1  267.62   19.09
   0  15  -1  272.03   18.77
   0  15  -1  277.13   18.31
   0  15   1  268.14   17.78
   0 -15   1  279.44   17.75
   0  15   1  241.63   19.18
   0 -15   1  281.89   25.07
   0  15  -1  266.19   19.90
   0 -15   1  247.22   20.16
   0 -15  -1  266.42   20.43
   0 -15  -1  251.43   24.82
   0  15  -2    8.74    2.42
   0 -15  -2   13.04    5.72
   0  15   2   10.94    3.79
   0 -15   2   11.85    3.46
   0 -15  -2   12.44    4.91
   0  15   2    9.00    5.15
   0  15  -2   18.84    5.66
   0  15  -2   10.18    4.05
   0  15   2   12.46    4.39
   0  15   2    9.52    3.21
   0  15  -2    6.83    2.31
   0 -15   2    8.91    2.95
   0 -15  -2    8.58    3.34
   0 -15  -2    9.45    3.90
   0  15  -2   18.81    5.38
   0  15   2   11.41    4.16
   0 -15   2    7.58    3.77
   0  15  -3  182.88   19.43
   0 -15   3  184.36   12.99
   0  15  -3  161.58    9.35
   0  15   3  171.34   18.48
   0  15   3  160.15   15.57
   0 -15  -3  162.42   16.47
   0  15  -3  168.85   14.76
   0  15   3  172.24   15.14
   0 -15   3  184.26   14.22
   0  15   3  190.27   15.83
   0 -15  -3  167.51   14.78
   0  15  -3  195.74   15.98
   0  15  -3  159.28   14.82
   0  15   3  150.63   16.35
   0 -15  -3  165.48   17.14
   0 -15   3  169.72   16.30
   0  15   4  101.93   13.12
   0  15  -4  125.40    6.55
   0 -15  -4   93.94   13.42
   0  15  -4  101.93   13.18
   0  15   4  137.64   16.28
   0  15  -4  106.54   11.45
   0  15   4  112.52   12.44
   0  15   4  100.10   11.78
   0 -15  -4  107.14   12.73
   0  15  -4  111.94   12.53
   0 -15   4  123.33   11.37
   0  15  -4  118.35   12.29
   0 -15  -4  146.73   15.95
   0  15   5   84.78   12.95
   0  15  -5   84.39   12.66
   0 -15  -5   91.56   13.61
   0  15   5   76.13   10.24
   0  15   5  106.94   14.53
   0  15  -5   94.86   10.60
   0  15   5   95.18   11.90
   0 -15  -5   81.36   11.46
   0 -15  -5   75.57   11.55
   0  15  -5   95.26   11.04
   0 -15   5   93.10   12.13
   0 -15  -6    5.73    4.68
   0  15   6    5.26    3.70
   0 -15  -6    2.75    5.22
   0  15  -6    7.18    4.19
   0  15   6    8.45    4.45
   0 -15   6    4.27    1.34
   0 -15  -6    2.46    2.51
   0 -15  -6   -1.54    4.02
   0 -15   6    3.27    2.20
   0  15  -6    6.17    3.31
   0 -15  -7    4.04    4.31
   0  15  -7    5.47    3.33
   0  15   7    1.42    2.32
   0 -15  -7   -3.14    6.26
   0  15   7    3.46    2.25
   0  15  -7    4.60    3.67
   0 -15  -7    4.49    3.72
   0 -15   7    3.32    2.10
   0 -15   7    0.66    2.02
   0  15  -7    4.86    1.91
   0 -15  -7    3.58    4.35
   0 -15  -8   46.39   11.69
   0  15  -8   56.23   11.97
   0  15  -8   52.19    8.46
   0  15   8   51.54    7.33
   0  15   8   62.37    9.45
   0 -15  -8   67.08   11.62
   0 -15   8   48.48    7.43
   0 -15  -8   65.03   12.49
   0 -15   8   50.10    7.96
   0  15  -9   55.95   12.39
   0 -15  -9   66.01   14.83
   0  15  -9   79.26   10.81
   0 -15   9   87.07    8.29
   0 -15  -9   93.82   14.96
   0 -15  -9  107.65   15.34
   0  15 -10   15.22    7.09
   0 -15 -10   -1.54    5.00
   0  15 -10    4.84    3.12
   0 -15 -10   17.52    7.89
   0 -15 -10   20.35   10.11
   0 -15 -10   -7.17    8.18
   0 -15 -11   34.51   12.74
   0  15 -11   28.61    8.90
   0 -15 -11   22.32    9.70
   0 -15 -11   28.84   13.50
   0 -15 -11   59.05   13.22
   0  15 -12   23.90    9.58
   0  16   0   87.79   10.02
   0 -16   0  119.70   16.97
   0 -16   0   93.02   11.74
   0  16   0  105.63   12.26
   0  16   0  103.64   14.02
   0  16   0  115.97   12.88
   0 -16   0  110.38   11.91
   0  16   0   95.31   12.91
   0 -16   0   95.55   13.19
   0  16   1 1447.44   57.53
   0 -16  -1 1453.89   51.15
   0  16   1 1574.26   47.31
   0 -16   1 1575.93   50.30
   0  16  -1 1593.46   60.29
   0  16  -1 1593.75   50.74
   0  16   1 1445.97   48.62
   0 -16   1 1482.55   46.62
   0  16   1 1640.84   50.31
   0 -16  -1 1381.60   46.70
   0  16  -1 1516.18   48.96
   0 -16  -1 1569.67   65.07
   0 -16   1 1334.53   50.98
   0  16   1 1528.31   53.12
   0  16  -1 1613.17   53.11
   0 -16  -1 1421.57   52.76
   0 -16   1 1505.10   63.11
   0  16   2   -0.85    2.22
   0 -16   2    1.35    2.46
   0  16  -2    3.55    2.24
   0 -16   2    4.52    4.66
   0 -16  -2    1.70    1.63
   0 -16  -2   -1.76    3.82
   0  16   2    1.69    2.96
   0  16   2   -2.27    3.14
   0  16  -2    3.35    2.04
   0  16  -2    4.09    3.98
   0 -16  -2    6.01    3.45
   0  16   2    2.87    3.69
   0  16  -2   -0.50    2.38
   0 -16   2    1.62    1.54
   0 -16   2   -0.36    2.62
   0 -16  -2   -1.08    3.00
   0  16  -2   -0.05    2.26
   0  16   3  147.32   17.43
   0 -16  -3  151.66   16.52
   0  16  -3  140.75    9.14
   0 -16   3  140.21   11.97
   0  16  -3  169.05   19.31
   0  16   3  133.35   14.01
   0  16   3  138.71   13.88
   0  16  -3  153.55   14.28
   0  16  -3  157.76   14.56
   0 -16  -3  163.33   15.33
   0  16   3  131.34   13.69
   0 -16   3  150.69   13.44
   0  16   3  152.87   16.38
   0  16  -3  127.44   13.32
   0 -16   3  146.91   16.85
   0  16  -4  463.08   29.50
   0  16  -4  481.14   33.30
   0 -16  -4  431.24   29.51
   0  16  -4  430.75   13.91
   0  16   4  431.28   30.33
   0  16  -4  458.50   25.61
   0  16   4  429.01   25.29
   0 -16   4  442.49   23.07
   0  16  -4  407.34   25.44
   0 -16  -4  419.66   25.73
   0 -16   4  446.05   27.95
   0  16  -4  376.06   23.40
   0 -16  -4  443.50   29.75
   0 -16   4  408.61   26.99
   0  16   5   -1.29    2.33
   0 -16  -5    4.48    3.82
   0  16   5    0.43    4.15
   0  16  -5    1.94    1.89
   0  16   5    9.46    4.39
   0 -16  -5    3.93    3.29
   0  16   5    1.21    2.32
   0 -16   5    4.50    2.13
   0 -16   5   -0.75    3.07
   0  16  -5   10.07    2.95
   0 -16  -5   -1.13    2.66
   0  16  -6   77.62   10.57
   0  16   6   69.32   11.37
   0  16   6   58.27    8.89
   0 -16  -6   64.10   10.75
   0 -16   6   63.38    8.60
   0 -16  -6   55.67   11.87
   0 -16   6   58.84    9.51
   0 -16  -7  174.56   21.15
   0  16  -7  210.58   17.60
   0  16   7  209.05   19.36
   0  16   7  206.25   17.05
   0 -16   7  200.28   15.32
   0 -16  -7  192.89   20.16
   0  16  -7  184.66   20.10
   0 -16   7  210.07   17.45
   0 -16  -7  213.51   21.46
   0  16  -7  213.17   16.86
   0  16  -8  144.85   18.44
   0 -16  -8  134.19   20.22
   0  16   8  160.54   14.17
   0  16   8  167.19   16.67
   0 -16  -8  168.46   19.50
   0 -16   8  148.60   14.53
   0 -16  -8  171.25   19.95
   0  16  -9   -3.40    4.77
   0 -16  -9    4.62    5.48
   0  16   9   -0.10    2.21
   0  16   9    0.82    1.56
   0 -16  -9   -2.97    3.89
   0 -16   9    3.37    2.61
   0 -16  -9    7.53    4.90
   0  16 -10   -2.40    4.96
   0  16 -10    3.91    5.58
   0 -16 -10    1.98    4.64
   0 -16 -10    6.06    4.22
   0 -16 -10   17.24   12.31
   0  16 -11   24.54    9.96
   0 -16 -11   35.19   13.24
   0 -16 -11   41.55   11.05
   0 -16 -11   20.19   11.77
   0  17   0    6.73    3.50
   0 -17   0    9.53    4.33
   0 -17   0   11.30    6.81
   0  17   0   13.87    6.01
   0 -17   0   10.60    5.20
   0  17   0    5.77    2.08
   0 -17   0    9.30    4.75
   0  17   0   10.23    4.49
   0  17  -1  269.55   16.63
   0 -17  -1  278.98   21.44
   0  17   1  253.73   23.93
   0  17  -1  285.94   25.61
   0  17   1  302.10   19.48
   0 -17   1  280.12   19.54
   0  17  -1  274.75   20.05
   0 -17  -1  272.71   19.83
   0  17   1  245.85   19.78
   0 -17  -1  255.66   26.39
   0  17  -1  265.29   21.28
   0 -17  -1  310.00   24.27
   0 -17   1  269.08   21.21
   0 -17   1  301.48   27.51
   0  17   1  237.66   20.63
   0  17   2  295.41   25.70
   0  17  -2  338.11   16.47
   0 -17  -2  294.38   22.83
   0  17   2  286.31   20.55
   0  17  -2  339.99   28.09
   0 -17   2  309.33   20.49
   0 -17  -2  258.74   27.89
   0  17  -2  312.95   21.95
   0  17  -2  264.61   20.08
   0 -17  -2  320.66   21.87
   0 -17   2  275.92   19.24
   0  17   2  294.54   21.34
   0 -17  -2  287.39   23.47
   0  17  -2  269.29   20.96
   0 -17   2  349.25   28.96
   0  17   2  325.32   24.24
   0 -17   2  303.37   22.65
   0 -17   3  393.08   21.02
   0  17   3  388.40   29.00
   0  17   3  407.35   25.22
   0 -17  -3  399.70   33.43
   0 -17  -3  356.81   26.68
   0  17  -3  416.49   17.10
   0  17  -3  424.16   32.18
   0  17  -3  428.85   25.53
   0  17   3  365.71   24.59
   0  17  -3  420.31   26.26
   0 -17  -3  370.13   24.49
   0 -17   3  442.91   24.30
   0 -17   3  340.86   24.68
   0 -17  -3  413.84   29.15
   0 -17   3  379.51   28.19
   0  17  -3  375.55   24.62
   0  17   4   21.24    6.82
   0  17  -4   20.67    2.98
   0 -17  -4   22.35    7.38
   0  17   4   30.15    8.16
   0  17  -4   21.89    7.48
   0  17  -4   21.98    5.59
   0 -17  -4   16.03    5.77
   0 -17   4   22.35    5.25
   0  17   4   24.92    6.22
   0 -17   4   18.03    5.53
   0 -17   4   24.88    7.90
   0  17  -4   15.33    5.54
   0 -17  -5   36.85    9.37
   0  17  -5   41.65    8.71
   0  17   5   46.27    9.87
   0  17  -5   36.72    9.51
   0 -17  -5   40.02    8.14
   0 -17  -5   34.65    9.53
   0  17  -5   34.32    6.93
   0 -17   5   50.80    9.43
   0  17  -6   90.02   13.57
   0 -17  -6  120.69   17.33
   0  17   6  107.83   12.76
   0  17   6  117.36   15.80
   0 -17  -6  119.40   15.03
   0 -17   6  108.86   11.68
   0 -17  -6  120.69   16.74
   0 -17   6  100.45   12.92
   0  17  -6  104.81   12.15
   0  17  -7  200.75   20.82
   0 -17  -7  176.52   21.96
   0  17   7  224.05   18.13
   0  17  -7  197.36   17.34
   0  17   7  206.41   20.52
   0 -17  -7  224.82   22.05
   0 -17   7  228.55   17.11
   0  17  -7  216.76   17.88
   0 -17  -7  243.88   23.49
   0 -17   7  183.41   16.70
   0  17  -8   54.90   10.72
   0 -17  -8   70.22   14.61
   0  17  -8   72.20   10.92
   0  17   8   65.16    9.50
   0  17   8   63.05   10.68
   0 -17  -8   79.04   14.13
   0 -17   8   62.13    9.31
   0 -17  -8   88.09   14.55
   0 -17  -9   44.05   12.74
   0  17  -9   53.34   11.43
   0  17   9   61.65    7.14
   0  17   9   66.14    7.63
   0  17  -9   71.44   11.91
   0 -17   9   65.26    8.48
   0 -17  -9   65.22   13.07
   0 -17  -9   85.24   14.12
   0 -17 -10   48.62   13.89
   0  17 -10   51.95   12.32
   0  17 -10   49.34   11.86
   0 -17 -10   57.51   14.20
   0 -17 -10   56.20   11.56
   0  17 -11   12.11    9.06
   0  17 -12   -6.50    7.33
   0 -18   0  134.31   15.36
   0  18   0   92.44   10.75
   0 -18   0  138.65   19.92
   0  18   0  121.63   17.45
   0  18   0  115.25   13.36
   0 -18   0  121.17   13.27
   0  18   0  150.72   14.91
   0  18   0  127.04   15.32
   0 -18   0  100.04   15.18
   0  18  -1   48.37    6.99
   0 -18   1   52.50   10.98
   0 -18  -1   50.47   12.14
   0  18   1   60.67    9.32
   0 -18   1   56.11    9.90
   0 -18  -1   54.69    9.75
   0  18  -1   45.53    9.00
   0  18  -1   33.26    9.09
   0  18   1   55.40    9.73
   0  18   1   52.55   11.78
   0 -18   1   50.46    8.66
   0  18   1   51.48    9.27
   0 -18  -1   49.29    8.82
   0 -18   1   55.94    9.53
   0  18  -1   51.75    9.55
   0 -18  -1   71.63   11.58
   0  18   1   41.72    9.19
   0 -18   2   97.46   12.14
   0  18   2   81.59   11.32
   0 -18  -2   75.50   15.61
   0 -18   2   98.61   16.09
   0 -18  -2   83.95   13.03
   0  18   2   89.67   14.21
   0  18   2  102.58   12.68
   0  18  -2   86.35   12.09
   0  18  -2  112.58   17.19
   0  18  -2  102.79   12.47
   0  18   2   82.99   11.37
   0 -18   2  109.48   12.18
   0 -18  -2  106.11   13.13
   0  18  -2   86.69   12.04
   0  18   2   86.21   12.72
   0 -18   2   96.26   13.00
   0 -18  -2   89.12   13.53
   0 -18  -3  455.12   30.83
   0 -18   3  402.15   22.19
   0  18  -3  400.90   17.71
   0 -18  -3  399.08   36.02
   0  18  -3  457.53   34.06
   0  18   3  427.62   27.09
   0  18   3  436.10   27.14
   0  18  -3  380.79   25.47
   0  18   3  434.74   31.70
   0 -18   3  470.37   26.02
   0 -18  -3  479.07   28.61
   0  18   3  453.28   27.55
   0  18  -3  394.21   25.91
   0 -18   3  416.43   30.89
   0 -18   3  436.57   30.10
   0 -18  -3  467.39   31.95
   0  18  -3  383.16   26.13
   0  18  -4   82.11    6.51
   0  18   4   89.31   13.04
   0 -18  -4   79.25   13.55
   0  18  -4   78.63   14.01
   0  18  -4   83.41   11.36
   0  18   4  104.30   13.69
   0  18   4   98.02   15.27
   0  18   4   88.00   12.67
   0  18  -4  103.91   13.50
   0 -18   4   87.82   10.67
   0 -18  -4   99.08   13.63
   0 -18   4   94.06   14.08
   0 -18  -4   90.26   13.92
   0  18  -4   83.50   11.54
   0  18   5  188.47   18.04
   0  18  -5  175.99   17.53
   0  18  -5  194.16   22.44
   0  18   5  202.60   21.15
   0 -18  -5  157.04   17.56
   0  18  -5  169.02   16.81
   0 -18   5  172.15   17.38
   0 -18  -6   16.19    7.71
   0  18  -6   19.18    6.11
   0  18   6   22.25    7.73
   0  18   6   11.18    4.76
   0  18  -6   28.74    8.79
   0  18  -6   17.51    6.30
   0 -18  -6    9.69    5.16
   0 -18   6   10.52    4.14
   0 -18   6   18.07    6.43
   0 -18  -6   12.23    7.17
   0  18  -6   22.86    6.37
   0 -18  -7  111.30   19.05
   0  18  -7  104.21   14.49
   0  18  -7  107.58   17.47
   0  18   7  119.27   16.36
   0  18  -7  117.01   14.34
   0 -18  -7  132.82   17.10
   0 -18   7  129.17   13.50
   0 -18  -7  123.89   17.36
   0  18  -7  133.08   14.69
   0 -18   7  131.06   14.66
   0  18  -8  123.59   17.30
   0 -18  -8  145.20   22.21
   0  18   8  128.17   16.23
   0  18  -8  157.58   21.20
   0  18   8  137.12   14.50
   0 -18   8  152.15   14.37
   0 -18  -8  137.06   18.55
   0 -18   8  113.87   13.30
   0 -18  -8  152.14   20.61
   0  18  -9    0.86    4.46
   0 -18  -9   16.61    9.78
   0  18   9    6.86    5.02
   0  18   9    5.45    2.79
   0 -18  -9    5.96    3.96
   0 -18   9    8.67    4.14
   0 -18  -9   -4.51    6.38
   0  18 -10   -8.93    6.17
   0 -18 -10    9.74    8.46
   0 -18 -10   20.88    8.84
   0  18 -10   -3.19    6.64
   0  18 -11   14.92    8.00
   0  18 -11   15.80    9.43
   0 -19   0   12.80    6.13
   0 -19   0   14.38    7.94
   0  19   0   10.44    4.57
   0  19   0    6.77    3.76
   0  19   0   11.32    7.01
   0  19   0    7.69    4.98
   0 -19   0    7.73    4.67
   0  19   0    8.45    4.58
   0 -19   0    5.04    4.23
   0  19  -1  114.64   11.28
   0  19   1   89.01   11.50
   0 -19   1  111.00   14.09
   0 -19  -1  116.31   14.71
   0 -19  -1  111.61   18.47
   0 -19   1  135.77   19.40
   0  19  -1  125.20   17.65
   0  19   1  129.84   17.86
   0  19  -1  100.88   13.39
   0  19   1   96.81   13.55
   0 -19  -1  108.31   13.54
   0 -19   1  107.45   13.02
   0  19   1  110.34   13.92
   0  19  -1   92.03   12.54
   0 -19  -1  101.38   14.95
   0 -19   1  115.62   14.88
   0  19  -1   94.83   13.50
   0  19   1  101.37   14.20
   0  19   2   82.24   12.10
   0  19  -2   88.88    9.17
   0 -19   2  131.18   22.05
   0 -19   2   91.83   12.11
   0 -19  -2   83.70   13.09
   0  19   2   95.20   15.35
   0  19  -2  100.99   15.41
   0  19  -2   84.99   11.95
   0  19   2   88.91   12.34
   0  19   2   82.77   11.77
   0 -19  -2   80.54   12.21
   0 -19   2   92.84   11.50
   0  19  -2   90.07   12.58
   0 -19  -2   99.24   14.67
   0  19   2   96.96   14.14
   0  19  -2   63.63   10.94
   0 -19   2   93.15   14.99
   0 -19   3    2.30    2.20
   0  19  -3    4.35    2.26
   0 -19  -3    3.83    3.76
   0  19   3    0.38    2.30
   0 -19  -3   -3.48    6.68
   0  19  -3    2.28    2.77
   0  19   3   -2.77    2.66
   0  19   3    0.27    2.64
   0  19  -3    1.18    3.33
   0 -19   3    0.61    2.15
   0  19  -3    2.68    3.04
   0 -19  -3   -4.21    3.89
   0  19   3    2.85    2.19
   0 -19   3   -4.82    5.17
   0  19  -3   -1.25    3.11
   0 -19  -3    3.82    5.13
   0 -19  -4   66.03   12.88
   0  19  -4   85.16    6.86
   0  19  -4  110.61   16.76
   0  19   4   90.80   12.63
   0  19   4  114.62   17.44
   0  19  -4  116.29   14.42
   0 -19  -4  110.37   14.58
   0  19  -4   99.96   13.76
   0  19   4   97.44   13.96
   0 -19   4  132.13   14.04
   0 -19   4  102.92   14.35
   0 -19  -4  109.95   17.41
   0 -19  -5    8.11    5.24
   0  19   5   13.79    6.11
   0  19   5    0.59    3.21
   0  19  -5   10.58    7.11
   0 -19   5    6.65    3.36
   0 -19  -5    3.08    3.31
   0 -19   5    4.79    4.58
   0  19  -5   -1.87    4.49
   0 -19  -6   38.82   10.43
   0  19  -6   18.42    7.88
   0  19   6   33.08    7.61
   0  19   6   36.78    9.12
   0 -19  -6   42.28    9.82
   0 -19   6   33.31    7.57
   0 -19   6   35.81    8.19
   0  19  -6   28.45    6.98
   0 -19  -7  169.40   23.02
   0  19  -7  165.90   19.39
   0  19   7  158.88   16.80
   0  19   7  131.12   17.67
   0 -19   7  180.00   16.86
   0 -19  -7  175.87   20.50
   0 -19  -7  160.65   20.14
   0 -19   7  148.04   15.52
   0 -19  -8  109.53   20.55
   0  19  -8   79.28   14.05
   0  19  -8   85.35   16.23
   0  19   8  109.81   15.50
   0  19   8  125.99   13.98
   0 -19   8   75.39   11.09
   0 -19  -8   97.20   15.93
   0 -19   8   80.07   11.10
   0 -19  -8   72.14   14.51
   0  19  -9   23.40    7.31
   0  19   9   25.55    6.47
   0  19  -9   32.05    9.43
   0  19   9   24.92    6.56
   0 -19   9   31.18    8.04
   0 -19  -9    7.97    6.53
   0 -19 -10   71.19   17.10
   0  19 -10   66.11   13.24
   0  19 -10   90.19   17.18
   0 -19 -10   97.60   18.38
   0  19 -11   -3.88    7.62
   0 -20   0   21.16    9.17
   0 -20   0   20.13    7.34
   0  20   0   11.63    5.02
   0  20   0   11.72    4.70
   0  20   0   11.09    4.19
   0 -20   0   11.57    5.45
   0  20   0    9.34    4.86
   0 -20   1  148.74   20.77
   0 -20   1  119.09   15.09
   0  20   1   74.79   11.12
   0 -20  -1  112.45   16.00
   0  20  -1   84.06   10.50
   0  20   1  124.30   17.68
   0  20  -1   95.35   16.59
   0 -20  -1   95.63   13.20
   0  20   1   96.74   13.52
   0  20  -1  122.86   15.09
   0  20   1  117.52   15.76
   0  20  -1  110.73   15.26
   0 -20   1  131.35   16.60
   0 -20  -1   96.45   15.68
   0  20   2   21.45    6.57
   0  20  -2   19.28    4.20
   0 -20   2   25.21    9.98
   0 -20  -2   17.72    7.46
   0 -20  -2   19.62    6.41
   0  20   2   12.07    4.83
   0  20  -2   27.45   10.14
   0 -20   2   27.65    6.40
   0 -20  -2   22.64    7.11
   0  20   2   30.34    8.36
   0  20   2   23.97    6.98
   0  20  -2   23.43    6.78
   0 -20  -2   21.53    8.41
   0 -20  -3  134.50   18.16
   0  20   3  114.72   15.13
   0 -20   3  109.85   12.68
   0  20  -3  137.21   10.78
   0 -20  -3  134.78   21.82
   0  20   3  103.36   16.15
   0 -20  -3  107.05   14.29
   0 -20   3  133.28   14.67
   0  20   3   99.62   13.71
   0  20  -3  137.33   16.38
   0 -20   3  143.92   18.67
   0 -20  -3  108.34   16.97
   0  20   4   23.64    8.58
   0 -20   4   10.98    4.84
   0 -20  -4   12.52    4.89
   0 -20   4    5.26    3.59
   0  20  -4   16.75    5.28
   0 -20  -4   16.11    7.55
   0 -20  -5   48.23   11.44
   0  20   5   39.92   10.72
   0 -20  -5   46.39   10.42
   0 -20   5   46.87    8.36
   0 -20   5   28.27    8.56
   0  20  -5   42.39    9.11
   0 -20  -5   61.05   13.29
   0 -20  -6   44.87   11.73
   0  20  -6   53.06   12.37
   0  20   6   77.96   15.23
   0 -20  -6   49.92   11.82
   0 -20   6   42.14    9.23
   0 -20  -6   40.16   11.34
   0  20  -6   46.74    9.67
   0 -20  -7   45.54   12.43
   0  20   7   41.89   10.60
   0  20  -7   48.64   12.28
   0 -20  -7   27.58    8.59
   0 -20   7   49.77    9.56
   0 -20   7   33.96    8.53
   0 -20  -7   21.74    8.87
   0 -20  -8   46.68   13.43
   0  20  -8   37.64    9.69
   0  20   8   44.08   10.95
   0  20  -8   24.97    8.65
   0  20   8   36.12    7.94
   0 -20  -8   18.83    7.69
   0 -20   8   37.37    8.27
   0 -20  -8   25.01    9.78
   0 -20   8   23.97    6.48
   0 -20  -9    2.79    6.50
   0  20  -9   -0.17    5.29
   0 -20  -9   -4.12    6.89
   0  20   9   -1.65    4.69
   0  20  -9   -4.81    6.05
   0  20 -10   76.94   16.49
   0  20 -10   44.56   11.56
   0  20 -11    9.07    6.13
   0 -21   0   14.94    5.92
   0  21   0   12.58    5.17
   0  21   0   17.23    6.17
   0  21   0    2.68    5.06
   0 -21   0   15.87    6.25
   0 -21   0    8.77    4.52
   0  21   0    9.30    5.22
   0 -21   1  133.30   17.20
   0 -21  -1  148.08   22.83
   0  21  -1  123.83   13.02
   0 -21   1  115.10   19.68
   0 -21  -1  103.18   15.11
   0  21   1  140.95   20.08
   0  21  -1  116.61   18.70
   0 -21   1  140.42   16.21
   0  21  -1  157.16   17.63
   0 -21  -1  131.10   16.50
   0  21   1  139.37   17.35
   0  21  -1  116.79   17.12
   0  21   1  130.97   17.49
   0  21  -2  167.34   13.54
   0 -21  -2  141.18   18.60
   0 -21  -2  172.47   25.08
   0  21   2  163.68   17.75
   0 -21   2  177.88   24.07
   0 -21   2  148.61   16.49
   0  21   2  168.64   21.31
   0  21  -2  171.44   22.10
   0 -21   2  186.12   18.50
   0 -21  -2  158.90   18.17
   0  21   2  142.56   17.44
   0  21  -2  153.41   17.67
   0 -21  -2  139.95   18.89
   0 -21   3  108.08   13.02
   0 -21  -3   88.59   15.21
   0  21  -3  107.51   18.47
   0  21   3  110.19   17.44
   0 -21  -3   78.57   12.57
   0  21  -3  101.21   14.63
   0 -21   3   92.23   13.04
   0 -21   3  118.85   18.09
   0  21  -3  107.96   14.73
   0 -21  -3  102.75   16.00
   0 -21  -4  130.54   19.31
   0  21  -4  111.49   19.57
   0  21   4  136.23   20.09
   0 -21   4  148.57   16.91
   0 -21   4  124.10   17.13
   0 -21  -4  126.15   19.06
   0  21  -4  134.68   17.14
   0 -21  -5   15.99    7.08
   0  21  -5   13.56    8.37
   0  21   5   19.09    6.77
   0 -21  -5   18.07    6.87
   0 -21   5    7.87    2.29
   0 -21   5    8.83    5.56
   0 -21  -5    4.56    5.11
   0  21  -5   19.87    6.50
   0 -21  -6    0.92    4.70
   0  21  -6    0.47    5.13
   0 -21  -6    0.97    3.83
   0 -21  -6    2.21    6.40
   0 -21   6    4.10    3.49
   0 -21  -7   10.12    7.50
   0  21  -7   16.13    8.50
   0  21   7   15.93    7.10
   0 -21  -7   33.33   10.30
   0 -21   7   12.88    5.81
   0 -21   7   12.74    6.30
   0 -21  -7   -7.06    8.34
   0  21   8   51.43   12.19
   0  21  -8   51.24   13.60
   0 -21   8   67.43   12.38
   0 -21   8   35.26    7.95
   0 -21  -8   72.93   16.67
   0 -21  -9    2.37    5.33
   0  21   9   -4.92    7.67
   0  21  -9    1.56    4.94
   0 -21  -9   -7.18    7.11
   0  21 -10   14.80    9.78
   0  21 -11   -4.07    8.03
   0 -22   0  101.54   20.70
   0 -22   0   86.39   14.34
   0  22   0   47.93    9.33
   0  22   0   76.49   15.27
   0 -22   0   89.09   13.79
   0  22   0   68.55   11.76
   0  22   0   84.90   14.30
   0 -22   1   55.19   11.24
   0  22  -1   66.60    9.73
   0 -22   1   53.89   15.19
   0 -22  -1   57.67   15.36
   0  22   1   45.83    9.00
   0 -22  -1  105.24   15.91
   0  22  -1   62.48   13.81
   0  22   1   70.60   14.90
   0  22  -1   73.03   11.89
   0 -22   1   77.39   12.58
   0 -22  -1   74.88   12.64
   0  22   1   55.27   11.87
   0 -22  -1   55.85   13.86
   0  22  -1   78.27   13.61
   0 -22   2   39.85   12.45
   0 -22  -2   35.59    9.94
   0 -22   2   51.42   10.09
   0  22  -2   39.29    7.02
   0  22  -2   27.75   10.57
   0  22   2   43.78   11.38
   0  22  -2   45.20    9.74
   0  22   2   23.33    8.28
   0 -22  -2   44.06   10.34
   0  22  -2   42.78   10.48
   0 -22  -2   22.38    9.93
   0  22  -3   -2.79    2.18
   0 -22   3    5.93    4.12
   0  22   3    5.24    4.44
   0  22  -3   -2.69    5.49
   0 -22   3    0.78    2.33
   0 -22  -3   -5.10    4.07
   0 -22   3    7.23    5.18
   0  22  -3    4.88    4.66
   0 -22  -3    5.99    5.20
   0 -22  -4   76.95   15.02
   0  22   4   92.60   17.09
   0  22  -4   96.84   18.04
   0 -22   4   98.09   13.65
   0 -22  -4   95.89   15.51
   0  22  -4  105.03   15.74
   0 -22   4   93.15   15.31
   0 -22  -4  142.00   20.44
   0 -22  -5   22.27    8.08
   0  22   5   25.27    7.73
   0  22  -5   28.75   11.26
   0 -22  -5   18.57    7.32
   0 -22   5   28.54    7.42
   0  22  -5   27.53    7.84
   0 -22   5   21.78    8.64
   0 -22  -5   27.22    9.60
   0 -22  -6  141.29   23.12
   0  22   6  121.65   19.06
   0  22  -6  143.47   21.90
   0 -22  -6  139.57   19.37
   0 -22   6  122.42   15.94
   0 -22  -6  108.78   18.91
   0 -22  -7   65.00   15.33
   0  22  -7   94.06   18.38
   0  22   7   70.71   14.50
   0 -22   7   76.51   12.43
   0 -22  -7   74.18   14.79
   0 -22  -7  118.88   21.48
   0 -22   7   79.48   12.30
   0 -22  -8    1.58    6.09
   0  22   8    4.03    6.44
   0  22  -8    2.89    7.74
   0 -22  -8    1.69    4.00
   0  22   9   64.13   11.29
   0  22  -9   58.45   14.36
   0  22 -10   78.52   16.84
   0  22 -11  -23.18   12.00
   0 -23   0   27.22    9.04
   0 -23   0   34.02   13.41
   0  23   0   25.45    9.31
   0  23   0   15.70    7.40
   0 -23   0   13.28    5.64
   0  23   0   17.00    7.16
   0 -23   1   55.66   16.59
   0  23   1   36.50    8.45
   0  23  -1   49.83    8.92
   0 -23  -1   48.67   11.18
   0 -23   1   51.64   11.00
   0  23  -1   40.11   11.10
   0  23   1   42.01   11.95
   0  23   1   50.15   10.41
   0 -23   1   43.14    9.57
   0  23  -1   47.31    9.32
   0 -23  -1   49.13   10.60
   0  23  -1   52.90   11.60
   0 -23   2   93.37   18.39
   0 -23   2   96.08   13.83
   0  23  -2   87.74   11.05
   0 -23  -2  121.17   18.31
   0  23  -2  101.13   19.13
   0  23   2  100.85   17.00
   0 -23  -2   94.59   15.31
   0  23  -2   97.93   15.68
   0 -23   2  120.87   16.12
   0  23  -2  116.71   17.22
   0 -23  -2   79.03   15.45
   0 -23  -3  448.19   36.68
   0  23  -3  406.01   22.07
   0  23  -3  478.30   41.36
   0  23   3  474.55   38.42
   0 -23   3  501.38   32.17
   0 -23  -3  440.46   38.08
   0 -23   3  467.00   38.46
   0  23  -3  503.54   35.21
   0 -23  -4    1.01    3.81
   0  23   4    1.94    4.06
   0  23  -4    0.38    3.38
   0 -23  -4    9.40    6.14
   0 -23   4   -1.66    4.98
   0 -23  -4   11.40    9.75
   0  23  -4    1.91    2.72
   0 -23   4   -1.56    5.46
   0 -23  -5   36.00   10.82
   0  23  -5   40.72   13.17
   0  23   5   37.88   11.18
   0 -23  -5   26.73    8.26
   0 -23   5   37.68    8.50
   0 -23  -5   36.41   11.36
   0 -23   5   28.20   10.21
   0 -23  -6   23.49   10.51
   0  23  -6   11.38    8.13
   0  23   6   15.20    6.19
   0 -23  -6   25.27    8.88
   0 -23   6   26.25    8.66
   0 -23  -6   21.72   10.86
   0 -23   7    7.27    4.09
   0  23   7    9.01    7.75
   0 -23  -8   -6.06    9.11
   0 -23  -8   11.48    8.20
   0  23   8   14.86    8.67
   0  23  -8    0.79    5.14
   0  23   9   11.17    8.06
   0  23  -9    6.91    6.15
   0  23 -10    4.66    7.30
   0  24   0   55.23   10.46
   0 -24   0   73.36   14.99
   0 -24   0   78.96   13.80
   0  24   0   67.26   15.61
   0 -24   1   39.97   10.23
   0  24  -1   20.35    6.53
   0 -24   1   24.46   10.89
   0 -24  -1   49.59   12.17
   0  24   1   30.33   10.92
   0  24  -1   49.70   12.62
   0  24   1   34.57   10.21
   0  24  -1   46.30    9.07
   0 -24  -1   47.02   10.84
   0 -24   1   36.47    8.68
   0 -24   2    5.57    4.06
   0  24  -2    2.85    4.56
   0 -24  -2    4.34    4.04
   0 -24   2   24.04    9.62
   0  24   2    4.90    3.82
   0  24  -2   10.50    7.08
   0 -24  -2    7.56    5.63
   0 -24   2    1.57    4.17
   0  24  -2    2.51    5.76
   0  24  -2    0.86    4.38
   0 -24  -3   13.62    8.72
   0 -24   3   -0.06    3.42
   0  24  -3    3.26    4.17
   0  24   3    4.82    3.65
   0 -24  -3    3.85    3.73
   0 -24   3   11.82    6.54
   0 -24  -4  282.08   31.04
   0  24   4  313.31   32.80
   0  24  -4  253.34   31.90
   0 -24   4  337.90   27.69
   0 -24  -4  280.84   27.52
   0 -24   4  306.06   30.25
   0 -24  -4  344.59   33.39
   0 -24  -5    0.51    3.88
   0  24  -5   18.46    8.44
   0  24   5    3.12    4.69
   0 -24  -5   13.44    5.62
   0 -24   5    8.24    6.17
   0 -24   5    7.69    6.88
   0 -24  -6   11.70    8.24
   0  24  -6    9.12    5.64
   0  24   6    1.07    4.64
   0 -24  -6   16.78    8.82
   0 -24  -6   14.56    9.46
   0 -24   6    7.78    7.23
   0 -24  -7    1.63    5.86
   0 -24  -7   18.18    8.16
   0  24  -7   10.91    8.70
   0  24   7   16.89    9.10
   0  24   8    2.85    7.86
   0  24  -9    5.86    8.05
   0  24 -10   -2.09    8.47
   0  25   0    5.03    4.76
   0  25   0    5.61    4.73
   0 -25   0   11.63    7.33
   0  25   0   13.74    7.20
   0 -25   1   17.74    8.72
   0  25   1   16.82    9.28
   0  25  -1    6.34    5.09
   0 -25  -1   -0.09    2.87
   0  25  -1   19.44    8.77
   0 -25   1    4.74    3.26
   0 -25  -2  110.61   19.08
   0  25  -2   96.06   12.88
   0 -25   2  105.00   16.56
   0  25   2  113.38   19.74
   0  25  -2   96.48   18.71
   0  25  -2  100.11   16.66
   0 -25   2  120.16   17.49
   0 -25   2  121.48   23.25
   0 -25  -3    3.11    3.84
   0 -25   3   -0.48    4.66
   0  25   3   -0.38    3.86
   0  25  -3    6.72    7.79
   0 -25  -3   -1.77    4.04
   0 -25   3    3.71    7.67
   0 -25  -4    0.76    5.35
   0  25  -4   -2.37    8.01
   0  25   4   -1.78    5.15
   0 -25   4    4.55    4.32
   0 -25  -4    4.14    3.81
   0 -25  -5    7.91    6.43
   0  25  -5    8.05    8.40
   0  25   5    4.06    7.58
   0 -25   5   20.21    8.81
   0 -25  -5   11.22    8.34
   0 -25   5   23.08    9.31
   0 -25  -5   30.80   13.85
   0 -25  -6   94.79   19.49
   0  25   6   77.08   16.81
   0  25  -6   85.26   18.24
   0 -25  -7    4.24    6.48
   0  25   7   18.97    9.96
   0  25  -8   10.35   10.29
   0  25   8   10.22    8.79
   0 -26   0  333.58   32.11
   0 -26   0  293.70   28.16
   0  26   0  314.31   36.23
   0 -26   1   80.66   15.49
   0 -26  -1   95.65   17.70
   0  26  -1   68.21   11.37
   0 -26  -1   81.76   15.84
   0 -26   1  101.91   16.78
   0  26  -1   83.03   15.74
   0  26  -1   75.86   16.54
   0  26   1  105.59   21.11
   0 -26  -2   -2.17    5.05
   0 -26   2   -0.82    6.11
   0  26  -2    5.32    5.61
   0  26   2    0.14    6.62
   0 -26  -2    0.61    3.66
   0 -26   2    0.95    4.29
   0 -26   3   66.78   11.36
   0 -26  -3   92.08   19.80
   0  26  -3   74.42   18.43
   0  26   3   76.90   19.21
   0 -26  -3   73.99   15.11
   0 -26   3   74.62   14.57
   0 -26   3   67.69   18.85
   0 -26  -4   66.88   16.99
   0  26   4   67.40   15.25
   0 -26  -4   65.34   15.61
   0 -26   4   55.70   12.03
   0 -26   4   38.05   12.03
   0 -26   5  445.32   34.27
   0 -26  -5  383.90   36.08
   0  26  -5  346.93   40.00
   0  26   5  398.78   38.20
   0 -26  -6  130.89   23.37
   0 -26  -6  154.75   23.47
   0  26  -6   93.09   20.37
   0  26   6  108.33   21.33
   0  26  -7   -4.25    6.09
   0  26   7   16.55    9.31
   0  26   8   20.64   11.40
   0 -27   0   21.78    9.60
   0 -27  -1    5.42    5.94
   0 -27   1   -4.81    7.37
   0 -27  -1    0.85    4.10
   0 -27   1    2.18    3.77
   0 -27  -2   35.71   12.33
   0 -27   2   33.58   11.30
   0 -27  -2   26.21    8.40
   0 -27   2   49.72   11.72
   0  27  -2   42.53   14.44
   0 -27  -3   43.86   14.57
   0 -27   3   44.81    9.80
   0 -27   3   28.15   10.00
   0 -27  -3   33.16   10.34
   0  27  -3   25.45   11.46
   0 -27  -4   95.68   19.97
   0 -27  -4   99.29   17.42
   0 -27   4   96.66   16.90
   0  27  -4   66.05   16.59
   0 -27  -5   70.08   17.85
   0  27  -5   46.96   16.50
   0 -27  -6   47.68   13.79
   0  27   8  -12.19   10.84
   0 -28   0   10.78    5.77
   0  28   0   30.59   13.05
   0 -28   1   36.86   11.19
   0 -28  -1   37.96   11.95
   0 -28   1   55.61   12.32
   0 -28  -1   37.18   11.83
   0  28   1   40.56   14.34
   0  28  -1   37.85   13.59
   0 -28  -2    5.35    7.78
   0 -28   2    7.86    7.17
   0 -28   2   -2.17    6.31
   0 -28  -2   11.88    6.90
   0  28  -2   11.69    9.33
   0  28   2   -0.75    7.58
   0 -28   3  112.76   15.57
   0 -28  -3  135.23   24.43
   0 -28   3  154.99   21.15
   0 -28  -3  145.79   21.70
   0  28  -3  122.12   24.24
   0  28   3  132.50   25.36
   0  28   4   35.16   13.49
   0 -28  -5   57.68   16.62
   0 -28  -5   35.20   13.89
   0  28   5   23.04    7.29
   0  28   6   14.77   10.99
   0  28   7    3.98    7.49
   0 -29   0   20.04   11.01
   0 -29   0    5.51    6.41
   0 -29  -1   16.41    7.22
   0 -29  -1   12.14    8.77
   0 -29   1   12.30    7.64
   0 -29  -2    6.22    6.54
   0 -29   2    2.79    6.85
   0 -29  -2   -7.42    7.44
   0 -29   2    9.42    8.07
   0 -29  -3   40.73   12.36
   0 -29  -4   13.31    9.79
   0 -29  -4   30.80   12.48
   0 -30   0    0.40    7.78
   0 -30   0    0.64    6.82
   0 -30   1   -4.09    9.52
   0 -30  -1    9.18   11.68
   0 -30  -1    7.34    6.82
   0 -30  -2   56.45   15.67
   0 -30  -2   47.69   13.72
   0 -30  -3  100.27   23.68
   0 -30  -4   47.01   17.07
   0 -31   0    4.21    7.80
   0 -31   0   -7.15    8.05
   0 -31  -1   13.36    8.34
   0 -31  -1   21.84   11.44
   0 -31  -2   -0.64   10.02
   0 -31  -3   25.32   15.93
   0 -31  -3   40.11   13.83
   0 -32  -2   47.78   20.01
   0 -32  -2   22.14    9.40
   1   0 -15   -7.10   11.10
   1   0 -14    4.53    6.07
   1   0 -14   -3.43    5.95
   1   0 -13    4.90    4.98
   1   0 -13    9.54    8.30
   1   0 -12    1.77    1.94
   1   0 -12    1.50    4.08
   1   0 -12    1.26    3.74
   1   0 -11   28.92    4.12
   1   0 -11   25.59    6.39
   1   0 -11   18.42    8.14
   1   0 -10    0.94    0.85
   1   0 -10    0.82    1.18
   1   0 -10   -1.53    2.38
   1   0 -10   -2.61    2.92
   1   0  -9 1380.58   28.75
   1   0  -9 1356.13   26.05
   1   0  -9 1399.34   46.85
   1   0  -9 1463.79   55.67
   1   0  -8    2.56    2.55
   1   0  -8   -1.92    2.20
   1   0  -7  486.00   24.33
   1   0  -7  503.38   25.74
   1   0  -6    0.31    1.02
   1   0  -5 6982.15  116.42
   1   0  -5 7010.67   96.54
   1   0  -4    1.60    0.67
   1   0  -3    9.71    1.82
  -1   0   3   12.35    1.73
   1   0  -2    0.34    0.62
   1   0  -2    0.14    0.46
   1   0   0    0.18    0.50
  -1   0   0    0.33    0.65
   1   0   0    0.83    0.90
  -1   0   0    0.40    0.32
   1   0   0   -0.39    0.84
  -1   0   0    0.10    0.67
  -1   0   0    0.33    0.88
   1   0   0    0.20    0.54
   1   0   2    1.58    0.65
  -1   0  -2    0.71    1.31
  -1   0  -2    1.03    0.92
   1   0   2    0.25    0.45
   1   0   2   -0.58    0.58
  -1   0  -2    0.42    0.64
  -1   0  -2   -0.68    0.80
   1   0   2   -0.28    0.86
  -1   0  -3   65.96    6.33
   1   0   3   82.37    6.17
  -1   0  -3   70.85    6.01
   1   0   3   78.03    4.27
  -1   0  -3   70.08    6.57
   1   0   3   69.65    6.10
  -1   0  -3   72.94    8.75
   1   0   3   80.08    8.43
   1   0   4    1.93    1.57
  -1   0  -4    0.54    1.12
  -1   0  -4    1.08    1.01
   1   0   4    2.11    0.99
  -1   0  -4    0.91    1.48
  -1   0  -4    1.72    1.89
   1   0   4    2.21    2.37
   1   0   5  202.10   12.44
  -1   0  -5  214.83   13.44
  -1   0  -5  221.12   11.81
   1   0   5  198.88    9.91
   1   0   6   -1.74    1.79
  -1   0  -6    0.39    1.82
  -1   0  -6    0.72    1.22
   1   0   6    1.20    0.96
  -1   0  -6    0.98    0.85
  -1   0  -6   -0.66    2.69
  -1   0  -7  137.43   12.89
   1   0   7  135.10   12.69
  -1   0  -7  151.36   11.23
   1   0   7  127.02    6.42
  -1   0  -7  156.27   11.35
  -1   0  -7  169.57   19.04
  -1   0  -8    4.98    3.23
   1   0   8   -0.71    1.70
  -1   0  -8    0.45    1.78
   1   0   8    1.62    0.76
  -1   0  -8   -0.43    1.50
  -1   0  -8    2.28    3.23
  -1   0  -9   11.61    4.10
  -1   0  -9   18.57    4.21
  -1   0  -9   14.09    3.74
  -1   0  -9   10.84    2.65
  -1   0  -9   16.19    8.31
  -1   0 -10    0.33    1.94
  -1   0 -10   -0.21    1.04
  -1   0 -10   -1.89    1.22
  -1   0 -11   38.47    7.37
  -1   0 -11   45.59   10.35
  -1   0 -11   32.91   11.22
  -1   0 -12   -1.43    4.41
  -1   0 -12   -9.24    7.53
  -1   0 -13   30.19   10.07
  -1   0 -13   22.48    9.30
  -1   0 -14    9.19    8.46
  -1   0 -14   -0.19    7.81
   1   1 -15   46.79   14.55
   1  -1 -15   51.81   14.46
   1   1 -15   37.87   14.33
   1  -1 -15   47.38   17.90
   1   1 -14   16.88    8.76
   1  -1 -14    7.75    6.46
   1  -1 -14    7.64    8.18
   1   1 -14    5.43    8.10
   1  -1 -13    6.58    5.79
   1   1 -13    0.42    3.26
   1  -1 -13   -0.27    4.12
   1   1 -13    9.46    9.01
   1  -1 -12  175.04   12.21
   1  -1 -12  147.23   18.68
   1   1 -12  151.89    9.01
   1   1 -12  181.28   25.14
   1  -1 -12  128.22   21.21
   1   1 -11   44.92    4.39
   1  -1 -11   48.75    5.81
   1   1 -11   37.58    7.66
   1  -1 -11   35.36    7.94
   1  -1 -11   38.04   10.69
   1   1 -11   43.92   11.28
   1   1 -10   59.51    3.70
   1  -1 -10   74.35    5.55
   1   1 -10   42.69    4.27
   1  -1 -10   66.52    6.27
   1  -1 -10   73.20   11.39
   1   1 -10   58.78   10.04
   1  -1 -10   94.99   14.43
   1   1 -10   67.95   12.85
   1  -1  -9  358.50   12.21
   1  -1  -9  346.92   22.38
   1   1  -9  374.91   22.92
   1  -1  -9  342.30   13.72
   1   1  -9  412.28   28.83
   1  -1  -9  356.17   26.56
   1  -1  -8 1017.73   21.95
   1  -1  -8  999.72   23.49
   1   1  -8  940.34   36.50
   1  -1  -8  902.84   35.89
   1   1  -8 1039.18   41.50
   1  -1  -8 1021.43   41.54
   1   1  -7   67.20    8.40
   1  -1  -7   79.30   10.13
   1  -1  -7   79.83    5.02
   1  -1  -7   87.34    4.77
   1  -1  -7   77.55    4.35
   1  -1  -7   62.93    3.56
   1  -1  -6  120.35    5.84
   1   1  -6  127.85   10.97
   1  -1  -6  138.31    5.78
   1  -1  -6  144.49    6.93
   1  -1  -6  138.43    5.53
   1   1  -6  128.47   11.59
   1  -1  -5  272.40   15.66
   1  -1  -5  213.90    7.54
   1   1  -5  260.65   15.12
   1  -1  -5  245.36    7.74
   1  -1  -5  237.58    7.35
   1  -1  -5  269.82   10.05
   1  -1  -4  113.10    5.48
   1  -1  -4  146.85   10.81
   1  -1  -4  142.91    5.92
   1  -1  -4  134.80    7.14
   1  -1  -4  137.83    5.99
   1   1  -4  128.39    5.52
  -1   1   4  130.36    5.61
   1  -1  -3  477.18   13.08
  -1  -1   3  464.24   12.00
   1  -1  -3  467.23   14.57
   1   1  -3  438.37   12.84
  -1   1   2  252.86    8.41
   1   1  -2  246.45    8.26
   1  -1  -2  262.15    9.70
   1  -1  -2  244.45   10.12
  -1  -1   2  267.91    9.94
   1   1  -2  233.32    9.54
  -1  -1   1  482.47   13.62
  -1   1   1  487.57   14.48
   1  -1  -1  476.14   14.61
   1   1  -1  496.53   14.12
   1  -1  -1  429.67   14.90
   1   1  -1  471.26   14.79
  -1   1   1  517.11   18.17
   1   1  -1  479.23   13.96
   1  -1  -1  473.42   17.46
  -1  -1   1  498.12   14.06
   1   1   2 1203.19   28.37
  -1   1  -2 1075.62   27.47
  -1  -1  -2 1158.52   30.15
   1  -1   2 1219.74   26.23
  -1  -1  -2 1187.56   29.36
   1   1   2 1245.00   27.88
   1  -1   2 1216.68   24.86
  -1   1  -2 1191.98   27.44
   1   1   2 1100.44   28.27
   1  -1   2 1180.13   29.60
  -1  -1  -2 1215.20   30.34
  -1   1  -2 1338.29   31.37
  -1   1  -2 1421.06   38.42
   1   1   2 1077.56   31.02
   1  -1   2 1227.15   34.88
  -1  -1  -2 1235.04   34.44
   1   1   3  427.60   15.83
  -1   1  -3  357.66   14.97
  -1  -1  -3  361.71   16.29
   1  -1   3  415.98   13.87
  -1   1  -3  421.66   14.67
   1   1   3  379.48   12.14
   1  -1   3  420.45    9.97
  -1  -1  -3  416.19   16.12
  -1  -1  -3  401.96   16.68
   1  -1   3  423.11   16.18
  -1   1  -3  404.58   16.39
   1   1   3  421.92   15.38
  -1   1  -3  400.26   21.33
  -1  -1  -3  403.17   20.40
   1   1   3  393.68   18.60
   1  -1   3  405.23   19.45
   1  -1   4  634.59   19.40
  -1   1  -4  579.27   20.92
  -1  -1  -4  647.69   23.47
   1   1   4  605.70   20.67
  -1  -1  -4  684.52   21.98
  -1   1  -4  648.55   19.57
  -1  -1  -4  619.91   22.15
   1   1   4  584.03   18.89
  -1   1  -4  584.08   21.16
   1  -1   4  616.77   19.69
  -1   1  -4  608.84   29.01
  -1  -1  -4  517.37   26.53
   1  -1   4  657.13   26.84
   1   1   5  341.17   16.76
   1  -1   5  369.63   15.87
  -1  -1  -5  323.64   17.45
  -1   1  -5  328.29   16.29
  -1  -1  -5  340.32   15.81
  -1   1  -5  335.82   14.28
   1  -1   5  318.59   13.14
   1   1   5  286.84   12.43
   1  -1   5  356.12   20.75
  -1   1  -5  361.46   23.86
  -1  -1  -6  184.19   14.24
  -1   1  -6  194.32   13.50
   1  -1   6  179.34   12.34
   1   1   6  200.95   13.92
  -1   1  -6  195.66   11.50
  -1  -1  -6  206.41   12.96
  -1   1  -6  199.46   12.21
   1   1   6  181.26    9.14
   1  -1   6  184.22    8.96
  -1  -1  -6  206.31   13.32
  -1   1  -6  197.34   18.95
  -1  -1  -6  235.81   20.38
   1  -1   7  109.68   10.65
   1   1   7  108.08   11.33
  -1   1  -7   88.93   10.04
  -1  -1  -7   94.75   10.62
  -1  -1  -7  100.94    9.57
  -1   1  -7   97.23    8.72
   1  -1   7   81.51    5.07
  -1   1  -7   97.63    8.52
  -1  -1  -7   97.14    9.18
   1   1   7   90.17    5.71
  -1   1  -7   95.96   14.92
  -1  -1  -7   89.14   14.19
  -1  -1  -8  335.44   22.35
  -1   1  -8  333.04   21.08
   1   1   8  361.96   22.42
  -1  -1  -8  348.80   19.33
  -1   1  -8  351.33   18.14
  -1  -1  -8  323.03   17.41
  -1   1  -8  354.90   15.88
  -1   1  -8  340.21   29.79
  -1  -1  -8  378.55   30.23
  -1  -1  -9    3.00    4.15
  -1   1  -9    4.20    3.40
  -1  -1  -9    5.62    3.97
  -1   1  -9   -1.36    2.81
  -1  -1  -9   -0.39    1.06
  -1   1  -9    1.37    1.25
  -1   1  -9    0.31    0.99
  -1  -1  -9    1.04    4.70
  -1   1  -9   -1.16    3.50
  -1  -1 -10    7.47    5.15
  -1   1 -10    6.75    3.32
  -1   1 -10    4.63    3.34
  -1  -1 -10    6.69    2.33
  -1   1 -10    1.68    5.59
  -1   1 -10    8.33    1.70
  -1  -1 -10    9.04    2.24
  -1   1 -10    5.97    1.38
  -1  -1 -11   44.74    8.64
  -1   1 -11   39.89    8.07
  -1  -1 -11   36.45    8.64
  -1   1 -11   38.87    8.54
  -1  -1 -11   48.63   15.34
  -1   1 -11   37.62   12.59
  -1   1 -12    8.65    5.79
  -1  -1 -12    1.99    4.35
  -1   1 -12    1.86    4.43
  -1  -1 -12   -0.19    3.77
  -1  -1 -12   14.11    8.54
  -1   1 -12    2.77    7.01
  -1  -1 -13   23.48    7.62
  -1   1 -13   22.14    9.50
  -1   1 -13   10.74   10.85
  -1   1 -14   18.05    9.90
  -1  -1 -14   -4.58   10.55
  -1   1 -14   12.12   11.58
   1  -2 -15   11.84   10.42
   1   2 -15  -10.73    9.60
   1  -2 -14   54.05   13.31
   1   2 -14   56.50   13.56
   1   2 -14   36.21   14.17
   1  -2 -14   63.78   19.48
   1  -2 -13    6.92    5.24
   1   2 -13   11.63    5.56
   1   2 -13   -2.07    6.82
   1  -2 -13   10.59    7.29
   1   2 -12   -1.54    0.88
   1  -2 -12   -1.26    2.57
   1  -2 -12    3.17    5.41
   1   2 -12    1.45    2.74
   1  -2 -12    8.23    6.95
   1   2 -11   11.17    1.93
   1  -2 -11   17.26    4.17
   1   2 -11   11.38    3.90
   1  -2 -11    7.68    2.37
   1  -2 -10    8.36    2.52
   1  -2 -10   12.77    2.81
   1   2 -10   11.82    5.03
   1  -2 -10    9.70    4.33
   1   2 -10    7.46    5.12
   1  -2 -10    9.47    3.93
   1  -2  -9  439.67   15.32
   1   2  -9  466.48   25.66
   1  -2  -9  419.25   25.48
   1  -2  -9  436.94   17.77
   1   2  -9  469.83   29.93
   1  -2  -9  438.45   30.15
   1   2  -8  913.99   34.42
   1  -2  -8  961.78   36.95
   1  -2  -8  949.52   25.47
   1  -2  -8  857.09   21.85
   1  -2  -8  790.31   19.09
   1  -2  -8 1014.03   42.26
   1   2  -8  898.47   38.53
   1  -2  -7    5.81    3.19
   1  -2  -7    2.86    1.05
   1  -2  -7    4.00    1.19
   1  -2  -7    3.50    1.13
   1   2  -7    4.90    2.84
   1  -2  -7    4.73    1.47
   1  -2  -6  846.12   31.18
   1   2  -6  764.06   28.98
   1  -2  -6  821.54   21.38
   1  -2  -6  838.94   20.04
   1  -2  -6  827.29   22.00
   1  -2  -6  791.59   18.30
   1   2  -6  826.85   30.30
   1  -2  -5 1470.51   31.88
   1  -2  -5 1548.78   43.35
   1  -2  -5 1555.75   31.24
   1  -2  -5 1760.84   34.99
   1  -2  -5 1581.16   29.30
   1   2  -5 1626.78   40.15
  -1   2   5 1689.91   29.87
   1  -2  -4   72.00    8.06
   1  -2  -4   74.13    5.46
   1  -2  -4   85.90    5.49
   1   2  -4   88.94    4.08
   1  -2  -4   92.28    6.38
   1  -2  -4   78.04    4.88
  -1   2   4   83.31    5.17
   1  -2  -3 1139.25   26.51
  -1  -2   3 1088.18   22.64
   1   2  -3 1083.14   22.22
  -1   2   3 1096.28   24.59
  -1   2   2  344.32   11.57
   1  -2  -2  333.64   12.02
   1   2  -2  343.28   10.59
   1   2  -2  352.71   11.78
   1  -2  -2  319.85   12.67
   1   2  -1  169.44   10.49
   1   2  -1  169.92    7.97
   1  -2  -1  158.93    8.01
  -1   2   1  155.54    8.02
  -1  -2   1  172.36    7.85
   1   2  -1  157.36    8.12
  -1   2   1  182.99    9.15
   1  -2  -1  142.86    8.47
  -1   2   1  180.88   11.37
   1  -2  -1  158.94   10.60
   1   2   0   95.88    7.15
  -1  -2   0   96.52    7.49
  -1   2   0   96.84    6.32
   1   2   0   92.33    6.34
  -1  -2   0   97.49    6.55
   1  -2   0   89.19    5.91
  -1  -2   0   84.03    6.26
   1   2   0  101.30    6.65
   1  -2   0  116.31    7.57
  -1   2   0   93.88    6.65
  -1   2   0  102.85    8.55
   1   2   0   84.46    5.37
   1  -2   0   82.12    7.68
  -1  -2   0   99.23    6.17
  -1  -2  -1   47.14    5.35
   1   2   1   43.28    4.72
   1  -2   1   49.07    4.15
  -1   2  -1   52.91    4.53
   1  -2   1   47.62    4.10
   1   2   1   45.23    4.74
  -1  -2  -1   48.00    5.01
  -1   2  -1   49.10    4.55
   1   2   1   38.99    4.33
   1  -2   1   45.24    4.78
  -1  -2  -1   48.75    4.91
  -1   2  -1   50.09    5.05
  -1   2  -1   45.52    6.12
  -1  -2  -1   45.01    4.96
   1   2   1   47.68    4.65
   1  -2   1   47.21    6.24
   1   2   2  562.25   18.61
   1  -2   2  540.61   14.62
  -1  -2  -2  590.56   20.48
  -1   2  -2  540.52   16.14
   1   2   2  519.26   17.68
   1  -2   2  551.50   14.53
  -1  -2  -2  538.32   18.67
  -1   2  -2  519.90   16.24
   1   2   2  558.75   18.18
  -1  -2  -2  552.41   19.01
   1  -2   2  519.71   18.53
  -1   2  -2  600.17   19.55
  -1  -2  -2  566.29   21.73
   1  -2   2  587.06   23.41
  -1   2  -2  561.70   24.32
   1   2   2  496.68   19.61
  -1   2  -3   55.96    5.33
   1   2   3   66.77    6.27
  -1  -2  -3   59.91    6.62
   1  -2   3   56.95    4.48
   1  -2   3   67.67    3.38
  -1  -2  -3   63.53    6.31
  -1   2  -3   63.06    5.20
   1   2   3   61.42    5.17
  -1  -2  -3   68.77    6.61
   1   2   3   54.70    5.19
   1  -2   3   63.89    6.09
  -1   2  -3   58.86    5.86
  -1   2  -3   60.93    8.29
  -1  -2  -3   66.24    8.11
   1  -2   3   55.50    7.50
  -1  -2  -4 1635.08   42.17
  -1   2  -4 1537.39   36.35
   1  -2   4 1652.90   33.45
   1   2   4 1588.27   38.56
  -1   2  -4 1640.92   34.06
   1   2   4 1481.64   26.34
  -1  -2  -4 1751.88   40.10
   1   2   4 1498.91   27.61
   1  -2   4 1482.19   35.67
   1   2   4 1573.32   34.50
  -1  -2  -4 1466.34   38.72
  -1   2  -4 1546.25   37.46
  -1   2  -4 1461.39   48.55
   1  -2   4 1457.64   45.13
  -1  -2  -4 1425.34   45.64
   1   2   5  471.36   20.54
  -1   2  -5  500.17   19.66
   1  -2   5  506.12   18.23
  -1  -2  -5  438.84   21.42
  -1   2  -5  482.34   16.92
  -1  -2  -5  513.89   20.62
   1   2   5  454.81   16.05
   1  -2   5  470.73   16.90
  -1  -2  -5  511.18   21.25
  -1  -2  -5  530.27   28.44
  -1   2  -5  481.30   28.37
   1  -2   5  492.99   24.76
  -1   2  -6  254.91   14.94
   1   2   6  244.74   16.27
   1  -2   6  269.32   14.72
  -1  -2  -6  251.86   17.56
  -1  -2  -6  259.47   15.26
  -1   2  -6  243.48   12.48
  -1   2  -6  258.96   13.60
  -1  -2  -6  273.35   15.93
   1  -2   6  244.31   10.67
   1   2   6  252.51   11.33
  -1   2  -6  257.59   21.98
  -1  -2  -6  261.97   21.67
  -1  -2  -7    3.58    1.99
  -1   2  -7    4.18    1.97
   1   2   7    3.51    2.01
  -1   2  -7    4.11    1.75
  -1  -2  -7    4.58    2.47
   1   2   7    7.45    1.98
  -1  -2  -7    2.67    1.61
   1  -2   7    5.43    1.38
  -1   2  -7    7.14    4.64
  -1   2  -7    6.76    2.57
  -1  -2  -7    0.07    1.50
   1   2   8   10.34    4.21
  -1   2  -8    9.19    3.87
  -1  -2  -8   10.28    3.30
  -1   2  -8    4.69    2.33
  -1  -2  -8   10.22    2.85
   1   2   8   12.90    2.16
  -1   2  -8   11.08    2.36
  -1  -2  -8    9.95    4.60
  -1   2  -8   18.38    6.89
  -1  -2  -8   10.49    3.30
  -1  -2  -9  240.52   20.72
   1   2   9  239.07   20.70
  -1   2  -9  214.61   17.77
  -1   2  -9  270.09   16.41
  -1   2  -9  248.07   11.25
  -1  -2  -9  228.00   15.01
  -1  -2  -9  225.51   26.09
  -1  -2  -9  199.09   12.56
  -1   2  -9  234.45   26.19
  -1   2 -10  119.44   14.32
  -1  -2 -10  138.99   17.43
  -1  -2 -10  162.01   15.24
  -1   2 -10  146.29   13.23
  -1  -2 -10  137.53   10.75
  -1   2 -10  134.80   21.68
  -1  -2 -10  132.24    9.20
  -1  -2 -10  133.46   22.37
  -1  -2 -11   31.02    7.48
  -1  -2 -11   20.30    7.13
  -1   2 -11   25.54    6.76
  -1  -2 -11   32.56    4.23
  -1  -2 -11   39.47   13.34
  -1  -2 -11   25.93    3.19
  -1   2 -11   27.24   10.19
  -1  -2 -12    2.59    4.34
  -1   2 -12    1.94    3.58
  -1   2 -12    2.81    4.69
  -1  -2 -12   -1.16    4.35
  -1  -2 -12    1.72    8.19
  -1   2 -12   -6.20    8.43
  -1  -2 -13   25.81    9.29
  -1   2 -13   11.97    5.92
  -1  -2 -14  -13.45   11.16
  -1   2 -14    3.49    9.40
  -1   2 -14    8.43    7.82
  -1  -2 -15   36.58   17.27
   1  -3 -15   45.27   16.22
   1   3 -14    9.59    6.42
   1  -3 -14   18.14   10.36
   1   3 -14    2.60    6.44
   1  -3 -13    5.20    6.68
   1   3 -13    0.38    3.03
   1   3 -13    2.56    7.22
   1  -3 -13   -1.74    4.74
   1   3 -12   45.65    9.52
   1  -3 -12   42.56   10.12
   1   3 -12   36.98   10.47
   1  -3 -12   57.43   13.79
   1  -3 -11   54.61    7.40
   1   3 -11   32.30    7.49
   1   3 -11   37.71   11.32
   1  -3 -10  380.19   16.62
   1  -3 -10  372.46   19.28
   1   3 -10  330.77   22.24
   1  -3 -10  390.84   26.76
   1   3 -10  335.51   28.60
   1  -3 -10  367.56   30.60
   1  -3  -9    3.81    2.64
   1   3  -9    0.70    1.57
   1  -3  -9    5.23    2.30
   1  -3  -9    0.15    1.40
   1  -3  -9    1.01    0.77
   1  -3  -9    4.95    1.62
   1  -3  -9    4.77    4.57
   1   3  -9    2.39    2.75
   1  -3  -8   32.27    7.31
   1   3  -8   50.03    7.92
   1  -3  -8   41.22    5.47
   1  -3  -8   45.23    4.84
   1  -3  -8   34.34    3.99
   1  -3  -8   37.44    4.43
   1   3  -8   35.10    8.23
   1  -3  -7   60.48    8.62
   1   3  -7   61.18    7.79
   1  -3  -7   57.71    6.15
   1  -3  -7   63.01    5.59
   1  -3  -7   66.80    5.32
   1  -3  -7   70.83    6.25
   1   3  -7   50.80    8.30
   1   3  -6   36.93    6.02
   1  -3  -6   40.44    6.81
   1  -3  -6   38.85    4.78
   1  -3  -6   40.26    4.07
   1  -3  -6   47.35    5.21
   1  -3  -6   34.48    3.58
   1   3  -6   39.00    6.15
   1  -3  -5  670.98   21.27
   1  -3  -5  719.36   27.46
   1  -3  -5  756.40   20.32
   1  -3  -5  713.84   21.72
   1  -3  -5  731.13   18.07
  -1   3   5  709.44   18.40
   1   3  -5  723.59   25.04
   1  -3  -4   41.40    4.82
   1  -3  -4   41.14    5.88
   1  -3  -4   42.05    4.23
  -1  -3   4   51.26    3.35
   1   3  -4   42.74    2.91
   1  -3  -4   45.64    5.00
   1  -3  -4   40.47    3.76
  -1  -3   4   41.97    2.52
   1   3  -4   48.28    4.91
  -1   3   4   43.63    4.37
  -1   3   3  159.39    7.69
   1   3  -3  170.95    7.26
   1  -3  -3  196.53   11.97
  -1   3   3  168.64    7.69
   1  -3  -3  153.03    8.25
   1  -3  -3  180.15    8.62
  -1  -3   3  172.30    8.05
   1   3  -3  198.63    7.65
   1  -3  -3  174.20    9.80
   1   3  -3  192.70    7.62
   1   3  -2  850.86   20.76
  -1   3   2  908.16   22.61
   1  -3  -2  853.20   22.13
   1   3  -2  886.40   20.76
   1  -3  -2  901.91   24.69
  -1   3   1  247.74   14.67
   1   3  -1  253.71   13.27
  -1  -3   1  269.15   13.32
  -1  -3   1  266.21   10.70
   1   3  -1  253.15   10.63
   1  -3  -1  252.82   10.73
  -1   3   1  231.05   10.44
  -1   3   1  279.85   12.25
   1   3  -1  223.65    9.84
   1  -3  -1  253.17   11.90
   1  -3  -1  246.92   14.52
   1  -3   1 3379.53   55.98
   1   3   1 3387.02   63.30
  -1   3  -1 3321.93   59.10
  -1  -3  -1 3218.89   62.03
   1   3   1 3677.37   61.49
   1  -3   1 3495.20   63.36
  -1   3  -1 3171.91   61.35
  -1   3  -1 3179.11   69.95
   1  -3   1 3318.53   69.89
  -1  -3  -1 3670.93   62.70
  -1  -3  -2  567.94   21.22
   1  -3   2  551.29   13.37
  -1   3  -2  570.43   15.45
   1   3   2  602.16   19.95
   1  -3   2  518.83   14.52
  -1   3  -2  514.63   16.66
  -1  -3  -2  532.57   19.44
   1   3   2  553.69   19.11
  -1   3  -2  506.74   18.52
   1  -3   2  491.85   18.63
   1   3   2  570.30   18.31
  -1  -3  -2  578.07   19.97
  -1   3  -2  512.91   24.21
   1  -3   2  524.59   23.12
  -1  -3  -2  587.19   21.68
   1   3   3 3696.80   67.80
   1  -3   3 3555.79   56.31
  -1  -3  -3 3463.73   71.05
  -1   3  -3 3568.52   60.63
   1   3   3 3574.04   65.21
   1  -3   3 3544.63   54.31
  -1   3  -3 3445.20   61.57
  -1  -3  -3 3713.51   68.97
  -1  -3  -3 3646.10   68.80
   1   3   3 3651.26   64.05
  -1   3  -3 3720.25   67.48
   1  -3   3 3473.76   66.66
  -1  -3  -3 3319.42   72.97
   1  -3   3 3472.77   76.46
  -1   3  -3 3556.11   80.54
   1  -3   4  100.58    6.19
  -1   3  -4   88.48    6.90
   1   3   4   85.65    8.00
  -1  -3  -4   81.38    8.71
   1   3   4   84.62    5.11
  -1   3  -4   97.61    6.83
   1   3   4   86.85    6.13
  -1  -3  -4   96.99    8.49
   1  -3   4   83.36    7.44
  -1  -3  -4   84.78    8.27
  -1   3  -4   81.82    7.39
  -1   3  -4   89.59   10.72
   1  -3   4   92.20   10.39
  -1  -3  -4   70.69    9.44
   1  -3   5  148.45    9.08
  -1  -3  -5  133.05   12.00
  -1   3  -5  113.15    8.86
   1   3   5  134.12   11.31
  -1  -3  -5  149.52   11.24
  -1   3  -5  139.10    8.60
  -1  -3  -5  134.09   10.91
   1  -3   5  129.70    8.77
   1   3   5  130.09    8.29
  -1   3  -5  142.80    9.82
   1  -3   5  132.33   13.20
  -1  -3  -5  161.82   15.52
  -1   3  -5  145.93   15.93
   1  -3   6   15.18    3.09
  -1   3  -6   17.18    3.74
   1   3   6   15.36    4.54
  -1  -3  -6   13.39    4.62
  -1   3  -6   12.93    2.52
  -1  -3  -6   12.98    3.49
  -1  -3  -6   15.04    4.07
   1  -3   6   17.44    2.93
   1   3   6   10.63    2.30
  -1   3  -6   15.54    3.25
  -1  -3  -6   15.96    6.26
  -1   3  -6   10.00    3.79
   1  -3   6   15.74    5.06
   1   3   7   33.07    6.08
  -1   3  -7   33.34    5.71
  -1  -3  -7   40.44    7.42
  -1   3  -7   35.30    4.70
  -1  -3  -7   39.96    6.48
   1   3   7   35.41    3.99
  -1  -3  -7   40.18    6.40
   1  -3   7   34.25    3.08
   1  -3   7   34.85    3.32
  -1   3  -7   33.59    4.63
  -1  -3  -7   31.90    5.45
  -1   3  -7   36.49    9.31
  -1  -3  -7   47.03   10.02
  -1  -3  -8    3.37    3.42
   1   3   8   10.09    3.81
  -1   3  -8    7.55    2.51
  -1  -3  -8    6.33    2.75
  -1  -3  -8    6.97    2.99
   1   3   8    5.84    1.68
  -1  -3  -8    2.52    2.45
  -1   3  -8    0.09    3.92
  -1  -3  -8    7.23    2.62
  -1   3  -8    9.72    2.47
  -1  -3  -9   40.04    8.81
  -1   3  -9   39.32    7.51
   1   3   9   56.04   10.60
  -1  -3  -9   37.38    7.01
  -1   3  -9   46.35    6.78
   1   3   9   42.32    3.94
  -1  -3  -9   43.22    6.72
  -1  -3  -9   26.84    7.89
  -1   3  -9   43.02   11.56
  -1  -3  -9   38.23    5.65
  -1   3  -9   44.58    4.37
  -1  -3 -10  146.93   14.78
  -1   3 -10  137.58   12.70
  -1  -3 -10  129.49   16.35
  -1   3 -10  115.18   13.73
  -1  -3 -10  118.95    9.73
  -1  -3 -10  111.44   19.86
  -1   3 -10  138.91   22.76
  -1   3 -11   -3.10    3.64
  -1  -3 -11   -1.19    2.92
  -1  -3 -11    1.62    2.22
  -1  -3 -11   -3.19    4.18
  -1  -3 -11    1.16    1.28
  -1   3 -11   -3.90    7.43
  -1   3 -12    1.30    4.04
  -1  -3 -12    1.20    3.95
  -1   3 -12    0.46    3.71
  -1  -3 -12    0.91    3.89
  -1  -3 -12   -2.87    5.02
  -1   3 -12   -0.63    6.87
  -1  -3 -13   -8.54    7.71
  -1   3 -13    2.15    5.00
  -1   3 -13   -8.86   14.20
  -1  -3 -13    8.02    8.22
  -1  -3 -14    3.68    8.49
  -1   3 -14   18.55   11.86
   1   4 -15  -12.45   10.55
   1   4 -14   25.82    8.75
   1   4 -14   39.60   14.36
   1  -4 -14   30.72   13.98
   1  -4 -13   18.39    8.96
   1  -4 -13    2.46    5.44
   1   4 -13    0.38    7.03
   1  -4 -12   40.77   10.35
   1   4 -12   36.54    8.88
   1  -4 -12   35.28   11.85
   1   4 -12   41.73   12.55
   1   4 -11   49.06    9.17
   1  -4 -11   54.48   10.83
   1  -4 -11   61.80   13.42
   1   4 -11   56.61   12.70
   1   4 -10   49.25    8.75
   1  -4 -10   59.51   10.00
   1  -4 -10   56.29    7.97
   1  -4 -10   60.22    6.91
   1  -4 -10   62.66    5.08
   1  -4 -10   66.39    5.42
   1   4 -10   55.87   11.52
   1  -4 -10   60.01   11.94
   1   4  -9  163.35   14.03
   1  -4  -9  175.53   13.25
   1  -4  -9  154.41   15.90
   1  -4  -9  168.17   10.76
   1  -4  -9  167.02    9.95
   1   4  -9  164.12   18.64
   1  -4  -9  163.08   18.95
   1   4  -8  255.24   16.61
   1  -4  -8  201.03   13.88
   1  -4  -8  203.55   18.09
   1  -4  -8  224.73   12.05
   1  -4  -8  232.94   12.72
   1  -4  -8  222.71   11.81
   1   4  -8  258.62   20.85
   1  -4  -7  680.18   30.82
   1  -4  -7  757.59   26.10
   1   4  -7  653.08   26.49
   1  -4  -7  706.86   22.11
   1  -4  -7  736.93   21.33
   1  -4  -7  724.41   23.74
   1   4  -7  673.49   31.48
   1  -4  -6  840.83   27.47
   1   4  -6  877.82   30.12
   1  -4  -6  912.64   24.86
   1  -4  -6  907.60   26.98
   1  -4  -6  901.81   22.92
   1   4  -6  845.75   31.42
   1  -4  -5   49.05    6.02
   1  -4  -5   63.01    5.63
   1  -4  -5   62.20    6.30
   1   4  -5   68.33    3.55
  -1   4   5   53.99    5.10
   1   4  -5   51.84    6.68
   1  -4  -4 1284.36   37.12
   1  -4  -4 1348.43   35.55
  -1   4   4 1370.91   26.41
   1  -4  -4 1366.44   31.59
  -1   4   4 1331.86   26.26
   1   4  -4 1467.95   25.75
   1  -4  -4 1326.11   33.59
  -1  -4   4 1418.69   28.20
   1  -4  -4 1302.84   29.22
  -1  -4   4 1309.12   25.74
   1   4  -4 1500.43   33.16
  -1   4   4 1427.54   32.45
   1  -4  -3  677.06   23.52
  -1   4   3  608.76   19.06
   1   4  -3  597.64   17.49
   1  -4  -3  619.26   19.05
  -1   4   3  604.72   18.27
   1  -4  -3  597.79   20.72
  -1  -4   3  623.75   17.75
   1  -4  -3  643.16   18.46
   1   4  -3  676.09   16.28
  -1  -4   3  580.52   15.52
   1   4  -3  643.07   15.75
   1  -4  -2  774.23   24.30
   1   4  -2  870.09   27.58
   1   4  -2  832.46   22.29
   1  -4  -2  881.42   23.18
  -1   4   2  869.43   23.20
   1   4  -2  834.56   20.49
   1  -4  -2  836.38   24.98
   1  -4  -2  819.94   22.23
  -1  -4   1   32.05    4.55
   1  -4  -1   24.20    4.79
   1   4  -1   29.50    4.37
  -1  -4   1   31.65    3.89
  -1   4   1   27.18    4.93
   1   4  -1   29.13    3.75
  -1   4   1   31.26    3.83
   1  -4  -1   32.14    3.86
   1   4  -1   28.15    3.41
  -1  -4   1   29.51    3.78
   1  -4  -1   29.35    4.24
  -1   4   1   38.25    4.53
   1   4   1 1735.25   40.53
  -1  -4  -1 1982.39   44.91
  -1  -4  -1 1921.53   42.49
   1   4   1 1857.16   41.34
  -1   4  -1 1855.37   38.62
   1  -4   1 1919.02   37.23
   1  -4   1 1799.74   41.97
  -1  -4  -1 1885.90   41.09
  -1   4  -1 1804.33   41.24
   1   4   1 1749.31   38.18
   1  -4   1 1785.37   48.01
  -1   4  -1 1913.77   49.92
  -1  -4  -1 1877.38   39.99
   1   4   2 3308.05   65.56
  -1  -4  -2 3424.48   69.35
   1  -4   2 3350.55   52.03
  -1  -4  -2 3446.01   67.11
   1  -4   2 3559.79   57.88
  -1   4  -2 3498.78   61.35
   1   4   2 3625.34   66.25
   1  -4   2 3269.44   65.08
  -1  -4  -2 3693.00   66.50
  -1   4  -2 3361.53   65.26
   1   4   2 3575.60   62.60
  -1   4  -2 3369.13   76.55
  -1  -4  -2 3647.16   69.04
   1  -4   2 3318.62   74.65
  -1   4  -3 1019.95   22.58
   1   4   3 1051.56   30.54
   1  -4   3 1019.01   19.22
  -1  -4  -3  989.46   32.15
  -1  -4  -3 1127.00   32.31
   1   4   3 1083.92   29.80
  -1   4  -3 1003.54   25.58
   1   4   3  916.39   26.07
  -1   4  -3  977.04   28.80
   1  -4   3  978.01   29.06
  -1  -4  -3 1003.23   29.90
  -1   4  -3 1117.87   40.00
   1  -4   3 1088.23   36.74
  -1  -4  -3 1032.91   33.79
  -1  -4  -4  989.88   33.55
   1   4   4 1048.66   31.79
   1  -4   4 1018.51   21.98
  -1   4  -4  905.82   23.87
  -1  -4  -4 1007.87   31.82
  -1   4  -4 1016.80   25.82
   1   4   4 1001.84   27.26
   1   4   4  993.32   23.47
  -1  -4  -4  892.79   29.80
  -1   4  -4  950.92   28.20
  -1   4  -4  964.26   39.98
  -1  -4  -4  943.66   35.62
   1  -4   4  930.44   35.61
   1  -4   5  651.16   19.43
   1   4   5  658.10   26.00
  -1   4  -5  624.38   20.52
  -1   4  -5  664.08   20.50
  -1  -4  -5  621.84   25.14
   1   4   5  625.21   15.85
   1   4   5  610.92   14.26
   1  -4   5  585.80   21.56
   1   4   5  620.77   19.92
  -1  -4  -5  574.18   24.24
  -1   4  -5  610.99   22.12
   1  -4   5  669.04   30.11
  -1  -4  -5  627.10   31.08
  -1   4  -5  612.66   34.16
  -1  -4  -6   37.59    7.24
  -1   4  -6   33.11    5.06
   1   4   6   41.80    6.72
  -1  -4  -6   38.94    6.46
  -1   4  -6   40.26    4.87
   1  -4   6   40.50    4.11
   1   4   6   37.29    4.39
  -1  -4  -6   29.28    5.48
   1  -4   6   39.56    4.76
  -1   4  -6   40.15    5.29
  -1  -4  -6   36.09    7.74
   1  -4   6   36.17    7.15
  -1   4  -6   45.78    8.98
  -1   4  -7    4.58    2.27
  -1  -4  -7    4.74    3.46
   1   4   7   -0.42    1.43
  -1  -4  -7    3.16    2.39
  -1   4  -7    3.24    1.58
   1   4   7    1.59    1.13
   1  -4   7    0.54    0.60
  -1  -4  -7    1.21    1.48
   1  -4   7    2.32    0.99
  -1  -4  -7    6.06    4.36
  -1   4  -7    2.99    1.67
  -1   4  -7    0.50    2.20
  -1  -4  -7    2.67    1.38
  -1   4  -8  139.91   12.56
   1   4   8  178.15   16.44
  -1  -4  -8  136.25   15.53
  -1   4  -8  143.33   10.79
  -1  -4  -8  127.12   12.22
  -1   4  -8  160.49    9.81
  -1   4  -8  131.64   18.48
  -1  -4  -8  125.78   11.26
  -1  -4  -8  158.89   20.12
  -1   4  -9  127.80   13.14
  -1  -4  -9  150.94   17.14
   1   4   9  156.62   16.97
  -1  -4  -9  173.42   15.95
  -1   4  -9  168.32   12.82
   1   4   9  123.52    7.76
  -1  -4  -9  144.64   12.99
  -1   4  -9  149.12    7.68
  -1  -4  -9  141.36   11.74
  -1  -4  -9  155.22   21.38
  -1   4  -9  137.52   22.09
  -1   4 -10   70.53   10.70
  -1  -4 -10   69.33   12.08
  -1   4 -10   74.58    8.77
  -1  -4 -10   83.22   12.04
  -1  -4 -10   69.40    9.01
  -1   4 -10   40.76   13.53
  -1  -4 -10   73.31   16.19
  -1  -4 -10   64.50    7.90
  -1  -4 -11   33.55    9.54
  -1   4 -11   16.99    5.44
  -1  -4 -11   33.21    7.33
  -1  -4 -11   20.66    4.17
  -1   4 -11   26.62   10.73
  -1  -4 -11   12.03    5.57
  -1  -4 -11   27.96    4.73
  -1   4 -12    0.64    2.82
  -1  -4 -12    1.05    3.57
  -1   4 -12    1.92    3.50
  -1  -4 -12   -1.06    3.94
  -1  -4 -12    3.73    2.07
  -1  -4 -12    6.12    8.15
  -1   4 -12   -5.95    6.62
  -1  -4 -13   69.27   15.60
  -1   4 -13   83.10   15.45
  -1  -4 -13   69.86   20.44
  -1   4 -13   94.88   23.58
  -1   4 -14   69.71   22.85
   1   5 -15  -13.76    9.39
   1   5 -14   19.01    9.16
   1  -5 -14   18.91   10.40
   1  -5 -14   33.33   15.92
   1   5 -14   20.55   12.53
   1   5 -13  129.40   16.53
   1  -5 -13  118.24   21.55
   1  -5 -13  121.53   23.71
   1   5 -13  162.35   23.90
   1   5 -12   64.75   10.34
   1  -5 -12   74.62   14.24
   1   5 -12   70.95   15.79
   1  -5 -12   73.35   17.33
   1   5 -11    4.07    2.20
   1  -5 -11    6.49    4.15
   1  -5 -11    4.49    2.55
   1  -5 -11    7.94    1.95
   1  -5 -11    8.02    1.75
   1   5 -11    8.42    4.98
   1  -5 -11   10.40    4.40
   1  -5 -10   64.14   11.19
   1   5 -10   67.58    9.63
   1  -5 -10   66.56    6.60
   1  -5 -10   74.32    7.24
   1   5 -10   72.23   13.36
   1  -5 -10   84.00   14.25
   1  -5  -9  190.84   18.34
   1  -5  -9  227.85   16.07
   1   5  -9  222.68   16.21
   1  -5  -9  217.56   13.40
   1  -5  -9  210.41   13.21
   1  -5  -9  213.29   12.71
   1   5  -9  199.42   19.71
   1  -5  -8 2841.62   66.27
   1  -5  -8 2888.21   74.43
   1  -5  -8 2793.70   58.10
   1  -5  -8 2973.43   57.50
   1  -5  -7   58.27    8.65
   1   5  -7   59.55    7.57
   1  -5  -7   55.29    7.72
   1  -5  -7   67.16    6.46
   1  -5  -7   48.86    5.37
   1   5  -7   50.12    8.25
   1  -5  -7   56.41    6.58
   1  -5  -6  462.48   21.61
   1  -5  -6  494.32   24.15
   1  -5  -6  515.87   18.85
   1  -5  -6  475.41   16.66
   1  -5  -6  507.95   20.61
   1   5  -6  492.01   23.28
   1  -5  -5  888.63   31.80
   1  -5  -5  797.89   28.56
   1  -5  -5  868.56   25.40
   1  -5  -5  903.39   23.43
  -1  -5   5  842.92   18.57
   1  -5  -5  853.62   27.18
   1   5  -5  913.27   18.85
  -1  -5   5  900.14   19.78
   1   5  -5  813.25   27.63
  -1   5   5  757.87   23.46
   1  -5  -4  773.10   27.81
  -1   5   4  880.59   23.27
  -1   5   4  854.03   22.43
   1  -5  -4  785.49   23.72
  -1  -5   4  880.31   21.79
   1  -5  -4  794.68   22.14
   1   5  -4  830.76   18.66
  -1  -5   4  808.92   19.97
   1   5  -4  820.46   23.31
   1  -5  -4  863.99   26.81
   1  -5  -3  515.47   20.29
  -1   5   3  503.36   18.53
   1   5  -3  469.33   17.01
   1   5  -3  472.99   20.72
  -1   5   3  471.60   16.98
   1  -5  -3  470.94   17.23
   1  -5  -3  466.20   16.04
   1  -5  -3  429.50   18.41
  -1  -5   3  473.02   16.11
   1   5  -3  517.03   14.57
   1   5  -3  507.36   13.54
  -1  -5   3  467.54   14.56
   1  -5  -2 1900.69   42.65
   1  -5  -2 1967.44   53.60
  -1   5   2 1856.54   45.02
   1   5  -2 1820.05   40.54
   1   5  -2 1947.39   45.96
   1  -5  -2 2030.94   41.60
  -1   5   2 1964.00   41.74
   1  -5  -2 1915.56   44.37
   1  -5  -2 1833.13   39.52
  -1   5   2 2017.34   44.48
  -1  -5   2 1868.67   37.79
   1   5   1 2664.40   54.52
  -1  -5  -1 2619.02   57.65
   1  -5   1 2750.97   49.87
  -1  -5  -1 2610.77   56.31
  -1   5  -1 2625.62   51.22
   1   5   1 2677.62   55.33
   1  -5   1 2544.31   55.53
  -1  -5  -1 2478.78   53.01
   1   5   1 2593.21   50.77
  -1   5  -1 2716.37   64.25
   1  -5   1 2569.13   62.85
   1   5   2   28.00    4.40
  -1  -5  -2   31.50    5.14
   1   5   2   16.68    3.47
  -1  -5  -2   22.29    4.36
   1  -5   2   32.89    3.73
  -1   5  -2   30.61    4.14
  -1  -5  -2   25.09    4.36
   1   5   2   28.16    3.96
   1  -5   2   28.65    4.50
  -1   5  -2   26.10    5.55
  -1   5  -2   27.56    4.67
   1  -5   2   22.98    5.27
   1   5   3   99.74    8.93
  -1  -5  -3   89.86    9.37
   1   5   3   86.80    8.11
  -1   5  -3   89.52    6.94
  -1  -5  -3   91.98    8.90
   1  -5   3   79.68    7.68
  -1  -5  -3   88.39    8.35
  -1   5  -3   86.02    7.82
   1   5   3   73.76    6.76
  -1   5  -3  102.44   11.65
  -1  -5  -3  112.14   10.49
   1  -5   3   82.17    9.68
  -1  -5  -4  154.44   13.19
  -1   5  -4  156.74    7.65
  -1   5  -4  162.11    9.57
   1   5   4  149.34    8.52
  -1  -5  -4  172.12   12.99
   1   5   4  150.91   10.48
  -1   5  -4  161.73   10.88
   1   5   4  165.34    9.83
   1  -5   4  172.69   11.64
  -1   5  -4  149.31   15.42
   1  -5   4  169.51   14.81
   1   5   5  199.54   14.31
  -1   5  -5  203.79   10.22
  -1  -5  -5  206.40   15.99
   1   5   5  183.53    8.54
  -1  -5  -5  206.90   14.70
  -1   5  -5  192.26   10.60
   1   5   5  190.31   10.37
   1   5   5  185.19   10.97
   1  -5   5  213.35   12.77
  -1   5  -5  191.96   12.22
  -1  -5  -5  191.30   13.69
   1  -5   5  201.48   10.18
  -1  -5  -5  211.37   17.54
   1  -5   5  191.58   16.35
  -1   5  -5  183.76   18.21
   1   5   6   24.97    5.75
  -1  -5  -6   26.43    6.02
  -1   5  -6   28.37    4.25
  -1  -5  -6   23.14    5.31
  -1   5  -6   30.77    4.31
  -1  -5  -6   27.26    5.52
   1  -5   6   26.83    4.51
   1   5   6   24.15    4.01
   1  -5   6   28.29    3.40
   1  -5   6   19.13    5.19
  -1  -5  -6   31.49    7.64
  -1   5  -6   33.36    5.11
  -1   5  -6   27.36    7.37
  -1  -5  -6   25.81    4.96
  -1   5  -7   47.04    6.29
   1   5   7   54.26    8.85
  -1  -5  -7   50.82    8.78
  -1   5  -7   61.56    6.54
  -1  -5  -7   45.32    6.90
   1  -5   7   49.28    4.78
   1  -5   7   42.30    3.65
   1   5   7   58.71    5.83
  -1   5  -7   63.72   12.48
  -1   5  -7   54.50    6.11
  -1  -5  -7   46.12    7.04
   1  -5   7   65.77   10.17
  -1  -5  -7   55.34   10.46
  -1  -5  -8  146.98   15.71
  -1   5  -8  123.52   11.08
   1   5   8  143.64   15.24
  -1  -5  -8  137.94   13.47
  -1   5  -8  121.56   10.05
  -1  -5  -8  113.12   12.08
   1   5   8  122.09    8.53
  -1   5  -8  129.83   20.15
  -1  -5  -8  117.89   10.65
  -1  -5  -8  135.94   18.33
  -1   5  -8  127.96    8.56
   1   5   9   24.31    7.30
  -1  -5  -9   36.15    9.04
  -1   5  -9   34.56    6.45
  -1   5  -9   37.27    5.73
  -1  -5  -9   44.47    8.04
   1   5   9   29.92    4.25
  -1  -5  -9   43.63    7.60
  -1   5  -9   29.23   10.41
  -1  -5  -9   32.66    5.79
  -1   5  -9   33.86    3.66
  -1  -5  -9   32.56    9.83
  -1   5 -10    3.12    2.58
  -1  -5 -10   10.90    5.33
  -1   5 -10    9.82    4.65
  -1  -5 -10    8.35    4.23
  -1  -5 -10    9.44    3.33
  -1  -5 -10   11.11    4.96
  -1   5 -10    1.93    4.21
  -1  -5 -11  127.65   18.69
  -1   5 -11  107.20   13.82
  -1  -5 -11  116.22   16.28
  -1  -5 -11  134.62   12.03
  -1  -5 -11  115.67   22.96
  -1   5 -11  115.82   22.58
  -1  -5 -11  125.08   10.98
  -1  -5 -12   -3.49    5.87
  -1   5 -12    0.20    4.70
  -1   5 -12    4.69    4.16
  -1  -5 -12   13.85    7.87
  -1  -5 -12    0.91    2.30
  -1  -5 -12    6.01    7.57
  -1  -5 -12    6.65    2.49
  -1   5 -12    4.54    8.33
  -1  -5 -13   35.67   12.78
  -1   5 -13   58.51   12.17
  -1   5 -13   70.25   19.28
  -1  -5 -13   47.64   18.75
  -1  -5 -14   -8.06    9.58
  -1   5 -14   14.74   15.34
   1  -6 -14   32.92   13.10
   1  -6 -14    0.65    6.36
   1   6 -14   33.53   14.34
   1  -6 -13   -0.11    5.42
   1   6 -13    3.90    5.03
   1  -6 -13    1.01    7.48
   1   6 -13   18.67   11.43
   1   6 -12   79.12    5.52
   1   6 -12   69.23   11.23
   1  -6 -12   59.11   13.10
   1  -6 -12   56.65   14.91
   1   6 -12   86.66   18.36
   1   6 -11  111.99   12.19
   1  -6 -11  123.16   18.17
   1  -6 -11  126.47   14.47
   1   6 -11  133.49    6.47
   1  -6 -11  131.64    9.80
   1  -6 -11  115.33    8.76
   1   6 -11  116.79   18.50
   1  -6 -11  108.67   18.31
   1   6 -10    2.10    2.79
   1  -6 -10    0.17    2.28
   1  -6 -10   -0.55    1.50
   1  -6 -10   -1.41    2.21
   1   6 -10   -4.25    5.55
   1  -6  -9  952.75   42.33
   1  -6  -9 1029.41   39.56
   1  -6  -9  922.87   30.90
   1  -6  -9 1004.10   33.07
   1   6  -9  979.08   45.90
   1  -6  -8   17.52    5.44
   1   6  -8   23.04    5.05
   1  -6  -8   17.62    4.91
   1  -6  -8   20.11    3.98
   1  -6  -8   15.40    3.51
   1  -6  -8   17.81    4.06
   1   6  -8   15.24    5.49
   1  -6  -7  149.41   13.42
   1  -6  -7  152.42   14.85
   1   6  -7  171.86   12.67
   1  -6  -7  169.83   11.37
   1  -6  -7  153.77   11.82
   1  -6  -7  162.80   10.87
   1   6  -7  182.16   15.58
   1  -6  -6   48.97    7.43
   1  -6  -6   43.07    5.66
   1  -6  -6   40.80    6.39
   1   6  -6   52.04    4.18
   1  -6  -6   46.42    5.14
   1   6  -6   33.27    6.17
   1  -6  -6   55.25    6.81
  -1   6   6   55.09    6.16
   1  -6  -5   31.49    6.19
  -1   6   5   33.31    3.60
   1  -6  -5   30.64    5.95
   1  -6  -5   33.59    4.71
  -1   6   5   39.10    3.89
   1   6  -5   36.96    3.51
  -1  -6   5   33.67    3.67
   1  -6  -5   39.00    4.74
  -1  -6   5   30.02    3.41
   1  -6  -5   35.01    5.38
   1   6  -5   33.33    5.10
  -1   6   5   30.75    4.68
   1   6  -4   58.00    7.50
   1  -6  -4   49.28    6.94
   1  -6  -4   62.55    6.31
  -1   6   4   51.59    5.99
  -1   6   4   59.04    5.74
   1   6  -4   58.18    4.47
   1  -6  -4   46.95    5.20
  -1  -6   4   57.12    5.36
   1   6  -4   56.34    5.69
   1   6  -3 2925.28   60.02
  -1   6   3 3085.40   63.03
   1   6  -3 3030.13   65.39
   1  -6  -3 3304.38   65.63
  -1   6   3 2940.65   59.29
   1  -6  -3 3278.02   61.15
  -1  -6   3 2968.55   56.91
   1  -6  -3 3116.29   57.88
   1   6  -3 3163.43   53.68
   1  -6  -3 3008.82   63.35
  -1   6   3 3209.15   63.08
  -1  -6   3 2970.93   55.47
   1   6  -3 3171.39   50.85
  -1   6   2 1066.54   34.18
   1  -6  -2 1021.77   39.25
   1  -6  -2  988.61   29.02
   1   6  -2 1051.13   30.32
   1   6  -2 1118.53   32.31
  -1  -6   2 1091.95   32.76
   1  -6  -2 1208.51   30.65
  -1   6   2 1103.99   30.10
   1  -6  -2 1097.69   28.32
   1   6  -2 1018.24   25.48
   1  -6  -2 1096.39   32.45
  -1   6   2 1118.52   32.15
  -1  -6   2 1168.32   27.81
  -1  -6   1 1976.14   48.02
   1  -6  -1 2123.84   42.31
  -1  -6   1 1924.70   45.40
   1   6  -1 1953.37   45.35
   1   6  -1 2003.80   46.64
   1  -6  -1 2047.01   43.39
  -1   6   1 2008.22   44.13
   1  -6  -1 2050.72   43.28
   1   6  -1 1782.01   39.57
  -1  -6   1 2170.40   44.12
   1  -6  -1 2235.94   49.07
  -1   6   1 2021.95   46.58
   1  -6  -1 2141.56   57.34
  -1  -6   1 1869.66   41.67
   1  -6   0   30.47    3.37
   1   6   0   24.50    4.25
  -1  -6   0   19.79    4.27
  -1   6   0   28.17    6.17
   1  -6   0   19.65    4.64
  -1  -6   0   26.47    4.68
   1  -6   0   23.65    3.63
   1   6   0   25.93    4.61
  -1   6   0   21.29    3.64
  -1  -6   0   21.15    3.64
   1  -6   0   27.07    4.09
   1   6   0   26.07    3.76
  -1   6   0   28.91    4.93
  -1  -6   0   31.88    4.39
   1  -6   0   27.82    4.85
   1  -6   1   20.43    2.27
  -1   6  -1   16.95    4.79
   1   6   1   20.32    3.98
  -1  -6  -1   22.64    4.34
   1   6   1   21.05    4.22
  -1   6  -1   18.65    3.27
   1  -6   1   17.20    3.04
  -1  -6  -1   13.54    3.39
   1  -6   1   30.57    4.14
   1   6   1   14.31    2.81
  -1  -6  -1   10.32    3.01
  -1   6  -1   15.32    3.87
   1  -6   1   15.25    4.02
   1  -6   1   25.31    5.14
  -1  -6  -2 6548.64  115.13
  -1   6  -2 6591.31  113.23
   1   6   2 6681.66  107.55
  -1   6  -2 6403.80  126.27
   1  -6   2 6529.54  124.47
  -1  -6  -3   12.90    3.85
   1   6   3    6.77    2.46
  -1  -6  -3    4.83    2.33
  -1   6  -3    7.06    2.39
   1   6   3    8.75    2.74
  -1  -6  -3    6.85    2.43
   1   6   3    7.49    1.92
  -1   6  -3    8.10    3.83
   1  -6   3    5.19    2.54
  -1   6  -3    5.51    2.29
   1  -6   3    2.83    1.52
   1   6   4  738.37   27.66
  -1   6  -4  696.88   22.35
   1   6   4  735.98   22.02
  -1  -6  -4  738.50   29.23
   1   6   4  720.45   25.83
   1   6   4  683.52   23.19
   1  -6   4  701.05   26.04
   1  -6   4  734.29   22.44
  -1  -6  -4  692.71   26.57
  -1  -6  -4  731.01   31.57
  -1   6  -4  626.41   33.95
  -1  -6  -4  666.10   25.23
   1  -6   4  683.44   31.66
   1   6   5  165.19   13.29
  -1   6  -5  183.85    8.66
  -1  -6  -5  155.68   14.72
   1   6   5  172.05    9.34
  -1   6  -5  175.41   10.47
  -1  -6  -5  190.52   14.59
   1   6   5  191.83   11.82
   1  -6   5  185.71   10.05
   1  -6   5  176.50   12.51
   1   6   5  145.96    9.93
  -1  -6  -5  171.10   13.36
  -1   6  -5  168.39   11.69
   1  -6   5  179.58   16.15
  -1  -6  -5  166.44   12.14
  -1  -6  -5  169.79   16.34
  -1   6  -5  183.43   18.41
   1   6   6  121.61   12.26
  -1  -6  -6  108.10   12.73
  -1   6  -6  107.89    8.12
   1   6   6   97.54    5.16
  -1   6  -6  103.43    8.42
   1   6   6  113.66    5.98
   1  -6   6  111.13    7.28
   1  -6   6  111.45    9.37
  -1   6  -6  116.39    9.49
   1   6   6  113.68    8.49
  -1  -6  -6   98.85   10.84
  -1  -6  -6  101.40   13.87
   1  -6   6  130.03   13.66
  -1  -6  -6  104.52   10.53
  -1   6  -6  105.22   15.15
  -1  -6  -7    9.30    4.79
  -1   6  -7    9.59    2.78
   1   6   7   14.42    4.98
  -1   6  -7   13.60    3.27
  -1  -6  -7   19.25    5.80
   1  -6   7   19.18    3.31
   1   6   7   14.79    3.39
   1  -6   7    9.26    1.99
  -1  -6  -7    9.75    3.84
  -1  -6  -7   13.42    4.11
  -1   6  -7   15.25    3.18
  -1  -6  -7   15.03    6.29
   1  -6   7   16.21    4.69
  -1   6  -7    9.28    5.15
  -1   6  -8   -0.79    1.81
  -1  -6  -8    0.95    2.91
  -1  -6  -8    2.56    3.66
  -1   6  -8    1.32    1.61
   1  -6   8    0.88    0.52
  -1  -6  -8    2.78    1.74
   1  -6   8    0.93    0.54
   1   6   8    0.85    1.49
  -1  -6  -8    1.25    2.66
  -1   6  -8   -0.96    1.24
  -1  -6  -8   -0.84    1.49
  -1   6  -8    1.72    3.69
  -1   6  -9  306.33   17.50
  -1  -6  -9  346.63   24.36
  -1  -6  -9  334.38   27.02
   1   6   9  288.66   24.40
  -1   6  -9  305.89   18.67
  -1   6  -9  262.88   11.78
  -1   6  -9  331.02   33.28
  -1  -6  -9  323.52   18.98
  -1  -6 -10   -1.86    4.08
  -1  -6 -10    0.82    1.98
  -1  -6 -10    4.04    3.18
  -1   6 -10    6.00    8.00
  -1  -6 -10    7.79    6.79
  -1   6 -11   18.51    6.05
  -1  -6 -11   22.73    9.15
  -1  -6 -11   39.70    9.16
  -1   6 -11   28.33    6.57
  -1  -6 -11   24.07    5.27
  -1  -6 -11   24.73    5.60
  -1  -6 -11   23.57    9.51
  -1   6 -11   33.29   12.75
  -1   6 -12   87.00   12.03
  -1  -6 -12  102.10   17.84
  -1   6 -12  115.33   13.83
  -1  -6 -12  102.62   10.15
  -1   6 -12   96.34   21.16
  -1  -6 -12  111.22   10.47
  -1  -6 -12   77.22   20.89
  -1  -6 -13   80.60   18.10
  -1   6 -13   69.95   12.48
  -1  -6 -13   49.72    4.85
  -1  -6 -13   40.84    4.31
  -1  -6 -13   74.42   20.63
  -1   6 -13   79.75   21.58
  -1  -6 -14    2.94    7.63
  -1   6 -14   13.22   10.82
   1  -7 -14   16.70   10.07
   1   7 -14   25.11   13.22
   1  -7 -14   20.42   11.81
   1  -7 -13   20.63   11.13
   1   7 -13    5.20    4.00
   1  -7 -13    7.77    7.64
   1  -7 -12    0.89    5.23
   1   7 -12    2.29    2.18
   1   7 -12    6.06    1.93
   1  -7 -12    4.39    1.76
   1  -7 -12    3.08    2.21
   1  -7 -12    0.39    4.46
   1   7 -12    2.98    5.34
   1  -7 -11    9.10    5.93
   1   7 -11    5.27    2.45
   1   7 -11    8.08    2.07
   1  -7 -11    6.19    2.76
   1  -7 -11   10.04    7.09
   1  -7 -11    9.82    3.89
   1   7 -11    9.37    6.29
   1   7 -10   -2.26    2.10
   1  -7 -10   -2.72    2.36
   1  -7 -10   -2.20    3.66
   1  -7 -10    0.25    1.33
   1   7 -10    5.02    5.83
   1  -7 -10    2.78    4.29
   1   7  -9  237.85   15.87
   1  -7  -9  265.73   20.38
   1  -7  -9  243.50   21.10
   1  -7  -9  257.48   16.31
   1  -7  -9  275.34   16.56
   1  -7  -9  277.92   17.42
   1   7  -9  264.76   23.39
   1   7  -8    9.26    2.58
   1  -7  -8    3.55    1.42
   1  -7  -8    1.88    1.62
   1  -7  -8    2.95    1.15
   1  -7  -8    2.34    2.20
   1   7  -8    4.62    2.87
   1  -7  -7   28.63    6.59
   1   7  -7   23.34    4.62
   1  -7  -7   26.00    4.57
   1  -7  -7   28.86    4.90
   1  -7  -7   24.98    5.47
   1   7  -7   23.11    6.21
   1  -7  -6   -0.50    0.99
   1  -7  -6    0.23    0.92
   1  -7  -6    1.26    1.92
   1  -7  -6    1.22    1.30
  -1  -7   6   -0.17    1.03
   1   7  -6    1.39    1.14
   1   7  -6   -0.12    0.97
   1  -7  -6   -3.04    2.25
  -1  -7   6   -0.01    0.63
  -1   7   6    2.35    1.92
   1   7  -5    1.31    0.97
   1  -7  -5   -0.04    1.20
  -1   7   5    0.47    1.06
  -1   7   5    0.98    0.77
   1  -7  -5    1.19    1.06
  -1  -7   5   -1.23    1.32
   1  -7  -5    0.63    0.84
   1   7  -5    0.51    0.55
   1   7  -5    0.32    1.09
   1  -7  -5    1.86    1.59
  -1  -7   5    2.45    0.99
   1   7  -4   19.99    4.16
  -1   7   4   19.55    3.64
   1  -7  -4   18.26    3.58
  -1   7   4   15.10    3.83
   1   7  -4   15.30    3.54
  -1  -7   4   17.94    3.41
   1   7  -4   21.91    3.01
   1  -7  -4   20.98    4.01
   1   7  -4   18.01    3.24
  -1  -7   4   18.70    3.20
   1   7  -3  245.74   14.41
  -1   7   3  281.46   15.99
   1   7  -3  258.93   15.09
   1  -7  -3  232.63   14.48
   1  -7  -3  250.40   13.65
  -1   7   3  252.85   13.73
   1  -7  -3  249.89   12.56
   1   7  -3  256.34   10.98
  -1  -7   3  249.39   12.22
   1   7  -3  222.69    9.05
   1  -7  -3  221.64   14.11
  -1  -7   3  250.97    8.32
  -1   7   3  243.22   14.38
   1  -7  -2 2697.67   57.45
   1   7  -2 2940.24   61.25
  -1   7   2 2909.32   65.60
   1   7  -2 2873.14   60.68
  -1  -7   2 2803.19   62.08
   1  -7  -2 2965.92   74.90
  -1   7   2 2827.31   58.32
   1  -7  -2 3013.78   58.66
   1  -7  -2 2832.40   56.04
  -1  -7   2 2950.97   49.35
  -1   7   2 3077.10   62.79
  -1  -7   2 2891.70   55.45
   1  -7  -2 3029.72   63.76
   1   7  -1  597.27   23.84
   1  -7  -1  602.02   20.37
  -1  -7   1  637.45   24.81
   1   7  -1  639.98   23.43
  -1  -7   1  643.17   24.40
   1  -7  -1  681.26   22.51
  -1   7   1  677.26   23.10
   1  -7  -1  734.80   26.55
   1  -7  -1  572.69   20.68
   1   7  -1  642.47   20.07
  -1  -7   1  678.05   22.13
  -1   7   1  644.05   24.71
   1  -7  -1  657.86   30.89
  -1  -7   1  674.87   22.08
   1   7   0 1624.21   41.08
   1  -7   0 1556.89   33.66
  -1  -7   0 2067.68   47.09
  -1  -7   0 1653.83   44.52
  -1   7   0 1553.94   39.26
   1   7   0 1832.43   45.25
   1  -7   0 1550.91   38.16
   1   7   0 1622.25   37.84
   1  -7   0 1708.21   39.47
  -1  -7   0 1701.16   40.34
   1  -7   0 1774.36   44.75
  -1  -7   0 1921.71   41.96
   1  -7   0 1519.51   50.17
  -1   7   0 1488.32   48.87
  -1   7   0 1682.43   43.49
  -1  -7  -1 1122.79   35.23
  -1  -7  -1 1149.16   36.24
   1  -7   1 1267.31   23.50
   1   7   1 1088.34   32.28
  -1   7  -1 1129.63   31.39
   1  -7   1 1238.48   30.86
   1   7   1 1163.73   35.54
   1  -7   1 1189.23   35.84
   1   7   1 1115.63   29.72
  -1  -7  -1 1160.00   32.72
   1  -7   1  991.43   29.45
  -1  -7  -1 1113.85   32.23
   1  -7   1 1053.65   40.09
  -1   7  -1 1275.82   35.70
  -1   7  -1 1057.87   39.77
   1   7   2  156.71   11.58
  -1  -7  -2  180.74   13.54
  -1  -7  -2  135.79   11.82
   1   7   2  156.13   12.08
   1  -7   2  196.87   10.49
  -1   7  -2  153.11   10.28
   1  -7   2  164.45   10.52
   1   7   2  153.46    9.99
   1  -7   2  178.04   12.89
  -1  -7  -2  166.88   11.80
  -1   7  -2  167.11   15.21
  -1   7  -2  166.41   12.23
   1  -7   2  173.94   15.17
  -1  -7  -2  172.46   11.90
  -1  -7  -3  637.70   28.06
   1   7   3  707.97   26.88
  -1   7  -3  715.06   23.42
  -1  -7  -3  716.31   29.05
  -1  -7  -3  628.45   25.61
   1  -7   3  718.87   31.70
  -1   7  -3  693.34   33.59
  -1   7  -3  693.35   25.47
  -1  -7  -3  624.64   24.39
   1   7   4 1288.37   38.75
  -1  -7  -4 1341.03   44.07
   1   7   4 1192.89   36.88
   1   7   4 1241.11   32.41
  -1  -7  -4 1256.07   40.49
  -1   7  -4 1296.34   33.53
   1   7   4 1155.55   32.60
  -1  -7  -4 1097.29   36.62
   1  -7   4 1296.34   32.51
   1  -7   4 1246.60   37.90
  -1  -7  -4 1172.23   36.14
  -1   7  -4 1166.61   47.08
   1  -7   4 1257.06   44.57
  -1   7  -4 1295.49   36.54
   1   7   5  109.86   11.01
  -1  -7  -5  112.55   12.85
   1   7   5  117.51   10.36
  -1  -7  -5  102.04   11.32
  -1   7  -5  129.34    9.44
   1   7   5  114.01    7.96
   1  -7   5  102.10    9.85
   1  -7   5  114.38    8.23
  -1  -7  -5  100.35   10.53
   1   7   5  119.76    8.93
  -1  -7  -5  129.40   14.12
  -1   7  -5  123.17   10.05
   1  -7   5  111.11   12.92
  -1   7  -5  115.61   14.94
   1   7   6  141.49   13.92
  -1  -7  -6  127.80   14.37
  -1   7  -6  141.38    7.88
  -1   7  -6  151.99   10.51
  -1  -7  -6  151.78   14.49
   1   7   6  142.72    7.96
   1   7   6  140.96    9.25
  -1  -7  -6  141.08   13.67
   1  -7   6  141.61    8.45
   1  -7   6  151.71   11.73
   1   7   6  136.17    9.69
   1  -7   6  128.43   14.56
  -1  -7  -6  119.49   11.66
  -1   7  -6  150.71   10.90
  -1  -7  -6  142.29   16.55
  -1   7  -6  130.14   17.63
   1   7   7    4.23    2.56
  -1  -7  -7    4.98    3.34
  -1   7  -7    7.61    2.16
  -1  -7  -7    8.44    3.87
  -1   7  -7    5.22    2.19
  -1  -7  -7    3.68    2.84
   1  -7   7    8.63    1.94
   1  -7   7    2.44    1.26
   1  -7   7    5.72    3.82
  -1   7  -7    5.71    1.87
  -1   7  -7   10.55    5.29
  -1  -7  -7    7.40    4.73
  -1  -7  -7    5.98    2.48
  -1   7  -8    1.86    1.26
  -1  -7  -8    4.61    3.97
   1   7   8   -1.46    3.48
  -1  -7  -8    1.02    2.80
  -1   7  -8   -0.39    1.31
   1  -7   8    2.85    0.96
   1   7   8   -0.77    1.54
   1  -7   8    4.28    1.54
  -1  -7  -8    4.75    3.03
  -1   7  -8    2.18    1.72
  -1  -7  -8   -0.73    3.78
  -1  -7  -8    6.24    3.72
  -1   7  -8    4.31    5.79
   1  -7   8   -1.52    2.78
  -1  -7  -9  166.76   16.89
  -1   7  -9  148.32   12.38
  -1   7  -9  111.22   10.84
  -1  -7  -9  120.42   17.09
  -1  -7  -9  157.92   20.98
  -1  -7  -9  144.45   13.81
  -1   7  -9  151.16   22.07
  -1   7  -9  132.89    8.60
  -1   7 -10   17.95    4.67
  -1  -7 -10   24.32    7.82
  -1   7 -10   11.56    3.00
  -1  -7 -10   38.11    8.98
  -1  -7 -10   22.61    5.90
  -1  -7 -10   11.96    7.17
  -1  -7 -10    6.76    2.31
  -1   7 -10   22.52    8.92
  -1  -7 -11    5.64    5.44
  -1   7 -11    6.40    4.02
  -1   7 -11    8.30    3.02
  -1  -7 -11   11.03    4.58
  -1   7 -11    7.97    7.28
  -1  -7 -11    5.41    4.53
  -1  -7 -11    7.58    3.05
  -1  -7 -12    4.26    6.37
  -1   7 -12    3.19    4.16
  -1  -7 -12   -7.93    8.92
  -1   7 -12    9.26    5.41
  -1  -7 -12    0.52    3.11
  -1   7 -12    0.99    5.70
  -1  -7 -12    3.16    8.20
  -1  -7 -12    3.81    3.65
  -1  -7 -13    0.38    7.11
  -1  -7 -13    0.35    2.69
  -1   7 -13   16.67   13.63
  -1   7 -14    9.28   12.81
   1   8 -14  -17.09    9.29
   1   8 -13    6.94    4.67
   1   8 -13   -2.15    7.59
   1   8 -12   37.03    7.94
   1  -8 -12   33.56   10.99
   1   8 -12   31.18    5.04
   1   8 -12   42.75    4.90
   1  -8 -12   37.79    6.33
   1  -8 -12   30.41    6.08
   1   8 -12   27.40    9.67
   1  -8 -12   36.07   12.09
   1  -8 -11   -0.99    2.83
   1   8 -11   -0.47    1.80
   1   8 -11    5.85    2.97
   1  -8 -11    1.54    1.90
   1  -8 -11   -1.42    3.01
   1  -8 -11    0.70    4.21
   1   8 -11   -4.66    6.57
   1   8 -10   10.59    3.61
   1  -8 -10   13.96    6.29
   1  -8 -10    6.78    2.62
   1   8 -10   18.82    6.79
   1  -8 -10   25.81    5.68
   1  -8  -9  120.79   15.20
   1  -8  -9  113.58   14.63
   1  -8  -9  107.14   11.11
   1  -8  -9  122.37   11.46
   1   8  -9  123.84   16.05
   1  -8  -9  117.59   12.06
   1  -8  -8  123.61   14.70
   1   8  -8  135.63   10.96
   1  -8  -8  131.10   14.57
   1  -8  -8  136.03   12.12
   1  -8  -8  158.61   12.34
   1  -8  -8  122.20   12.28
   1   8  -8  143.31   15.58
   1   8  -7 1542.04   40.91
   1  -8  -7 1309.23   48.52
   1  -8  -7 1449.58   50.07
   1  -8  -7 1478.70   41.72
   1  -8  -7 1414.99   39.43
   1  -8  -7 1363.43   43.74
   1   8  -7 1432.66   47.75
   1   8  -6  108.07   11.27
   1  -8  -6  100.31   11.84
  -1   8   6  112.43    7.38
  -1   8   6  113.24    7.59
   1  -8  -6   96.92   12.02
   1   8  -6  105.47    7.58
  -1  -8   6  115.31    7.78
   1  -8  -6   97.15    8.92
  -1  -8   6  121.70    8.04
  -1   8   6   82.32    9.26
   1  -8  -6  107.20   10.48
   1   8  -6   99.24   10.49
   1  -8  -5  272.83   18.22
   1   8  -5  258.70   16.94
   1  -8  -5  297.44   16.20
  -1   8   5  299.47   15.69
  -1   8   5  280.80   14.27
   1  -8  -5  221.90   13.47
   1   8  -5  280.75   12.20
  -1  -8   5  263.63   13.20
  -1  -8   5  276.12   13.35
   1   8  -5  272.70   14.95
   1   8  -4  369.00   18.86
  -1   8   4  302.12   18.24
   1  -8  -4  397.34   20.07
   1   8  -4  386.98   19.36
   1  -8  -4  339.61   17.31
  -1   8   4  391.46   17.77
   1  -8  -4  339.18   15.56
  -1  -8   4  336.35   15.35
   1   8  -4  378.06   14.25
  -1  -8   4  347.88   11.79
  -1   8   4  345.57   17.73
   1   8  -4  352.65   14.56
   1  -8  -4  335.71   18.78
  -1  -8   4  362.56   15.93
   1   8  -3  115.68   10.24
   1   8  -3  111.20    9.79
   1  -8  -3   98.86    9.59
  -1   8   3  132.31   11.41
  -1   8   3  118.15    9.67
   1  -8  -3  126.30   10.03
   1   8  -3  122.53    7.93
   1  -8  -3  113.81    8.98
  -1  -8   3  113.52    6.28
  -1   8   3  134.56   11.12
   1  -8  -3  102.83    9.88
  -1  -8   3  125.62    9.38
   1  -8  -2  122.94   13.13
  -1   8   2  106.14   10.91
   1   8  -2  115.55   10.46
  -1   8   2   84.47    8.53
   1  -8  -2  112.41    8.99
  -1  -8   2  108.19   10.12
   1   8  -2   97.38    8.80
   1  -8  -2  109.07    9.17
  -1   8   2  109.34    9.27
   1  -8  -2  102.30    8.36
  -1   8   2   91.79    8.83
   1   8  -2  109.40    7.57
  -1  -8   2  108.64    8.54
   1  -8  -2  103.26   10.07
  -1  -8   2  115.14    8.76
  -1  -8   2  106.35    7.15
  -1   8   2   99.66   10.02
   1   8  -1 1348.70   36.85
   1   8  -1 1291.60   39.17
  -1  -8   1 1363.84   40.05
   1  -8  -1 1340.74   33.13
  -1  -8   1 1356.03   40.19
   1  -8  -1 1378.43   36.35
  -1   8   1 1310.54   36.66
   1   8  -1 1353.42   32.94
  -1  -8   1 1389.22   35.68
   1  -8  -1 1512.77   36.12
  -1   8   1 1434.67   40.33
   1  -8  -1 1312.98   47.57
  -1  -8   1 1315.87   34.96
   1  -8  -1 1318.51   40.55
   1  -8   0 2142.78   43.24
   1   8   0 2315.06   52.20
  -1  -8   0 2310.81   56.59
   1   8   0 2586.05   58.10
  -1  -8   0 2836.89   60.10
  -1   8   0 2113.64   50.26
   1  -8   0 2242.25   49.89
   1  -8   0 2327.62   56.18
  -1  -8   0 2273.97   50.69
   1   8   0 2458.36   48.90
   1  -8   0 2334.49   50.05
  -1   8   0 2132.11   62.72
  -1  -8   0 2506.71   52.69
   1  -8   0 2034.50   62.95
  -1   8   0 1944.35   52.10
   1  -8   1 2196.57   39.44
   1   8   1 2181.73   52.01
  -1  -8  -1 2620.91   59.55
  -1  -8  -1 2136.46   55.55
   1   8   1 2460.71   58.32
  -1   8  -1 2170.22   50.18
   1  -8   1 2302.68   49.18
   1   8   1 2503.33   49.73
  -1  -8  -1 2388.32   52.30
   1  -8   1 1996.71   53.30
   1  -8   1 2007.05   47.85
   1  -8   1 2063.12   61.79
  -1   8  -1 2226.83   63.48
  -1  -8  -1 2501.46   53.53
  -1   8  -1 2293.28   54.48
   1   8   2 3418.07   72.46
  -1  -8  -2 3783.98   79.96
  -1  -8  -2 3420.07   77.43
   1   8   2 3522.59   75.92
  -1   8  -2 3493.95   69.32
  -1  -8  -2 3653.79   73.14
   1  -8   2 3706.89   69.07
   1   8   2 3875.25   69.38
   1  -8   2 3570.46   76.05
  -1   8  -2 3590.26   86.60
  -1   8  -2 3652.09   74.76
  -1  -8  -2 3293.83   71.16
   1  -8   2 3325.23   83.16
   1   8   3 3884.37   80.24
   1   8   3 4167.68   83.63
   1   8   3 4201.64   76.69
  -1   8  -3 3986.53   75.64
   1  -8   3 4231.60   83.70
  -1  -8  -3 3642.67   79.46
   1   8   3 4025.93   74.40
  -1  -8  -3 4159.43   81.62
  -1   8  -3 3684.77   93.21
   1  -8   3 3811.53   90.82
  -1  -8  -4   24.09    5.86
   1   8   4   21.98    5.65
  -1  -8  -4   26.68    5.90
   1   8   4   25.99    4.52
   1   8   4   24.58    5.24
  -1   8  -4   27.45    4.50
  -1  -8  -4   15.49    4.14
   1   8   4   22.75    4.00
   1  -8   4   22.59    3.94
   1  -8   4   24.45    5.10
  -1   8  -4   20.91    5.78
   1  -8   4   20.06    5.85
  -1   8  -4   24.95    4.73
  -1  -8  -4   28.10    5.53
   1   8   5  127.15   12.43
  -1  -8  -5  121.87   14.23
   1   8   5  133.64    9.39
  -1   8  -5  139.47   10.49
  -1  -8  -5  135.61   13.67
   1   8   5  134.60   11.60
   1   8   5  113.92    9.15
   1  -8   5  127.27    8.84
   1  -8   5  126.55   11.28
  -1  -8  -5  134.81   12.74
  -1   8  -5  145.06   11.07
  -1  -8  -5  110.08   11.48
   1  -8   5  154.44   15.42
   1   8   6  139.45   14.31
  -1  -8  -6  165.68   17.11
   1   8   6  132.47    8.96
  -1  -8  -6  140.84   15.11
  -1   8  -6  144.88   10.91
   1   8   6  169.76   11.76
   1   8   6  128.85    9.92
   1  -8   6  144.54    9.12
  -1  -8  -6  132.09   12.95
   1  -8   6  140.27   11.90
  -1  -8  -6  152.40   13.09
   1  -8   6  137.47   14.42
  -1   8  -6  122.13   10.39
  -1   8  -6  131.58   17.35
  -1  -8  -6  170.52   17.94
  -1  -8  -7  106.88   14.46
  -1   8  -7  107.91    6.63
  -1  -8  -7  128.24   14.14
  -1   8  -7  103.83    9.37
  -1  -8  -7  123.52   13.34
   1  -8   7  104.33    7.07
   1   8   7  102.88    9.14
   1  -8   7  127.71   10.25
  -1   8  -7  115.11   17.66
   1  -8   7  130.42   14.87
  -1   8  -7  113.75    9.83
  -1  -8  -7  100.11   11.40
  -1  -8  -7  121.79   16.30
   1   8   8    4.33    3.95
  -1   8  -8    8.12    2.17
  -1  -8  -8    7.73    3.52
  -1   8  -8   10.11    3.32
  -1  -8  -8   11.48    5.14
   1  -8   8    4.24    1.32
  -1  -8  -8    5.48    3.33
   1   8   8    9.15    3.14
  -1   8  -8    5.37    2.29
  -1   8  -8    1.57    2.72
  -1  -8  -8    8.50    3.52
   1  -8   8    5.80    4.07
  -1  -8  -8    4.58    2.13
  -1   8  -9  154.59   10.68
  -1  -8  -9  148.45   17.02
  -1  -8  -9  167.11   16.78
  -1  -8  -9  165.56   22.98
  -1  -8  -9  169.91   15.42
  -1   8  -9  144.46   22.41
  -1   8  -9  115.10    8.82
  -1   8 -10    2.90    2.15
  -1  -8 -10    5.42    4.86
  -1  -8 -10   11.25    7.38
  -1   8 -10    1.22    2.25
  -1  -8 -10    6.54    3.31
  -1  -8 -10    8.09    4.58
  -1   8 -10    7.08    7.05
  -1   8 -10   -0.25    0.97
  -1  -8 -10    1.60    2.71
  -1   8 -11    6.22    3.17
  -1  -8 -11    5.23    4.69
  -1   8 -11   13.54    4.52
  -1  -8 -11    9.28    6.83
  -1  -8 -11    4.35    2.51
  -1  -8 -11    4.81    5.01
  -1  -8 -11    6.21    3.64
  -1  -8 -12   86.38   18.10
  -1   8 -12   77.12    9.31
  -1  -8 -12   89.01   11.80
  -1  -8 -12   93.18   11.13
  -1   8 -12   86.35   19.68
  -1  -8 -13   21.86   10.68
  -1  -8 -13   38.25    7.23
  -1  -8 -13   48.18    7.86
  -1   8 -13   26.64   15.13
  -1   8 -14   64.57   24.81
   1   9 -13  105.99   12.31
   1  -9 -13   88.80   19.08
   1  -9 -13   86.50    7.65
   1  -9 -13   96.37    8.71
   1   9 -13   99.69   19.15
   1  -9 -13  107.89   22.16
   1  -9 -12   38.69   12.20
   1   9 -12   22.66    5.64
   1   9 -12   32.64    5.62
   1   9 -12   43.15    5.59
   1  -9 -12   40.55    7.06
   1  -9 -12   30.91   10.79
   1   9 -12   34.91   10.22
   1  -9 -12   39.35    7.00
   1   9 -11   -2.10    2.93
   1  -9 -11   -4.33    4.79
   1   9 -11    4.09    2.35
   1  -9 -11   -1.42    2.56
   1  -9 -11   -0.35    2.83
   1  -9 -11   -1.34    3.82
   1   9 -11   -6.03    7.50
   1  -9 -10    6.06    5.52
   1   9 -10    1.38    1.38
   1  -9 -10    6.21    3.50
   1   9 -10   10.75    6.18
   1  -9 -10    7.26    3.95
   1   9  -9    2.53    2.17
   1  -9  -9    1.82    2.42
   1   9  -8   26.34    6.87
   1   9  -8   25.46    4.59
   1  -9  -8   17.84    5.75
   1  -9  -8   24.60    4.80
   1  -9  -8   28.29    5.19
   1   9  -8   25.51    6.05
   1  -9  -8   21.43    5.35
   1   9  -7  727.34   25.96
   1  -9  -7  770.90   35.76
   1   9  -7  745.54   32.03
   1  -9  -7  765.81   30.37
   1  -9  -7  776.62   28.46
  -1  -9   7  746.25   20.38
  -1  -9   7  721.07   20.36
   1  -9  -7  694.10   30.99
   1   9  -7  645.28   31.07
   1   9  -6  602.98   27.28
   1  -9  -6  600.94   30.36
  -1   9   6  639.94   23.39
   1  -9  -6  574.27   24.92
  -1   9   6  611.43   21.96
  -1  -9   6  624.84   21.33
   1  -9  -6  610.51   23.52
  -1  -9   6  629.63   21.72
   1   9  -6  650.86   21.80
   1   9  -6  589.73   25.92
   1  -9  -6  596.96   27.91
   1  -9  -5    8.52    3.47
   1   9  -5    3.42    1.70
   1   9  -5    2.57    2.25
  -1   9   5    6.38    2.48
  -1   9   5    4.41    2.17
   1  -9  -5    4.47    2.00
   1   9  -5    5.82    3.26
  -1  -9   5    7.82    2.56
   1   9  -5    3.32    1.60
   1  -9  -5    6.60    2.71
  -1  -9   5    5.16    1.80
   1  -9  -5    4.49    1.23
  -1   9   4  244.49   16.58
   1  -9  -4  230.75   16.33
   1   9  -4  222.59   14.65
  -1   9   4  218.25   16.27
   1   9  -4  253.90   16.61
  -1   9   4  226.38   14.07
  -1  -9   4  250.59   13.49
   1  -9  -4  201.79   12.55
  -1   9   4  273.42   16.26
   1   9  -4  241.95   12.04
  -1  -9   4  241.99   10.15
  -1   9   4  224.62   14.87
  -1  -9   4  214.53   13.07
   1  -9  -4  237.35   16.06
   1   9  -4  254.72   12.47
   1   9  -3 2016.28   53.53
  -1   9   3 2302.94   56.83
   1   9  -3 2023.16   49.65
  -1   9   3 2251.43   57.16
   1  -9  -3 2029.46   50.46
  -1   9   3 2087.81   50.48
   1  -9  -3 1992.40   46.91
  -1   9   3 2029.56   51.15
   1   9  -3 2086.15   43.79
  -1  -9   3 2038.95   41.18
   1  -9  -3 2160.46   55.75
  -1  -9   3 2121.39   48.60
  -1   9   3 1965.01   52.16
  -1   9   2   67.68    9.62
  -1  -9   2   73.21    8.53
   1   9  -2   70.96    8.73
   1   9  -2   71.73    7.65
   1  -9  -2   70.09    7.58
  -1   9   2   62.15    7.64
  -1   9   2   76.35    8.11
   1  -9  -2   80.56    8.29
  -1  -9   2   71.16    7.52
  -1   9   2   67.54    7.92
   1  -9  -2   69.97    7.19
   1   9  -2   75.69    6.66
   1  -9  -2   74.65    8.80
  -1  -9   2   73.78    6.80
  -1   9   2   80.42    9.10
  -1   9   1  316.30   16.05
  -1  -9   1  385.91   18.80
  -1  -9   1  371.96   19.96
   1   9  -1  345.79   19.50
   1  -9  -1  387.37   16.28
   1   9  -1  340.37   16.75
   1  -9  -1  353.34   17.35
  -1   9   1  362.43   18.21
  -1  -9   1  359.96   17.22
   1   9  -1  364.11   15.55
   1  -9  -1  336.98   16.07
  -1   9   1  291.77   16.67
  -1  -9   1  323.02   16.36
   1  -9  -1  345.99   24.29
   1  -9  -1  292.55   18.58
  -1   9   1  342.47   19.63
  -1  -9   0 3689.57   79.96
   1   9   0 3857.93   74.03
   1  -9   0 3612.65   64.54
  -1   9   0 3528.69   87.99
   1   9   0 4213.77   82.54
   1  -9   0 3194.36   69.97
  -1   9   0 3520.15   73.05
   1   9   0 3696.94   69.07
   1  -9   0 3205.77   76.42
  -1  -9   0 3555.46   72.82
   1  -9   0 3670.98   70.64
   1  -9   0 3540.71   90.02
  -1   9   0 3319.52   76.18
   1  -9   1  254.17   10.05
   1   9   1  247.89   15.18
  -1  -9  -1  227.41   16.19
   1  -9   1  261.08   14.15
   1   9   1  224.96   16.24
  -1   9  -1  222.67   13.92
   1  -9   1  229.15   16.21
   1   9   1  272.38   13.91
   1  -9   1  234.12   13.29
  -1  -9  -1  209.74   14.51
  -1   9  -1  236.17   16.13
  -1  -9  -1  215.04   14.02
  -1   9  -1  243.90   19.42
   1  -9   1  227.37   19.17
  -1  -9  -2  582.00   27.57
   1   9   2  641.67   25.30
   1  -9   2  593.42   13.78
  -1  -9  -2  530.96   26.57
  -1   9  -2  598.84   23.15
   1   9   2  595.23   26.64
   1  -9   2  525.72   20.74
   1   9   2  599.44   21.60
  -1  -9  -2  555.58   23.72
   1  -9   2  572.71   26.18
  -1  -9  -2  538.28   24.37
  -1   9  -2  567.99   30.51
  -1   9  -2  533.16   24.45
   1  -9   2  549.31   29.55
  -1  -9  -3  727.14   31.63
   1   9   3  731.77   28.05
  -1  -9  -3  679.82   30.70
   1   9   3  689.88   29.32
  -1   9  -3  659.44   24.74
   1   9   3  714.36   24.66
   1  -9   3  663.10   28.40
  -1   9  -3  633.29   33.62
  -1  -9  -3  641.49   26.89
   1  -9   3  610.46   31.69
  -1   9  -3  771.40   29.03
   1   9   4  251.97   16.64
  -1  -9  -4  215.59   18.22
  -1  -9  -4  262.01   19.04
  -1   9  -4  222.09   13.66
   1   9   4  211.73   15.71
   1  -9   4  231.50   16.28
  -1  -9  -4  216.06   15.96
   1   9   4  220.31   13.32
  -1   9  -4  273.25   16.51
  -1   9  -4  257.83   21.75
  -1  -9  -4  218.93   15.73
  -1  -9  -5    1.61    1.75
   1   9   5    3.84    2.05
  -1  -9  -5   -0.05    1.82
   1   9   5    3.26    1.51
   1   9   5    0.36    0.93
  -1   9  -5    2.86    2.06
   1   9   5   -0.08    1.75
   1  -9   5    3.92    1.48
   1  -9   5    2.31    2.14
  -1  -9  -5   -0.27    1.26
   1  -9   5    1.05    1.35
  -1   9  -5    3.00    2.74
  -1  -9  -5    1.45    2.00
   1   9   6   72.36   10.39
  -1  -9  -6   62.00   10.82
  -1   9  -6   67.18    7.66
   1   9   6   79.42    8.92
  -1  -9  -6   68.11   10.54
   1   9   6   74.30    7.37
   1  -9   6   66.03    8.42
  -1  -9  -6   71.59    9.63
   1   9   6   59.03    7.37
   1  -9   6   68.05    6.49
  -1  -9  -6   57.59   11.22
   1  -9   6   62.71   10.57
  -1   9  -6   65.51    8.05
  -1   9  -6   64.04   11.82
  -1  -9  -6   67.51    9.19
  -1  -9  -7  169.86   18.53
   1   9   7  196.73   18.72
  -1  -9  -7  211.20   18.97
   1   9   7  183.00   10.48
   1   9   7  180.57    9.16
  -1  -9  -7  186.95   17.01
   1  -9   7  179.99    9.94
   1   9   7  164.61   12.20
  -1   9  -7  188.74   13.08
  -1  -9  -7  170.20   15.60
  -1  -9  -7  185.38   20.73
  -1   9  -7  212.70   23.08
   1  -9   7  187.22   18.11
  -1  -9  -8   57.32   11.23
   1   9   8   54.02   10.82
  -1   9  -8   61.13    7.94
  -1  -9  -8   75.40   11.93
   1  -9   8   54.45    6.03
  -1  -9  -8   59.65   10.53
   1  -9   8   49.02    4.86
   1  -9   8   70.62   11.10
  -1  -9  -8   52.73   11.87
  -1   9  -8   51.87    6.53
  -1  -9  -8   70.01    9.98
  -1   9  -8   68.46   14.45
  -1   9  -9   14.19    2.50
  -1  -9  -9   25.14    9.21
  -1  -9  -9    9.67    5.74
  -1   9  -9   16.82    4.93
  -1  -9  -9   10.82    4.60
  -1   9  -9   12.55    7.25
  -1  -9  -9   18.50    7.98
  -1  -9  -9   14.78    5.65
  -1   9  -9   13.60    2.88
  -1  -9 -10    9.61    7.23
  -1   9 -10   13.75    2.81
  -1   9 -10   15.07    5.31
  -1  -9 -10   23.56    7.36
  -1  -9 -10   18.49    6.15
  -1   9 -10    4.63    1.34
  -1  -9 -10   18.96    7.54
  -1   9 -10   13.15    8.44
  -1  -9 -11   58.89   14.63
  -1   9 -11   64.43    6.38
  -1   9 -11   67.92   10.18
  -1  -9 -11   54.83   12.02
  -1  -9 -11   74.54   11.61
  -1   9 -11   80.93   19.89
  -1  -9 -11   65.58   16.25
  -1  -9 -12   41.91   11.25
  -1  -9 -12   56.26   17.18
  -1  -9 -12   54.08    9.78
  -1   9 -12   36.54   13.88
  -1  -9 -13   16.45    9.54
  -1  -9 -13   18.84    5.84
  -1   9 -13   37.42   14.39
  -1   9 -14   15.57   13.68
   1 -10 -13   55.36   16.90
   1  10 -13   49.29   16.26
   1 -10 -13   42.56   16.28
   1  10 -12    8.15    5.07
   1  10 -12    3.85    3.50
   1 -10 -12    6.98    7.81
   1  10 -12   -2.42    3.04
   1  10 -12    6.00    3.32
   1 -10 -12    2.37    3.09
   1  10 -12    6.76    6.65
   1 -10 -12    9.05    9.29
   1 -10 -12    0.05    4.04
   1 -10 -11   18.86    6.83
   1  10 -11   30.57    8.11
   1  10 -11   25.99    4.80
   1  10 -11   30.93    4.99
   1  10 -11   28.13    5.97
   1 -10 -11   31.78    7.11
   1  10 -11   28.82    9.26
   1 -10 -11   31.07   12.26
   1 -10 -11   30.94    7.48
   1  10 -10   11.55    4.63
   1  10 -10    3.96    2.27
   1 -10 -10    8.13    4.58
   1  10 -10    9.37    3.20
   1 -10 -10    9.50    3.55
   1 -10 -10    2.47    2.92
   1  10 -10    3.68    3.37
   1  10  -9  126.36   14.15
   1  10  -9  120.70    9.97
   1 -10  -9  123.47   17.34
   1 -10  -9  135.27   13.35
   1 -10  -9  132.30   13.99
   1  10  -8   50.95    6.10
   1  10  -8   40.32    7.43
   1 -10  -8   35.45    8.52
   1 -10  -8   42.67    7.27
   1 -10  -8   46.65    7.35
   1  10  -8   42.98    8.45
   1 -10  -8   43.23    8.09
   1 -10  -7   31.04    7.49
   1  10  -7   28.68    6.12
  -1  10   7   31.83    4.12
  -1  10   7   25.10    3.62
   1 -10  -7   36.10    6.44
   1 -10  -7   26.88    5.61
  -1 -10   7   27.84    4.38
   1 -10  -7   30.94    6.27
   1  10  -7   38.77    7.17
  -1 -10   7   32.49    4.49
   1  10  -6  206.19   15.27
   1 -10  -6  272.77   20.13
   1 -10  -6  223.09   16.17
  -1  10   6  226.56   15.12
  -1  10   6  236.81   14.27
   1  10  -6  260.09   14.03
  -1 -10   6  236.16   13.40
  -1 -10   6  238.60   13.83
   1 -10  -6  216.93   14.65
   1  10  -6  232.58   15.57
   1 -10  -6  225.01   17.12
   1  10  -5  742.43   32.00
   1  10  -5  866.78   30.29
   1 -10  -5  725.92   32.50
  -1  10   5  811.28   29.31
   1 -10  -5  757.47   29.83
  -1  10   5  791.18   32.23
   1  10  -5  938.47   26.92
  -1 -10   5  810.31   26.95
   1 -10  -5  782.72   27.72
  -1 -10   5  790.08   27.79
  -1  10   5  782.06   30.34
   1 -10  -5  724.59   32.25
   1  10  -5  772.89   26.73
  -1 -10   5  791.68   22.10
  -1  10   4  889.96   36.91
   1  10  -4  998.63   32.57
   1 -10  -4  879.11   34.18
   1  10  -4  951.43   36.14
  -1  10   4 1025.59   38.36
   1 -10  -4  972.86   33.72
  -1 -10   4 1035.60   31.39
   1  10  -4 1032.67   28.87
  -1  10   4  985.50   34.59
   1 -10  -4  962.88   30.50
   1 -10  -4  955.76   37.01
  -1 -10   4 1097.67   26.55
  -1  10   4 1084.23   35.87
  -1 -10   4 1023.99   32.51
   1  10  -4 1036.56   28.87
  -1  10   3  263.72   17.88
  -1  10   3  250.31   19.02
   1 -10  -3  260.78   16.49
   1  10  -3  265.10   15.43
   1  10  -3  225.95   16.74
  -1  10   3  264.54   16.19
   1 -10  -3  298.89   17.19
  -1  10   3  214.55   15.31
   1  10  -3  279.37   13.73
   1 -10  -3  281.91   15.35
  -1 -10   3  289.50   16.18
  -1  10   3  298.46   18.08
  -1 -10   3  276.01   12.94
   1 -10  -3  256.09   18.03
  -1  10   2 1351.82   47.65
  -1  10   2 1433.15   41.43
   1  10  -2 1366.39   43.95
   1  10  -2 1379.42   38.15
  -1 -10   2 1374.75   41.96
   1 -10  -2 1319.76   52.85
   1 -10  -2 1432.60   39.63
  -1  10   2 1359.48   40.27
   1  10  -2 1346.15   34.81
  -1 -10   2 1359.74   37.97
  -1  10   2 1297.16   40.16
   1 -10  -2 1558.10   39.27
   1 -10  -2 1406.09   44.66
  -1 -10   2 1427.56   39.96
  -1  10   2 1464.62   43.70
  -1 -10   2 1423.29   37.75
   1 -10  -1 1166.33   31.79
   1  10  -1 1188.69   34.32
  -1 -10   1 1142.11   38.69
  -1  10   1  974.05   31.93
   1  10  -1 1092.53   38.91
  -1 -10   1 1294.96   39.43
   1 -10  -1 1057.43   34.64
  -1  10   1 1210.64   36.80
   1 -10  -1 1097.46   32.91
  -1 -10   1 1163.23   34.77
  -1  10   1 1117.49   36.14
   1  10  -1 1252.31   32.67
   1 -10  -1 1177.94   40.31
  -1  10   1 1073.72   37.72
  -1 -10   1 1219.65   36.11
   1 -10   0  857.76   24.48
  -1  10   0  769.00   37.46
   1  10   0  905.46   30.00
   1  10   0  918.53   35.25
  -1 -10   0  872.42   34.06
   1 -10   0  789.47   28.38
  -1  10   0  816.09   29.94
   1  10   0  921.54   27.67
   1 -10   0  759.42   31.96
  -1 -10   0  858.90   30.03
   1 -10   0  811.00   27.37
   1 -10   0  841.01   40.37
  -1 -10   0  980.66   32.04
  -1  10   0  854.03   32.41
  -1 -10  -1 2763.65   69.59
  -1 -10  -1 3048.67   72.65
   1 -10   1 2788.91   51.38
   1  10   1 2903.57   69.99
  -1  10  -1 2759.53   62.42
   1 -10   1 3302.54   62.75
   1  10   1 2681.27   58.40
  -1 -10  -1 2495.18   62.78
  -1 -10  -1 3023.44   65.37
  -1  10  -1 2454.79   73.45
   1 -10   1 2804.29   78.23
  -1  10  -1 2954.60   68.84
  -1 -10  -2  684.76   31.38
   1  10   2  749.32   28.57
   1 -10   2  733.78   17.58
  -1 -10  -2  732.51   28.40
   1 -10   2  700.22   30.21
   1 -10   2  661.95   24.20
  -1  10  -2  658.74   34.31
  -1 -10  -2  644.47   27.15
   1 -10   2  717.43   34.95
  -1 -10  -3 1575.55   52.60
   1  10   3 1650.81   46.66
  -1 -10  -3 1621.65   52.28
   1  10   3 1691.79   44.82
   1 -10   3 1725.96   49.82
  -1 -10  -3 1639.91   47.50
   1 -10   3 1739.25   41.92
   1  10   3 1576.41   41.04
  -1  10  -3 1657.17   48.18
  -1 -10  -3 1567.00   46.25
   1 -10   3 1524.47   53.99
  -1  10  -3 1483.80   55.13
  -1 -10  -4  224.13   18.85
  -1 -10  -4  227.73   18.91
   1  10   4  198.82   16.26
   1  10   4  246.61   14.95
   1  10   4  211.79   13.30
   1 -10   4  200.54   15.67
  -1 -10  -4  201.06   15.88
  -1  10  -4  223.98   15.89
  -1  10  -4  252.22   21.87
  -1 -10  -4  220.42   16.31
   1 -10   4  214.65   18.31
   1  10   5   92.06   11.09
  -1  10  -5   98.44   13.98
  -1 -10  -5  115.96   14.00
   1  10   5  126.79   12.49
  -1 -10  -5  111.29   13.84
  -1  10  -5  101.15    9.73
   1  10   5  102.33    9.43
   1 -10   5  108.21    8.80
  -1 -10  -5  102.67   11.69
   1  10   5  102.48    9.51
   1 -10   5  110.59   11.74
  -1 -10  -5   90.49   11.07
  -1  10  -5  102.57   10.41
   1 -10   5   85.07   12.24
   1  10   6  924.39   38.76
  -1 -10  -6  778.07   40.16
  -1 -10  -6  781.79   38.78
   1  10   6  834.91   27.55
  -1  10  -6  852.02   30.60
   1  10   6  798.22   32.28
  -1 -10  -6  760.82   35.17
   1 -10   6  826.92   33.29
   1 -10   6  804.29   24.92
  -1  10  -6  785.14   30.32
  -1 -10  -6  874.54   35.44
  -1  10  -6  813.67   45.06
   1 -10   6  792.06   38.60
   1  10   7   74.55   11.47
  -1 -10  -7   66.16   12.34
   1  10   7   74.87    7.90
  -1 -10  -7   77.62   11.94
  -1  10  -7   81.73    9.19
   1  10   7   74.23    6.54
   1  10   7   68.88    8.13
  -1 -10  -7   72.38   10.89
   1 -10   7   60.84    8.52
   1 -10   7   70.38    6.55
  -1  10  -7   75.09    8.54
   1 -10   7   61.38   10.55
  -1  10  -7   62.21   12.61
  -1 -10  -7   54.66   10.04
  -1 -10  -7   71.58   13.08
  -1 -10  -8  198.57   20.99
  -1 -10  -8  169.37   19.09
  -1  10  -8  201.18   15.02
   1 -10   8  185.33   12.54
   1 -10   8  144.13    9.17
  -1  10  -8  170.08   23.31
  -1  10  -8  170.71   12.57
  -1 -10  -8  183.24   18.15
   1 -10   8  156.58   17.26
  -1 -10  -9   10.39    4.95
  -1  10  -9    8.21    3.36
  -1 -10  -9    9.63    5.24
   1 -10   9    6.55    1.59
   1 -10   9    5.45    1.02
  -1  10  -9    5.47    4.79
  -1 -10  -9    1.60    3.07
  -1 -10  -9   10.23    6.42
  -1 -10 -10  127.39   20.30
  -1 -10 -10  116.72   16.67
  -1  10 -10  114.69   12.39
  -1 -10 -10  125.57   15.54
  -1  10 -10   83.18    7.24
  -1 -10 -10  108.98   20.50
  -1 -10 -10  105.86   13.84
  -1  10 -10  137.96   22.68
  -1 -10 -11    7.15    6.69
  -1  10 -11   13.51    3.94
  -1 -10 -11    7.06    4.29
  -1 -10 -11   16.12    8.95
  -1 -10 -11   10.09    4.61
  -1  10 -11   21.67   11.59
  -1 -10 -12   33.70    8.20
  -1 -10 -12   37.31    8.41
  -1  10 -12   38.09   15.47
  -1 -10 -12   28.39   11.49
  -1 -10 -13   -3.32    7.42
  -1  10 -13   -3.09   11.80
  -1 -10 -13   20.34    6.19
  -1  10 -14    2.34   10.09
   1 -11 -14    5.74    2.78
   1 -11 -14    1.90    2.48
   1 -11 -13    2.22    7.17
   1 -11 -13    9.46    4.00
   1  11 -13   14.42    8.47
   1 -11 -13   -2.38    6.80
   1 -11 -13   10.89    6.56
   1  11 -12   85.48    9.26
   1  11 -12  101.27   11.74
   1 -11 -12  131.19   15.06
   1 -11 -12  119.63   14.08
   1  11 -12  107.60   18.21
   1  11 -11   20.17    4.06
   1 -11 -11   18.34    8.17
   1  11 -11   19.30    4.56
   1 -11 -11   28.53    6.90
   1  11 -11   17.42    7.49
   1 -11 -11   34.95   13.70
   1  11 -10   76.56    7.67
   1  11 -10  109.62   12.71
   1 -11 -10   72.84   13.60
   1 -11 -10  103.94   13.07
   1 -11 -10   85.19   11.89
   1  11 -10   90.40   13.91
   1 -11  -9   77.66   14.06
   1  11  -9   99.62   11.57
   1  11  -9   75.75    7.54
   1 -11  -9   93.95   11.95
   1  11  -9   85.53   12.49
   1 -11  -9   99.98   13.04
   1 -11  -8  129.71   15.85
   1  11  -8  156.22   13.86
   1  11  -8  151.58   10.24
   1 -11  -8  146.22   13.94
   1 -11  -8  154.66   15.96
  -1 -11   8  153.44    8.23
   1  11  -8  137.59   14.84
   1  11  -7  541.41   25.12
   1 -11  -7  504.01   30.71
  -1  11   7  538.93   20.95
   1 -11  -7  531.05   27.07
  -1  11   7  574.59   22.55
   1 -11  -7  590.05   26.97
  -1 -11   7  540.38   21.83
  -1 -11   7  525.33   20.87
   1  11  -7  516.59   26.33
   1 -11  -7  517.16   28.46
   1  11  -6   74.60    8.49
   1 -11  -6   70.72   10.66
   1  11  -6   73.70    8.77
  -1  11   6   87.84   10.12
   1 -11  -6   73.07    9.39
   1  11  -6   76.58   10.16
  -1  11   6   69.89    7.94
   1  11  -6   83.31    8.33
  -1 -11   6   84.13    8.54
   1 -11  -6   85.80    9.66
  -1 -11   6   83.59    9.04
   1 -11  -6   77.06   10.41
   1 -11  -5  123.14   13.20
   1  11  -5  127.57   13.34
   1  11  -5  145.44   11.97
  -1  11   5  130.83   14.67
  -1  11   5  156.74   12.51
  -1  11   5  150.72   14.26
   1 -11  -5  129.70   12.56
  -1 -11   5  154.32   11.47
   1  11  -5  147.08   10.79
  -1  11   5  128.33   11.97
   1 -11  -5  122.46   10.82
  -1 -11   5  141.54    8.84
   1  11  -5  131.43   10.27
  -1  11   5  152.37   13.62
  -1 -11   5  157.44   12.05
   1 -11  -5  151.24   14.25
   1 -11  -4   45.44    7.10
   1  11  -4   48.43    6.34
  -1  11   4   46.88    8.09
   1  11  -4   56.85    8.64
  -1  11   4   67.86    8.20
   1 -11  -4   44.90    7.20
  -1  11   4   42.52    6.98
   1  11  -4   53.83    6.32
   1 -11  -4   41.83    6.07
  -1  11   4   60.34    8.14
   1 -11  -4   37.52    7.14
  -1 -11   4   44.90    6.58
  -1 -11   4   45.93    5.16
  -1  11   3   11.67    3.36
   1  11  -3   16.83    3.66
   1 -11  -3   17.31    6.71
   1 -11  -3   17.06    4.22
  -1 -11   3   13.66    3.92
   1  11  -3   16.88    4.55
  -1  11   3   15.92    4.65
   1 -11  -3   19.03    4.64
  -1  11   3   13.99    3.69
  -1  11   3   19.99    4.31
   1  11  -3   17.03    3.42
  -1 -11   3   24.29    4.51
   1 -11  -3   15.43    3.66
   1 -11  -3   15.59    4.62
  -1 -11   3   19.13    3.42
  -1 -11   3   17.53    4.45
  -1  11   3   18.43    4.75
  -1  11   2 1305.83   47.22
  -1 -11   2 1298.33   42.05
  -1  11   2 1279.49   41.09
   1 -11  -2 1445.78   40.27
   1  11  -2 1347.61   37.52
  -1  11   2 1486.70   43.07
   1 -11  -2 1479.93   42.83
   1 -11  -2 1282.09   37.20
  -1 -11   2 1285.29   38.44
   1  11  -2 1395.54   36.51
  -1  11   2 1446.78   43.22
  -1 -11   2 1389.50   40.97
   1 -11  -2 1262.37   44.27
  -1  11   2 1436.79   45.21
  -1 -11   2 1417.57   40.54
   1 -11  -2 1255.81   53.99
   1 -11  -1  162.99   11.36
  -1  11   1  160.55   16.19
  -1  11   1  140.11   11.15
   1  11  -1  168.34   12.08
  -1 -11   1  152.30   13.85
   1 -11  -1  156.93   12.60
  -1  11   1  156.06   12.90
  -1  11   1  149.63   12.51
   1  11  -1  167.24   10.97
   1 -11  -1  144.57   11.23
  -1 -11   1  141.76   11.45
   1 -11  -1  138.33   16.85
  -1  11   1  133.71   13.23
   1 -11  -1  158.70   14.45
  -1 -11   1  169.79   12.98
  -1 -11   1  175.51   14.47
   1  11   0  650.83   26.18
  -1  11   0  535.68   21.34
   1 -11   0  657.56   22.24
   1  11   0  745.30   32.55
  -1 -11   0  847.45   35.86
  -1 -11   0  682.45   31.19
  -1  11   0  640.51   26.73
   1 -11   0  727.85   31.72
  -1 -11   0  669.02   26.86
   1 -11   0  649.89   24.81
   1  11   0  746.95   25.37
  -1 -11   0  826.24   31.30
  -1  11   0  667.07   30.16
  -1 -11  -1 3108.76   77.65
   1 -11   1 3033.14   58.59
   1  11   1 3367.37   71.04
  -1 -11  -1 3566.85   82.33
   1  11   1 3515.69   80.20
  -1  11  -1 3093.71   70.06
   1  11   1 3125.12   65.31
  -1 -11  -1 3729.38   74.37
   1 -11   1 3065.46   66.11
   1 -11   1 3123.51   76.01
  -1 -11  -1 3803.73   77.59
  -1  11  -1 2822.87   82.74
   1 -11   1 3178.62   88.09
  -1  11  -1 3033.25   73.92
  -1 -11  -2 1524.54   51.92
   1 -11   2 1636.02   32.55
   1  11   2 1647.33   45.98
  -1 -11  -2 1478.42   50.46
   1  11   2 1444.58   48.76
   1  11   2 1557.47   44.15
  -1  11  -2 1629.33   44.83
   1  11   2 1483.29   40.24
  -1 -11  -2 1589.21   46.29
   1 -11   2 1528.18   48.98
   1 -11   2 1486.65   40.56
  -1  11  -2 1578.00   47.73
  -1  11  -2 1447.99   54.67
  -1 -11  -2 1576.36   46.36
   1 -11   2 1516.57   55.76
  -1 -11  -3  171.87   16.12
  -1 -11  -3  145.12   15.11
   1  11   3  143.35   12.90
   1  11   3  144.40   12.01
   1  11   3  162.57   15.18
  -1  11  -3  133.95   11.67
  -1 -11  -3  141.50   12.99
   1 -11   3  172.22   15.11
   1 -11   3  162.70   11.53
   1  11   3  131.61   10.69
  -1  11  -3  150.49   13.37
  -1 -11  -3  139.33   13.26
  -1  11  -3  150.29   16.82
   1  11   4  251.50   18.62
  -1 -11  -4  294.49   22.34
  -1 -11  -4  305.49   22.52
  -1  11  -4  287.34   16.97
   1  11   4  335.76   18.28
   1  11   4  323.93   20.96
  -1 -11  -4  287.74   19.49
   1 -11   4  287.98   19.60
   1  11   4  271.39   15.84
   1 -11   4  276.64   22.27
  -1 -11  -4  294.13   19.76
  -1  11  -4  282.64   18.53
  -1 -11  -5  237.67   20.76
  -1 -11  -5  278.14   21.88
   1  11   5  209.50   17.75
   1  11   5  236.95   18.07
   1  11   5  230.56   15.04
  -1  11  -5  272.73   16.88
   1 -11   5  218.64   17.65
  -1 -11  -5  217.77   18.50
   1 -11   5  231.91   13.39
   1  11   5  239.21   14.99
  -1  11  -5  255.74   17.35
  -1 -11  -5  253.99   18.94
  -1  11  -5  237.99   22.78
   1 -11   5  229.07   20.18
   1  11   6  285.61   22.32
  -1 -11  -6  288.65   24.71
  -1 -11  -6  339.52   26.60
  -1  11  -6  322.02   18.99
   1  11   6  328.31   17.52
   1  11   6  347.22   21.45
  -1 -11  -6  302.52   22.27
   1 -11   6  325.07   15.61
   1  11   6  296.90   17.42
  -1  11  -6  357.17   29.49
  -1  11  -6  297.76   18.72
  -1 -11  -6  306.14   21.54
   1 -11   6  290.67   23.31
  -1 -11  -7   45.22    9.79
   1  11   7   52.03    9.78
   1  11   7   48.85    6.24
   1  11   7   53.37    7.29
  -1  11  -7   48.46    7.38
  -1 -11  -7   41.94    9.73
   1 -11   7   59.69    9.10
  -1 -11  -7   52.03    9.49
   1  11   7   45.40    7.07
   1 -11   7   46.37    5.56
  -1  11  -7   60.04    8.11
  -1  11  -7   45.16   10.18
  -1 -11  -7   57.82   10.07
  -1 -11  -7   62.66   12.59
   1 -11   7   44.31    9.01
  -1  11  -8   11.52    4.08
  -1 -11  -8    0.48    1.88
   1 -11   8    6.19    1.97
  -1  11  -8    4.25    4.53
  -1 -11  -8    4.93    3.86
   1 -11   8   11.27    5.50
  -1  11  -8    6.77    3.02
  -1 -11  -8    4.94    3.89
  -1 -11  -9    5.39    3.95
  -1  11  -9    2.50    2.54
  -1 -11  -9   18.69    8.55
  -1 -11  -9   11.44    6.25
   1 -11   9    7.93    1.77
  -1 -11  -9   12.06    6.93
  -1 -11  -9    8.04    5.34
  -1  11  -9    9.25    3.17
  -1  11  -9    8.76    5.65
  -1 -11 -10    7.57    7.51
  -1  11 -10    7.03    3.18
  -1 -11 -10    6.22    3.31
  -1  11 -10    3.13    3.94
  -1  11 -10    1.61    1.97
  -1 -11 -10   -0.28    3.14
  -1 -11 -10    9.31    6.90
  -1 -11 -11    3.97    6.09
  -1  11 -11   -0.76    3.31
  -1 -11 -11    1.12    3.26
  -1 -11 -11    1.93    3.74
  -1  11 -11   -3.77    6.58
  -1 -11 -11    6.57    8.57
  -1 -11 -12   10.97    8.37
  -1 -11 -12   12.81    7.13
  -1 -11 -12    3.61    4.92
  -1 -11 -12   -4.64    8.24
  -1  11 -12   17.40   10.21
  -1  11 -13   22.34   15.23
  -1  11 -14   24.56   18.68
   1 -12 -13   -0.17    3.58
   1 -12 -13    8.75    6.20
   1  12 -12   32.90    7.29
   1  12 -12   29.35   10.29
   1  12 -12   35.19    4.90
   1 -12 -12   47.85   13.85
   1 -12 -12   42.56    9.40
   1 -12 -12   43.99   12.60
   1  12 -11   -9.59    6.61
   1  12 -11    0.95    2.00
   1  12 -11   -1.06    4.13
   1 -12 -11   -4.03    3.93
   1  12 -11   -0.07    2.19
   1  12 -11   10.27    5.70
   1 -12 -11    5.88    3.97
   1 -12 -11   -2.30    4.16
   1 -12 -10   96.59   16.27
   1  12 -10  128.40    9.01
   1  12 -10  110.93   15.37
   1  12 -10  160.95   13.72
   1  12 -10  131.75   11.42
   1  12 -10  117.76   13.27
   1 -12 -10  131.40   15.43
   1 -12 -10  131.45   15.59
   1 -12  -9    3.25    2.82
   1  12  -9    6.66    4.12
   1  12  -9    3.27    2.70
   1  12  -9    2.43    1.29
   1  12  -9    8.13    2.92
   1  12  -9   11.51    4.55
   1 -12  -9   10.87    4.37
   1 -12  -9    8.38    2.99
   1  12  -8  173.06   16.50
   1  12  -8  191.12   11.19
   1  12  -8  204.38   14.29
  -1 -12   8  183.81   11.06
  -1 -12   8  186.84   11.25
   1 -12  -8  188.22   17.69
   1  12  -8  170.10   16.07
   1  12  -7    3.50    1.67
   1  12  -7    6.00    2.96
   1 -12  -7   15.87    5.75
  -1  12   7    7.63    2.73
   1  12  -7   18.22    5.94
  -1  12   7    4.47    1.60
  -1 -12   7    5.67    1.37
   1 -12  -7   13.45    3.90
  -1 -12   7    6.78    3.37
   1 -12  -7   -2.42    2.50
   1  12  -6  957.81   39.71
   1 -12  -6  926.84   41.26
   1  12  -6  985.74   32.08
   1 -12  -6  976.36   38.11
  -1  12   6  926.38   34.03
  -1  12   6 1062.16   39.06
   1  12  -6 1033.04   33.59
  -1 -12   6 1012.11   33.08
  -1 -12   6  953.47   33.96
   1 -12  -6  970.56   34.79
  -1  12   6  999.91   39.11
   1  12  -6  946.38   33.07
   1 -12  -6  809.60   37.87
   1  12  -5  171.47   15.92
   1 -12  -5  153.28   15.61
  -1  12   5  129.82   15.11
   1  12  -5  178.16   12.59
   1 -12  -5  185.83   15.21
  -1  12   5  187.97   14.56
  -1  12   5  190.92   16.36
  -1  12   5  171.65   15.34
  -1 -12   5  186.27   13.55
   1  12  -5  191.10   12.88
   1 -12  -5  150.32   12.53
   1  12  -5  163.49   11.96
  -1 -12   5  177.33   10.39
  -1  12   5  145.03   14.09
  -1 -12   5  178.27   13.73
   1 -12  -5  162.87   15.51
  -1  12   4  228.84   18.93
   1 -12  -4  255.02   18.12
   1  12  -4  302.30   15.93
   1  12  -4  263.39   19.82
  -1  12   4  275.83   20.57
  -1  12   4  264.78   17.55
   1 -12  -4  275.08   18.82
   1 -12  -4  267.33   16.29
  -1  12   4  225.93   17.26
  -1 -12   4  284.89   14.16
   1 -12  -4  275.86   20.20
  -1  12   4  284.78   19.15
  -1 -12   4  277.22   17.25
  -1 -12   3    2.05    1.76
  -1  12   3   -1.82    2.66
   1  12  -3    3.36    1.79
   1 -12  -3    3.49    2.31
   1 -12  -3    2.29    3.03
   1  12  -3    1.80    1.95
  -1  12   3    4.45    2.17
   1 -12  -3    2.01    1.83
  -1  12   3    4.36    1.61
  -1 -12   3    6.86    3.00
   1 -12  -3    2.80    1.54
  -1  12   3    4.43    2.37
   1  12  -3   -0.23    1.62
  -1  12   3    2.39    2.43
  -1 -12   3    1.70    1.27
  -1 -12   3    1.66    1.35
   1 -12  -3    2.22    2.53
  -1  12   2  151.60   13.29
  -1 -12   2  159.43   13.97
   1  12  -2  171.19   12.19
   1  12  -2  181.73   16.15
  -1  12   2  165.81   16.15
   1 -12  -2  184.94   14.65
  -1  12   2  163.49   13.68
  -1  12   2  172.16   14.61
   1  12  -2  194.41   12.43
  -1 -12   2  168.08   13.03
   1 -12  -2  156.09   15.15
   1 -12  -2  161.29   19.22
  -1  12   2  196.78   16.19
  -1 -12   2  171.38   13.92
  -1 -12   2  191.42   14.33
  -1  12   1  767.20   29.30
   1  12  -1  837.33   29.28
  -1 -12   1  833.64   34.90
   1  12  -1  878.75   37.42
   1 -12  -1  930.15   30.20
  -1  12   1  911.28   40.62
  -1  12   1  863.04   33.03
   1 -12  -1  963.07   33.78
  -1  12   1  785.02   32.04
  -1 -12   1  814.26   30.86
   1  12  -1  893.47   29.05
   1 -12  -1  867.25   29.77
  -1  12   1  884.74   35.89
  -1 -12   1  941.60   37.17
   1 -12  -1  899.28   45.21
  -1 -12   1  845.59   33.15
   1 -12  -1  875.95   36.47
   1 -12   0    8.96    2.18
   1 -12   0   16.41    6.03
  -1 -12   0   14.88    4.79
  -1  12   0   11.99    3.20
   1  12   0   12.89    4.40
  -1  12   0   11.64    3.96
  -1 -12   0   11.24    3.66
   1 -12   0   11.19    3.25
  -1  12   0    9.02    3.84
   1  12   0   13.16    3.39
  -1  12   0   16.36    4.90
  -1 -12  -1  418.34   25.41
   1  12   1  400.61   21.00
  -1 -12  -1  469.32   28.69
   1 -12   1  455.91   17.31
  -1  12  -1  417.80   28.34
   1  12   1  391.25   25.07
  -1  12  -1  403.86   21.55
  -1 -12  -1  425.85   22.75
   1 -12   1  381.97   19.42
   1 -12   1  389.64   23.91
   1  12   1  398.27   19.30
   1 -12   1  464.36   31.14
  -1  12  -1  471.36   25.16
  -1 -12  -1  498.09   25.20
  -1 -12  -2  819.51   38.41
  -1 -12  -2  840.54   37.32
   1  12   2  863.18   32.25
   1 -12   2  881.59   23.36
   1  12   2  821.19   33.85
  -1  12  -2  854.61   32.09
   1  12   2  824.36   36.61
   1 -12   2  769.23   34.83
   1  12   2  795.96   29.40
   1 -12   2  847.70   29.47
  -1 -12  -2  905.79   35.72
  -1  12  -2  839.50   41.23
   1 -12   2  875.81   42.01
  -1  12  -2  903.62   36.09
  -1 -12  -3  288.16   22.14
   1  12   3  250.83   17.77
  -1 -12  -3  274.41   21.43
   1  12   3  277.16   20.60
  -1  12  -3  268.10   17.36
   1  12   3  277.28   17.74
   1 -12   3  267.75   19.75
   1 -12   3  296.73   16.37
   1  12   3  296.08   16.85
  -1 -12  -3  284.86   19.05
   1 -12   3  305.56   23.70
  -1 -12  -3  243.43   18.68
  -1  12  -3  285.07   19.23
  -1  12  -4   99.24   14.28
   1  12   4  117.45   12.54
  -1 -12  -4  119.77   14.77
  -1 -12  -4  101.41   13.69
   1  12   4  116.27   13.29
   1  12   4  123.99   11.82
  -1  12  -4  112.23   10.99
  -1 -12  -4  111.23   12.50
   1  12   4  108.56   10.39
  -1  12  -4  101.96   11.30
  -1 -12  -4  121.69   13.41
   1 -12   4  110.31   14.29
   1 -12   4  104.43   12.03
   1  12   5  184.56   16.06
  -1 -12  -5  154.16   17.55
  -1 -12  -5  190.89   19.82
   1  12   5  166.46   13.06
  -1  12  -5  184.49   14.16
   1  12   5  178.53   16.32
  -1 -12  -5  154.47   15.81
   1 -12   5  169.72   11.86
   1 -12   5  173.84   16.28
   1  12   5  185.22   13.67
   1 -12   5  143.86   16.20
  -1  12  -5  170.05   14.89
  -1 -12  -5  181.20   16.39
  -1  12  -5  161.82   18.85
   1  12   6  548.97   32.28
  -1 -12  -6  477.81   32.43
  -1 -12  -6  521.56   33.47
   1  12   6  504.85   23.40
   1  12   6  557.35   29.20
  -1  12  -6  551.50   25.99
   1  12   6  520.57   24.77
   1 -12   6  553.57   28.96
  -1 -12  -6  607.85   32.44
   1 -12   6  523.21   21.09
  -1  12  -6  511.83   35.94
  -1  12  -6  474.49   24.65
  -1 -12  -6  547.14   30.29
   1 -12   6  556.10   32.59
  -1 -12  -7  151.96   18.46
  -1  12  -7  167.12   21.41
  -1  12  -7  162.69   14.16
   1  12   7  178.62   15.21
   1 -12   7  145.43   14.05
  -1 -12  -7  158.86   17.06
   1 -12   7  147.44   10.73
   1 -12   7  168.76   17.57
  -1  12  -7  151.64   13.18
  -1 -12  -7  170.96   17.90
  -1 -12  -7  176.40   21.07
  -1 -12  -8  266.83   25.31
  -1 -12  -8  313.12   29.03
   1  12   8  239.92   11.69
   1  12   8  267.25   13.70
  -1  12  -8  277.41   19.07
  -1 -12  -8  306.87   24.86
   1 -12   8  232.03   13.19
  -1  12  -8  309.83   30.42
  -1 -12  -8  261.76   27.88
   1 -12   8  267.85   22.99
  -1  12  -8  261.50   16.85
  -1 -12  -9    8.90    4.22
  -1  12  -9    5.85    2.62
  -1 -12  -9   -7.09    7.42
  -1 -12  -9    3.17    4.49
   1 -12   9    4.86    1.66
  -1  12  -9    6.52    3.14
  -1  12  -9   17.46    9.99
  -1 -12  -9    5.94    5.47
  -1 -12  -9    5.24    3.81
  -1 -12 -10   91.99   17.96
  -1  12 -10  116.44   13.81
  -1 -12 -10  125.73   18.00
  -1 -12 -10  100.06   15.38
  -1  12 -10  108.91   22.09
  -1  12 -10   95.24    8.99
  -1 -12 -10  124.23   21.75
  -1  12 -11   47.31    9.87
  -1 -12 -11   27.15    9.95
  -1  12 -11   46.10   14.71
  -1 -12 -11   43.51   10.37
  -1 -12 -12  135.30   24.75
  -1 -12 -12  178.23   20.61
  -1 -12 -12  213.30   21.50
  -1 -12 -12  239.14   35.83
  -1  12 -12  212.76   33.46
  -1  12 -13   14.13   12.13
   1 -13 -12    9.02    6.88
   1  13 -12   16.33    7.60
   1  13 -12   24.17    6.21
   1 -13 -12   20.53    6.85
   1 -13 -12   32.68    9.44
   1 -13 -12   30.60   14.47
   1  13 -11   49.78    4.78
   1 -13 -11   83.97   17.33
   1  13 -11   59.59   11.14
   1  13 -11   59.40    6.61
   1  13 -11   45.54    8.89
   1  13 -11   72.80    9.59
   1 -13 -11   71.61   12.68
   1 -13 -11   50.46   10.27
   1 -13 -10   40.78   10.84
   1  13 -10   40.49    4.28
   1  13 -10   52.49    7.01
   1  13 -10   48.30    7.50
   1  13 -10   38.20    8.31
   1 -13 -10   52.54    9.94
   1 -13 -10   52.53    9.98
   1 -13  -9   24.78    8.65
   1  13  -9   24.41    4.40
   1  13  -9   23.05    3.36
   1  13  -9   33.73    8.58
   1  13  -9   28.15    7.25
   1  13  -9   29.67    5.59
   1 -13  -9   31.46    7.20
   1 -13  -9   21.30    7.00
   1 -13  -8   27.49    8.78
   1  13  -8   28.26    6.67
   1  13  -8   37.12    4.50
   1  13  -8   36.91    5.55
  -1  13   8   29.62    4.33
  -1  13   8   35.52    4.63
   1  13  -8   31.09    7.50
  -1 -13   8   33.41    5.64
   1 -13  -8   37.67    7.51
   1 -13  -8   28.46    7.22
   1  13  -7   16.32    4.60
   1 -13  -7    4.79    2.81
   1  13  -7   12.76    3.75
   1  13  -7   16.32    5.22
  -1  13   7   12.98    3.97
  -1 -13   7   12.40    3.05
   1 -13  -7   13.14    5.15
   1 -13  -7    5.46    3.76
  -1 -13   7   18.76    5.06
   1  13  -6  484.30   20.61
   1 -13  -6  500.79   29.93
   1  13  -6  493.21   29.11
  -1  13   6  464.08   24.39
  -1  13   6  488.71   27.87
  -1 -13   6  494.67   24.45
   1 -13  -6  439.86   23.57
   1  13  -6  478.82   23.46
  -1 -13   6  459.76   22.61
  -1 -13   6  470.37   17.83
   1  13  -6  457.60   21.99
  -1  13   6  391.39   25.44
   1 -13  -6  427.62   27.48
   1 -13  -5  206.70   18.41
   1  13  -5  194.56   17.81
   1  13  -5  213.44   13.30
   1  13  -5  199.38   13.61
  -1  13   5  174.93   17.51
  -1  13   5  232.61   16.90
   1 -13  -5  215.13   17.50
  -1  13   5  216.06   19.90
  -1 -13   5  214.97   15.04
  -1  13   5  213.27   17.25
   1  13  -5  250.09   15.72
   1 -13  -5  220.25   15.70
   1 -13  -5  227.68   19.58
  -1  13   5  206.03   17.99
  -1 -13   5  247.04   17.19
  -1 -13   5  225.13   12.39
   1  13  -4    3.07    0.87
  -1  13   4    8.23    3.90
   1 -13  -4    8.81    4.07
   1  13  -4    4.70    3.60
   1 -13  -4    5.00    2.85
  -1  13   4    5.77    3.13
  -1  13   4    6.38    3.45
   1 -13  -4    4.07    2.15
   1  13  -4    7.25    2.55
  -1  13   4    3.93    3.78
  -1 -13   4    3.81    1.95
  -1 -13   4    7.70    2.59
   1 -13  -4    3.72    3.08
  -1  13   4    1.85    2.72
   1 -13  -3  434.16   24.34
  -1  13   3  467.41   28.31
   1  13  -3  445.83   27.60
   1  13  -3  467.71   20.56
  -1 -13   3  457.24   23.86
   1 -13  -3  433.77   33.08
  -1  13   3  455.75   25.99
   1 -13  -3  506.44   25.86
  -1  13   3  487.33   24.92
   1 -13  -3  494.47   22.99
  -1  13   3  464.39   25.27
  -1 -13   3  505.45   23.94
   1  13  -3  508.60   22.18
  -1 -13   3  481.92   24.43
   1 -13  -3  499.51   28.50
  -1  13   3  478.63   25.96
  -1 -13   3  451.06   21.37
  -1  13   2   -1.29    1.09
   1 -13  -2    4.65    4.18
   1  13  -2    1.52    1.10
  -1 -13   2   -0.38    2.34
  -1 -13   2    3.67    2.99
   1 -13  -2    1.77    1.05
   1  13  -2    2.30    2.80
  -1  13   2    3.10    3.26
   1 -13  -2    3.39    2.48
  -1  13   2    0.57    1.18
   1 -13  -2    4.24    2.24
  -1  13   2    1.42    1.10
   1  13  -2    2.96    1.12
  -1 -13   2    1.31    1.74
   1 -13  -2   -3.33    3.63
  -1  13   2    2.42    2.50
  -1 -13   2    3.22    2.80
  -1 -13   1 2192.96   62.47
   1 -13  -1 2212.13   54.22
   1  13  -1 2249.26   53.65
  -1  13   1 2063.52   67.54
   1  13  -1 2210.63   66.59
  -1  13   1 2208.66   59.30
  -1 -13   1 2248.30   57.77
   1 -13  -1 1949.72   52.17
   1  13  -1 2127.39   52.57
  -1 -13   1 2262.12   60.76
   1 -13  -1 2120.01   75.64
  -1  13   1 2463.83   65.40
  -1 -13   1 2520.94   67.53
   1 -13   0   49.21   11.11
  -1  13   0   40.48    5.77
   1  13   0   40.44    6.54
   1 -13   0   41.85    5.83
   1  13   0   42.33    8.74
  -1  13   0   43.51    7.31
  -1 -13   0   45.53    7.35
   1 -13   0   47.10    6.82
  -1  13   0   31.37    6.58
   1  13   0   51.18    6.96
   1 -13   0   50.83    9.18
  -1 -13   0   48.63    8.89
   1 -13   1  682.84   23.35
  -1  13  -1  672.79   37.47
  -1 -13  -1  619.05   34.56
  -1 -13  -1  662.42   33.40
   1  13   1  625.14   27.33
   1  13   1  662.53   33.39
  -1  13  -1  653.56   29.09
  -1 -13  -1  753.96   31.48
   1 -13   1  578.80   30.77
   1 -13   1  676.23   26.64
   1 -13   1  668.94   38.99
  -1  13  -1  678.93   31.79
   1  13   2  114.10   11.66
  -1 -13  -2  135.44   15.30
   1 -13   2  116.98    8.28
  -1 -13  -2  112.45   13.51
   1  13   2  123.28   13.99
   1  13   2  124.52   12.14
  -1  13  -2  133.92   12.57
  -1 -13  -2  122.47   12.67
   1 -13   2  118.56   10.49
   1  13   2  108.52   10.76
  -1  13  -2  134.62   13.78
   1 -13   2  114.69   15.43
  -1 -13  -2  122.01   13.04
   1 -13   2  115.77   13.15
  -1 -13  -3  104.86   13.40
   1  13   3   79.21   10.19
  -1  13  -3   74.54   12.33
   1  13   3   88.67   10.21
   1  13   3   93.77   12.35
  -1  13  -3   78.21    9.82
  -1 -13  -3   91.20   12.98
  -1 -13  -3   85.35   11.22
   1  13   3   92.00    9.58
   1 -13   3   97.81    9.40
   1 -13   3   91.12   13.22
   1 -13   3   87.99   11.45
  -1  13  -3   89.61   11.34
  -1 -13  -3   73.56   10.58
   1  13   4  609.37   29.57
  -1 -13  -4  569.88   33.74
  -1 -13  -4  591.30   34.24
   1  13   4  554.29   30.95
   1  13   4  555.90   26.67
  -1  13  -4  592.51   27.33
   1 -13   4  586.15   30.78
  -1 -13  -4  547.79   28.99
   1  13   4  558.63   25.61
  -1  13  -4  538.79   34.34
  -1  13  -4  547.69   28.49
   1 -13   4  557.86   33.07
  -1 -13  -4  624.52   31.71
   1  13   5   21.00    5.61
  -1 -13  -5   13.75    5.73
  -1  13  -5   20.25    6.95
  -1  13  -5   25.60    5.45
   1  13   5   11.23    3.61
  -1 -13  -5   15.35    7.03
   1  13   5   21.79    5.88
  -1 -13  -5   20.65    6.02
  -1 -13  -5   25.54    7.10
  -1  13  -5   26.35    6.64
   1 -13   5   13.95    4.27
  -1  13  -6   64.33   12.94
   1  13   6   71.18   11.28
  -1 -13  -6   49.29   10.71
  -1  13  -6   65.79    9.30
   1  13   6   68.66   10.73
   1  13   6   65.20    8.76
   1  13   6   71.51    9.29
  -1 -13  -6   74.57   11.51
   1 -13   6   80.72    8.31
  -1  13  -6   74.86    9.79
  -1 -13  -6   75.93   12.04
   1 -13   6   52.26   10.57
   1 -13   6   76.22   10.74
  -1  13  -7  130.25   19.01
   1  13   7  155.28   12.56
  -1 -13  -7  143.27   19.11
  -1  13  -7  163.75   14.82
   1 -13   7  133.41   10.69
  -1 -13  -7  154.35   17.20
  -1  13  -7  128.65   12.81
   1 -13   7  138.28   16.32
  -1 -13  -8   71.81   14.21
  -1  13  -8   77.21   14.14
  -1 -13  -8   70.12   13.99
  -1  13  -8   67.22    9.79
   1  13   8   64.66    6.84
   1  13   8   75.46    8.80
  -1 -13  -8   69.95   12.56
  -1 -13  -8   56.77   12.38
   1 -13   8   62.44   11.27
  -1 -13  -8   72.49   15.20
  -1  13  -8   56.26    8.14
  -1  13  -9  104.10   19.73
  -1 -13  -9   97.76   16.87
  -1  13  -9   73.80   10.92
  -1 -13  -9   84.21   14.03
   1 -13   9   66.61    6.69
  -1 -13  -9   51.66   11.71
  -1 -13  -9   92.69   18.66
  -1  13  -9   84.63    9.30
   1 -13   9   56.83   11.22
  -1 -13 -10   -7.47    5.63
  -1  13 -10   19.36   11.32
  -1  13 -10    7.92    5.03
  -1 -13 -10    5.07    3.47
  -1  13 -10    4.43    2.49
  -1 -13 -10    5.01    4.98
  -1 -13 -10    3.44    5.07
  -1  13 -11    7.68   11.63
  -1 -13 -11    2.06    4.32
  -1 -13 -11   -2.65    6.71
  -1 -13 -11   17.29    8.57
  -1  13 -12   76.45   20.49
  -1 -13 -12   21.92    9.70
  -1  13 -13    2.83   11.05
   1  14 -12    1.56    4.94
   1 -14 -12    4.03    6.26
   1  14 -12   -1.72    4.03
   1 -14 -12   -3.71    5.48
   1 -14 -12    1.94    5.68
   1 -14 -12    9.45    6.49
   1  14 -11   86.35   12.66
   1  14 -11   98.37   11.44
   1  14 -11   92.49   14.02
   1 -14 -11   76.79   14.29
   1 -14 -10   16.41    8.83
   1  14 -10    9.75    4.32
   1  14 -10    5.79    3.44
   1  14 -10   14.71    4.90
   1 -14 -10   13.66    5.49
   1 -14 -10    8.87    5.11
   1 -14  -9   36.95   10.69
   1  14  -9   44.90    8.11
   1  14  -9   51.51    5.15
   1  14  -9   39.04    3.44
   1  14  -9   44.76    8.94
   1  14  -9   58.14    8.63
   1 -14  -9   42.32    9.22
  -1 -14   9   46.02    4.92
   1 -14  -9   36.02    9.05
   1  14  -8   23.51    4.09
   1  14  -8   27.45    6.47
   1  14  -8   24.38    3.28
   1 -14  -8   29.04    7.55
  -1  14   8   25.83    5.41
  -1  14   8   17.88    3.62
   1  14  -8   28.05    5.62
   1  14  -8   20.30    6.68
  -1 -14   8   30.19    5.43
   1 -14  -8   25.15    6.23
   1 -14  -8   38.22    8.99
   1  14  -7   40.34    5.45
   1  14  -7   44.74    7.46
  -1  14   7   33.57    6.24
   1  14  -7   32.41    8.54
  -1 -14   7   34.37    6.31
   1 -14  -7   33.96    7.55
   1 -14  -6   34.13    8.06
   1  14  -6   30.30    4.76
   1  14  -6   37.48    6.17
  -1  14   6   36.59    7.93
  -1  14   6   19.65    5.04
   1  14  -6   32.79    8.24
   1 -14  -6   27.56    6.44
   1  14  -6   37.04    6.48
  -1 -14   6   25.39    5.59
  -1  14   6   33.55    7.01
   1 -14  -6   28.56    7.85
  -1 -14   6   22.80    3.82
  -1 -14   6   32.51    5.80
   1  14  -5    6.11    2.31
   1 -14  -5    8.50    4.78
  -1  14   5   10.04    3.84
   1  14  -5    0.06    1.44
  -1  14   5    7.36    4.48
   1 -14  -5    0.73    1.68
  -1 -14   5    5.07    3.09
   1  14  -5    6.71    3.35
  -1 -14   5    6.56    4.26
   1 -14  -5   -0.26    2.29
  -1 -14   5    3.85    1.87
  -1  14   5    7.30    3.56
  -1  14   4 1916.91   62.10
  -1  14   4 1519.38   55.76
   1 -14  -4 1775.52   56.51
   1  14  -4 1796.12   44.62
   1  14  -4 1837.46   61.65
   1 -14  -4 1725.69   73.45
  -1  14   4 1898.70   55.35
  -1  14   4 1653.39   54.29
   1  14  -4 1940.74   50.17
   1 -14  -4 1699.80   50.37
  -1 -14   4 1816.86   46.54
   1 -14  -4 1838.26   61.33
  -1 -14   4 1857.82   54.50
  -1  14   4 1826.36   56.79
  -1  14   3  555.55   29.36
   1 -14  -3  487.86   37.22
   1  14  -3  577.29   32.39
  -1 -14   3  516.49   26.68
   1 -14  -3  590.33   28.77
   1  14  -3  589.07   23.36
  -1  14   3  599.80   33.71
  -1  14   3  557.55   28.08
   1  14  -3  679.90   26.74
  -1 -14   3  617.34   27.51
   1 -14  -3  487.33   24.14
  -1  14   3  613.15   29.94
  -1 -14   3  640.25   29.65
  -1  14   3  509.28   28.67
   1 -14  -3  599.74   32.72
  -1 -14   3  557.19   25.56
   1 -14  -2  118.57   16.87
  -1  14   2  107.64   11.84
   1 -14  -2  107.03   11.34
   1  14  -2  112.51    9.94
   1  14  -2  117.13   14.12
  -1 -14   2  105.90   12.39
  -1  14   2  110.81   11.97
  -1  14   2  117.91   14.88
  -1 -14   2  113.13   11.51
   1 -14  -2  104.96   10.73
   1  14  -2  129.46   11.43
  -1  14   2  128.85   13.32
   1 -14  -2   99.07   12.69
  -1  14   2  121.90   14.19
  -1 -14   2  142.04   13.55
  -1 -14   2  115.28   12.93
  -1  14   1 2579.30   65.39
   1  14  -1 2740.67   63.86
  -1  14   1 2818.44   83.58
  -1 -14   1 2930.14   76.60
   1  14  -1 3088.41   82.50
  -1  14   1 2781.38   71.18
   1 -14  -1 2924.40   66.61
  -1 -14   1 2959.16   70.69
  -1  14   1 2498.29   69.82
   1  14  -1 3035.19   66.32
   1 -14  -1 2869.94   92.30
  -1 -14   1 3168.15   81.79
   1 -14  -1 2920.30   79.13
  -1  14   1 2966.47   76.02
  -1 -14   1 3205.87   76.27
   1 -14   0   28.32    8.10
   1 -14   0   18.80    4.40
  -1  14   0   17.34    3.94
   1  14   0   18.54    4.67
  -1 -14   0   21.58    6.25
  -1  14   0   24.65    6.78
  -1  14   0   26.22    6.21
   1  14   0   17.25    6.41
  -1  14   0   12.19    4.04
   1  14   0   19.77    4.53
   1 -14   0   22.86    4.65
  -1 -14   0   12.96    4.41
  -1  14   0   18.74    6.15
  -1 -14   0   23.18    6.18
   1 -14   0   26.13    6.99
  -1 -14  -1  551.06   33.73
   1  14   1  522.95   25.72
  -1 -14  -1  562.41   31.94
   1 -14   1  610.88   22.81
   1  14   1  509.57   30.36
  -1  14  -1  554.15   27.41
   1  14   1  564.43   27.51
   1  14   1  585.59   25.63
   1 -14   1  468.16   22.92
   1 -14   1  514.48   29.61
  -1 -14  -1  604.12   28.79
  -1  14  -1  585.60   30.23
   1 -14   1  520.65   35.98
  -1 -14  -1  613.76   31.24
   1 -14   2  424.84   17.66
   1  14   2  442.25   23.01
  -1 -14  -2  413.64   28.36
  -1 -14  -2  396.16   26.75
   1  14   2  404.55   26.74
   1  14   2  423.01   23.94
  -1  14  -2  398.70   23.21
  -1 -14  -2  400.74   24.41
   1  14   2  427.44   22.17
   1 -14   2  413.13   26.30
   1 -14   2  364.99   19.90
  -1  14  -2  441.62   25.86
  -1  14  -2  405.40   29.69
   1 -14   2  404.99   30.60
  -1 -14  -3   74.84   11.96
  -1  14  -3   63.42   11.46
   1  14   3   42.46    8.17
   1 -14   3   67.52    4.27
   1  14   3   64.36   10.48
  -1 -14  -3   73.26   12.32
  -1  14  -3   56.40    8.51
   1  14   3   65.31    9.49
   1  14   3   58.36    7.93
   1 -14   3   66.82    7.99
  -1 -14  -3   69.71   10.10
   1 -14   3   70.61   10.77
   1 -14   3   72.96   11.69
  -1 -14  -3   53.67    9.39
  -1  14  -3   65.39    9.95
  -1  14  -4    2.13    3.29
  -1 -14  -4   -0.95    1.69
   1  14   4   -0.27    1.75
   1  14   4    4.57    3.89
  -1  14  -4    0.19    1.33
  -1 -14  -4    4.84    2.90
   1  14   4    3.74    2.01
   1 -14   4    2.72    2.64
   1  14   4    1.56    1.40
  -1 -14  -4    1.39    1.84
  -1  14  -4    3.06    3.06
   1 -14   4   -5.77    5.39
   1  14   5  506.96   30.14
  -1 -14  -5  510.03   35.39
   1  14   5  585.17   32.75
  -1  14  -5  530.10   27.43
   1  14   5  585.10   27.40
   1  14   5  543.70   26.89
   1 -14   5  548.66   31.21
  -1 -14  -5  529.55   31.05
  -1  14  -5  536.18   28.19
  -1 -14  -5  554.05   31.80
   1 -14   5  515.63   32.44
  -1  14  -5  528.67   36.33
  -1 -14  -6   81.77   14.23
  -1  14  -6   80.28   14.81
   1  14   6   79.93   10.17
  -1 -14  -6   82.64   14.31
  -1  14  -6   90.32   11.14
   1  14   6   96.44   13.11
   1 -14   6   85.55    9.01
  -1 -14  -6   78.87   12.50
  -1 -14  -6   66.13   11.35
   1 -14   6   84.85   12.85
  -1  14  -6   97.83   11.58
  -1 -14  -7  114.14   17.73
  -1  14  -7  148.15   19.74
  -1  14  -7  119.97   13.09
   1  14   7  121.34   14.44
  -1 -14  -7  129.95   18.72
   1  14   7  130.20   11.99
  -1 -14  -7  141.52   17.23
   1 -14   7  120.78   10.53
   1 -14   7  134.70   16.00
  -1 -14  -7  118.51   16.25
  -1  14  -7  133.03   13.16
  -1 -14  -8   31.56    9.51
  -1  14  -8   29.22    9.66
  -1  14  -8   31.95    7.21
   1  14   8   31.80    6.12
  -1 -14  -8   29.71    8.52
   1 -14   8   33.12    8.90
  -1 -14  -8   41.34   10.11
  -1  14  -8   36.48    6.68
  -1 -14  -8   54.89   13.14
  -1  14  -9   15.98    8.50
  -1 -14  -9    0.58    4.80
  -1  14  -9   10.66    5.79
   1 -14   9   -1.23    2.35
  -1 -14  -9    1.08    2.79
  -1 -14  -9    8.85    6.11
   1 -14   9    8.31    5.74
  -1 -14  -9    4.80    5.55
  -1  14  -9    7.19    2.59
  -1 -14 -10    2.44    4.59
  -1  14 -10    6.38    7.27
  -1 -14 -10    6.01    8.18
  -1 -14 -10   -3.51    5.79
  -1 -14 -10   -3.55    8.31
  -1  14 -10    5.43    2.19
  -1 -14 -11   12.62    7.84
  -1  14 -11   14.59    6.56
  -1 -14 -11   18.23    7.38
  -1 -14 -11   13.06    9.30
  -1 -14 -11   16.44    7.88
  -1  14 -12    7.91    9.24
  -1  14 -13   39.26   15.48
   1  15 -12   44.81    9.94
   1 -15 -11   49.79   14.31
   1  15 -11   42.03    9.65
   1 -15 -11   71.07   13.56
   1 -15 -11   35.70    9.08
   1  15 -10   69.27   10.90
   1 -15 -10   84.99   16.94
   1  15 -10   82.12   10.88
   1  15 -10   63.77   11.75
   1 -15 -10   78.40   13.32
   1 -15 -10   94.28   15.12
   1 -15  -9    5.58    4.81
   1  15  -9    6.02    2.68
   1  15  -9   -0.64    2.59
   1  15  -9    4.31    3.84
  -1 -15   9   -0.23    2.26
   1 -15  -9    1.46    3.40
   1 -15  -9   -3.66    3.18
   1 -15  -8   21.76    7.95
   1  15  -8   23.26    5.33
   1  15  -8   21.84    2.53
   1  15  -8   26.28    3.11
  -1  15   8   25.26    6.24
   1  15  -8   16.75    6.21
   1  15  -8   28.72    5.87
   1 -15  -8   11.68    4.71
  -1 -15   8   24.19    5.06
   1 -15  -8   28.03    8.20
   1 -15  -7   91.58   14.34
   1  15  -7   97.22   10.32
   1  15  -7   93.55    6.90
  -1  15   7  101.03   12.95
  -1  15   7   96.38   11.23
   1  15  -7   82.34   12.47
  -1 -15   7   98.89   11.09
   1 -15  -7  101.69   12.91
   1 -15  -7   87.68   13.05
   1  15  -6   39.66    5.15
   1 -15  -6   43.80    9.80
   1  15  -6   34.96    9.37
  -1  15   6   37.04    7.00
  -1  15   6   34.95    7.87
   1  15  -6   59.39    8.88
  -1 -15   6   40.32    7.19
   1 -15  -6   37.43    7.34
   1 -15  -6   49.84   10.20
  -1  15   6   48.44    9.18
  -1 -15   6   41.79    5.16
   1  15  -5    2.88    1.18
  -1  15   5   -2.17    2.93
   1 -15  -5    0.51    2.32
  -1  15   5   10.61    5.02
   1  15  -5    0.85    3.94
  -1  15   5    6.59    3.38
  -1  15   5    4.45    3.50
   1 -15  -5    1.77    1.44
   1 -15  -5    5.51    4.14
  -1 -15   5    6.59    4.09
  -1 -15   5    4.50    2.08
  -1  15   5    1.35    2.83
   1  15  -4    0.93    0.96
  -1  15   4   -1.13    1.77
   1 -15  -4    0.75    2.48
  -1  15   4    2.69    2.84
  -1  15   4    7.46    3.36
   1  15  -4    7.82    5.08
   1 -15  -4    1.92    2.48
  -1  15   4    1.64    1.95
  -1 -15   4    2.57    2.68
   1  15  -4    3.98    1.42
  -1 -15   4    2.64    2.58
   1 -15  -4    5.91    2.94
  -1  15   4    3.67    3.52
   1  15  -3  308.04   24.58
   1 -15  -3  301.48   21.21
   1  15  -3  332.83   17.18
   1 -15  -3  320.12   29.51
  -1 -15   3  272.82   19.80
  -1  15   3  273.40   20.89
  -1  15   3  278.15   24.04
  -1  15   3  321.50   21.66
   1 -15  -3  310.53   19.61
  -1  15   3  306.16   21.67
  -1 -15   3  323.63   20.29
   1  15  -3  369.26   20.26
   1 -15  -3  262.05   22.52
  -1  15   3  304.00   22.36
  -1 -15   3  283.41   20.68
  -1 -15   3  315.01   19.87
  -1  15   2  253.82   18.98
  -1 -15   2  295.22   21.63
  -1  15   2  291.11   24.74
   1 -15  -2  311.70   20.01
   1  15  -2  326.69   24.72
  -1  15   2  300.02   21.04
   1 -15  -2  290.57   18.25
  -1  15   2  287.56   21.28
  -1 -15   2  300.05   19.75
   1  15  -2  311.93   18.60
  -1  15   2  301.27   22.00
   1 -15  -2  292.43   28.57
   1 -15  -2  281.02   22.42
  -1 -15   2  262.41   19.84
  -1 -15   2  351.65   23.49
   1  15  -1   93.82   10.26
  -1  15   1   86.05   10.37
  -1 -15   1  113.94   15.12
   1 -15  -1  111.28   16.84
   1 -15  -1   98.23   10.90
  -1  15   1  128.58   13.93
   1  15  -1   85.69   13.20
  -1  15   1  125.11   15.52
  -1  15   1   90.73   11.81
   1 -15  -1  125.52   12.02
   1  15  -1  108.27   11.35
  -1 -15   1  123.11   12.67
  -1  15   1  101.90   13.25
   1 -15  -1  101.06   13.42
  -1 -15   1   90.83   12.93
  -1 -15   0   10.61    4.33
   1 -15   0   13.07    3.99
   1 -15   0    5.23    4.32
  -1 -15   0    8.37    3.39
   1  15   0   14.49    4.38
  -1  15   0    9.50    4.18
   1  15   0   16.19    6.13
   1  15   0   11.16    4.63
  -1  15   0   19.72    7.19
   1 -15   0    7.88    3.11
  -1 -15   0   11.79    3.95
  -1 -15   0   18.42    5.63
   1 -15   0    4.14    3.48
  -1  15   0   10.51    4.89
   1  15   1 1133.26   38.62
  -1 -15  -1 1113.51   46.83
   1 -15   1 1129.36   35.03
   1  15   1 1001.36   45.35
  -1  15  -1 1071.36   41.10
   1  15   1 1079.69   40.92
   1 -15   1 1013.16   44.56
  -1 -15  -1 1169.83   42.64
   1 -15   1 1029.70   36.46
   1  15   1 1178.90   38.63
  -1  15  -1 1134.18   44.82
   1 -15   1 1104.53   55.17
  -1 -15  -1 1230.97   46.28
   1 -15   2   17.79    4.15
  -1  15  -2   16.13    5.94
   1  15   2   17.69    5.38
  -1 -15  -2   24.87    6.55
   1  15   2   22.04    6.47
  -1 -15  -2   23.03    7.19
   1  15   2   22.69    5.80
  -1  15  -2   19.89    5.38
  -1 -15  -2   26.83    7.33
   1 -15   2   22.48    5.19
   1  15   2   23.85    5.90
   1 -15   2   24.78    7.82
   1 -15   2   17.33    4.36
  -1 -15  -2   24.79    6.51
  -1  15  -2   17.65    5.66
   1 -15   3  253.87   10.13
   1  15   3  211.81   18.26
  -1 -15  -3  254.73   23.72
  -1 -15  -3  233.18   21.41
   1  15   3  247.23   18.58
   1  15   3  246.64   21.65
  -1  15  -3  238.37   18.34
   1 -15   3  258.06   16.62
   1 -15   3  242.39   20.91
  -1 -15  -3  276.14   20.88
   1  15   3  238.91   17.16
  -1  15  -3  254.22   24.03
   1 -15   3  252.98   23.89
  -1  15  -3  275.68   20.74
  -1 -15  -3  286.55   22.04
  -1  15  -4   94.66   14.58
   1  15   4   87.42   11.94
  -1 -15  -4   84.41   13.93
  -1  15  -4  106.13   12.63
   1  15   4   85.49   10.90
   1  15   4   88.71   13.08
   1  15   4  102.88   11.26
   1 -15   4   97.12   10.04
  -1 -15  -4   81.46   12.02
  -1  15  -4  109.15   12.61
  -1 -15  -4   99.88   14.06
   1 -15   4   93.85   14.42
   1 -15   4   89.59   12.84
  -1 -15  -5    8.63    5.52
   1  15   5    8.86    5.58
  -1  15  -5    8.01    5.40
   1  15   5    7.01    2.77
   1  15   5    7.43    3.76
  -1  15  -5    2.47    1.96
  -1 -15  -5    1.24    3.71
  -1 -15  -5    4.85    3.60
   1  15   5    6.28    3.21
   1 -15   5    1.83    3.13
  -1 -15  -5    7.97    3.27
   1 -15   5    9.13    2.60
  -1  15  -5    7.72    3.84
  -1  15  -6   56.93   12.40
   1  15   6   66.67   11.43
  -1  15  -6   66.76   10.10
   1  15   6   73.04    9.67
  -1 -15  -6   67.52   13.48
   1 -15   6   78.56    8.75
  -1 -15  -6   72.54   12.32
  -1 -15  -6   75.06   13.23
   1 -15   6   87.40   13.62
  -1  15  -7  100.45   16.85
  -1 -15  -7   92.75   16.58
   1  15   7   90.89   13.62
   1  15   7   98.67   11.17
  -1  15  -7  105.06   12.78
   1 -15   7   89.24    9.98
  -1 -15  -7  117.40   16.89
  -1  15  -7  101.93   12.00
  -1 -15  -7  111.53   15.76
   1 -15   7   97.71   14.36
  -1 -15  -8   58.66   14.40
  -1  15  -8   95.88   16.72
   1  15   8   72.22    8.95
  -1 -15  -8   87.38   14.98
   1 -15   8   74.52    8.66
  -1 -15  -8   67.16   15.44
   1 -15   8   53.55   10.87
  -1 -15  -8   61.56   12.35
  -1  15  -8   64.62    9.24
  -1  15  -9   31.55   11.11
  -1 -15  -9   34.12   11.85
   1  15   9   14.19    2.62
   1  15   9   16.34    2.48
  -1  15  -9   27.03    8.25
  -1 -15  -9   42.83    9.79
   1 -15   9   31.38    5.34
   1 -15   9   33.23    9.12
  -1  15  -9   20.43    5.09
  -1 -15  -9   14.45    5.40
  -1 -15  -9   36.03   11.56
  -1  15 -10    7.19    4.31
  -1 -15 -10    4.72    5.44
  -1  15 -10    5.61    3.05
  -1 -15 -10   -0.39    4.09
  -1  15 -11   20.41    9.77
  -1 -15 -11    3.43    4.71
  -1 -15 -11   26.67    8.16
  -1 -15 -11    5.91    7.70
  -1  15 -12   -1.41    9.39
   1  16 -12   -3.56    6.90
   1 -16 -11   11.67    9.41
   1  16 -11    2.83    4.25
   1  16 -11    5.96    5.03
   1 -16 -11    6.14    5.57
   1 -16 -11   16.59    8.09
   1  16 -10   67.86    9.80
   1 -16 -10   60.34   14.24
   1  16 -10   67.29   12.33
   1 -16 -10   68.13   12.80
   1 -16 -10   76.07   13.99
   1  16  -9   23.18    5.63
   1 -16  -9   19.32    8.51
   1  16  -9   22.93    8.37
  -1  16   9   25.91    3.43
  -1  16   9   15.06    2.78
   1 -16  -9   38.37    8.76
  -1 -16   9   35.05    6.22
   1 -16  -9   27.14    8.41
   1 -16  -8   45.84   11.34
   1  16  -8   33.84    6.13
  -1  16   8   38.53    7.20
  -1  16   8   48.10    9.02
   1  16  -8   59.43    9.19
   1  16  -8   44.23    9.77
   1 -16  -8   43.94    8.79
   1 -16  -8   54.07   11.41
   1  16  -7   22.25    2.99
   1 -16  -7   15.24    5.16
  -1  16   7   15.95    5.90
   1  16  -7   30.78    8.14
  -1  16   7   28.13    7.18
   1  16  -7   26.79    5.97
  -1 -16   7   18.52    5.66
   1 -16  -7   20.49    6.48
   1 -16  -7   25.38    7.87
   1  16  -6   38.43    4.64
   1 -16  -6   34.21    8.86
  -1  16   6   45.02    8.26
   1  16  -6   47.19    7.95
   1  16  -6   34.18    9.29
  -1  16   6   56.73   10.50
  -1 -16   6   38.98    7.50
   1 -16  -6   47.77    8.78
   1  16  -6   45.19    7.76
  -1 -16   6   39.86    5.56
   1 -16  -6   25.29    6.95
  -1  16   6   28.72    6.81
   1  16  -5   59.49    6.63
   1 -16  -5   43.70    9.11
   1 -16  -5   64.63   14.54
  -1  16   5   42.59    9.46
  -1  16   5   61.37   10.80
  -1  16   5   61.55    9.52
   1  16  -5   58.71   11.37
   1 -16  -5   52.54    8.64
   1  16  -5   72.59    9.84
  -1  16   5   56.50   10.03
   1 -16  -5   53.82   10.61
  -1 -16   5   46.55    8.85
  -1 -16   5   49.43    6.58
  -1  16   5   69.82   11.30
   1 -16  -4    0.34    4.03
   1  16  -4    0.85    2.17
   1 -16  -4    1.12    1.87
  -1  16   4   -0.30    2.07
  -1  16   4    2.40    2.12
   1  16  -4   -0.98    1.95
   1  16  -4    1.81    2.41
   1 -16  -4    2.03    2.71
  -1 -16   4    0.72    2.17
  -1  16   4    0.06    2.86
  -1 -16   4    2.34    2.50
   1 -16  -4    1.34    2.71
  -1 -16   4    2.15    2.84
   1  16  -3  147.07   17.40
   1  16  -3  134.22   10.99
   1 -16  -3  132.17   14.56
  -1  16   3  132.38   14.50
  -1 -16   3  129.04   13.96
   1 -16  -3  100.80   18.21
  -1  16   3  132.14   14.22
  -1  16   3  124.63   16.77
  -1  16   3  122.06   14.42
  -1 -16   3  147.82   14.45
   1 -16  -3  133.91   13.05
   1  16  -3  128.93   12.41
  -1 -16   3  111.91   12.41
  -1  16   3  138.51   15.43
   1 -16  -2   13.66    6.92
   1 -16  -2   13.63    4.56
   1  16  -2   12.90    3.56
  -1  16   2    8.35    3.55
  -1 -16   2   15.20    4.78
   1  16  -2   10.50    5.07
  -1  16   2    8.43    5.43
  -1  16   2   20.12    5.38
   1  16  -2   19.69    4.76
   1 -16  -2   11.46    4.18
  -1  16   2   17.24    5.59
  -1 -16   2   22.60    5.56
   1 -16  -2    6.98    3.49
  -1 -16   2   11.49    5.09
  -1 -16   1  628.18   34.11
  -1  16   1  613.69   28.55
   1  16  -1  661.45   37.14
   1  16  -1  630.55   26.97
   1 -16  -1  616.25   28.84
  -1  16   1  607.22   38.15
   1  16  -1  602.00   30.03
  -1  16   1  572.08   30.04
  -1 -16   1  579.79   29.38
  -1  16   1  632.05   32.38
   1 -16  -1  615.35   27.97
   1  16  -1  620.42   28.11
  -1 -16   1  595.75   31.98
   1 -16  -1  617.21   34.42
  -1  16   1  624.56   33.21
   1 -16  -1  636.97   43.05
  -1 -16   0   16.63    5.96
   1 -16   0   10.13    3.87
  -1 -16   0   13.35    5.02
   1 -16   0   15.70    7.35
  -1  16   0   15.47    3.37
   1  16   0   19.59    4.08
  -1  16   0   16.80    6.41
   1  16   0    7.85    4.55
  -1  16   0   14.27    4.75
   1  16   0   19.30    5.86
  -1  16   0    5.60    4.22
   1 -16   0   18.89    4.75
   1  16   0   16.42    4.14
  -1 -16   0   13.67    4.73
   1 -16   0   22.67    6.90
  -1 -16   0   15.22    5.04
  -1  16   0   18.34    6.21
   1  16   1  548.53   26.52
   1 -16   1  574.77   24.96
  -1 -16  -1  612.55   35.16
   1  16   1  607.15   30.51
   1  16   1  518.33   33.04
  -1  16  -1  566.93   30.15
  -1 -16  -1  525.71   29.35
   1 -16   1  585.25   27.21
   1 -16   1  455.39   30.42
   1  16   1  578.13   27.74
  -1 -16  -1  671.51   34.55
   1 -16   1  586.49   40.78
  -1  16  -1  544.54   31.19
  -1 -16  -2   90.76   12.82
  -1  16  -2  117.87   16.85
   1 -16   2   93.50    9.49
   1  16   2  101.06   11.75
   1  16   2  129.55   13.91
  -1  16  -2  119.80   13.52
   1  16   2   92.56   13.58
   1 -16   2   98.20   10.90
   1  16   2   98.52   11.69
  -1 -16  -2   89.00   12.28
   1 -16   2  113.49   14.36
   1 -16   2  104.45   16.24
  -1 -16  -2  105.51   13.38
  -1  16  -2  102.97   13.16
  -1 -16  -3  502.28   35.97
   1 -16   3  566.57   17.75
  -1 -16  -3  540.20   34.41
   1  16   3  545.68   34.05
   1  16   3  540.21   28.90
  -1  16  -3  602.45   30.52
  -1 -16  -3  623.93   32.72
   1 -16   3  562.03   26.27
   1  16   3  544.67   27.68
  -1  16  -3  559.92   37.76
  -1 -16  -3  582.67   33.06
   1 -16   3  578.60   38.47
  -1  16  -3  515.03   30.05
   1  16   4    5.21    3.40
  -1  16  -4    1.25    2.00
  -1 -16  -4   21.15    6.79
   1  16   4    1.79    2.84
   1  16   4    7.82    3.77
  -1 -16  -4   12.14    5.68
  -1  16  -4   11.49    4.27
   1  16   4    7.10    3.77
   1 -16   4   10.01    3.25
  -1 -16  -4    9.47    5.36
   1 -16   4   14.67    6.43
  -1 -16  -4   19.11    6.75
  -1  16  -4   12.42    4.97
   1 -16   4   17.61    6.81
  -1  16  -5    8.28    4.93
  -1 -16  -5   16.18    6.25
   1  16   5    8.54    2.01
   1  16   5    8.90    4.82
  -1 -16  -5   11.64    5.62
  -1  16  -5   14.78    4.52
  -1 -16  -5   15.50    5.67
   1  16   5   16.64    5.31
   1 -16   5   17.04    5.61
  -1  16  -5   17.14    5.78
  -1 -16  -5   19.68    8.03
  -1  16  -6   60.51   11.85
  -1 -16  -6   66.16   13.60
   1  16   6   71.25   12.58
   1  16   6   90.36   11.28
   1 -16   6   65.11    8.96
  -1 -16  -6   75.55   13.47
  -1  16  -6   78.34   11.07
   1 -16   6   65.37   12.71
  -1 -16  -7  108.24   17.63
  -1  16  -7   88.09   15.89
   1  16   7   82.01   10.29
   1  16   7   94.01   14.02
  -1  16  -7   95.50   12.75
   1 -16   7   78.59    9.48
  -1 -16  -7   83.93   14.70
  -1 -16  -7   75.09   14.70
  -1  16  -7   98.56   12.35
   1 -16   7   87.13   13.92
  -1 -16  -8  229.24   28.01
  -1  16  -8  246.22   27.88
   1  16   8  274.66   22.34
   1  16   8  251.63   17.64
  -1  16  -8  242.11   20.76
   1 -16   8  247.55   16.69
  -1 -16  -8  235.88   25.24
  -1 -16  -8  292.10   32.09
  -1  16  -8  226.13   18.44
  -1 -16  -8  255.36   25.48
  -1 -16  -9    2.19    5.36
  -1  16  -9    3.18    4.47
  -1  16  -9   14.73    7.17
   1  16   9    5.50    2.57
   1  16   9    1.55    2.02
   1 -16   9    3.96    3.17
  -1 -16  -9   17.78    6.40
  -1 -16  -9    4.24    5.36
  -1 -16  -9   11.71    5.91
  -1  16  -9    6.02    3.32
   1 -16   9   14.24    7.19
  -1  16 -10   16.18    6.02
  -1 -16 -10    9.92    6.44
  -1 -16 -10    8.17    6.01
  -1 -16 -10   17.55    8.19
  -1  16 -11   37.55   14.88
  -1  16 -12   10.42   13.27
   1  17 -12    7.03    4.76
   1 -17 -11   -5.17    4.90
   1  17 -11   -7.19    5.09
   1 -17 -11    0.10    4.33
   1  17 -10   11.97    5.75
   1  17 -10   12.98    6.39
   1  17 -10   10.74    4.51
   1 -17 -10    9.32    6.64
   1 -17  -9   25.43   10.24
  -1  17   9   33.26    5.27
   1  17  -9   37.25    9.49
  -1  17   9   43.99    6.24
   1  17  -9   38.24    8.44
   1 -17  -9   58.86   11.98
  -1 -17   9   38.30    6.66
   1 -17  -9   41.22   10.80
   1 -17  -8   14.96    7.93
   1  17  -8   21.09    7.88
  -1  17   8   18.06    6.55
   1  17  -8   23.43    6.55
  -1  17   8   21.57    6.02
   1 -17  -8   21.42    7.23
   1 -17  -8   33.26    9.17
   1 -17  -7    7.48    5.04
   1  17  -7   -0.05    1.01
   1  17  -7    6.80    5.63
  -1  17   7    9.18    4.79
  -1  17   7    0.99    2.97
   1 -17  -7    3.53    3.85
  -1 -17   7    2.45    3.67
   1 -17  -7    5.31    4.60
   1 -17  -6    9.36    5.40
   1  17  -6    4.61    1.54
   1  17  -6    8.25    5.62
  -1  17   6   -0.97    4.16
  -1  17   6    3.74    2.34
  -1 -17   6    2.82    2.22
   1  17  -6    2.77    1.83
   1 -17  -6   -3.61    5.66
  -1 -17   6    2.04    1.56
  -1  17   6    0.85    2.05
   1  17  -5   12.24    3.03
   1 -17  -5   14.84    6.43
   1  17  -5    8.36    3.94
  -1  17   5   15.69    6.72
   1  17  -5   11.10    4.55
   1 -17  -5   21.83    6.68
   1 -17  -5    3.41    2.86
  -1 -17   5    5.96    2.68
  -1  17   5   14.36    5.87
  -1  17   4    0.49    3.13
   1  17  -4    2.21    1.06
   1 -17  -4    1.72    3.65
   1 -17  -4   -2.67    5.47
   1  17  -4    6.80    4.66
   1  17  -4   10.71    3.55
   1 -17  -4    6.15    3.26
  -1  17   4   11.07    5.01
  -1 -17   4    4.03    3.91
  -1 -17   4    2.68    2.23
  -1  17   4    0.07    2.31
  -1 -17   4    4.75    3.86
  -1 -17   3   25.75    6.44
  -1  17   3   27.14    6.89
   1 -17  -3   29.37    7.72
   1 -17  -3   24.37    7.96
  -1  17   3   32.16    8.54
   1  17  -3   37.22    8.37
   1 -17  -3   37.48    7.02
  -1  17   3   23.85    6.89
   1  17  -3   28.43    6.31
  -1 -17   3   30.71    6.96
  -1 -17   3   23.51    5.95
   1 -17  -3   25.51    7.57
  -1 -17   3   29.28    6.43
   1 -17  -2  294.54   21.52
  -1  17   2  290.71   25.71
  -1 -17   2  294.88   23.21
   1  17  -2  269.05   16.92
  -1  17   2  261.41   20.90
   1  17  -2  306.34   25.93
  -1  17   2  276.45   21.87
  -1 -17   2  269.94   20.49
   1  17  -2  297.24   19.58
   1 -17  -2  333.92   21.23
  -1  17   2  292.49   23.33
   1 -17  -2  298.60   30.34
  -1 -17   2  316.60   24.42
  -1 -17   2  239.97   21.22
   1 -17  -2  321.24   25.61
   1  17  -1  264.41   17.60
  -1  17   1  305.98   26.79
   1  17  -1  326.63   26.54
  -1  17   1  227.45   17.88
  -1 -17   1  312.33   24.42
   1 -17  -1  297.28   20.52
   1  17  -1  275.19   19.04
  -1 -17   1  302.13   21.75
   1 -17  -1  261.53   18.44
  -1  17   1  292.92   22.65
  -1  17   1  298.59   23.38
   1 -17  -1  306.79   30.76
  -1 -17   1  351.89   24.62
  -1 -17   1  347.92   27.99
   1 -17  -1  272.68   24.29
  -1  17   0 1093.85   54.54
  -1 -17   0 1089.78   49.00
   1  17   0 1065.78   38.01
   1 -17   0 1078.92   39.10
   1  17   0 1238.14   52.99
   1  17   0 1122.40   40.17
   1 -17   0  957.41   45.73
  -1 -17   0 1038.84   45.02
  -1  17   0 1102.21   46.28
   1 -17   0 1069.94   58.91
  -1 -17   0 1124.66   53.60
   1  17   1  158.00   15.32
  -1  17  -1  177.77   21.75
   1 -17   1  162.12   13.96
  -1 -17  -1  161.50   19.52
  -1 -17  -1  169.81   18.90
   1 -17   1  194.03   23.95
   1  17   1  189.86   17.14
   1  17   1  174.09   19.64
  -1 -17  -1  177.17   17.22
   1 -17   1  216.22   16.62
   1  17   1  190.81   16.06
  -1  17  -1  190.73   18.62
  -1 -17  -1  161.72   17.92
   1 -17   1  168.19   18.41
  -1 -17  -2  614.30   37.21
   1  17   2  559.64   29.97
   1 -17   2  675.20   27.20
   1  17   2  671.36   33.62
   1  17   2  633.06   37.74
   1 -17   2  684.77   30.36
  -1 -17  -2  614.03   33.06
   1  17   2  684.84   31.63
  -1 -17  -2  711.13   37.49
  -1  17  -2  569.79   32.62
   1 -17   2  618.58   42.45
   1  17   3   35.68    7.54
  -1 -17  -3   39.80   10.10
  -1  17  -3   38.24   10.15
   1 -17   3   37.14    4.75
   1  17   3   42.73    8.82
  -1  17  -3   38.99    8.84
   1  17   3   29.40    9.16
  -1 -17  -3   39.55    9.83
  -1 -17  -3   26.20    6.93
   1  17   3   30.65    6.90
   1 -17   3   33.81    6.73
  -1  17  -3   46.69    9.28
  -1 -17  -3   48.62   10.54
   1 -17   3   39.30   10.59
   1 -17   3   29.18    8.13
   1  17   4  165.47   17.69
  -1 -17  -4  144.71   19.73
   1  17   4  192.28   20.99
  -1  17  -4  159.87   16.54
   1  17   4  157.03   15.89
   1 -17   4  201.35   15.56
  -1 -17  -4  163.19   18.03
   1  17   4  178.70   16.10
  -1  17  -4  195.36   22.72
  -1  17  -4  186.04   18.11
  -1 -17  -4  173.96   19.45
   1 -17   4  174.35   21.04
  -1  17  -5   60.30   12.78
  -1  17  -5   55.36    9.53
   1  17   5   56.15    9.20
   1  17   5   59.35   11.68
  -1 -17  -5   51.80   10.27
   1 -17   5   58.43   11.51
  -1 -17  -5   57.03   11.61
  -1  17  -6   88.74   15.61
  -1 -17  -6   79.37   15.02
  -1  17  -6  107.28   13.80
   1  17   6   99.80   15.13
   1 -17   6  107.60   11.47
  -1 -17  -6   82.47   14.48
  -1  17  -6   63.66   10.33
  -1 -17  -6   97.38   16.64
   1 -17   6   81.96   13.58
  -1  17  -7  165.01   21.98
  -1 -17  -7  168.85   23.69
   1  17   7  191.33   16.54
   1  17   7  181.87   19.96
  -1  17  -7  168.90   17.28
   1 -17   7  175.91   14.56
  -1 -17  -7  163.66   20.42
  -1 -17  -7  179.70   21.94
   1 -17   7  162.00   19.40
  -1  17  -7  183.68   16.77
  -1  17  -8  154.63   22.68
  -1 -17  -8  156.11   23.91
   1  17   8  184.66   15.55
   1  17   8  173.99   18.87
  -1 -17  -8  190.29   22.92
   1 -17   8  169.70   14.61
  -1 -17  -8  154.66   23.47
  -1  17  -8  177.78   16.46
  -1 -17  -8  167.10   21.06
  -1  17  -9   92.53   18.93
  -1 -17  -9   77.56   16.27
   1  17   9   71.20    8.84
   1 -17   9   72.57    9.07
  -1 -17  -9   67.32   14.58
  -1 -17  -9   46.91   14.89
   1 -17   9   73.20   12.45
  -1 -17  -9   58.00   13.26
  -1  17  -9   67.06   10.44
  -1  17 -10   13.08    8.16
  -1 -17 -10   43.81   11.71
  -1 -17 -10   31.70    8.46
  -1 -17 -10   30.37   13.73
  -1  17 -11   -6.13   11.11
   1  18 -11   -4.75    7.29
   1 -18 -10  -12.53    7.53
   1 -18 -10    4.90    3.59
   1 -18  -9    0.91    4.76
  -1  18   9    1.65    3.32
   1  18  -9   -0.98    3.49
  -1 -18   9    2.33    4.66
   1 -18  -9   -1.36    3.40
   1 -18  -9    7.08    5.87
   1 -18  -8    8.10    4.72
  -1  18   8    8.37    4.96
  -1  18   8   19.55    6.48
   1  18  -8   11.47    6.13
   1  18  -8   15.97    6.46
   1 -18  -8    4.41    2.92
   1 -18  -8   20.98    9.30
   1 -18  -7   68.56   13.83
   1  18  -7   49.44   11.75
  -1  18   7   57.59   11.00
   1  18  -7   54.37   10.16
  -1  18   7   57.72   10.03
   1 -18  -7   33.17    8.42
  -1 -18   7   45.84    9.24
   1 -18  -7   45.99   10.75
   1 -18  -6   83.96   14.91
   1  18  -6   81.76    6.41
  -1  18   6   90.53   12.86
  -1  18   6   96.71   15.58
   1  18  -6   90.73   11.74
   1  18  -6   95.06   15.08
   1  18  -6   79.81   11.46
  -1 -18   6   67.52   10.77
   1 -18  -6   97.46   13.52
  -1 -18   6   79.82    7.92
   1 -18  -6   86.54   13.95
   1  18  -5  368.85   29.54
   1  18  -5  387.34   16.56
   1 -18  -5  315.73   26.77
  -1  18   5  344.56   24.57
  -1  18   5  377.89   29.78
   1  18  -5  347.98   23.98
   1 -18  -5  345.35   24.18
   1  18  -5  405.07   25.51
  -1  18   5  344.55   27.44
  -1 -18   5  334.82   19.56
   1 -18  -4   69.19   12.19
  -1  18   4   88.11   12.93
   1  18  -4   90.54    8.38
   1  18  -4   78.28   13.90
   1  18  -4   76.01   11.41
  -1  18   4   74.55   13.67
  -1  18   4   81.40   12.07
  -1  18   4  103.24   14.79
   1 -18  -4   81.02   11.91
   1  18  -4   65.71   10.71
  -1 -18   4   85.14   11.27
   1 -18  -4   76.12   12.97
  -1  18   4   96.30   14.09
  -1 -18   4   73.04   10.07
   1 -18  -3   48.77    9.03
   1 -18  -3   54.87   12.94
   1  18  -3   56.08    7.02
   1  18  -3   54.06   11.27
   1  18  -3   50.93    9.12
  -1  18   3   44.10   10.59
  -1  18   3   45.94    9.36
   1 -18  -3   48.52    8.62
  -1 -18   3   61.18    9.85
   1  18  -3   65.09    9.54
  -1  18   3   47.23    9.71
   1 -18  -3   54.55   10.05
  -1 -18   3   64.73   11.26
  -1 -18   3   62.71   10.42
  -1  18   2 2108.69   66.08
   1  18  -2 2420.56   81.53
   1  18  -2 2415.87   58.86
  -1  18   2 2320.98   81.14
   1 -18  -2 2279.68   68.93
  -1 -18   2 2361.61   73.37
  -1  18   2 2347.31   71.38
   1  18  -2 2323.13   69.05
  -1  18   2 2368.28   72.74
   1 -18  -2 2367.74   66.28
   1  18  -2 2493.60   66.63
  -1 -18   2 2619.91   71.45
   1 -18  -2 2395.35   80.00
  -1 -18   2 2591.16   79.04
  -1  18   2 2478.55   75.17
  -1 -18   2 2207.08   70.37
   1 -18  -1   41.07   11.86
   1 -18  -1   29.04    6.52
  -1 -18   1   60.01   11.98
  -1  18   1   43.94    8.64
  -1 -18   1   37.03   10.03
   1  18  -1   43.55    6.89
   1  18  -1   37.47    8.55
  -1  18   1   34.72    8.52
  -1  18   1   34.45    8.82
   1  18  -1   38.13   10.37
   1 -18  -1   38.87    7.45
  -1 -18   1   42.90    8.00
  -1  18   1   38.79    8.75
   1 -18  -1   42.77   10.69
  -1 -18   1   29.00    9.15
  -1  18   1   36.65    8.74
   1 -18   0  136.43   21.81
  -1 -18   0  138.75   18.76
   1  18   0  130.90   12.86
   1 -18   0  116.95   12.72
  -1 -18   0  125.56   16.55
  -1  18   0  126.56   15.23
   1  18   0  134.25   18.00
   1  18   0  142.47   15.56
  -1  18   0  122.37   18.14
   1  18   0  115.89   12.89
   1 -18   0  127.04   13.65
  -1 -18   0  106.92   13.58
   1 -18   0  106.07   15.96
  -1 -18   0  114.88   16.09
  -1  18   0  130.70   15.89
  -1 -18  -1    9.13    4.35
   1 -18   1   -3.24    7.39
   1 -18   1    0.09    2.25
  -1 -18  -1    2.81    3.75
   1  18   1    1.30    2.93
   1  18   1    9.72    5.05
  -1  18  -1    6.78    4.34
  -1  18  -1    4.35    4.60
   1  18   1    3.86    3.39
   1 -18   1    4.96    3.13
   1  18   1    7.04    3.85
  -1 -18  -1    7.47    4.82
  -1 -18  -1    0.67    4.25
   1 -18   1    8.54    6.56
  -1  18  -1    1.22    3.48
  -1  18  -2 1389.23   64.38
   1 -18   2 1451.96   43.73
  -1 -18  -2 1361.82   59.10
   1  18   2 1290.58   50.07
   1  18   2 1327.19   58.08
  -1  18  -2 1259.74   50.04
   1 -18   2 1257.26   54.33
   1 -18   2 1407.21   46.78
   1  18   2 1492.17   49.88
  -1 -18  -2 1310.02   51.90
  -1  18  -2 1369.95   53.41
  -1 -18  -2 1319.82   56.74
   1 -18   2 1392.21   66.79
  -1 -18  -3  150.75   19.74
   1  18   3  157.24   16.52
   1 -18   3  154.85   10.20
  -1  18  -3  152.11   20.52
   1  18   3  158.69   16.83
   1  18   3  148.30   19.02
  -1  18  -3  167.93   17.43
   1 -18   3  183.81   15.69
  -1 -18  -3  171.99   18.29
   1 -18   3  165.50   19.20
  -1 -18  -3  149.67   18.61
  -1  18  -3  179.36   18.26
   1 -18   3  175.92   22.21
  -1  18  -4   46.10   11.04
  -1 -18  -4   54.42   12.17
   1  18   4   63.56   12.48
   1  18   4   50.41    8.63
  -1  18  -4   70.44   11.44
   1  18   4   42.13    8.01
   1 -18   4   64.23    9.59
  -1 -18  -4   51.04   10.35
   1 -18   4   49.61   11.68
  -1 -18  -4   71.84   13.71
  -1 -18  -5  117.46   18.52
  -1  18  -5  127.33   19.16
  -1  18  -5  110.61   14.37
   1  18   5  108.54   12.71
   1  18   5  106.52   16.04
   1 -18   5  123.92   12.85
   1 -18   5  115.01   17.19
  -1 -18  -5  102.39   16.15
  -1  18  -5  112.46   14.24
  -1 -18  -6  337.83   31.95
   1  18   6  332.14   23.73
   1  18   6  354.03   29.39
  -1 -18  -6  334.93   29.32
   1 -18   6  351.46   21.79
   1 -18   6  296.90   26.45
  -1  18  -6  309.64   30.06
  -1  18  -6  335.73   23.99
  -1 -18  -6  308.76   28.56
  -1  18  -7   93.69   16.88
  -1 -18  -7  110.63   19.07
   1  18   7  120.22   17.01
   1  18   7   98.20   12.85
  -1 -18  -7  106.95   16.97
   1 -18   7  102.85   12.00
  -1 -18  -7  102.45   17.25
   1 -18   7   92.89   14.67
  -1  18  -7  101.74   13.82
  -1 -18  -8  166.17   24.78
  -1  18  -8  136.15   21.31
   1  18   8  125.46   13.55
   1  18   8  157.78   18.89
  -1 -18  -8  172.24   21.79
   1 -18   8  134.96   13.74
  -1 -18  -8  159.62   21.51
   1 -18   8  139.56   17.63
  -1  18  -8  141.86   15.03
  -1 -18  -8  180.65   25.72
  -1  18  -9   15.37    7.80
   1  18   9    6.64    4.34
   1 -18   9    8.25    3.68
  -1 -18  -9   13.07    7.81
  -1  18  -9   12.20    5.05
   1 -18   9    4.41    4.46
  -1 -18 -10    8.13    6.88
  -1 -18 -10   11.00    6.45
  -1 -18 -10   26.63   12.47
  -1  18 -11   13.59   10.92
   1  19 -11    6.54    5.55
   1 -19 -10   51.11   14.91
   1  19 -10   46.98   12.26
   1 -19 -10   43.68   11.00
  -1  19   9  143.87   14.41
   1  19  -9  142.28   19.96
  -1  19   9  134.74   12.22
  -1 -19   9  170.01   15.24
   1 -19  -9  166.30   22.48
   1 -19  -8    0.11    5.36
  -1  19   8    2.47    3.28
  -1  19   8   -0.93    3.36
   1 -19  -8    2.38    2.75
  -1 -19   8   -2.54    4.58
   1 -19  -8    1.73    5.35
   1 -19  -7   -4.51    4.45
  -1  19   7   -8.04    5.87
   1  19  -7    5.24    5.17
  -1  19   7    5.87    5.92
   1 -19  -7    0.08    2.13
  -1 -19   7   -0.74    3.17
   1 -19  -7   -3.12    6.50
   1  19  -6   -0.55    1.23
   1 -19  -6    0.55    3.53
   1  19  -6    2.19    4.22
  -1  19   6   10.19    6.64
  -1  19   6   -5.55    5.94
   1 -19  -6    4.20    3.85
  -1 -19   6   -0.25    4.00
   1 -19  -6   -0.40    5.88
  -1 -19   6   -1.19    2.03
   1 -19  -5   87.78   15.02
   1  19  -5  101.90    8.24
  -1  19   5  106.47   16.27
   1  19  -5   89.71   15.98
  -1  19   5  110.49   14.55
  -1 -19   5   99.91   13.12
   1  19  -5   91.54   12.84
   1 -19  -5  118.90   17.12
  -1  19   5   71.69   13.48
  -1 -19   5   92.49   10.38
   1 -19  -4  148.28   17.80
   1  19  -4  149.26   19.13
   1  19  -4  170.43   17.17
  -1  19   4  168.29   21.55
  -1 -19   4  153.05   16.02
   1  19  -4  171.45   16.95
   1 -19  -4  141.34   15.53
   1 -19  -4  176.12   20.82
  -1 -19   4  121.29   13.35
  -1  19   4  159.19   18.77
   1 -19  -3   48.21   10.79
   1 -19  -3   29.27   10.23
  -1  19   3   39.00    8.82
  -1 -19   3   55.33   10.03
   1  19  -3   53.91    7.19
   1  19  -3   44.54   10.56
  -1  19   3   68.70   13.08
   1  19  -3   61.22   10.78
   1  19  -3   55.75    9.11
  -1  19   3   52.33   10.14
  -1 -19   3   44.40    9.51
   1 -19  -3   50.04    9.03
   1 -19  -3   52.50   10.83
  -1  19   3   54.67   11.17
   1 -19  -2    3.28    7.48
  -1  19   2    4.62    3.40
  -1 -19   2    7.33    5.49
   1  19  -2   14.81    5.14
  -1 -19   2    6.47    7.43
   1 -19  -2    6.17    4.63
   1  19  -2    5.83    5.19
   1  19  -2    7.42    6.39
  -1  19   2   12.51    6.95
   1 -19  -2    9.77    4.85
  -1 -19   2   10.68    5.82
  -1  19   2    3.08    3.49
   1  19  -2    9.31    5.86
   1 -19  -2   15.08    6.47
  -1 -19   2    5.61    3.54
  -1  19   2    8.11    4.84
  -1 -19   1    1.33    3.05
   1 -19  -1    2.01    2.73
  -1 -19   1   -4.72    6.56
  -1  19   1    3.44    3.10
   1  19  -1    4.16    3.45
   1  19  -1    7.46    5.80
  -1  19   1    2.92    5.17
   1  19  -1   12.65    6.16
   1  19  -1    4.35    3.58
   1 -19  -1    4.76    3.76
  -1 -19   1   -4.78    3.60
  -1  19   1   -3.25    4.00
   1 -19  -1   -0.44    2.71
  -1  19   1    1.37    1.89
  -1 -19   1    5.47    3.70
  -1 -19   0  146.66   18.41
   1  19   0  124.31   12.77
  -1 -19   0  141.97   19.27
   1 -19   0  131.59   14.21
   1 -19   0  116.80   20.12
  -1  19   0  143.98   19.38
   1  19   0  140.96   18.33
  -1 -19   0  120.29   14.83
   1  19   0  123.79   13.79
   1 -19   0   97.93   12.33
  -1 -19   0  145.99   16.74
   1 -19   0  110.86   15.49
  -1  19   0  123.93   16.28
  -1 -19  -1   14.48    7.20
   1  19   1   15.68    4.66
  -1 -19  -1   14.11    6.04
   1 -19   1   17.72    6.81
   1  19   1    9.68    4.20
  -1  19  -1   13.36    7.71
  -1 -19  -1   24.18    6.83
   1  19   1   18.62    5.63
  -1 -19  -1   13.39    5.93
   1 -19   1   16.79    7.31
  -1  19  -1   11.47    5.15
   1 -19   2   15.81    4.57
  -1 -19  -2   24.06   10.96
   1  19   2   21.65    6.75
  -1 -19  -2   28.26   10.52
   1  19   2   30.99    9.10
  -1  19  -2   21.91    8.92
   1 -19   2   18.20    5.76
   1  19   2   28.64    7.60
  -1 -19  -2   15.67    6.14
   1 -19   2   12.49    6.76
   1 -19   2   52.14   15.09
  -1 -19  -2   30.89    9.35
  -1  19  -2   28.76    8.16
   1  19   3  111.23   14.57
  -1 -19  -3  128.10   18.08
   1 -19   3  124.49    9.65
   1  19   3  112.42   16.64
  -1 -19  -3  132.17   16.15
   1  19   3   91.19   12.30
   1 -19   3  120.82   13.05
  -1 -19  -3  123.76   17.16
  -1  19  -3  119.90   15.28
   1 -19   3  129.29   19.05
  -1  19  -4   10.60    6.78
   1  19   4    8.60    5.80
   1 -19   4    4.76    3.39
  -1 -19  -4    6.21    5.29
   1 -19   4    4.90    4.56
  -1 -19  -4   16.54    8.46
  -1  19  -4    0.62    1.75
  -1 -19  -5   75.71   15.43
  -1  19  -5   54.76   12.63
   1  19   5   75.94   13.53
   1 -19   5   75.95   10.92
  -1 -19  -5  103.94   16.14
   1 -19   5   87.17   15.67
  -1 -19  -5   72.14   15.00
  -1  19  -5   75.01   11.65
  -1  19  -6    1.83    4.00
  -1 -19  -6    1.07    4.10
   1  19   6    2.62    4.23
  -1 -19  -6    4.25    5.45
   1 -19   6   -1.82    5.30
  -1 -19  -6   15.86    9.62
  -1  19  -6    5.67    2.79
  -1  19  -7    2.00    4.69
  -1 -19  -7    3.21    4.99
   1  19   7   10.80    7.30
   1  19   7    7.19    5.51
  -1 -19  -7    4.08    3.33
   1 -19   7    9.71    5.23
  -1 -19  -7    5.69    6.14
  -1  19  -7   16.13    5.84
  -1  19  -8   13.80    8.47
  -1 -19  -8    2.51    5.39
   1  19   8    9.49    5.19
  -1 -19  -8   15.50    8.98
   1 -19   8   12.57    5.99
  -1 -19  -8   17.13   10.09
   1 -19   8    7.27    5.50
  -1 -19  -8    7.60    7.62
  -1  19  -8   15.53    5.48
  -1 -19  -9    5.88    6.78
  -1  19  -9   -2.84    7.84
   1  19   9   -3.50    5.09
  -1 -19  -9    1.79    5.66
  -1 -19  -9   -7.84   10.29
   1 -19   9   -2.98    4.94
  -1  19  -9    4.66    4.68
   1  20 -11   14.98    8.45
   1  20 -10   -4.48    7.73
   1 -20  -9   36.66   12.79
   1  20  -9   39.03   11.81
  -1  20   9   28.66    7.59
   1 -20  -9   60.33   12.47
   1 -20  -8   13.88    7.33
  -1  20   8    9.06    3.81
   1  20  -8   14.91    6.84
  -1  20   8   19.28    6.25
   1 -20  -8    8.97    4.01
  -1 -20   8   15.05    5.30
   1 -20  -8    8.03    6.75
   1 -20  -7   -1.49    3.36
   1  20  -7    2.24    5.62
  -1  20   7   -2.22    5.56
  -1  20   7    4.03    5.04
  -1 -20   7    0.40    4.07
   1 -20  -7   -7.47    5.58
   1 -20  -7    0.33    4.32
   1 -20  -6   -2.03    3.51
   1  20  -6    4.59    2.01
  -1  20   6    8.30    6.26
   1  20  -6   -0.10    3.73
   1  20  -6   -3.52    4.25
   1 -20  -6    1.34    3.28
   1 -20  -6   -5.10    4.12
  -1 -20   6   -0.03    1.97
   1 -20  -5   11.09    5.82
   1  20  -5    4.15    1.80
  -1  20   5    4.79    5.31
   1  20  -5    7.40    4.35
  -1 -20   5    2.86    2.36
   1 -20  -5    5.85    3.64
   1 -20  -5   -2.58    7.10
  -1 -20   5    1.47    2.12
   1 -20  -4   35.19    8.71
   1  20  -4   41.95    6.08
  -1  20   4   39.38   10.58
   1  20  -4   43.45    9.07
  -1 -20   4   39.16    8.24
   1 -20  -4   41.22    8.56
   1 -20  -4   68.02   11.90
  -1  20   4   34.98    9.87
   1  20  -3   41.48    6.17
   1 -20  -3   30.50    8.20
  -1 -20   3   32.05    8.39
   1  20  -3   40.20    8.79
   1 -20  -3   34.47    7.22
  -1  20   3   31.93    8.81
  -1 -20   3   42.06    8.96
  -1 -20   3   45.47    9.75
  -1  20   3   42.40    9.84
   1 -20  -3   55.61   13.02
  -1 -20   2   80.67   14.28
  -1 -20   2   79.53   13.15
   1  20  -2   81.04   10.32
   1 -20  -2   54.84   10.59
   1 -20  -2   63.11   14.75
   1 -20  -2   68.95   11.00
  -1 -20   2   93.41   13.25
  -1  20   2   74.62   13.21
   1 -20  -2  100.65   15.49
  -1 -20   1  165.43   21.03
   1  20  -1  159.34   15.24
   1 -20  -1  173.88   17.52
   1 -20  -1  169.89   25.73
  -1 -20   1  160.11   19.68
   1  20  -1  217.03   18.55
   1 -20  -1  201.94   18.31
  -1  20   1  169.76   18.85
   1 -20  -1  181.88   20.96
  -1 -20   1  155.86   19.58
   1 -20   0    7.00    4.13
  -1 -20   0    4.63    5.39
  -1 -20   0   13.63    7.48
   1  20   0    5.31    2.77
   1 -20   0   13.13    5.23
  -1 -20   0    6.08    4.80
   1  20   0    9.05    4.82
  -1 -20   0   19.36    8.93
  -1  20   0   12.65    6.02
   1 -20   0    6.72    4.65
  -1 -20  -1    8.68    6.61
   1 -20   1    8.74    6.77
  -1 -20  -1   10.42    5.32
   1 -20   1    8.31    4.31
   1  20   1    5.78    3.91
   1 -20   1   13.25    5.07
   1  20   1    4.03    2.23
  -1 -20  -1    9.91    4.93
   1 -20   1    9.88    7.75
  -1  20  -1    9.16    5.53
  -1 -20  -1   13.66    6.96
   1 -20   2  231.22   17.92
   1  20   2  186.34   19.22
  -1 -20  -2  210.85   23.86
  -1 -20  -2  220.05   26.88
  -1 -20  -2  196.63   20.35
   1 -20   2  248.76   19.72
   1 -20   2  260.54   29.71
  -1 -20  -2  250.19   24.48
  -1  20  -2  202.67   20.22
  -1 -20  -3   21.78    8.47
   1 -20   3   13.23    3.54
  -1  20  -3   21.20    8.78
   1  20   3   14.79    5.23
  -1 -20  -3   20.75    7.68
   1 -20   3   18.93    5.70
   1 -20   3    7.93    5.89
  -1 -20  -3   17.44    8.28
  -1  20  -3    5.92    3.87
  -1 -20  -4    7.95    6.28
  -1 -20  -4   10.57    6.78
   1 -20   4    7.37    3.75
   1 -20   4   14.92    8.12
  -1  20  -4   15.99    5.21
  -1 -20  -4   20.85    8.14
  -1  20  -5  198.68   24.46
  -1 -20  -5  219.11   26.28
  -1 -20  -5  211.51   22.98
   1 -20   5  220.22   18.60
  -1  20  -5  198.04   19.55
  -1 -20  -5  225.94   24.76
   1 -20   5  207.23   24.13
  -1  20  -6   16.35    6.97
  -1 -20  -6   10.55    6.68
  -1 -20  -6   19.87    9.15
  -1  20  -6   25.62    6.94
  -1 -20  -6   24.15    8.89
  -1  20  -7   -4.01    4.17
  -1 -20  -7   14.82    9.75
   1  20   7    1.04    6.01
   1 -20   7    5.71    4.59
  -1 -20  -7   -3.68    5.40
   1 -20   7   -4.09    5.86
  -1  20  -7    4.00    3.26
  -1  20  -8   19.81    7.84
   1  20   8   14.13    5.85
   1  20   8   17.93    7.42
   1 -20   8   24.41    7.47
  -1 -20  -8   23.82    9.13
  -1 -20  -8   38.99   13.67
   1 -20   8   10.47    4.47
  -1 -20  -8    7.09    5.97
  -1  20  -9    0.49    5.90
  -1 -20  -9   17.96    8.87
   1  20   9    5.33    5.66
  -1 -20  -9    2.90    6.28
  -1 -20  -9    9.35    8.34
  -1  20  -9    5.23    3.35
   1  21 -11   10.93    8.72
   1  21 -10   11.67   10.42
   1 -21  -9  279.48   32.80
  -1  21   9  235.30   21.57
   1  21  -9  228.30   27.84
   1 -21  -9  278.39   28.53
  -1  21   8  114.46   16.41
  -1  21   8  110.40   14.49
   1  21  -8   97.13   18.12
  -1 -21   8  108.33   14.32
   1 -21  -8   87.46   16.63
   1 -21  -7  187.82   24.42
  -1  21   7  205.51   23.04
   1  21  -7  166.31   22.78
   1 -21  -7  169.35   20.15
  -1 -21   7  168.12   18.66
   1 -21  -7  174.87   23.85
   1  21  -6   39.46    4.14
   1 -21  -6   37.67   10.15
   1  21  -6   35.96    9.75
   1  21  -6   34.35    9.68
   1 -21  -6   35.81    8.67
  -1 -21   6   30.91    6.00
   1 -21  -6   49.01   13.54
   1 -21  -5   24.30    8.32
   1  21  -5   25.22    4.67
   1  21  -5   17.91    6.98
  -1  21   5   10.03    6.51
   1 -21  -5   35.88    8.47
   1  21  -5   15.49    5.89
  -1 -21   5   18.51    5.98
   1 -21  -5   30.09   10.31
  -1 -21   5   21.61    6.08
  -1  21   5   26.29    8.31
   1 -21  -4    2.42    2.84
   1  21  -4    7.43    3.14
   1  21  -4    5.13    2.86
  -1  21   4    2.87    4.02
   1  21  -4    5.26    4.06
  -1 -21   4    6.47    4.23
   1 -21  -4    6.18    6.91
  -1  21   4    1.42    3.03
  -1 -21   4    5.74    3.63
   1  21  -3   12.76    2.75
   1 -21  -3    3.47    3.75
  -1 -21   3    6.61    4.33
  -1  21   3    9.70    5.67
   1  21  -3    7.13    5.76
   1  21  -3   18.23    6.26
  -1 -21   3   11.57    6.01
   1 -21  -3   15.66    4.69
   1 -21  -3    3.86    5.22
  -1 -21   3    3.13    3.55
  -1  21   3   -1.72    3.50
   1 -21  -2   67.27   11.29
   1  21  -2   74.06    9.23
  -1 -21   2   71.01   12.72
  -1 -21   2   61.60   13.27
  -1  21   2   72.16   15.08
   1  21  -2   78.34   15.13
   1 -21  -2   69.39   11.22
  -1 -21   2   83.98   13.56
   1  21  -2   64.93   10.96
   1 -21  -2   71.12   14.15
  -1  21   2   73.92   13.06
   1 -21  -1   37.75   12.63
   1  21  -1   27.56    6.09
  -1 -21   1   44.81   11.25
   1 -21  -1   30.73    7.78
  -1 -21   1   53.76   13.49
   1  21  -1   39.53   10.56
  -1  21   1   30.64   11.35
   1  21  -1   36.32    8.92
  -1 -21   1   32.77    8.66
   1 -21  -1   32.89    8.33
   1 -21  -1   23.62    8.15
  -1  21   1   25.97    8.19
  -1 -21   0   10.04    5.45
  -1 -21   0   18.35    8.55
   1 -21   0   17.38   11.01
   1 -21   0   14.08    4.79
   1  21   0   18.61    6.96
  -1  21   0    3.35    3.16
   1  21   0   16.34    5.95
  -1 -21   0   15.29    5.97
   1 -21   0   11.91    4.50
   1 -21   0   18.03    6.99
  -1 -21   0   16.93    5.95
  -1  21   0    9.05    5.93
   1 -21   1    4.38    7.14
   1  21   1    3.18    3.54
  -1 -21  -1    8.24    5.06
   1 -21   1    3.11    2.41
  -1  21  -1    6.54    6.69
   1  21   1    7.93    5.08
  -1 -21  -1    6.21    4.48
   1 -21   1    2.13    2.21
   1  21   1    0.59    2.51
  -1 -21  -1   12.23    6.58
  -1  21  -1    8.41    4.75
  -1 -21  -2   25.06   10.32
   1 -21   2   54.04    8.80
  -1 -21  -2   52.24   12.91
   1  21   2   49.35   12.39
  -1  21  -2   72.89   15.49
   1  21   2   45.33    9.94
   1 -21   2   62.84   10.06
  -1 -21  -2   60.86   12.34
  -1 -21  -3   18.05    8.92
   1 -21   3    6.92    3.30
   1  21   3   11.28    5.84
  -1  21  -3    4.87    3.55
   1 -21   3   10.46    5.08
  -1 -21  -3   13.12    5.61
  -1  21  -3    5.58    4.26
  -1 -21  -3    9.77    5.85
  -1 -21  -4    9.59    5.63
   1  21   4   22.20    8.02
  -1  21  -4   20.62    7.89
   1 -21   4   22.46    5.95
  -1 -21  -4   28.60    9.28
  -1  21  -4   19.43    6.32
  -1 -21  -4   14.17    8.35
  -1 -21  -5   96.04   18.44
  -1  21  -5   68.00   16.16
   1  21   5   56.65   13.10
  -1 -21  -5   37.40   11.47
   1 -21   5   56.87    9.90
  -1 -21  -5   52.87   13.05
  -1  21  -5   45.80   10.06
  -1  21  -6   50.43   11.82
  -1 -21  -6   70.99   16.38
   1  21   6   67.70   15.26
  -1 -21  -6   61.92   13.79
  -1  21  -6   57.71   11.36
  -1 -21  -6   80.16   15.12
   1 -21   6   37.50   10.04
  -1 -21  -7  744.89   56.95
  -1  21  -7  732.46   50.17
   1  21   7  851.19   49.37
   1 -21   7  730.45   36.71
  -1 -21  -7  746.23   49.93
   1 -21   7  664.89   42.50
  -1 -21  -7  753.93   50.21
  -1  21  -7  747.05   40.17
  -1  21  -8  160.99   24.05
  -1 -21  -8  159.00   26.56
   1  21   8  175.72   21.63
  -1 -21  -8  155.25   23.25
  -1 -21  -8  148.00   26.42
   1 -21   8  147.18   18.57
  -1  21  -8  161.13   18.03
  -1  21  -9    6.83    8.31
   1  21   9   15.63    7.76
  -1  21 -10    0.13    7.23
  -1  21 -10  -12.34   11.15
  -1  21 -11    1.40   10.80
   1  22 -10   28.54   11.69
  -1  22   9   49.11   11.75
   1  22  -9   78.52   17.49
   1 -22  -8   50.99   12.84
   1  22  -8   76.69   15.21
  -1  22   8   40.75   11.01
   1 -22  -8   60.13   13.98
   1 -22  -7   22.89    9.82
  -1  22   7   13.44    6.91
   1  22  -7   13.84    8.13
  -1 -22   7    6.71    6.12
   1 -22  -7   19.21    7.46
   1 -22  -7   19.11    8.74
   1  22  -6    7.53    1.70
   1 -22  -6   14.61    7.09
   1  22  -6    8.52    4.59
  -1  22   6   32.60   11.22
   1 -22  -6   10.70    5.41
   1  22  -6   12.84    6.14
   1 -22  -6   18.72    8.88
  -1 -22   6    9.92    4.19
   1 -22  -5   80.29   15.45
   1  22  -5  106.56    8.94
   1  22  -5  114.72   18.52
  -1  22   5   92.54   15.78
  -1 -22   5   92.01   14.40
   1  22  -5  117.22   15.44
   1 -22  -5   89.75   14.40
   1 -22  -5  130.55   20.19
   1  22  -4    8.13    3.02
   1 -22  -4    4.86    4.94
   1  22  -4    9.02    4.91
  -1  22   4    9.25    7.27
   1  22  -4    3.39    3.74
  -1 -22   4    8.90    7.45
   1 -22  -4   13.06    5.82
  -1 -22   4    2.19    3.66
   1 -22  -4    9.61    5.61
  -1  22   4    9.32    6.01
   1  22  -3    3.07    3.24
  -1 -22   3   -3.89    4.07
   1  22  -3    2.05    4.00
  -1  22   3   -6.48    5.53
   1 -22  -3    1.24    3.43
  -1 -22   3    2.65    3.85
  -1 -22   3    0.93    4.62
   1 -22  -3    4.78    6.96
  -1  22   3   -0.37    4.73
   1 -22  -2    0.95    3.15
  -1 -22   2   -0.10    4.70
  -1 -22   2    3.70    4.67
   1  22  -2    5.89    3.94
   1  22  -2   -1.69    3.70
  -1  22   2   -4.62    5.70
   1 -22  -2    5.27    4.22
   1  22  -2    5.45    3.52
   1 -22  -2    2.18    5.09
  -1  22   2   -0.63    2.82
   1 -22  -1  163.16   18.53
   1  22  -1  172.72   15.57
  -1 -22   1  136.08   18.52
  -1 -22   1  171.23   23.35
  -1  22   1  158.60   22.46
   1  22  -1  123.13   19.69
   1  22  -1  140.32   16.74
   1 -22  -1  150.62   16.89
  -1 -22   1  150.89   18.92
   1 -22  -1  155.35   21.86
  -1  22   1  150.15   18.58
   1 -22   0    0.91    2.28
   1 -22   0    4.54    7.74
  -1 -22   0    1.01    3.39
   1  22   0   -1.64    3.85
  -1 -22   0    4.89    4.23
   1  22   0   -0.77    3.63
  -1  22   0    0.23    3.75
   1  22   0    3.93    4.59
   1 -22   0    0.81    3.42
  -1 -22   0    2.92    4.09
  -1  22   0   -3.47    4.11
   1 -22   1   51.09   16.50
   1  22   1   37.29    8.25
  -1 -22  -1   42.88   10.88
  -1 -22  -1   20.96    8.91
   1 -22   1   25.96    7.60
  -1  22  -1   27.61    9.55
   1  22   1   59.39   13.81
  -1 -22  -1   22.03    7.53
   1 -22   1   27.70    7.40
  -1 -22  -1   26.79    8.40
   1 -22   2   49.56    9.44
  -1 -22  -2   25.71   11.97
   1  22   2   37.72   10.96
  -1  22  -2   58.74   13.71
  -1 -22  -2   55.87   11.99
   1  22   2   75.77   12.82
   1 -22   2   51.23   15.84
  -1 -22  -2   38.23   11.86
  -1  22  -2   59.38   11.15
  -1 -22  -3   37.31   10.92
   1 -22   3   39.90    5.95
   1  22   3   25.60   10.56
  -1  22  -3   33.69   11.99
   1 -22   3   33.36    7.71
  -1 -22  -3   26.19    8.38
  -1  22  -3   32.42    9.12
   1 -22   3   24.82    9.48
  -1 -22  -4  184.96   25.72
   1  22   4  164.58   22.96
  -1  22  -4  179.38   24.66
   1 -22   4  191.47   18.66
  -1 -22  -4  190.49   22.66
  -1 -22  -4  189.16   22.94
   1 -22   4  192.28   24.91
  -1  22  -4  164.61   19.20
  -1  22  -5  977.35   61.09
  -1 -22  -5  944.35   59.21
   1  22   5  926.01   54.41
   1 -22   5  908.90   42.39
  -1 -22  -5  907.01   52.30
  -1  22  -5  825.67   44.52
   1 -22   5  836.58   51.38
  -1 -22  -5  878.05   53.68
  -1 -22  -6   68.43   15.49
  -1  22  -6   69.47   17.06
   1  22   6   73.77   16.24
  -1 -22  -6   81.40   16.41
  -1 -22  -6   44.95   12.50
  -1  22  -6   71.23   13.16
   1 -22   6   70.87   12.99
  -1  22  -7  235.55   27.93
  -1  22  -7  248.28   30.56
   1  22   7  256.37   27.82
   1 -22   7  252.91   21.97
  -1 -22  -7  244.29   29.23
  -1 -22  -7  199.78   25.67
   1 -22   7  219.03   24.61
  -1  22  -8   50.36   12.97
  -1 -22  -8   47.12   14.61
   1  22   8   80.37   16.46
  -1  22  -8   68.34   15.71
  -1 -22  -8   76.35   16.59
  -1 -22  -8   65.54   18.70
  -1  22  -8   65.74   12.70
  -1  22  -9    0.14    7.12
   1  22   9   11.14    7.48
  -1  22 -11   -7.53    9.08
   1  23 -11   89.67   19.36
   1  23  -9    6.56    8.07
  -1  23   9    4.68    7.44
   1 -23  -8   40.02   12.08
  -1  23   8   48.40   11.84
   1  23  -8   42.98   13.31
   1 -23  -8   39.50   10.72
   1  23  -7   11.69    7.53
  -1 -23   7    5.27    5.26
   1 -23  -6   73.90   15.67
  -1  23   6  103.60   18.49
   1  23  -6   85.88   16.59
   1 -23  -6  100.97   16.02
  -1 -23   6   84.83    9.24
   1 -23  -6   70.23   16.89
   1  23  -5   54.77    7.13
   1 -23  -5   52.31   13.45
  -1  23   5   59.92   14.02
   1  23  -5   69.28   14.63
   1  23  -5   64.57   12.21
   1 -23  -5   76.08   13.44
  -1 -23   5   59.79   11.28
   1 -23  -5   37.05   11.14
   1 -23  -4   21.02    8.03
   1  23  -4   17.96    4.92
  -1  23   4   24.82    9.24
   1  23  -4    8.89    5.38
  -1 -23   4   18.72    6.90
   1 -23  -4   17.46    6.40
   1  23  -4   18.03    4.81
  -1  23   4   13.31    7.07
   1 -23  -4    9.30    5.21
  -1 -23   4   14.00    6.66
  -1 -23   3   26.53    8.25
   1 -23  -3   32.76    9.07
   1  23  -3   19.57    5.03
   1  23  -3   35.58   11.55
  -1  23   3   18.42    7.96
   1  23  -3   12.41    5.36
  -1 -23   3   24.04    7.50
  -1 -23   3   16.38    5.16
   1 -23  -3    8.20    4.76
  -1  23   3   19.59    8.68
  -1 -23   2    3.10    3.54
   1 -23  -2    6.37    2.81
   1  23  -2    6.04    2.75
  -1 -23   2   19.43    9.66
  -1  23   2   11.34    7.37
   1  23  -2   11.27    6.67
  -1 -23   2   14.90    6.52
   1 -23  -2   13.21    5.12
   1  23  -2    2.74    3.52
  -1  23   2   11.47    5.64
   1 -23  -2   -2.91    9.01
  -1 -23   1   43.48   12.04
  -1 -23   1   47.35   11.11
   1 -23  -1   52.59   11.36
   1  23  -1   66.48   15.39
  -1  23   1   34.00   10.54
   1  23  -1   52.89   10.64
  -1 -23   1   47.83   11.54
   1 -23  -1   64.32   11.30
  -1  23   1   42.14   11.07
  -1 -23   0   59.42   13.13
   1  23   0   49.03    9.19
   1 -23   0   63.37   12.51
  -1  23   0   55.29   13.22
   1  23   0   59.58   13.79
   1  23   0   64.26   11.09
   1 -23   0   42.31    9.09
  -1 -23   0   51.61   11.13
  -1 -23  -1   45.49   14.83
  -1 -23  -1   23.49   10.00
   1 -23   1   28.00    7.54
  -1  23  -1   28.04    9.62
   1  23   1   19.04    8.85
   1  23   1   22.72    7.33
   1 -23   1   20.24    6.93
  -1 -23  -1   12.33    6.09
  -1  23  -1   14.62    6.88
  -1 -23  -2   75.07   16.08
   1  23   2   84.21   16.24
  -1  23  -2   77.63   17.94
   1 -23   2   83.17   13.11
  -1 -23  -2   71.30   13.39
   1 -23   2  107.35   22.29
  -1 -23  -2   73.36   14.22
  -1  23  -2   76.99   13.62
   1 -23   3   10.47    3.03
  -1 -23  -3   15.25    8.23
   1  23   3    6.14    6.63
  -1  23  -3   16.19    8.81
   1 -23   3   11.67    4.72
  -1 -23  -3   12.55    6.77
  -1 -23  -3    8.85    6.43
  -1  23  -3    4.42    4.08
   1 -23   3   -1.66    6.20
  -1 -23  -4  210.18   27.68
   1  23   4  190.76   24.83
  -1  23  -4  206.89   27.51
   1 -23   4  186.85   19.27
  -1 -23  -4  193.79   23.79
   1 -23   4  185.29   26.74
  -1  23  -4  176.55   21.16
  -1 -23  -5  119.83   22.91
   1  23   5   94.01   18.88
  -1  23  -5  127.32   22.92
   1 -23   5  130.88   16.30
  -1 -23  -5  103.88   18.71
  -1  23  -5  103.22   15.63
  -1 -23  -5  117.20   19.07
   1 -23   5  113.35   20.54
  -1 -23  -6   49.28   14.78
   1  23   6   19.55    9.29
  -1  23  -6   58.70   16.10
  -1 -23  -6   48.20   13.56
  -1 -23  -6    2.34   13.50
   1 -23   6   23.13    8.62
  -1 -23  -7    4.63    6.40
  -1  23  -7   10.42    9.49
   1  23   7    1.23    5.00
  -1 -23  -7   -2.47    4.93
  -1  23  -7    9.06    5.21
   1  23   8    6.35    6.84
  -1  23  -8    2.08    6.59
  -1 -23  -8   13.15   11.59
  -1  23  -9   -3.61    6.96
  -1  23 -10  -11.96   12.96
   1  24 -10   34.49   14.56
   1  24  -9   16.08    8.19
  -1  24   8  -11.07    7.65
   1  24  -8   -9.19    9.23
   1 -24  -7    1.86    6.95
  -1  24   7   -8.82    8.10
   1  24  -7    8.25    9.43
   1 -24  -7    2.08    4.82
   1 -24  -6   32.71   11.32
   1  24  -6   31.56   12.03
  -1  24   6   27.90   11.36
   1 -24  -6   14.09    5.91
   1 -24  -6   24.04   12.42
  -1 -24   6   22.25    5.47
   1 -24  -5   24.48    8.28
  -1  24   5   31.57   11.80
   1  24  -5   31.61   10.51
   1 -24  -5    8.16    3.47
   1  24  -5   37.18   10.67
  -1 -24   5   19.71    7.00
  -1 -24   5   25.11    6.11
   1 -24  -4    4.11    5.77
   1  24  -4    6.17    3.99
   1  24  -4    2.72    6.66
  -1  24   4   -3.64    5.24
   1 -24  -4    5.73    5.99
  -1 -24   4    7.24    5.78
   1  24  -4    9.41    6.73
   1 -24  -4  -17.90   13.17
  -1  24   4  -20.36   10.07
  -1 -24   4    2.84    4.41
  -1 -24   3    1.22    4.02
   1 -24  -3    9.81    4.96
   1  24  -3   11.72    4.83
   1  24  -3    1.93    4.87
  -1  24   3   13.44    7.93
  -1 -24   3    6.22    3.89
   1  24  -3    7.84    4.16
   1 -24  -3   10.34    5.28
  -1 -24   3   13.87    6.88
  -1  24   3   10.67    6.76
   1 -24  -3    3.56    6.75
  -1 -24   2    9.65    7.24
  -1 -24   2   20.92   10.82
   1  24  -2    9.26    3.94
  -1  24   2   -2.28    4.19
   1  24  -2   24.19   11.56
   1  24  -2   -0.43    4.95
   1 -24  -2    6.15    2.33
  -1 -24   2   13.66    5.98
  -1  24   2    4.21    3.64
   1  24  -1    0.35    2.64
  -1 -24   1   13.47    8.47
   1 -24  -1   11.13    5.82
  -1  24   1    0.77    3.93
   1  24  -1   -7.50    6.04
  -1 -24   1   10.42    6.84
   1 -24  -1    6.60    4.82
   1  24  -1   -0.25    4.58
  -1 -24   0   11.73    9.27
  -1 -24   0   14.05    8.10
   1 -24   0   12.55    5.72
  -1  24   0   25.47   10.58
   1  24   0   22.05    9.08
   1 -24   0   14.22    4.92
  -1 -24   0   23.96    8.00
  -1  24   0   14.24    6.52
  -1 -24  -1   -2.50    4.30
   1 -24   1    2.13    3.80
   1  24   1   -0.49    4.11
  -1  24  -1   -0.40    5.37
   1  24   1    3.85    3.52
   1 -24   1    1.01    2.71
  -1 -24  -1    6.12    5.67
  -1  24  -1   -7.62    4.57
  -1 -24  -2   -0.25    4.69
   1 -24   2   -2.16    3.85
   1  24   2    6.76    7.51
  -1  24  -2   -8.15    7.30
  -1 -24  -2    3.97    6.94
   1 -24   2    2.30    2.51
  -1  24  -2   -4.76    4.96
   1 -24   3   26.10    5.22
  -1 -24  -3   18.04    7.05
   1  24   3   33.94   11.51
  -1  24  -3   13.50    7.80
  -1 -24  -3   33.41    9.95
  -1  24  -3   13.50    6.13
  -1 -24  -4   45.86   13.44
   1  24   4   20.09    7.63
  -1  24  -4   51.86   15.24
  -1 -24  -4   53.98   13.15
   1 -24   4   31.67    8.29
  -1 -24  -4   23.18    7.36
  -1  24  -4   47.48   11.05
  -1 -24  -5   32.58   12.70
   1  24   5   31.69   11.77
  -1  24  -5   40.80   14.08
   1 -24   5   24.57    8.44
  -1 -24  -5   22.12    9.09
  -1 -24  -5   26.36   11.11
  -1  24  -5   35.96    9.55
   1  24   6    3.98    5.06
  -1  24  -6   -4.79    4.95
  -1 -24  -6    3.20    6.84
   1 -24   6    1.77    5.11
  -1  24  -6   -7.59    6.11
  -1 -24  -7   16.63   13.90
  -1 -24  -7   -1.31    6.73
   1  24   7   -7.32    7.98
  -1  24  -8    1.23    9.22
   1  24   8   27.46    8.80
  -1  24  -9   30.82   14.45
   1  25  -9   25.45   11.23
   1  25  -8   -1.25    6.71
  -1  25   8   -5.51    7.35
   1 -25  -7   -6.37    6.16
  -1  25   7   11.80    8.68
   1 -25  -7   -6.07    6.60
   1  25  -6   26.60   10.48
  -1  25   6   56.33   13.49
   1 -25  -5   93.20   17.80
  -1  25   5  106.63   20.30
   1  25  -5  108.52   19.21
   1  25  -5   88.52   15.03
   1 -25  -5   95.86   16.74
  -1 -25   5   87.14   15.98
   1 -25  -5   75.37   15.52
  -1 -25   5   76.18   11.57
   1 -25  -4   -2.48    5.61
   1  25  -4   -3.21    2.84
  -1  25   4    0.13    6.09
   1  25  -4    2.06    6.90
  -1 -25   4    4.25    6.16
   1  25  -4    7.02    7.32
   1 -25  -4   -8.00    6.63
  -1 -25   4    4.49    5.10
  -1 -25   3   12.23    5.87
   1 -25  -3    5.89    4.34
   1  25  -3    9.81    4.45
   1  25  -3   13.84    9.68
  -1  25   3   15.49    9.36
   1 -25  -3   14.64    5.96
   1  25  -3   16.47    7.73
  -1 -25   3    1.22    6.16
  -1  25   3    3.71    6.34
   1  25  -2   16.57    6.98
  -1 -25   2   15.93   10.28
   1 -25  -2   24.95    8.02
  -1 -25   2   19.68    8.40
   1  25  -2   17.21    9.92
  -1  25   2   10.69    7.29
   1  25  -2    7.06    5.04
   1 -25  -2   27.99    8.78
  -1 -25   2   20.74    8.58
   1  25  -1    5.39    4.84
   1 -25  -1   -1.58    4.23
  -1 -25   1    1.94    3.73
  -1 -25   1   -0.42    8.87
  -1  25   1    5.79    7.59
   1  25  -1   -0.53    5.17
   1  25  -1   12.41    8.40
  -1 -25   1    6.86    4.75
   1 -25  -1   -2.77    4.59
  -1  25   1  -12.45    8.91
   1 -25   0  175.37   20.56
  -1 -25   0  168.96   27.58
   1  25   0  133.52   21.78
  -1  25   0  147.07   23.43
  -1 -25   0  143.55   20.12
   1 -25   0  174.68   20.45
   1  25   0  157.42   19.75
  -1  25   0  180.77   22.30
  -1 -25  -1  175.26   24.28
   1 -25   1  174.20   20.31
   1  25   1  189.11   26.50
  -1  25  -1  197.85   28.22
   1 -25   1  197.59   21.97
  -1 -25  -1  161.01   21.45
  -1  25  -1  157.09   21.33
  -1 -25  -2   21.31    9.64
   1 -25   2   28.89    8.48
  -1  25  -2   25.74    9.79
   1  25   2   23.22    8.58
  -1 -25  -2   14.62    7.15
   1 -25   2   26.57    7.90
  -1  25  -2   15.96    6.65
   1 -25   3    1.44    3.32
  -1 -25  -3    1.95    5.12
   1  25   3    3.63    7.12
  -1  25  -3  -10.25    8.69
   1 -25   3    2.14    5.09
  -1 -25  -3    0.55    4.19
  -1  25  -3    3.09    4.40
  -1 -25  -4   28.89   12.40
  -1  25  -4   11.63    7.46
   1  25   4   25.17    8.30
   1 -25   4   30.38    8.96
  -1 -25  -4   23.22    9.25
  -1  25  -4   31.93    9.50
   1  25   5  133.23   22.44
  -1  25  -5   94.29   21.61
   1 -25   5  148.83   19.16
  -1 -25  -5  152.28   21.76
  -1 -25  -5  131.81   23.56
  -1  25  -5  108.39   18.16
  -1 -25  -6   44.47   16.37
   1  25   6   24.86    9.83
  -1 -25  -6   31.59   12.66
  -1  25  -6   49.70   12.63
   1  25   7   97.74   19.01
  -1  25  -7   99.48   22.98
   1  25   8   -8.09    8.30
  -1  25  -8   12.13   13.06
  -1  26   8   44.83   14.51
   1  26  -7    6.92    7.17
  -1  26   7   21.69   11.50
   1 -26  -6   15.57   11.60
   1 -26  -6    2.20    6.97
  -1  26   6    0.26    5.30
   1  26  -6   -9.69    8.79
   1 -26  -5    9.13    5.31
  -1 -26   5    6.77    5.11
   1 -26  -5   12.48    6.29
  -1  26   5   19.53    8.96
   1 -26  -4  137.91   21.89
  -1  26   4  124.90   22.83
   1 -26  -4  112.00   17.96
  -1 -26   4  156.91   22.15
   1  26  -3   63.19   10.33
   1 -26  -3   79.42   15.94
  -1 -26   3   74.49   14.47
  -1  26   3   71.53   18.54
   1  26  -3   86.59   19.35
   1  26  -3   81.70   16.05
  -1 -26   3   95.60   16.34
   1 -26  -3   75.03   14.20
  -1 -26   3   64.19   16.62
   1 -26  -2   95.54   18.10
   1  26  -2   88.39   12.11
  -1 -26   2  118.64   19.02
   1  26  -2   98.06   20.73
  -1  26   2  144.93   24.18
   1 -26  -2  108.87   16.93
  -1 -26   2   93.87   16.34
   1  26  -2  110.87   19.10
  -1  26   2  136.65   20.79
  -1 -26   1   14.08    5.04
  -1 -26   1   14.63    9.21
   1  26  -1   21.64    9.82
  -1  26   1   27.63   11.68
   1  26  -1   34.42   10.70
  -1 -26   1   19.14    9.06
  -1  26   1   14.04    7.92
  -1 -26   0   64.12   16.49
   1 -26   0   51.02   12.56
  -1  26   0   61.82   17.35
   1  26   0   25.69   10.72
   1 -26   0   54.36   12.16
  -1 -26   0   48.42   13.06
  -1  26   0   40.71   11.57
   1 -26   1    1.72    3.49
  -1 -26  -1   -1.20    4.63
   1  26   1   -3.18    4.13
  -1  26  -1    2.93    7.90
   1 -26   1    2.33    4.57
  -1  26  -1    2.21    5.19
  -1 -26  -2   -1.68    7.63
   1 -26   2    5.84    4.85
  -1  26  -2   -8.21    5.86
   1  26   2    6.44    8.22
   1 -26   2   -1.53    5.14
  -1 -26  -2   -2.15    7.37
  -1  26  -2   -0.98    4.59
  -1 -26  -3   12.51    8.34
   1 -26   3    2.36    3.47
   1  26   3    2.33    6.06
   1 -26   3    1.71    5.54
  -1 -26  -3   -3.40    5.71
  -1  26  -3    2.68    5.30
  -1 -26  -4    8.34    7.85
   1  26   4   12.09    6.20
  -1  26  -4    2.80    5.87
   1 -26   4   11.67    6.45
  -1 -26  -4   -0.50    6.81
  -1  26  -4   16.66    8.10
  -1  26  -5   -8.90    9.02
   1  26   5   -6.02    6.65
  -1 -26  -5    7.38   10.67
  -1  26  -5    9.31    6.78
  -1 -26  -6  342.83   36.51
  -1  26  -6  253.06   34.27
   1  26   6  259.81   32.17
   1  26   7   20.93   10.26
   1  26   8   25.95   13.70
  -1  27   8   18.77    9.65
   1 -27  -6   88.84   19.38
   1 -27  -6   83.18   15.52
   1  27  -6   77.24   19.59
   1  27  -5   20.90   10.34
   1 -27  -4  108.51   19.15
   1 -27  -4  100.32   16.64
  -1 -27   4  127.83   19.91
   1  27  -4   89.55   21.44
   1 -27  -3    0.60    7.27
  -1 -27   3    0.80    7.74
   1  27  -3    9.92    8.00
  -1 -27   3   16.47   10.65
   1 -27  -3   -5.45    7.81
  -1 -27   2    5.87    9.78
   1  27  -2   11.22    4.34
  -1 -27   2   13.87    8.65
   1 -27  -2    5.74    4.89
   1  27  -2    5.68    6.67
   1 -27  -2    7.43    5.79
  -1 -27   2    9.43    7.16
  -1  27   2    8.31    5.34
   1 -27  -1   89.69   17.64
  -1  27   1   99.04   20.86
   1  27  -1   81.08   19.22
   1  27  -1   86.42   17.86
   1 -27  -1   68.01   13.57
  -1 -27   1  101.42   17.91
  -1  27   1  110.88   19.62
   1 -27   0   28.97    9.49
  -1 -27   0   14.12    7.63
  -1  27   0   38.60   13.69
   1  27   0   23.74   10.86
   1 -27   0   23.78    9.64
  -1 -27   0   40.52   11.62
  -1  27   0   21.69    9.63
  -1 -27  -1  110.76   20.73
   1 -27   1  106.80   17.16
  -1  27  -1  100.08   21.20
   1  27   1  117.72   22.67
   1 -27   1  121.92   18.72
  -1 -27  -1  102.82   18.33
  -1  27  -1  149.76   22.45
  -1 -27  -2   -0.44    6.61
   1 -27   2    2.01    5.73
   1  27   2   10.68    8.43
  -1  27  -2   -5.78    5.71
  -1 -27  -2   -4.13    4.42
   1 -27   2    0.39    5.07
  -1  27  -2    9.37    7.29
  -1 -27  -3  103.70   23.72
   1  27   3   92.50   20.39
  -1  27  -3   65.62   18.43
   1 -27   3   68.33   14.01
  -1 -27  -3   82.17   16.30
  -1  27  -3   79.17   15.58
   1  27   4  134.55   23.15
  -1  27  -4  123.06   24.32
  -1 -27  -4  120.92   22.07
  -1  27  -4  158.36   23.06
  -1 -27  -5   -7.27    9.39
  -1 -27  -5    8.87    7.64
  -1  27  -5    2.33    8.39
   1  27   5    9.77    8.05
   1  27   6  108.50   19.96
   1  27   7   47.43   15.03
  -1  28   7   22.94   12.68
  -1  28   6   17.06    7.33
   1 -28  -5  208.47   29.14
   1 -28  -5  200.65   25.81
  -1  28   5  188.08   28.68
  -1  28   4   -2.68    8.20
   1 -28  -3  176.64   24.64
  -1 -28   3  147.46   22.92
   1 -28  -3  161.76   22.27
  -1 -28   3  133.30   21.59
   1  28  -3  118.61   22.86
  -1  28   3  133.62   25.14
  -1 -28   2   -3.41    7.93
   1 -28  -2   12.19   10.09
   1  28  -2   10.66   10.92
   1 -28  -2   -1.53    5.24
  -1 -28   2    3.73    5.68
   1 -28  -1   31.50   13.07
  -1 -28   1   19.61    8.88
  -1  28   1   27.73   11.94
   1  28  -1   12.49    7.58
  -1 -28   1   18.36   10.16
   1 -28  -1   26.37    9.37
  -1  28   1   15.86    7.36
   1  28   0   12.02    9.79
  -1  28   0   -9.73    6.29
  -1 -28   0    1.83    8.33
   1 -28   0    8.89    6.67
  -1  28   0    6.48    5.68
  -1 -28  -1   44.96   11.74
   1 -28   1   63.32   15.51
   1  28   1   78.22   18.44
  -1  28  -1   48.31   16.26
  -1 -28  -1   60.26   15.75
   1 -28   1   39.44   10.55
  -1  28  -1   36.34   11.75
  -1 -28  -2   12.52    6.83
   1 -28   2    5.17    4.61
   1  28   2    8.68    9.20
  -1  28  -2   20.26   12.36
   1 -28   2    3.76    6.10
  -1 -28  -2   22.68   10.43
  -1  28  -2   11.48    7.76
   1  28   3   82.30   19.39
   1 -28   3   58.57   12.40
  -1 -28  -3   84.85   17.20
  -1  28  -3   75.85   15.02
  -1 -28  -4   51.86   19.82
   1  28   4   48.82   14.35
  -1 -28  -5   72.68   17.70
   1  28   5   77.52   18.00
   1  28   6    4.67    7.98
   1  28   7   12.04    7.97
   1 -29  -4   49.45   14.87
   1 -29  -4   54.56   12.73
   1 -29  -3   20.74   12.11
  -1 -29   3   10.43   10.83
   1 -29  -3  -11.47   10.03
   1 -29  -2   14.04   11.13
   1 -29  -2   -7.60    9.23
  -1 -29   2   14.26    9.49
  -1 -29   1   37.96   12.40
   1 -29  -1   58.03   16.37
   1 -29  -1   32.35   10.53
  -1 -29   1   70.65   17.33
  -1 -29   0   33.92   12.80
   1 -29   0   36.52   13.23
   1 -29   0   35.55   10.58
  -1 -29   0   43.34   15.08
  -1 -29  -1   -3.40    9.63
   1 -29   1  -11.96    7.49
  -1 -29  -1   -1.50    6.48
   1 -29   1    1.46    5.72
  -1  29  -1  -14.38    9.41
  -1 -29  -2   19.79   12.83
  -1 -29  -2   13.21    5.74
   1 -29   2   26.81   10.39
  -1  29  -2   14.04    9.77
  -1 -29  -3    8.39   11.37
  -1 -29  -3    2.28    7.39
  -1 -29  -4   44.72   14.62
   1 -30  -4   42.26   16.62
   1 -30  -4   27.30   10.07
   1 -30  -3   57.19   14.38
  -1 -30   2  127.42   22.71
   1 -30  -2  112.92   21.95
   1 -30  -2  139.70   21.74
   1 -30  -1   30.61   12.31
  -1 -30   1   17.67    7.67
  -1 -30   1   36.80   15.94
   1 -30  -1    3.41    8.46
  -1 -30   0    5.89    7.78
   1 -30   0    1.18    8.49
   1 -30   0   29.65   14.35
  -1 -30   0   17.25   12.57
  -1 -30  -1  -10.82   14.64
  -1 -30  -1   10.79    6.51
   1 -30   1   15.97   10.72
  -1 -30  -2    2.21    7.59
  -1 -30  -2   -0.15    6.95
  -1 -30  -3   -0.54    9.23
  -1 -30  -3  -19.86   13.21
   1 -31  -3   74.56   19.90
   1 -31  -3  138.45   23.35
   1 -31  -1  -12.60   13.03
  -1 -31   1    1.96    8.53
   1 -31  -1   -1.44    7.81
  -1 -31   0   19.33   14.18
   1 -31   0   13.54    8.94
  -1 -31   0   18.17   12.16
  -1 -31  -1   12.02   12.53
  -1 -31  -2   64.21   19.99
  -1 -31  -3   14.75   10.25
   1 -32  -2   28.68   15.50
   1 -32  -2   41.51   13.62
  -1 -32  -1  -11.44   12.06
  -1 -32  -2   11.40   12.14
   2   0 -15    4.67    7.81
   2   0 -14  -12.30    7.49
   2   0 -14    0.53    6.22
   2   0 -13   -7.51    6.93
   2   0 -13    7.64    7.08
   2   0 -12   19.94    3.59
   2   0 -12   22.57    8.13
   2   0 -11    0.14    1.35
   2   0 -11   -2.16    3.81
   2   0 -11    3.70    3.98
   2   0 -10  168.91    9.75
   2   0 -10  195.34   20.08
   2   0 -10  168.25   18.35
   2   0  -9    0.04    0.93
   2   0  -9    2.89    2.61
   2   0  -9    0.29    2.32
   2   0  -8 1286.41   22.96
   2   0  -8 1359.83   31.61
   2   0  -7   -0.85    1.89
   2   0  -7    1.20    1.10
   2   0  -7   -0.54    0.47
   2   0  -7   -1.74    1.61
   2   0  -6  795.03   23.38
   2   0  -6  735.73   23.49
  -2   0   6  783.86   18.98
   2   0  -5    2.17    1.31
   2   0  -5    1.31    1.10
  -2   0   5    4.04    1.31
   2   0  -4 8904.75  154.04
  -2   0   4 8969.93  140.94
   2   0  -3    0.07    1.32
  -2   0   3    0.11    0.79
   2   0  -3    0.10    0.87
   2   0  -3    0.47    1.07
  -2   0   2 1156.03   30.73
   2   0  -2 1179.12   33.11
   2   0  -2 1107.77   33.63
  -2   0   2 1221.82   36.18
   2   0  -2 1191.19   35.71
  -2   0   1    3.67    2.20
   2   0  -1    1.32    1.38
  -2   0   1    0.99    1.12
   2   0  -1    0.88    1.41
  -2   0   1    2.49    1.75
   2   0  -1    0.79    0.65
  -2   0  -1    1.28    0.89
   2   0   1    0.06    1.00
   2   0   1   -0.09    0.71
  -2   0  -1    1.82    2.15
  -2   0  -1   -0.38    1.64
   2   0   1    2.09    1.39
   2   0   1   -0.46    1.67
  -2   0  -1    0.47    1.42
   2   0   2 2704.33   60.24
  -2   0  -2 2793.81   64.39
   2   0   2 2854.78   59.70
  -2   0  -2 2680.94   61.76
  -2   0  -2 2810.48   65.78
   2   0   2 3038.06   64.75
   2   0   2 2752.47   68.82
  -2   0  -2 2951.33   73.58
   2   0   3    0.75    0.67
  -2   0  -3    2.25    1.81
  -2   0  -3    1.37    1.92
   2   0   3    1.62    1.30
   2   0   3    1.59    1.30
  -2   0  -3   -0.12    1.31
  -2   0  -3    2.20    2.67
  -2   0  -4 3144.25   74.97
   2   0   4 3544.65   69.08
   2   0   4 3352.28   62.41
  -2   0  -4 3481.33   74.51
  -2   0  -4 3278.66   76.48
   2   0   4 3492.59   73.88
   2   0   4 3243.88   81.68
  -2   0  -4 3584.22   91.10
  -2   0  -5   -1.40    1.84
   2   0   5   -2.25    1.78
  -2   0  -5    0.32    1.37
   2   0   5    0.54    0.72
   2   0   5    0.51    1.90
  -2   0  -5    0.90    2.29
   2   0   5    0.33    1.26
  -2   0  -5   -1.62    1.54
   2   0   6   51.99    7.06
  -2   0  -6   45.56    7.07
  -2   0  -6   58.60    8.98
   2   0   6   52.74    6.81
   2   0   6   51.54    9.71
  -2   0  -6   58.63   12.08
   2   0   7    1.18    1.43
  -2   0  -7   -0.06    2.11
  -2   0  -7   -1.43    2.55
  -2   0  -7    0.29    1.60
   2   0   7   -1.37    2.39
  -2   0  -7    2.23    4.06
  -2   0  -8  228.16   20.13
   2   0   8  251.75   17.92
  -2   0  -8  242.35   18.78
  -2   0  -8  223.46   17.61
   2   0   8  223.47   12.73
  -2   0  -8  274.50   28.58
  -2   0  -9   -3.57    3.97
   2   0   9    5.76    3.64
  -2   0  -9    5.63    5.83
  -2   0 -10   82.13   14.35
  -2   0 -10   80.77   10.01
  -2   0 -10   62.24   15.47
  -2   0 -11    4.06    5.93
  -2   0 -11   -0.28    4.32
  -2   0 -11   -1.45    2.47
  -2   0 -11    2.71    5.45
  -2   0 -11   -0.60    2.55
  -2   0 -12   39.95   10.92
  -2   0 -12   52.97   16.84
  -2   0 -12   51.12    5.33
  -2   0 -13    1.39    5.92
  -2   0 -13    9.74    7.67
  -2   0 -14   55.66   15.91
   2   1 -15    2.81    9.06
   2  -1 -15    4.71    9.72
   2   1 -15    2.14    6.97
   2  -1 -15   27.60   14.61
   2   1 -14   15.63    8.54
   2  -1 -14   12.79    6.33
   2  -1 -14   15.72    9.26
   2   1 -14   17.02   11.32
   2   1 -13   -0.52    3.87
   2  -1 -13   -1.01    5.00
   2   1 -13   -2.94    6.70
   2  -1 -13    2.72    4.49
   2   1 -12   14.01    2.55
   2  -1 -12   11.44    2.99
   2   1 -12   11.85    5.83
   2  -1 -12   14.93    7.31
   2  -1 -12    2.95    2.86
   2   1 -12    0.48    3.68
   2  -1 -11   20.48    3.59
   2   1 -11   26.26    3.57
   2   1 -11   28.51    7.71
   2   1 -11   19.36    6.94
   2  -1 -11   16.66    6.75
   2  -1 -10   11.30    2.82
   2   1 -10    9.97    2.31
   2   1 -10    6.87    3.83
   2  -1 -10    4.25    3.39
   2  -1 -10    5.04    2.97
   2   1 -10    7.08    5.33
   2  -1  -9   37.19    4.68
   2   1  -9   33.84    4.21
   2   1  -9   32.99    7.51
   2  -1  -9   26.47    7.11
   2   1  -9   31.98    6.92
   2   1  -8  152.66   15.83
   2  -1  -8  189.76   17.14
   2  -1  -8  170.19   10.18
   2   1  -8  151.93    8.85
   2  -1  -8  151.62    6.42
   2  -1  -8  162.93    8.55
   2   1  -8  144.56   13.61
   2  -1  -7 1124.78   42.62
   2   1  -7 1094.16   41.95
   2  -1  -7 1109.28   30.08
   2   1  -7 1181.89   28.15
   2  -1  -7 1129.82   29.96
   2   1  -7 1160.68   24.73
   2  -1  -7 1049.11   24.24
   2   1  -7 1047.43   22.44
   2  -1  -6  560.94   20.15
   2   1  -6  575.62   18.50
   2   1  -6  564.73   18.52
   2  -1  -6  543.31   21.26
  -2   1   6  551.95   16.50
  -2  -1   6  576.55   14.58
   2  -1  -5 1347.56   36.50
  -2  -1   5 1412.27   31.59
   2   1  -5 1311.85   33.79
  -2   1   5 1346.50   32.57
   2   1  -5 1378.12   32.56
   2  -1  -5 1387.96   34.92
   2   1  -4 2593.55   59.64
   2  -1  -4 2538.69   64.53
   2   1  -4 2449.82   53.24
  -2  -1   4 2567.12   51.77
  -2   1   4 2551.11   52.12
   2  -1  -4 2492.90   54.90
   2  -1  -4 2478.06   52.54
   2   1  -4 2432.65   50.20
   2   1  -3    1.55    1.68
   2  -1  -3    6.79    2.84
   2  -1  -3    3.61    1.81
   2   1  -3    5.75    2.01
  -2   1   3    3.65    1.38
   2   1  -3    5.33    2.03
  -2  -1   3    6.40    1.99
   2  -1  -3    4.64    2.07
  -2   1   2    6.67    2.25
   2  -1  -2    6.49    2.29
  -2  -1   2    2.84    1.76
   2   1  -2    3.23    1.69
   2   1  -2    5.51    2.13
  -2   1   2    4.72    1.79
  -2  -1   2    4.66    2.00
   2  -1  -2    4.16    2.23
   2   1  -2    6.46    2.09
  -2   1   2    4.07    1.85
   2  -1  -2    4.04    2.10
   2   1  -1   73.24    9.03
   2   1  -1   81.22    7.81
  -2  -1   1   76.08    7.53
  -2   1   1   67.18    7.23
   2  -1  -1   77.22    7.66
   2   1  -1   76.65    8.09
  -2  -1   1   90.53    8.74
   2  -1  -1   74.32    7.98
  -2   1   1   67.64    7.65
   2  -1  -1   89.57    9.43
  -2   1   1   84.35    9.09
   2   1  -1   87.42    8.50
  -2  -1   1   77.47    8.11
   2  -1   0  113.42   10.08
  -2  -1   0  105.94   10.60
   2   1   0  105.74   10.40
  -2  -1   0  104.67    9.25
   2   1   0  107.36    9.48
   2  -1   0   91.15    8.52
  -2   1   0   96.47    9.03
   2  -1   0  114.07   10.08
  -2   1   0   98.90    9.60
  -2  -1   0   94.42    9.50
   2   1   0  100.60    9.39
   2   1   0  104.22    9.93
   2  -1   0  106.09   10.92
  -2  -1   0  109.54   10.18
  -2   1   0  118.74   11.64
  -2  -1  -1   48.62    7.06
   2  -1   1   57.57    7.02
  -2   1  -1   57.02    7.33
   2   1   1   56.89    7.43
  -2   1  -1   64.67    7.43
   2  -1   1   56.11    6.49
  -2  -1  -1   51.01    6.90
   2   1   1   41.37    5.84
   2  -1   1   64.02    7.80
  -2   1  -1   57.27    7.41
   2   1   1   57.10    7.36
  -2  -1  -1   48.84    6.98
  -2   1  -1   59.01    8.66
   2  -1   1   67.63    8.93
   2   1   1   67.65    8.27
  -2  -1  -1   64.60    8.76
  -2  -1  -2 1572.16   45.36
  -2   1  -2 1451.48   42.39
   2  -1   2 1494.00   39.83
   2   1   2 1483.24   41.24
  -2  -1  -2 1461.16   42.15
  -2   1  -2 1533.55   41.86
   2   1   2 1670.87   42.06
   2  -1   2 1560.67   39.17
  -2  -1  -2 1611.07   45.59
  -2   1  -2 1459.12   43.78
   2  -1   2 1690.96   45.19
   2   1   2 1486.58   42.52
   2  -1   2 1612.97   50.03
  -2  -1  -2 1683.70   50.60
  -2   1  -2 1559.41   51.63
   2   1   2 1646.74   46.94
  -2  -1  -3   23.30    5.22
  -2   1  -3   23.88    5.01
   2  -1   3   24.62    4.17
   2   1   3   23.14    4.65
  -2   1  -3   21.27    4.60
   2   1   3   21.11    4.22
   2  -1   3   23.04    3.78
  -2  -1  -3   29.05    5.26
  -2   1  -3   24.31    5.35
  -2  -1  -3   24.84    5.25
  -2   1  -3   22.72    5.93
  -2  -1  -3   26.43    6.46
   2   1   4  744.13   26.66
  -2   1  -4  703.70   29.02
   2  -1   4  784.25   25.34
  -2  -1  -4  634.27   29.31
   2  -1   4  686.74   20.78
  -2   1  -4  698.85   27.75
   2   1   4  717.14   23.14
  -2  -1  -4  709.49   29.07
  -2   1  -4  779.94   31.14
   2   1   4  812.46   29.12
  -2  -1  -4  694.80   30.02
   2  -1   4  662.67   27.28
  -2  -1  -4  734.07   36.61
  -2   1  -4  784.61   38.80
   2   1   4  777.91   33.43
   2  -1   4  760.10   34.84
  -2   1  -5   94.53   10.49
   2  -1   5   73.36    7.78
  -2  -1  -5  101.61   11.48
  -2  -1  -5   89.32   10.12
  -2   1  -5   85.60    9.36
   2  -1   5   78.12    4.44
   2   1   5   85.44    5.87
  -2   1  -5   90.42   10.05
   2  -1   5   89.81    9.49
  -2  -1  -5   93.69   11.28
   2   1   5   86.59    8.98
  -2   1  -5   90.37   14.24
   2   1   5   87.60   11.28
   2  -1   5   98.79   12.51
  -2  -1  -5   81.79   13.03
  -2  -1  -6   91.85   11.47
   2   1   6  102.76   10.13
  -2   1  -6  104.90   11.99
  -2   1  -6  119.83   11.59
  -2  -1  -6   95.04   11.83
   2   1   6  114.15   10.26
  -2   1  -6   97.60   11.14
   2  -1   6  113.03   10.34
  -2   1  -6  113.89   16.24
   2  -1   6  117.54   14.40
  -2  -1  -6   99.55   15.80
   2  -1   7   12.73    3.88
  -2  -1  -7   12.31    5.25
   2   1   7    8.91    3.24
  -2   1  -7   11.98    3.99
  -2  -1  -7    8.51    3.48
   2  -1   7    8.35    3.13
  -2   1  -7   15.39    4.41
  -2  -1  -7    6.95    3.42
   2   1   7    8.68    2.34
  -2   1  -7   11.27    6.19
  -2  -1  -7   11.98    4.73
   2  -1   8   92.27   10.52
   2   1   8  113.92   12.73
  -2  -1  -8  110.91   14.27
  -2   1  -8   87.68   12.75
  -2   1  -8  103.99   12.13
  -2  -1  -8  127.85   13.33
  -2   1  -8   97.97   11.19
   2  -1   8   90.54    8.05
   2   1   8   91.89    8.19
  -2  -1  -8   99.20   12.26
  -2   1  -8   90.35   17.12
  -2  -1  -8   97.36   17.52
  -2  -1  -9  581.33   31.55
  -2   1  -9  580.66   31.08
   2   1   9  583.48   31.40
  -2   1  -9  480.89   31.20
  -2  -1  -9  530.18   34.96
   2  -1   9  567.18   29.66
   2   1  10    0.96    3.54
  -2  -1 -10   -0.68    3.49
  -2   1 -10    0.62    3.20
  -2  -1 -10    1.76    3.61
  -2   1 -10   -2.15    5.13
  -2  -1 -10   -1.82    2.06
  -2   1 -10    1.43    5.05
  -2  -1 -10   10.60    8.49
  -2  -1 -10    0.29    2.11
  -2   1 -10   -0.64    1.74
  -2  -1 -11   -2.18    4.13
  -2   1 -11    2.82    4.17
  -2  -1 -11   -0.58    4.10
  -2   1 -11    3.17    4.98
  -2   1 -11    4.05    1.87
  -2  -1 -11   -0.32    7.40
  -2  -1 -11   -0.58    1.97
  -2   1 -11   -0.20    1.49
  -2   1 -11   -0.32    7.08
  -2  -1 -11    4.41    3.20
  -2  -1 -12  165.30   23.13
  -2   1 -12  193.42   23.01
  -2   1 -12  193.40   21.25
  -2  -1 -12  184.57   11.17
  -2  -1 -12  227.52   35.22
  -2  -1 -12  164.75   11.08
  -2   1 -12  212.70   33.87
  -2  -1 -13  116.46   19.81
  -2   1 -13   78.22   17.43
  -2  -1 -13   86.50   23.75
  -2   1 -13   77.25   22.33
  -2  -1 -14    5.90    9.07
   2  -2 -15   11.61   12.16
   2   2 -15   -1.96    8.54
   2  -2 -15    4.42    8.09
   2  -2 -14   18.68    9.12
   2   2 -14    4.84    4.69
   2  -2 -14   14.93   10.76
   2   2 -14   13.64    7.29
   2   2 -13   17.12    2.59
   2   2 -13   17.39    6.62
   2  -2 -13   26.49    9.16
   2   2 -13   14.06    8.53
   2  -2 -13   23.73   11.02
   2   2 -12    4.62    1.72
   2  -2 -12    5.95    2.37
   2   2 -12   11.66    6.50
   2  -2 -12    3.73    2.55
   2   2 -12   15.44    8.14
   2  -2 -12    3.43    4.46
   2   2 -11   14.22    2.66
   2  -2 -11   20.01    3.86
   2   2 -11    9.74    4.48
   2  -2 -11   13.28    6.69
   2  -2 -11   11.78    5.82
   2   2 -11   15.64    6.76
   2   2 -10    3.27    1.51
   2  -2 -10   -0.08    1.27
   2  -2 -10   -0.82    2.72
   2   2 -10    5.25    4.34
   2  -2 -10    6.99    4.66
   2   2 -10   -0.74    1.77
   2  -2  -9  526.96   32.77
   2   2  -9  563.24   30.87
   2   2  -9  576.22   17.64
   2  -2  -9  562.22   20.69
   2  -2  -9  517.22   13.66
   2  -2  -9  543.93   15.86
   2   2  -9  506.48   28.21
   2  -2  -8  215.90   19.00
   2   2  -8  283.63   20.89
   2   2  -8  226.51   10.43
   2  -2  -8  263.36   13.39
   2  -2  -8  262.75   12.93
   2  -2  -8  253.44    9.83
   2  -2  -7   19.85    5.78
   2  -2  -7   16.34    3.44
   2   2  -7   14.55    2.54
   2  -2  -7   16.50    3.91
   2  -2  -7   18.00    2.82
   2   2  -7   17.34    2.20
  -2   2   7   15.30    2.14
   2  -2  -6  114.11   12.77
   2   2  -6  111.33    7.22
   2  -2  -6  103.37    8.51
  -2  -2   6  113.05    5.55
   2  -2  -6  113.14    9.45
   2  -2  -6  118.30    8.01
   2   2  -6  114.99    7.26
  -2   2   6  101.55    7.14
   2  -2  -5    5.34    2.20
   2   2  -5    4.00    1.39
   2   2  -5    2.66    1.51
   2  -2  -5    2.27    1.81
  -2   2   5    9.74    2.26
  -2  -2   5    4.82    1.68
   2  -2  -4  368.14   22.60
  -2   2   4  356.97   12.51
  -2   2   4  384.20   12.18
   2   2  -4  366.75   15.18
   2  -2  -4  372.25   17.16
  -2   2   4  387.73   16.68
   2   2  -4  404.33   17.14
   2  -2  -4  390.19   18.53
  -2  -2   4  398.51   16.57
   2   2  -4  381.97   18.35
   2  -2  -3   32.73    6.38
   2   2  -3   37.18    4.81
  -2  -2   3   31.04    3.64
   2  -2  -3   31.66    4.85
  -2   2   3   32.16    4.45
   2   2  -3   28.43    4.05
   2   2  -3   31.56    4.75
   2   2  -2  287.71   14.54
  -2   2   2  311.89   15.20
  -2  -2   2  284.30   13.56
   2  -2  -2  277.76   14.97
   2  -2  -2  262.30   15.44
  -2   2   2  286.38   15.38
   2   2  -2  268.71   14.96
   2  -2  -2  311.62   19.20
   2   2  -2  297.03   14.17
  -2   2   2  322.14   19.33
  -2  -2   2  317.38   14.53
   2   2  -1  582.15   26.49
  -2  -2   1  565.88   21.36
   2   2  -1  596.26   22.62
  -2   2   1  582.90   22.42
   2  -2  -1  623.09   23.16
  -2  -2   1  607.78   24.09
   2  -2  -1  569.06   23.77
  -2   2   1  567.00   23.09
   2   2  -1  534.70   22.34
   2   2  -1  607.54   22.05
  -2   2   1  585.79   26.51
  -2  -2   1  585.71   22.22
   2  -2  -1  611.23   27.37
   2  -2   0  120.62   10.54
   2   2   0  126.19   11.48
  -2  -2   0  141.96   12.59
   2   2   0  123.34   10.18
  -2   2   0  120.32    9.78
  -2  -2   0  108.83    9.38
   2  -2   0  147.90   10.67
   2  -2   0  116.87   10.18
  -2  -2   0  120.21   10.50
  -2   2   0   95.05    9.40
   2   2   0  118.08   10.16
  -2  -2   0  122.64   10.47
  -2   2   0  126.69   12.58
   2   2   0  108.40    9.46
   2  -2   0  140.83   12.84
   2   2   1 1181.41   37.42
  -2  -2  -1 1104.04   38.12
   2  -2   1 1159.94   34.79
   2   2   1 1223.78   36.22
  -2   2  -1 1163.01   35.10
   2  -2   1 1227.22   33.93
  -2  -2  -1 1375.58   38.07
   2  -2   1 1291.05   38.67
  -2  -2  -1 1142.45   37.03
   2   2   1 1193.44   36.18
  -2   2  -1 1241.33   37.79
   2   2   1 1207.98   36.85
   2  -2   1 1231.62   42.58
  -2  -2  -1 1162.45   38.39
  -2   2  -1 1236.38   44.12
   2   2   2   41.08    6.41
  -2  -2  -2   39.18    6.73
   2  -2   2   42.47    5.76
  -2   2  -2   36.26    5.97
   2   2   2   39.51    5.81
  -2   2  -2   35.69    5.62
  -2  -2  -2   47.74    6.74
   2  -2   2   42.15    5.28
   2   2   2   44.04    6.04
   2  -2   2   40.64    6.50
  -2   2  -2   48.41    7.32
  -2  -2  -2   34.79    6.18
   2  -2   2   46.07    7.82
   2   2   2   43.95    6.94
  -2   2  -2   42.32    7.75
  -2  -2  -2   37.27    7.13
  -2  -2  -3  273.67   18.32
  -2   2  -3  262.68   15.76
   2   2   3  284.35   16.20
   2  -2   3  293.08   14.55
  -2   2  -3  282.41   16.48
   2  -2   3  261.33   12.97
   2   2   3  280.69   15.68
  -2  -2  -3  275.12   16.76
  -2  -2  -3  278.49   18.01
  -2   2  -3  240.56   16.52
  -2   2  -3  276.59   21.68
  -2  -2  -3  290.93   21.00
  -2   2  -4    5.94    3.21
   2   2   4    6.81    3.03
   2  -2   4    6.35    2.41
  -2  -2  -4    3.53    2.54
  -2   2  -4    3.71    1.70
   2   2   4    5.07    1.97
  -2  -2  -4    5.40    2.73
   2  -2   4    4.30    1.25
  -2  -2  -4    3.03    1.36
  -2   2  -4    3.48    2.83
   2  -2   4    3.83    1.21
   2   2   4    3.83    2.28
  -2   2  -4    2.90    2.21
   2  -2   4    5.79    3.95
  -2  -2  -4    2.58    2.13
   2   2   4    2.55    2.49
  -2   2  -5  156.00   13.21
   2  -2   5  157.10   10.68
   2   2   5  165.40   12.59
   2  -2   5  127.43    5.26
  -2  -2  -5  171.07   14.28
   2   2   5  161.54    9.22
  -2   2  -5  148.59   12.51
   2   2   5  159.28   12.29
  -2   2  -5  165.71   13.80
   2  -2   5  182.31   13.48
  -2  -2  -5  152.47   14.26
  -2  -2  -5  177.43   18.80
  -2   2  -5  189.72   19.69
   2  -2   5  159.86   16.39
   2  -2   6   82.57    8.13
  -2  -2  -6   69.81   10.40
   2   2   6   72.87    9.31
  -2   2  -6   85.20   10.26
  -2   2  -6   81.38    9.38
  -2  -2  -6   83.24   10.92
   2  -2   6   87.78    9.06
   2   2   6   72.07    8.25
  -2   2  -6   91.73   10.75
  -2  -2  -6   81.60   13.71
  -2   2  -6   69.51   13.57
   2  -2   6   77.53   11.78
   2  -2   7  237.26   15.22
   2   2   7  259.20   17.80
  -2  -2  -7  236.66   20.35
  -2  -2  -7  218.48   17.91
  -2  -2  -7  219.02   17.97
   2   2   7  216.30   13.70
   2  -2   7  230.87   14.66
  -2   2  -7  230.59   16.70
  -2   2  -7  206.83   24.83
  -2  -2  -7  212.79   24.57
   2  -2   7  253.13   22.05
   2   2   8   82.01   10.96
   2  -2   8   96.12   10.34
  -2  -2  -8   85.94   13.17
  -2   2  -8   73.36   11.20
  -2   2  -8   94.55   11.24
  -2  -2  -8   90.67   11.61
   2   2   8   74.28    7.41
   2  -2   8   85.87    7.99
  -2  -2  -8   74.09   10.50
  -2   2  -8   89.89   10.52
  -2  -2  -8   93.30   17.23
  -2   2  -8   82.10   14.77
   2  -2   9    1.78    2.20
  -2  -2  -9    0.96    3.19
  -2   2  -9    8.22    4.84
  -2   2  -9   -0.96    3.06
  -2  -2  -9    3.93    3.82
   2  -2   9    1.33    1.11
  -2   2  -9   -5.03    4.88
  -2  -2  -9   -2.89    4.57
   2   2  10   12.59    5.64
  -2  -2 -10    9.20    5.29
  -2   2 -10   13.03    5.28
  -2  -2 -10    8.90    3.86
  -2   2 -10    7.93    4.31
  -2  -2 -10   17.38    4.82
  -2   2 -10   13.76    3.70
  -2   2 -10    9.34    5.60
  -2  -2 -10   12.62    7.30
  -2   2 -11   15.99    7.01
  -2  -2 -11   12.64    6.07
  -2   2 -11   20.70    6.91
  -2  -2 -11   14.59    4.59
  -2   2 -11   14.14    3.58
  -2   2 -11   15.49    8.01
  -2  -2 -11   10.18    3.85
  -2  -2 -11   20.45    8.24
  -2   2 -11   11.13    2.80
  -2   2 -12   21.89    7.36
  -2  -2 -12   28.83   10.46
  -2   2 -12   19.69    8.22
  -2  -2 -12   28.98   11.38
  -2  -2 -12   35.24    5.68
  -2  -2 -12   19.72   11.66
  -2  -2 -12   27.99    5.11
  -2   2 -12   24.88   10.76
  -2  -2 -13   22.26   11.62
  -2  -2 -13    7.21    9.59
  -2   2 -13   19.13    9.21
  -2  -2 -14    8.73    7.88
   2   3 -15   94.76   18.98
   2   3 -15   70.07   19.30
   2  -3 -15   66.08   18.61
   2   3 -14   48.13   11.75
   2   3 -14   56.66   15.64
   2  -3 -14   36.01   12.15
   2   3 -13   19.79    6.88
   2  -3 -13   23.07    8.17
   2  -3 -13    9.27    7.51
   2   3 -12    0.39    1.18
   2  -3 -12    2.95    3.87
   2  -3 -12    4.50    5.13
   2   3 -12   -1.66    3.48
   2   3 -11   18.81    3.02
   2  -3 -11   16.32    3.68
   2   3 -11   13.46    5.22
   2  -3 -11   10.85    6.74
   2  -3 -11    9.67    6.10
   2   3 -11   12.85    6.14
   2  -3 -10    9.20    2.55
   2   3 -10    4.66    1.29
   2   3 -10    6.55    3.83
   2  -3 -10    4.11    2.55
   2   3 -10    5.24    2.98
   2  -3 -10    6.68    4.97
   2  -3  -9  155.35   17.32
   2   3  -9  161.23   16.77
   2  -3  -9  175.77   11.47
   2   3  -9  174.79    8.68
   2  -3  -9  166.24    8.59
   2  -3  -9  161.32   10.14
   2   3  -9  155.73   15.95
   2  -3  -8  229.98   19.83
   2   3  -8  235.06   19.48
   2   3  -8  225.66   10.20
   2  -3  -8  232.32   13.05
   2  -3  -8  249.18   13.98
   2  -3  -8  241.42   10.60
   2   3  -8  213.46   16.11
   2  -3  -7   61.84    9.98
   2  -3  -7   48.17    5.91
   2   3  -7   46.06    4.64
   2  -3  -7   60.26    5.25
   2  -3  -7   50.61    6.68
   2   3  -7   41.00    3.17
  -2   3   7   59.23    5.09
   2   3  -7   56.76    7.25
   2  -3  -6  153.13   14.36
   2   3  -6  146.44    8.73
   2  -3  -6  146.69   10.44
   2  -3  -6  146.52    9.36
   2   3  -6  157.71    8.16
   2  -3  -6  150.61   11.49
  -2  -3   6  166.07    7.01
  -2   3   6  146.72    9.62
   2   3  -5  795.70   23.18
   2  -3  -5  803.06   26.25
   2  -3  -5  756.37   27.43
  -2  -3   5  806.94   23.38
   2   3  -5  861.10   23.88
  -2   3   5  780.94   24.91
  -2   3   4  136.25    8.52
   2  -3  -4  146.73   14.71
   2  -3  -4  123.66    9.79
  -2   3   4  123.84    7.94
   2   3  -4  135.94    9.16
   2  -3  -4  125.85   10.83
  -2  -3   4  133.58    9.82
   2   3  -4  136.38    9.33
  -2   3   4  141.85   10.06
   2   3  -4  146.51    9.89
  -2  -3   3   91.68    6.59
   2  -3  -3  107.66    9.04
   2   3  -3   87.44    7.57
  -2   3   3  106.16    8.27
   2   3  -3   96.95    8.19
   2  -3  -3  100.06    9.66
   2  -3  -3   99.16   11.79
   2   3  -3   98.59    7.15
  -2   3   2  186.37   15.18
   2   3  -2  182.90   14.87
   2   3  -2  143.46   10.21
   2  -3  -2  174.66   11.76
  -2   3   2  184.12   11.72
  -2  -3   2  159.81   10.27
   2   3  -2  144.82   10.71
   2  -3  -2  179.99   12.80
  -2   3   2  169.28   11.95
  -2  -3   2  178.10    9.69
   2  -3  -2  179.75   15.04
   2   3  -2  161.71    9.23
  -2   3   1   60.82    8.88
  -2  -3   1   72.74    9.01
   2   3  -1   58.44    8.08
  -2  -3   1   49.29    6.14
   2   3  -1   55.37    6.46
  -2   3   1   58.94    6.83
   2  -3  -1   61.46    6.78
   2   3  -1   51.71    6.53
   2  -3  -1   64.95    7.85
  -2  -3   1   57.17    7.08
  -2   3   1   58.38    7.06
   2   3  -1   55.62    5.63
   2  -3  -1   69.59    9.39
  -2  -3   1   55.77    6.23
  -2  -3   0 2547.92   62.36
   2   3   0 2387.24   59.70
   2  -3   0 2445.32   52.96
  -2  -3   0 2568.04   55.95
   2   3   0 2238.57   54.01
  -2   3   0 2356.27   54.52
  -2  -3   0 2465.91   57.23
  -2   3   0 2300.09   55.90
   2  -3   0 2506.23   58.54
   2   3   0 2361.14   55.22
  -2  -3   0 2367.00   54.87
  -2   3   0 2494.10   65.12
   2  -3   0 2505.96   64.99
   2   3   0 2243.30   51.16
   2   3   1  811.11   30.79
   2  -3   1  774.44   27.16
  -2  -3  -1  858.16   32.76
   2   3   1  821.92   29.14
  -2  -3  -1  926.47   30.96
   2  -3   1  790.86   26.28
  -2   3  -1  801.62   28.10
  -2   3  -1  886.48   30.88
   2   3   1  904.14   30.12
   2  -3   1  703.85   28.73
  -2  -3  -1  692.53   28.07
  -2  -3  -1  806.71   30.51
   2  -3   1  858.05   35.24
  -2   3  -1  862.10   36.54
   2   3   1  845.22   28.70
  -2  -3  -2  166.91   14.36
   2  -3   2  152.79   10.44
   2   3   2  185.47   13.49
  -2   3  -2  171.10   11.99
   2   3   2  183.86   13.12
   2  -3   2  170.09   10.82
  -2  -3  -2  160.13   12.74
  -2   3  -2  177.63   12.56
   2  -3   2  151.01   12.75
   2   3   2  163.44   12.33
  -2  -3  -2  168.78   13.55
  -2   3  -2  170.67   13.27
  -2  -3  -2  173.98   14.70
  -2   3  -2  171.12   16.30
   2   3   2  164.34   12.84
   2  -3   2  178.21   16.22
  -2  -3  -3  617.64   29.20
  -2   3  -3  599.83   24.36
   2   3   3  689.66   26.55
   2  -3   3  649.13   21.61
   2  -3   3  629.51   20.80
  -2   3  -3  638.26   25.49
   2   3   3  724.14   27.03
  -2  -3  -3  615.57   26.96
  -2  -3  -3  700.96   29.33
  -2   3  -3  665.59   27.75
  -2   3  -3  610.36   34.02
  -2  -3  -3  659.76   32.17
  -2  -3  -4  477.49   26.42
  -2   3  -4  469.90   21.71
   2   3   4  482.72   22.16
   2  -3   4  513.51   18.55
  -2  -3  -4  516.90   25.00
   2   3   4  473.98   20.93
   2  -3   4  463.12   15.74
  -2   3  -4  491.99   22.48
  -2  -3  -4  483.14   24.97
   2   3   4  432.85   20.99
  -2   3  -4  407.21   22.25
   2  -3   4  528.96   24.60
   2  -3   4  478.00   28.60
  -2   3  -4  553.82   33.76
  -2  -3  -4  423.86   27.64
  -2   3  -5  829.29   30.48
  -2  -3  -5  862.70   37.00
   2  -3   5  819.61   24.79
   2   3   5  813.92   30.41
  -2   3  -5  755.84   29.51
   2   3   5  764.34   24.32
  -2  -3  -5  819.52   33.99
   2   3   5  846.91   29.68
   2  -3   5  877.87   31.77
  -2   3  -5  952.60   34.51
  -2   3  -5  858.95   44.71
   2  -3   5  873.83   39.83
  -2  -3  -5  679.66   37.96
  -2   3  -6    2.30    1.73
  -2  -3  -6    9.54    3.85
   2  -3   6    5.81    2.33
   2   3   6    6.93    2.26
  -2   3  -6    5.99    2.64
   2   3   6    6.09    1.26
   2   3   6    3.50    0.82
  -2  -3  -6    8.05    4.13
  -2  -3  -6    7.74    3.59
   2  -3   6    7.61    2.98
   2   3   6    8.99    3.07
   2  -3   6    4.55    2.41
  -2   3  -6    4.49    5.38
  -2  -3  -6    0.91    1.95
  -2   3  -6    6.85    2.77
   2  -3   7   36.33    5.73
  -2  -3  -7   54.63   10.12
   2   3   7   41.77    7.24
  -2   3  -7   38.63    7.44
  -2  -3  -7   45.51    8.40
  -2  -3  -7   34.28    7.08
   2  -3   7   46.32    6.99
   2  -3   7   47.94   10.83
  -2   3  -7   43.47    7.38
  -2   3  -7   38.03    9.94
  -2  -3  -7   38.18   11.00
  -2   3  -8    5.02    3.31
   2  -3   8    9.01    3.12
   2   3   8    3.02    3.14
  -2  -3  -8   12.37    5.15
  -2   3  -8    7.75    3.81
  -2  -3  -8    6.92    3.19
   2   3   8    9.41    2.73
  -2  -3  -8    4.30    3.10
   2  -3   8    6.52    2.25
  -2   3  -8    8.11    2.78
  -2  -3  -8    7.30    6.04
  -2   3  -8   10.79    6.93
  -2   3  -9  212.08   18.95
  -2  -3  -9  192.12   21.58
   2   3   9  204.41   19.58
  -2   3  -9  207.30   18.20
  -2  -3  -9  225.33   20.25
   2  -3   9  152.16    8.85
  -2  -3  -9  178.29   17.37
  -2   3  -9  226.68   28.53
  -2  -3  -9  191.80   26.88
  -2  -3 -10    8.71    5.88
  -2   3 -10    5.39    3.16
  -2  -3 -10    9.24    5.58
  -2   3 -10    7.66    4.29
  -2  -3 -10   11.49    4.44
  -2   3 -10   12.09    3.43
  -2   3 -10    6.57    3.77
  -2  -3 -10   13.13    4.34
  -2  -3 -10   16.41    9.50
  -2  -3 -11   24.59    9.04
  -2   3 -11   39.58    9.68
  -2   3 -11   25.36    8.02
  -2  -3 -11   41.16   11.56
  -2  -3 -11   38.17    7.38
  -2   3 -11   31.38    4.77
  -2   3 -11   41.35   14.95
  -2  -3 -11   32.89    6.35
  -2  -3 -11   26.52   12.03
  -2  -3 -12   99.06   15.77
  -2  -3 -12   89.95   18.57
  -2   3 -12   89.68   16.37
  -2  -3 -12   77.29    9.18
  -2   3 -12   64.56   22.58
  -2  -3 -12   84.80    9.47
  -2   3 -13   -2.74    7.49
  -2  -3 -13    4.08    6.86
  -2   3 -13  -17.08   10.19
   2   4 -15   12.83    7.71
   2  -4 -14   12.94    8.93
   2   4 -14    6.64    5.25
   2   4 -14    7.10    7.26
   2   4 -13   42.45    9.41
   2  -4 -13   31.78    9.42
   2  -4 -13   35.98   12.05
   2   4 -13   36.41   11.64
   2   4 -12   19.56    2.68
   2  -4 -12   25.68    4.89
   2   4 -12   23.82    7.58
   2  -4 -12   24.07    7.74
   2  -4 -12    9.01    6.34
   2   4 -12   17.01    8.36
   2   4 -11    3.22    1.44
   2   4 -11    8.17    4.96
   2  -4 -11    6.37    4.08
   2   4 -11    5.13    2.66
   2   4 -10    2.01    2.11
   2  -4 -10   -0.43    2.65
   2  -4 -10    2.14    2.33
   2   4 -10    0.62    0.90
   2  -4 -10    0.30    1.43
   2  -4 -10   -0.99    1.31
   2   4 -10    5.76    4.02
   2  -4  -9   35.28    7.78
   2   4  -9   42.11    8.75
   2   4  -9   43.95    4.51
   2  -4  -9   36.23    5.69
   2  -4  -9   45.10    5.05
   2   4  -9   39.80    8.47
   2   4  -8  225.84   18.57
   2  -4  -8  182.57   17.39
   2  -4  -8  199.93   12.61
   2   4  -8  162.08    9.26
   2  -4  -8  179.41   13.06
   2  -4  -8  194.46   10.22
   2   4  -8  195.11   15.58
   2  -4  -7  122.63   13.57
   2   4  -7  110.51    7.78
   2  -4  -7  143.01   10.69
   2  -4  -7  131.41   10.99
   2  -4  -7  120.23    8.23
   2   4  -7  121.68    5.68
   2   4  -7  129.77   11.00
  -2   4   7  120.43    8.14
   2  -4  -6    7.09    3.12
   2   4  -6    4.29    1.76
   2  -4  -6    6.49    2.33
   2  -4  -6    6.97    2.18
   2   4  -6    5.23    1.41
   2   4  -6    4.77    1.77
  -2   4   6    3.40    2.04
  -2  -4   6    4.15    1.15
   2  -4  -6    6.04    2.36
  -2  -4   6    8.10    1.89
   2  -4  -5  886.80   34.79
   2  -4  -5  874.61   27.27
  -2   4   5  695.03   15.50
   2   4  -5  828.52   23.99
   2  -4  -5  767.43   28.86
   2   4  -5  799.17   22.41
  -2  -4   5  826.70   24.49
   2  -4  -5  840.67   25.58
  -2   4   5  892.33   27.12
   2  -4  -4  777.03   36.02
  -2   4   4  718.00   23.84
   2  -4  -4  689.95   24.54
   2   4  -4  718.91   23.31
  -2   4   4  717.59   22.86
  -2  -4   4  705.32   24.64
   2  -4  -4  711.53   27.97
   2   4  -4  707.21   22.85
   2   4  -4  706.63   20.87
  -2  -4   3 4126.35   71.06
   2   4  -3 4213.06   91.06
  -2   4   3 4077.66   76.85
   2   4  -3 3867.24   75.34
   2  -4  -3 4412.27   79.20
   2   4  -3 4095.93   76.00
   2   4  -3 4177.13   66.15
   2  -4  -3 4060.65   93.77
  -2  -4   2   17.35    2.60
  -2   4   2   17.23    4.76
   2   4  -2   17.46    4.48
   2  -4  -2   20.91    5.33
  -2  -4   2   17.00    3.32
   2  -4  -2   15.27    3.38
   2   4  -2   12.14    3.02
  -2   4   2   18.45    3.83
   2   4  -2   13.62    3.12
  -2  -4   2   22.96    4.60
   2   4  -2   16.71    2.41
  -2   4   2   11.61    3.41
   2  -4  -2   16.09    4.10
   2   4  -1  967.21   35.33
  -2  -4   1  940.58   35.23
   2   4  -1  855.86   28.76
  -2   4   1  893.44   29.63
   2  -4  -1  869.48   28.28
  -2  -4   1  893.53   28.57
  -2   4   1  857.04   30.42
   2   4  -1  806.73   28.14
   2  -4  -1  865.01   31.35
  -2  -4   1  899.98   30.55
   2   4  -1  882.57   23.59
  -2  -4   1  904.06   26.73
   2  -4  -1  985.61   38.50
  -2   4   1  976.53   38.18
   2   4   0  266.33   17.42
  -2  -4   0  272.77   18.53
   2  -4   0  258.67   14.50
  -2   4   0  268.87   15.52
   2   4   0  283.75   15.83
  -2  -4   0  267.93   15.60
  -2   4   0  256.49   16.01
   2   4   0  243.29   14.83
   2  -4   0  298.84   17.79
  -2  -4   0  271.11   16.31
  -2   4   0  286.34   20.40
  -2  -4   0  284.19   15.29
   2  -4   0  289.16   20.20
   2   4   0  274.44   13.39
   2   4   1  902.60   32.93
  -2  -4  -1  955.50   35.76
   2  -4   1  852.02   28.29
  -2  -4  -1  979.42   32.49
  -2   4  -1  877.24   29.95
   2  -4   1  906.61   28.08
   2   4   1  895.35   31.05
  -2   4  -1  869.73   31.38
  -2  -4  -1  784.09   30.54
   2   4   1  776.62   28.70
   2  -4   1  843.93   31.85
  -2   4  -1  978.15   40.34
   2   4   1  871.32   28.46
  -2  -4  -1  933.38   32.49
   2  -4   1  881.29   37.05
   2   4   2  307.14   18.08
   2  -4   2  275.84   13.66
  -2  -4  -2  316.83   20.47
   2   4   2  301.24   17.71
   2  -4   2  314.10   14.93
  -2  -4  -2  305.65   18.20
  -2   4  -2  282.86   16.38
  -2   4  -2  295.82   17.72
   2  -4   2  299.18   18.18
   2   4   2  300.41   17.05
  -2  -4  -2  276.11   17.55
   2  -4   2  295.40   21.99
   2   4   2  307.97   17.39
  -2   4  -2  302.84   22.75
  -2  -4  -2  325.95   20.11
  -2  -4  -3 1359.24   46.61
  -2   4  -3 1312.58   36.51
   2  -4   3 1429.95   32.84
  -2  -4  -3 1346.09   42.55
   2   4   3 1271.50   39.89
   2  -4   3 1406.38   33.67
  -2   4  -3 1356.87   39.61
   2  -4   3 1402.27   43.14
   2   4   3 1360.79   39.43
  -2   4  -3 1302.25   41.18
  -2  -4  -3 1278.81   42.55
  -2   4  -3 1260.64   51.40
  -2  -4  -3 1204.41   44.57
   2  -4   4    3.60    1.49
   2   4   4    1.52    1.97
  -2   4  -4    1.15    1.55
   2  -4   4    5.09    1.69
  -2   4  -4    1.41    1.05
   2   4   4    2.77    1.84
   2  -4   4    2.29    1.49
  -2  -4  -4    3.02    2.88
   2   4   4    0.33    1.48
  -2  -4  -4    1.91    2.20
   2  -4   4    3.45    3.24
  -2   4  -4    4.28    2.67
  -2   4  -4   -0.67    2.00
  -2  -4  -5  450.17   27.05
   2   4   5  381.44   20.63
   2  -4   5  436.44   16.04
  -2   4  -5  430.36   20.66
  -2  -4  -5  393.73   23.09
   2   4   5  407.42   18.75
  -2   4  -5  383.28   20.67
   2  -4   5  419.13   22.25
   2   4   5  368.99   19.35
  -2   4  -5  427.68   22.70
  -2  -4  -5  380.54   23.61
  -2  -4  -5  418.14   28.67
   2  -4   5  416.05   27.89
  -2   4  -5  413.44   31.32
  -2   4  -6   21.38    4.66
   2  -4   6   33.67    4.87
   2   4   6   28.48    6.10
  -2  -4  -6   23.07    6.05
   2   4   6   21.84    2.82
   2   4   6   25.44    3.35
  -2   4  -6   22.86    5.16
  -2  -4  -6   20.92    5.59
   2  -4   6   27.71    5.32
   2   4   6   29.60    5.45
  -2  -4  -6   27.57    6.88
   2  -4   6   29.24    7.13
  -2   4  -6   22.66    7.66
  -2  -4  -6   29.59    8.65
  -2   4  -6   28.46    5.88
  -2   4  -7  958.93   36.26
   2  -4   7  995.26   30.83
   2   4   7  925.26   37.69
  -2  -4  -7  866.77   43.03
  -2  -4  -7  959.74   40.03
  -2   4  -7  911.29   35.86
   2  -4   7 1015.67   33.67
  -2   4  -7  918.86   34.77
  -2  -4  -7  927.81   39.76
  -2  -4  -7  891.15   50.41
  -2   4  -7  987.87   55.09
   2  -4   7  869.64   44.08
  -2   4  -8    7.88    4.36
  -2  -4  -8    4.28    3.44
   2   4   8    5.86    3.88
  -2   4  -8    4.07    2.71
  -2  -4  -8    4.44    3.43
  -2  -4  -8    3.39    2.76
   2   4   8    4.37    1.74
   2  -4   8    4.47    2.09
   2  -4   8    2.72    2.67
  -2   4  -8    6.20    2.57
  -2  -4  -8    0.55    4.16
  -2   4  -8    8.45    7.13
  -2   4  -9  388.08   25.49
   2   4   9  355.66   26.12
  -2  -4  -9  418.19   31.76
  -2   4  -9  403.86   25.16
  -2  -4  -9  387.37   27.51
  -2  -4  -9  350.62   24.49
   2  -4   9  311.14   12.97
  -2  -4  -9  390.55   37.62
  -2   4  -9  371.40   37.70
  -2  -4  -9  402.86   24.27
  -2   4 -10   17.67    6.13
  -2   4 -10   14.70    5.07
  -2  -4 -10   19.26    8.55
  -2  -4 -10   21.10    6.67
  -2   4 -10   13.38   10.46
  -2   4 -10   20.39    4.54
  -2  -4 -10   26.66   10.89
  -2  -4 -10   17.93    5.28
  -2  -4 -11    5.67    4.65
  -2   4 -11    4.14    4.51
  -2   4 -11    9.37    6.18
  -2  -4 -11    8.90    4.73
  -2   4 -11   16.94   11.49
  -2   4 -11   11.90    2.86
  -2  -4 -11   15.16    4.25
  -2  -4 -11    5.85    7.75
  -2  -4 -12   12.30    9.32
  -2   4 -12    7.80    5.16
  -2  -4 -12   14.03    9.36
  -2  -4 -12   16.92    4.74
  -2   4 -12   21.03   12.24
  -2  -4 -12   12.09    4.83
  -2   4 -13    3.34    5.01
  -2  -4 -13    5.76    8.39
  -2  -4 -13    7.47    3.44
  -2   4 -13   -0.21    9.04
  -2  -4 -14   17.52   11.72
   2   5 -14   15.91    6.64
   2  -5 -14    1.78    6.11
   2   5 -14   -8.31    8.16
   2   5 -13  227.60   21.51
   2  -5 -13  261.28   27.68
   2  -5 -13  237.08   30.14
   2   5 -13  211.04   26.65
   2   5 -12   -0.54    1.70
   2  -5 -12   -0.04    2.22
   2   5 -12    1.44    4.51
   2  -5 -12    7.75    3.57
   2  -5 -12    0.55    3.79
   2   5 -12    3.27    5.40
   2   5 -11    6.84    5.47
   2  -5 -11    7.36    5.59
   2   5 -11   16.26    3.36
   2  -5 -11    9.91    3.98
   2  -5 -11    2.61    1.17
   2  -5 -11    4.74    5.71
   2   5 -11   10.95    5.83
   2   5 -10    4.88    2.98
   2   5 -10    4.41    1.53
   2  -5 -10    9.47    3.53
   2  -5 -10    7.07    2.87
   2  -5 -10    4.11    1.92
   2   5 -10    7.12    4.02
   2   5  -9  132.95   14.88
   2  -5  -9  101.75   14.52
   2  -5  -9  132.69   11.00
   2   5  -9  122.16    8.31
   2  -5  -9  125.25    9.21
   2  -5  -9  140.57   11.79
   2  -5  -8 1330.84   50.96
   2  -5  -8 1433.44   39.32
   2   5  -8 1414.34   33.62
   2  -5  -8 1469.92   43.29
   2  -5  -8 1374.62   34.03
   2   5  -8 1351.19   44.83
   2  -5  -7  703.84   33.36
   2  -5  -7  702.24   25.48
   2   5  -7  663.46   21.23
   2  -5  -7  657.42   27.51
   2   5  -7  671.78   16.22
   2  -5  -7  655.24   21.72
  -2   5   7  640.15   21.93
   2   5  -7  658.95   26.12
   2  -5  -6  233.86   17.97
   2  -5  -6  210.76   13.08
   2   5  -6  185.31   11.06
   2   5  -6  210.62    9.61
   2  -5  -6  212.35   15.20
  -2  -5   6  229.93   10.65
   2  -5  -6  192.37   11.51
  -2  -5   6  197.36    8.33
  -2   5   6  211.44   12.74
   2   5  -6  206.37   11.66
   2  -5  -5   28.05    6.08
   2   5  -5   35.89    5.46
  -2   5   5   29.69    3.92
  -2   5   5   36.68    4.24
   2  -5  -5   43.33    5.95
   2  -5  -5   30.89    4.75
   2   5  -5   41.13    4.62
  -2  -5   5   56.76    7.39
   2  -5  -5   27.61    5.29
   2   5  -5   43.41    4.57
  -2   5   5   31.76    5.29
  -2  -5   5   29.82    3.98
  -2   5   4 1283.89   35.87
   2  -5  -4 1223.15   35.91
  -2   5   4 1374.00   35.48
   2   5  -4 1282.30   34.62
   2   5  -4 1302.60   33.48
  -2  -5   4 1305.95   36.32
   2   5  -4 1308.22   26.06
   2   5  -3  603.74   29.21
  -2  -5   3  586.54   19.94
   2  -5  -3  597.66   23.17
  -2   5   3  594.22   23.32
   2   5  -3  574.17   22.09
  -2   5   3  598.00   24.51
   2   5  -3  587.28   21.59
   2  -5  -3  567.15   25.19
   2  -5  -3  590.86   31.51
  -2  -5   2   74.36    7.61
   2   5  -2   77.93   10.14
  -2   5   2   82.80   11.25
   2   5  -2   82.81    8.24
  -2   5   2   80.43    8.37
   2  -5  -2   74.32    7.77
  -2  -5   2   66.17    7.76
   2  -5  -2   72.16    8.48
  -2   5   2   80.80    8.90
   2   5  -2   74.40    7.41
   2   5  -2   74.82    4.13
  -2  -5   2   77.27    5.06
   2  -5  -2   91.00   11.95
   2   5  -1  440.69   23.63
  -2  -5   1  424.05   23.79
   2  -5  -1  474.96   20.32
  -2  -5   1  439.14   19.75
   2   5  -1  448.94   20.33
  -2   5   1  397.44   19.60
   2   5  -1  460.87   20.06
   2  -5  -1  456.08   22.21
  -2   5   1  506.58   22.69
  -2  -5   1  426.05   20.68
  -2  -5   1  439.23   17.02
  -2   5   1  441.81   26.30
   2  -5  -1  472.17   26.79
   2   5  -1  447.80   14.66
   2   5   0  755.34   30.86
  -2  -5   0  711.38   31.36
   2  -5   0  700.12   25.05
   2   5   0  658.30   25.99
  -2  -5   0  722.77   27.42
  -2   5   0  720.60   26.99
   2  -5   0  768.62   30.02
  -2   5   0  762.85   29.19
   2   5   0  705.44   26.20
  -2  -5   0  712.56   27.86
   2   5   0  719.64   22.57
  -2  -5   0  676.44   24.81
  -2   5   0  733.13   34.59
   2  -5   0  728.42   34.52
   2  -5   1 1494.96   38.95
  -2  -5  -1 1421.25   46.89
   2   5   1 1497.67   44.49
  -2   5  -1 1419.25   40.64
   2  -5   1 1483.96   38.17
   2   5   1 1423.89   41.78
  -2  -5  -1 1626.55   44.90
   2   5   1 1516.38   41.56
  -2  -5  -1 1390.17   42.59
  -2   5  -1 1555.43   44.17
   2  -5   1 1202.10   41.15
  -2   5  -1 1466.78   52.47
   2  -5   1 1420.58   50.76
  -2  -5  -1 1551.48   42.75
   2  -5   2  333.62   15.22
  -2  -5  -2  363.47   22.41
   2   5   2  387.26   21.04
   2  -5   2  387.35   17.00
  -2  -5  -2  398.07   21.51
   2   5   2  362.95   19.91
  -2   5  -2  406.61   19.78
  -2  -5  -2  389.41   21.16
   2   5   2  405.05   19.65
   2  -5   2  356.16   20.57
  -2   5  -2  367.37   19.96
   2  -5   2  405.12   25.97
  -2  -5  -2  327.88   20.28
  -2   5  -2  377.95   26.24
   2  -5   3    8.07    2.01
  -2  -5  -3    7.93    3.56
   2   5   3    8.89    2.94
   2  -5   3    8.92    2.28
  -2   5  -3    6.09    2.51
   2   5   3    7.05    2.11
  -2  -5  -3    3.04    2.52
   2   5   3    6.09    2.78
   2  -5   3    5.71    2.92
  -2  -5  -3    9.63    3.93
  -2   5  -3    3.57    2.36
   2  -5   3    8.00    3.47
   2   5   4   45.93    7.30
  -2   5  -4   53.72    6.47
   2  -5   4   46.56    4.60
  -2  -5  -4   47.52    8.69
   2  -5   4   56.04    5.26
  -2  -5  -4   55.67    8.34
   2   5   4   58.50    7.78
  -2   5  -4   58.26    7.55
  -2  -5  -4   44.22    7.70
   2  -5   4   64.06    8.18
   2   5   4   47.42    6.88
  -2   5  -4   55.28    7.90
  -2   5  -4   62.41   11.26
  -2  -5  -4   49.18    9.57
   2  -5   4   53.33    9.75
   2  -5   5  156.35    8.67
   2   5   5  155.80   14.22
  -2   5  -5  158.47   11.55
  -2  -5  -5  164.41   16.43
   2   5   5  140.65   11.40
  -2  -5  -5  150.00   14.16
  -2   5  -5  136.74   12.16
   2  -5   5  151.02   13.45
   2   5   5  139.19   11.50
  -2   5  -5  156.76   13.48
  -2  -5  -5  146.46   14.67
  -2  -5  -5  174.79   18.15
   2  -5   5  159.00   16.86
  -2   5  -5  171.56   20.18
   2  -5   6  546.98   18.85
   2   5   6  522.22   26.91
  -2   5  -6  529.70   23.39
  -2  -5  -6  537.53   32.06
  -2  -5  -6  581.20   29.72
   2   5   6  484.13   16.23
   2   5   6  524.48   19.39
  -2   5  -6  486.41   24.66
   2  -5   6  523.71   25.28
   2   5   6  501.34   22.53
  -2  -5  -6  471.13   27.30
  -2   5  -6  485.87   36.84
   2  -5   6  534.58   33.06
  -2  -5  -6  481.48   33.10
   2  -5   7    3.61    1.52
  -2  -5  -7    1.02    2.33
   2   5   7    4.54    2.94
  -2   5  -7    3.14    2.49
  -2  -5  -7    7.27    4.55
  -2   5  -7    2.42    1.94
  -2  -5  -7    1.38    3.44
   2   5   7    2.16    1.19
  -2   5  -7    0.09    2.36
   2  -5   7    4.66    3.30
  -2   5  -7    0.33    3.14
  -2  -5  -7   -1.79    3.06
  -2   5  -8   29.02    6.17
  -2  -5  -8   29.39    8.13
   2   5   8   36.05    8.37
  -2  -5  -8   23.58    6.47
  -2   5  -8   23.71    6.18
   2  -5   8   23.42    4.54
  -2  -5  -8   28.09    7.79
   2  -5   8   19.98    3.57
  -2   5  -8   25.24    9.42
   2  -5   8   21.14    7.22
  -2   5  -8   23.56    4.84
  -2  -5  -8   29.01    9.46
  -2   5  -9   62.98    9.82
   2   5   9   71.84   11.89
  -2  -5  -9   63.40   12.99
  -2  -5  -9   79.30   13.01
  -2   5  -9   57.22    9.41
  -2  -5  -9   77.30   11.81
   2  -5   9   69.26    5.54
  -2  -5  -9   80.10   17.13
  -2   5  -9   63.18   17.34
  -2  -5  -9   79.02   10.93
  -2  -5 -10   20.60    7.48
  -2   5 -10   22.96    6.39
  -2   5 -10   15.60    6.36
  -2  -5 -10   27.76    8.70
  -2  -5 -10   30.12    7.07
  -2   5 -10   18.67    4.15
  -2  -5 -10   36.38   13.37
  -2   5 -10   12.46    7.56
  -2  -5 -10   26.29    6.16
  -2   5 -11   -2.29    3.40
  -2  -5 -11    2.62    4.12
  -2  -5 -11    3.56    4.91
  -2   5 -11    7.11    6.49
  -2  -5 -11   10.43    5.53
  -2   5 -11    1.88    7.49
  -2  -5 -11   -1.61    3.89
  -2   5 -11    2.70    1.71
  -2  -5 -11   20.53   11.20
  -2   5 -12    2.93    3.58
  -2  -5 -12   15.09   12.13
  -2  -5 -12    2.28    2.94
  -2  -5 -12   -5.81    3.48
  -2  -5 -12   -6.29   10.43
  -2   5 -12   10.19   12.66
  -2  -5 -13   61.24   18.30
  -2   5 -13   64.76   22.04
  -2  -5 -13   72.90    7.95
  -2  -5 -13   53.04    7.88
  -2  -5 -14   81.82   22.39
   2   6 -14    0.63    3.94
   2  -6 -14    1.11    6.09
   2  -6 -14    3.83    7.22
   2  -6 -13    8.61    6.42
   2  -6 -13   24.61   11.24
   2   6 -13   24.81    9.59
   2   6 -12    1.63    1.91
   2  -6 -12   -1.77    2.85
   2   6 -12    4.66    4.36
   2  -6 -12    4.23    4.52
   2   6 -12   -9.85    7.93
   2  -6 -12    5.79    7.26
   2   6 -11    7.04    3.78
   2  -6 -11   -0.50    3.85
   2  -6 -11    2.86    1.55
   2   6 -11    5.00    1.89
   2  -6 -11    2.04    1.88
   2  -6 -11    3.54    1.94
   2   6 -11   -4.49    4.64
   2  -6 -10  218.51   21.13
   2   6 -10  208.31   18.56
   2   6 -10  212.84   12.00
   2  -6 -10  224.63   15.40
   2  -6 -10  218.78   15.23
   2   6 -10  189.46   19.37
   2   6  -9   47.96    8.74
   2  -6  -9   39.90    8.94
   2  -6  -9   48.15    6.72
   2   6  -9   44.29    5.46
   2  -6  -9   45.03    5.90
   2   6  -9   43.02    8.26
   2  -6  -9   47.95    7.39
   2  -6  -8 2076.07   64.98
   2   6  -8 1855.24   42.83
   2  -6  -8 1877.79   53.07
   2  -6  -8 2034.29   44.92
   2   6  -8 1955.18   54.34
  -2   6   8 1838.03   44.09
   2  -6  -7    1.77    3.46
   2   6  -7    2.86    1.54
   2  -6  -7    4.17    2.40
   2  -6  -7    3.87    1.78
   2   6  -7    6.10    1.50
  -2   6   7    3.18    2.06
   2   6  -7    2.57    1.22
   2  -6  -7    1.56    2.01
   2  -6  -6   13.38    4.48
   2   6  -6   11.93    3.00
   2  -6  -6   12.39    3.45
   2  -6  -6   10.67    2.88
  -2  -6   6   13.93    2.83
   2   6  -6   15.61    2.73
   2  -6  -6    7.93    2.66
  -2   6   6   15.31    4.02
  -2  -6   6   12.78    2.43
   2   6  -6   13.53    2.75
   2   6  -5    0.90    1.17
   2  -6  -5   -0.05    0.81
  -2   6   5   -0.54    1.28
   2   6  -5    1.81    0.72
   2  -6  -5   -0.06    1.10
  -2   6   5    0.87    1.22
   2  -6  -5    0.33    1.79
  -2  -6   5    0.72    1.27
   2   6  -5   -0.13    1.04
   2  -6  -5    0.48    1.46
  -2  -6   5    0.75    0.66
   2   6  -5   -0.39    0.51
   2  -6  -4  401.99   27.90
  -2   6   4  342.46   18.94
   2   6  -4  353.65   22.93
   2  -6  -4  334.19   20.33
   2  -6  -4  373.33   18.32
   2   6  -4  370.62   17.79
  -2   6   4  412.63   18.71
   2   6  -4  355.11   15.50
   2  -6  -4  397.75   18.05
  -2  -6   4  373.14   18.36
   2  -6  -4  386.58   21.11
   2   6  -3  192.90   16.52
  -2  -6   3  189.83   11.74
   2  -6  -3  194.23   12.94
  -2   6   3  204.31   13.70
   2   6  -3  181.28   12.47
   2  -6  -3  195.20   14.67
  -2   6   3  173.07   13.25
  -2  -6   2  770.05   32.94
   2   6  -2  752.35   32.73
  -2   6   2  755.74   36.71
  -2  -6   2  713.56   25.79
   2  -6  -2  664.82   25.51
  -2   6   2  728.16   27.50
   2   6  -2  734.65   27.13
  -2   6   2  768.27   29.43
   2   6  -2  824.41   26.89
   2  -6  -2  656.43   28.46
  -2  -6   2  736.28   27.65
   2  -6  -2  754.02   36.79
  -2  -6   2  772.44   17.70
  -2  -6   1  149.69   13.87
  -2  -6   1  156.12   11.88
   2   6  -1  158.06   13.82
   2   6  -1  141.61   11.65
  -2   6   1  144.20   11.86
   2  -6  -1  140.67   10.89
   2   6  -1  158.16   11.47
   2  -6  -1  162.56   13.71
  -2   6   1  164.54   13.38
  -2  -6   1  163.20   12.59
  -2  -6   1  155.28    9.53
  -2   6   1  193.22   17.51
   2  -6  -1  152.48   16.47
   2   6   0  499.82   24.82
  -2  -6   0  429.64   24.67
  -2   6   0  422.85   20.51
   2  -6   0  457.13   19.74
  -2  -6   0  452.77   21.71
   2   6   0  369.57   19.87
   2   6   0  475.79   21.28
   2  -6   0  438.06   22.96
  -2  -6   0  451.06   22.31
  -2   6   0  409.26   21.50
   2  -6   0  450.49   27.78
  -2   6   0  433.22   27.10
  -2  -6   0  429.05   18.68
   2   6   1    7.37    3.01
  -2  -6  -1    8.76    3.34
  -2   6  -1    8.63    3.90
  -2  -6  -1    3.79    2.08
   2   6   1    4.35    2.31
   2  -6   1    6.21    2.10
  -2   6  -1    3.82    1.59
  -2  -6  -1    5.56    3.18
   2   6   1    2.13    1.59
   2  -6   1    4.55    2.30
  -2   6  -1    4.53    2.01
  -2  -6  -1    2.88    1.57
   2  -6   1    3.36    2.30
   2  -6   2  226.57   11.78
  -2  -6  -2  196.43   17.44
   2  -6   2  231.76   13.21
  -2   6  -2  243.39   15.56
   2   6   2  240.33   16.26
  -2   6  -2  276.53   17.44
   2   6   2  258.75   15.70
  -2  -6  -2  214.72   16.24
  -2   6  -2  216.17   20.39
  -2  -6  -2  207.05   15.57
   2   6   3   27.65    5.67
   2  -6   3   27.19    3.39
  -2  -6  -3   36.48    7.51
   2  -6   3   31.97    4.53
  -2  -6  -3   36.95    6.73
   2   6   3   34.09    6.37
  -2   6  -3   26.34    5.34
   2  -6   3   25.22    5.46
   2   6   3   25.58    5.36
   2  -6   3   29.17    6.55
  -2   6  -3   34.00    6.21
  -2  -6  -4  331.52   23.48
   2  -6   4  350.11   11.63
   2   6   4  336.43   20.92
  -2   6  -4  287.93   17.74
  -2  -6  -4  308.79   21.31
   2   6   4  344.25   20.02
   2  -6   4  339.78   13.83
   2  -6   4  388.14   22.41
   2   6   4  295.99   17.16
  -2  -6  -4  341.89   21.93
  -2   6  -4  332.49   20.40
   2  -6   4  336.37   24.79
  -2   6  -4  348.21   28.39
  -2  -6  -4  340.98   23.83
   2   6   5  109.70   11.64
   2  -6   5  105.89    6.34
  -2  -6  -5  102.16   13.72
  -2   6  -5  107.21    8.40
   2   6   5  111.43   10.91
  -2  -6  -5  117.51   13.04
   2  -6   5   96.81   11.16
  -2   6  -5   98.35   10.67
  -2  -6  -5  113.29   12.68
   2   6   5  103.84    9.73
  -2   6  -5  107.61   16.37
   2  -6   5  102.01   13.96
  -2  -6  -5  120.97   15.15
   2  -6   6  119.46    7.71
   2   6   6  129.76   13.15
  -2   6  -6  112.68    9.65
  -2  -6  -6  120.99   15.44
   2   6   6  136.47   10.69
   2   6   6  103.43    7.94
  -2  -6  -6  105.88   13.85
  -2   6  -6  133.60   12.11
   2  -6   6  124.02   12.37
   2   6   6  102.30   10.14
  -2   6  -6  106.36   11.38
  -2  -6  -6  112.62   13.36
   2  -6   6  119.95   15.67
  -2  -6  -6  117.13   16.02
  -2   6  -6  127.21   17.63
  -2   6  -7   54.30    7.16
  -2  -6  -7   66.95   11.56
   2   6   7   66.31   10.07
  -2   6  -7   56.12    8.17
  -2  -6  -7   70.36   10.99
   2  -6   7   63.06    8.63
   2   6   7   49.98    6.95
  -2  -6  -7   46.88    8.55
   2  -6   7   46.00   10.04
  -2   6  -7   56.04    8.60
  -2  -6  -7   57.84   12.46
  -2   6  -7   66.51   15.37
   2   6   8  428.44   27.95
  -2  -6  -8  418.08   31.57
  -2   6  -8  455.35   23.08
  -2   6  -8  451.45   25.27
  -2  -6  -8  446.65   29.82
  -2   6  -8  411.49   22.50
   2  -6   8  384.45   17.07
   2  -6   8  427.44   20.72
  -2  -6  -8  392.20   26.96
  -2   6  -8  451.47   40.18
  -2  -6  -8  483.53   26.88
   2  -6   8  477.59   32.07
  -2  -6  -8  408.90   35.71
  -2   6  -9   29.97    7.57
  -2  -6  -9   47.69   10.89
  -2   6  -9   49.47    8.36
  -2  -6  -9   39.82    9.79
   2  -6   9   37.00    3.93
  -2  -6  -9   31.38    7.64
  -2  -6  -9   35.20   12.17
  -2  -6  -9   38.75    8.01
  -2   6  -9   43.65   14.33
  -2   6  -9   36.40    6.37
  -2  -6 -10   39.93   10.85
  -2   6 -10   51.70    9.16
  -2   6 -10   51.13    9.30
  -2  -6 -10   38.57    8.97
  -2  -6 -10   45.03    8.23
  -2  -6 -10   32.29   11.82
  -2   6 -10   57.33    7.28
  -2   6 -10   59.58   17.89
  -2   6 -11   -0.34    3.43
  -2  -6 -11  -10.44    9.44
  -2  -6 -11    2.22    5.56
  -2   6 -11   -1.00    3.99
  -2  -6 -11   -2.81    4.03
  -2   6 -11    0.35    5.84
  -2  -6 -11   -1.25    2.82
  -2   6 -11    4.34    2.25
  -2  -6 -11   -2.70    6.42
  -2   6 -12   18.65    5.33
  -2  -6 -12   37.10   13.95
  -2   6 -12   13.18   13.06
  -2  -6 -12   16.25    5.19
  -2  -6 -12   17.92   11.95
  -2  -6 -13   81.80   10.46
  -2  -6 -13   89.79   10.87
  -2   6 -13   96.10   27.72
   2   7 -14   92.26   15.41
   2   7 -14   81.14   18.86
   2  -7 -14   95.32   22.35
   2  -7 -13    4.55    6.15
   2   7 -13    8.52    6.22
   2   7 -12   -0.06    3.30
   2  -7 -12    5.23    3.04
   2   7 -12   -0.86    1.67
   2  -7 -12    0.24    2.70
   2  -7 -12    3.58    2.26
   2  -7 -12   -0.55    1.86
   2  -7 -12   -5.10    7.32
   2   7 -12   -1.38    4.79
   2   7 -11    0.24    2.01
   2  -7 -11    0.43    2.41
   2   7 -11    0.08    1.35
   2  -7 -11    4.42    2.15
   2  -7 -11   -4.76    3.91
   2  -7 -11    1.39    2.14
   2   7 -11    5.26    5.76
   2   7 -10   38.48    8.00
   2  -7 -10   42.71   10.21
   2  -7 -10   39.92    6.91
   2   7 -10   37.28    5.42
   2  -7 -10   39.38    6.29
   2   7  -9    4.79    3.14
   2  -7  -9    4.56    3.89
   2  -7  -9    8.95    2.99
   2   7  -9    6.90    2.71
   2  -7  -9   11.38    3.50
   2   7  -9    0.64    3.03
   2  -7  -9   10.41    3.17
   2  -7  -8   32.07    7.74
   2  -7  -8   27.44    5.40
   2   7  -8   28.15    4.77
   2  -7  -8   24.74    4.92
   2   7  -8   23.54    2.73
   2  -7  -8   23.28    5.83
  -2   7   8   16.61    3.74
   2   7  -8   18.68    4.55
   2  -7  -7  239.62   19.71
   2   7  -7  252.76   14.47
   2  -7  -7  245.11   15.81
   2  -7  -7  225.17   13.49
  -2  -7   7  244.54    9.32
  -2  -7   7  262.52   10.35
   2   7  -7  269.13   10.75
   2  -7  -7  257.77   18.03
   2   7  -7  254.32   14.90
  -2   7   7  213.97   13.88
   2  -7  -6   28.01    6.54
   2   7  -6   26.12    5.03
  -2   7   6   22.46    3.34
  -2   7   6   25.48    3.35
  -2  -7   6   30.21    4.72
   2  -7  -6   31.03    5.00
   2   7  -6   26.30    3.56
   2  -7  -6   29.10    6.09
   2   7  -6   28.93    3.85
  -2  -7   6   31.14    3.86
  -2   7   6   34.81    5.68
   2  -7  -5   -0.08    2.21
   2  -7  -5   -0.83    2.07
   2   7  -5    1.12    2.30
  -2   7   5    0.48    0.96
   2  -7  -5    2.34    2.41
  -2   7   5    1.68    1.39
   2   7  -5    0.86    1.20
   2  -7  -5    1.24    1.46
   2   7  -5   -0.64    0.85
  -2  -7   5    0.66    0.95
  -2  -7   5    2.22    1.37
   2  -7  -4  516.82   25.66
   2  -7  -4  538.34   33.69
   2   7  -4  590.31   30.19
  -2   7   4  579.37   25.64
   2  -7  -4  565.67   23.82
   2   7  -4  615.46   24.40
  -2   7   4  538.58   23.16
   2   7  -4  580.98   20.45
   2  -7  -4  588.59   27.17
  -2  -7   4  591.44   24.08
   2  -7  -4  529.55   22.20
  -2   7   4  540.63   24.85
  -2  -7   4  528.63   19.96
   2   7  -3   44.46    7.69
   2  -7  -3   36.83    6.37
   2  -7  -3   30.97    7.84
   2   7  -3   55.58    7.14
   2  -7  -3   45.76    6.46
  -2   7   3   44.94    6.66
  -2  -7   3   44.02    6.16
   2  -7  -3   46.00    6.51
   2   7  -3   38.12    5.43
  -2   7   3   41.03    6.61
   2  -7  -3   32.15    6.34
   2   7  -2  198.52   16.40
  -2  -7   2  177.54   13.04
  -2  -7   2  182.22   15.79
   2  -7  -2  178.16   12.59
   2   7  -2  189.79   13.74
  -2   7   2  192.35   13.63
   2  -7  -2  196.68   15.34
   2   7  -2  174.78   11.84
  -2  -7   2  190.59   13.62
  -2  -7   2  196.09    7.89
  -2   7   2  217.44   15.37
   2   7  -1   17.52    4.98
  -2   7   1   19.83    5.89
  -2  -7   1   20.86    5.36
   2  -7  -1   15.53    4.89
  -2  -7   1   10.96    3.39
   2  -7  -1   17.48    3.73
   2   7  -1   13.79    3.85
  -2   7   1   21.53    4.58
  -2  -7   1   14.55    3.77
   2   7  -1   19.61    3.89
   2  -7  -1   13.88    4.20
  -2   7   1   16.00    4.63
  -2  -7   1   14.15    2.67
  -2  -7   0  661.97   31.70
   2   7   0  700.11   30.32
  -2  -7   0  630.43   26.97
  -2   7   0  653.62   26.99
   2   7   0  626.87   27.27
   2  -7   0  677.22   25.43
   2   7   0  666.52   25.49
  -2  -7   0  659.10   27.80
  -2   7   0  687.92   28.80
   2  -7   0  665.16   29.60
   2  -7   0  673.89   35.30
  -2   7   0  629.41   33.49
  -2  -7   0  685.33   23.98
  -2  -7  -1  625.22   30.70
  -2   7  -1  605.78   25.97
   2   7   1  539.75   25.31
   2  -7   1  581.90   22.93
   2  -7   1  579.73   27.98
   2   7   1  500.32   22.53
  -2  -7  -1  586.06   26.77
  -2   7  -1  559.47   26.38
  -2  -7  -1  622.65   25.44
  -2   7  -1  572.76   32.32
   2  -7   1  629.94   34.05
   2  -7   2  218.44   11.27
   2   7   2  231.48   16.49
   2   7   2  210.90   15.98
   2  -7   2  212.30   12.88
  -2  -7  -2  212.91   16.66
   2  -7   2  226.43   17.17
   2   7   2  191.11   13.54
  -2  -7  -2  197.65   15.46
  -2   7  -2  235.16   16.63
  -2  -7  -2  211.06   16.02
  -2   7  -2  214.53   20.54
  -2  -7  -3 2403.55   70.31
   2  -7   3 2568.66   45.41
   2   7   3 2558.36   64.29
   2   7   3 2580.67   65.32
  -2  -7  -3 2539.32   67.62
   2  -7   3 2613.85   53.93
   2   7   3 2567.79   59.63
  -2  -7  -3 2472.86   66.24
  -2   7  -3 2745.76   66.53
   2  -7   3 2568.70   67.46
   2  -7   3 2509.50   76.36
  -2  -7  -3 2719.19   70.27
   2  -7   4 1394.95   26.04
   2   7   4 1313.75   45.10
  -2  -7  -4 1438.26   52.93
   2   7   4 1494.87   46.74
  -2  -7  -4 1457.40   49.35
   2  -7   4 1527.23   34.73
   2  -7   4 1360.38   46.67
  -2   7  -4 1596.37   48.09
  -2  -7  -4 1409.06   48.41
   2   7   4 1455.26   41.74
   2  -7   4 1456.48   55.47
  -2   7  -4 1467.45   60.96
  -2  -7  -4 1406.50   52.54
   2  -7   5  183.65    7.20
   2   7   5  177.75   15.68
  -2  -7  -5  145.11   16.99
  -2  -7  -5  208.34   18.06
  -2   7  -5  169.81   13.81
   2   7   5  173.06   14.32
   2  -7   5  163.15   15.08
   2   7   5  154.71   12.73
  -2   7  -5  204.35   15.80
  -2  -7  -5  153.47   15.87
   2  -7   5  183.01   19.07
  -2   7  -5  192.10   21.77
  -2  -7  -5  150.37   17.45
  -2  -7  -6  343.31   26.55
   2   7   6  356.46   22.46
  -2   7  -6  340.13   15.16
   2   7   6  345.83   18.94
  -2  -7  -6  354.86   25.38
   2   7   6  306.36   14.89
  -2   7  -6  371.31   21.34
   2  -7   6  338.28   21.53
  -2   7  -6  331.11   20.70
  -2  -7  -6  397.23   25.82
   2   7   6  318.65   18.14
  -2   7  -6  356.56   31.71
   2  -7   6  367.01   26.82
  -2  -7  -6  348.87   28.24
  -2   7  -7  426.73   18.86
  -2  -7  -7  426.34   31.70
   2   7   7  412.42   15.38
   2   7   7  393.46   13.70
  -2  -7  -7  442.77   29.44
  -2   7  -7  482.22   25.34
   2   7   7  438.03   20.67
   2  -7   7  442.79   19.58
  -2   7  -7  485.12   24.94
  -2  -7  -7  468.30   29.03
   2  -7   7  466.97   24.51
  -2  -7  -7  428.12   33.84
   2  -7   7  472.00   32.66
  -2   7  -7  502.75   39.30
  -2  -7  -7  407.39   25.57
  -2  -7  -8  153.80   19.61
  -2   7  -8  144.46   11.52
   2   7   8  159.59   17.31
  -2  -7  -8  175.18   19.23
  -2   7  -8  172.45   15.27
  -2   7  -8  153.65   13.72
   2  -7   8  143.38   12.13
   2  -7   8  130.52    9.61
  -2   7  -8  159.81   23.88
   2  -7   8  174.16   19.95
  -2  -7  -8  175.47   16.76
  -2   7  -9   55.91    7.75
  -2  -7  -9   49.72   11.71
  -2   7  -9   52.18    9.02
   2  -7   9   37.77    4.12
  -2  -7  -9   51.95   10.58
  -2   7  -9   48.28    7.50
  -2  -7  -9   65.88   15.75
  -2  -7  -9   39.73    8.49
  -2   7  -9   52.85   15.32
  -2   7 -10    0.52    2.31
  -2  -7 -10   -1.77    3.47
  -2   7 -10    2.65    3.51
  -2  -7 -10    2.02    5.12
  -2  -7 -10   -3.25    3.79
  -2   7 -10   -0.24    1.51
  -2  -7 -10   -1.17    4.43
  -2  -7 -10    5.10    4.64
  -2   7 -10    5.22    4.74
  -2  -7 -11    1.98    6.27
  -2   7 -11    0.47    2.99
  -2   7 -11   -2.83    5.13
  -2  -7 -11   -0.21    3.41
  -2   7 -11    0.12    1.52
  -2   7 -11    4.02    7.63
  -2  -7 -11    0.67    7.67
  -2   7 -12   11.16    5.40
  -2  -7 -12   32.61   12.67
  -2  -7 -12   28.85    8.16
  -2   7 -12   42.74   18.12
  -2  -7 -12   15.16    6.56
  -2  -7 -12    7.13    9.05
  -2  -7 -13   -1.07    8.00
  -2   7 -13    3.36   10.90
   2   8 -14    8.27    5.82
   2  -8 -14    3.12    8.50
   2   8 -13   56.43   10.32
   2  -8 -13   62.51   13.88
   2   8 -13   66.57   14.95
   2   8 -12    3.57    4.71
   2  -8 -12   -4.93    6.13
   2   8 -12    0.20    2.30
   2  -8 -12   -2.69    2.42
   2  -8 -12    0.84    2.39
   2  -8 -12    4.48    6.42
   2   8 -12    1.57    3.57
   2   8 -11    6.67    3.73
   2  -8 -11    3.89    3.15
   2   8 -11    7.57    3.32
   2  -8 -11    3.60    2.61
   2  -8 -11   12.77    4.61
   2  -8 -11   12.86    4.80
   2   8 -11    5.40    4.28
   2   8 -10  109.19   13.41
   2   8 -10  124.53   10.43
   2  -8 -10   77.81   14.45
   2  -8 -10   97.42   11.25
   2  -8 -10  119.27   11.46
   2   8 -10  102.76   13.36
   2  -8 -10   96.36   11.89
   2   8  -9   11.18    3.45
   2  -8  -9   17.31    4.56
   2   8  -9   21.76    5.66
   2  -8  -9   18.66    5.25
   2   8  -9   23.71    5.76
   2  -8  -8   12.08    4.77
   2   8  -8   12.65    3.81
   2  -8  -8   13.23    3.84
   2  -8  -8   10.60    3.31
   2  -8  -8   11.21    4.59
   2   8  -8   11.07    3.66
  -2   8   8   10.53    3.48
   2   8  -7   -2.10    2.53
   2  -8  -7    2.28    2.90
   2   8  -7    1.90    2.05
   2  -8  -7   -0.58    2.01
   2  -8  -7    1.27    1.66
   2   8  -7    2.96    1.22
   2  -8  -7    0.34    1.45
   2   8  -7    0.50    1.54
  -2  -8   7   -0.12    0.91
  -2   8   7    1.67    1.62
   2  -8  -6   12.33    4.77
   2   8  -6    9.84    3.90
  -2   8   6   21.14    3.81
  -2   8   6    8.55    2.90
   2  -8  -6   12.46    4.05
   2   8  -6   10.32    3.42
   2   8  -6   13.91    2.89
   2  -8  -6   18.65    3.85
  -2  -8   6   16.68    3.82
   2  -8  -6   10.29    4.15
  -2  -8   6   10.22    2.62
  -2   8   6   12.53    3.76
   2   8  -6   14.29    2.14
   2  -8  -5  267.01   18.80
   2   8  -5  222.89   15.04
   2   8  -5  239.21   18.84
  -2   8   5  226.10   15.75
   2  -8  -5  216.00   23.10
  -2   8   5  250.86   15.24
   2  -8  -5  245.04   15.96
   2  -8  -5  249.31   14.71
   2  -8  -5  206.53   16.30
   2   8  -5  234.77   12.30
  -2  -8   5  228.50   14.64
  -2  -8   5  210.91   11.94
   2  -8  -4  527.09   25.19
   2   8  -4  477.77   22.53
  -2   8   4  486.28   24.59
   2  -8  -4  509.72   32.48
   2   8  -4  427.69   25.74
  -2   8   4  489.80   22.86
   2   8  -4  438.31   17.97
   2  -8  -4  483.78   25.36
   2  -8  -4  467.21   20.88
  -2  -8   4  461.68   21.92
  -2   8   4  470.95   23.61
  -2  -8   4  423.25   18.40
   2  -8  -3    2.82    4.02
   2   8  -3    2.32    1.95
   2   8  -3    2.42    1.98
  -2   8   3    4.35    2.05
   2   8  -3    2.76    1.54
   2  -8  -3    1.21    1.46
  -2   8   3    3.22    2.22
  -2  -8   3    0.98    0.87
   2   8  -2  247.06   18.45
   2  -8  -2  250.30   15.47
  -2  -8   2  257.99   19.14
  -2  -8   2  259.83   16.44
   2   8  -2  227.45   15.89
   2  -8  -2  268.27   16.01
   2  -8  -2  300.74   19.38
   2   8  -2  205.86   13.10
   2  -8  -2  240.10   15.37
  -2  -8   2  254.91   16.42
  -2  -8   2  257.23    9.47
  -2   8   2  258.77   17.41
   2  -8  -2  262.31   22.66
   2   8  -1  225.72   17.11
  -2  -8   1  205.36   17.43
  -2  -8   1  223.19   15.39
   2  -8  -1  213.66   13.08
   2   8  -1  195.39   14.86
   2  -8  -1  202.36   13.71
   2  -8  -1  217.01   16.42
   2   8  -1  190.51   12.94
  -2  -8   1  197.87   14.78
   2  -8  -1  195.92   13.71
  -2   8   1  190.53   19.37
  -2  -8   1  192.53   10.53
  -2   8   1  202.58   15.70
  -2  -8   0  134.55   14.15
   2   8   0  134.42   12.60
   2  -8   0  142.33   11.32
   2   8   0  144.35   11.54
  -2   8   0  156.55   13.70
  -2  -8   0  134.65   12.17
   2  -8   0  119.38   12.49
  -2   8   0  140.60   16.18
  -2  -8   0  135.54   10.22
  -2  -8  -1  289.81   21.13
   2   8   1  264.86   18.26
  -2  -8  -1  273.16   18.56
  -2   8  -1  259.25   16.95
   2   8   1  247.27   17.45
   2  -8   1  265.68   15.23
  -2   8  -1  260.14   17.96
   2  -8   1  262.12   19.05
  -2  -8  -1  267.22   18.02
   2   8   1  287.02   16.58
  -2  -8  -1  236.33   15.31
  -2   8  -1  245.31   22.03
  -2  -8  -2  195.51   17.52
   2   8   2  189.03   14.98
   2  -8   2  198.73   10.67
   2  -8   2  196.43   12.53
  -2   8  -2  188.57   14.48
  -2  -8  -2  219.62   17.09
  -2  -8  -2  236.23   17.51
   2  -8   2  201.07   16.88
  -2  -8  -2  195.91   15.46
   2  -8   2  173.25   18.41
  -2   8  -3   29.12    8.22
   2  -8   3   22.05    2.51
   2   8   3   28.67    5.98
  -2  -8  -3   30.22    7.45
  -2   8  -3   20.88    4.50
  -2  -8  -3   24.47    6.23
   2  -8   3   20.83    3.98
   2  -8   3   16.22    5.53
   2   8   3   26.53    5.11
  -2  -8  -3   22.01    5.75
   2  -8   3   20.81    6.58
  -2   8  -3   22.87    5.21
  -2  -8  -3   31.30    6.80
   2   8   4 1987.20   56.27
  -2  -8  -4 2028.50   66.05
  -2  -8  -4 2014.11   60.61
  -2   8  -4 1866.91   52.57
   2  -8   4 1951.52   42.96
   2   8   4 1586.23   47.21
  -2   8  -4 2006.56   56.55
  -2  -8  -4 2037.47   60.16
   2  -8   4 1701.14   55.53
   2  -8   4 2094.80   68.84
  -2   8  -4 2108.01   75.08
  -2  -8  -4 2006.74   63.23
   2   8   5  224.74   17.29
  -2  -8  -5  228.13   21.12
   2   8   5  198.19   16.08
  -2   8  -5  218.67   16.05
   2   8   5  196.78   13.47
  -2  -8  -5  247.87   20.51
   2  -8   5  243.08   18.61
   2  -8   5  249.69   15.64
  -2   8  -5  230.44   17.30
  -2  -8  -5  216.17   18.90
   2   8   5  225.40   15.32
   2  -8   5  240.42   22.35
  -2   8  -5  230.36   24.61
  -2  -8  -5  215.48   20.79
   2   8   6  121.03   13.63
  -2  -8  -6  141.15   16.96
  -2   8  -6  157.38   13.76
   2   8   6  121.50    9.92
   2   8   6  142.64   12.99
  -2  -8  -6  134.85   15.71
   2  -8   6  121.41   10.72
  -2  -8  -6  136.99   15.82
  -2   8  -6  148.32   13.77
  -2  -8  -6  119.32   17.09
  -2  -8  -6  118.72   13.54
   2  -8   6  134.78   16.88
  -2   8  -6  118.90   18.64
  -2  -8  -7    1.78    2.24
   2   8   7    3.43    3.41
   2   8   7    4.17    2.32
   2   8   7    2.95    1.71
  -2  -8  -7    2.18    3.05
  -2   8  -7    0.28    1.67
   2   8   7    5.34    2.42
  -2  -8  -7   -1.33    1.90
   2  -8   7    1.75    1.24
   2  -8   7    2.60    3.44
  -2  -8  -7    6.56    3.87
  -2   8  -7    3.05    2.78
   2  -8   7    1.73    2.87
  -2   8  -7    3.36    5.00
  -2  -8  -7   -0.86    2.21
  -2   8  -8  432.55   16.53
  -2  -8  -8  453.39   34.68
  -2  -8  -8  391.10   30.97
  -2   8  -8  423.27   25.46
   2  -8   8  388.14   17.07
  -2  -8  -8  441.01   30.12
  -2  -8  -8  440.51   27.42
  -2   8  -8  461.66   42.34
  -2  -8  -8  457.40   38.22
   2  -8   8  435.69   32.50
  -2  -8  -9    1.97    3.22
  -2   8  -9    2.69    2.33
  -2  -8  -9   -6.46    5.03
  -2   8  -9    0.30    2.49
   2  -8   9    2.88    1.50
  -2  -8  -9    1.77    2.80
  -2   8  -9    0.86    1.41
  -2   8  -9    2.88    5.65
  -2  -8  -9   -1.91    4.11
  -2  -8  -9   -1.42    2.62
  -2  -8 -10   -4.96    5.58
  -2   8 -10    2.43    3.03
  -2   8 -10   -6.11    5.56
  -2  -8 -10   -4.58    5.68
  -2  -8 -10    0.23    3.66
  -2   8 -10    9.43    9.63
  -2  -8 -10    2.67    5.40
  -2  -8 -10    1.02    4.44
  -2   8 -10    2.68    2.51
  -2  -8 -11    4.76    6.38
  -2   8 -11   14.15    3.71
  -2   8 -11   15.88    7.88
  -2  -8 -11    9.47    4.78
  -2   8 -11   15.17   10.19
  -2   8 -11   12.60    3.61
  -2  -8 -11   11.78    6.04
  -2  -8 -11   14.12    8.50
  -2  -8 -12   31.55   14.31
  -2  -8 -12   26.37    7.23
  -2  -8 -12   27.11    6.83
  -2  -8 -12   26.72   15.21
  -2   8 -12    6.58    7.13
  -2  -8 -13    9.34   11.14
  -2   8 -13   14.55   13.84
   2  -9 -13   -9.19    7.48
   2   9 -13   -5.10    4.43
   2  -9 -13   -0.47    2.17
   2  -9 -13    4.64    3.59
   2  -9 -13    3.91    7.47
   2   9 -13    5.21    6.83
   2   9 -12  181.60   17.92
   2  -9 -12  188.12   24.11
   2   9 -12  192.97   14.14
   2  -9 -12  215.47   16.80
   2  -9 -12  198.51   14.86
   2  -9 -12  224.24   28.92
   2   9 -12  173.64   20.61
   2   9 -11   -0.94    4.48
   2   9 -11   -1.74    2.17
   2  -9 -11    2.65    4.53
   2   9 -11    1.54    2.26
   2  -9 -11    0.90    3.09
   2  -9 -11    0.52    1.93
   2  -9 -11    0.38    4.05
   2   9 -11   -1.04    3.21
   2   9 -10  152.49   15.07
   2   9 -10  133.44   11.64
   2   9 -10  150.04   19.16
   2  -9 -10  117.51   17.11
   2  -9 -10  128.23   13.28
   2  -9 -10  116.20   11.88
   2  -9 -10  120.34   14.06
   2   9 -10  111.15   13.42
   2   9  -9  444.40   26.39
   2  -9  -9  432.58   29.88
   2   9  -9  398.97   20.64
   2   9  -9  421.16   30.42
   2  -9  -9  412.45   23.61
   2  -9  -9  431.40   22.81
   2  -9  -9  417.64   25.61
   2   9  -9  388.81   22.82
   2   9  -8  651.14   26.98
   2  -9  -8  568.53   33.70
   2   9  -8  663.11   36.84
   2  -9  -8  620.03   28.32
   2  -9  -8  692.29   26.76
   2  -9  -8  632.70   31.75
  -2   9   8  656.43   27.90
   2   9  -8  610.87   24.88
   2   9  -7   50.24    9.57
   2  -9  -7   40.43    8.55
  -2   9   7   38.59    3.36
   2  -9  -7   44.97    7.14
  -2   9   7   46.98    3.75
   2   9  -7   43.13    6.89
   2   9  -7   45.75    5.07
   2  -9  -7   43.91    6.53
  -2  -9   7   36.19    5.23
   2  -9  -7   36.73    7.37
  -2  -9   7   41.60    5.12
  -2   9   7   40.19    7.12
   2   9  -7   39.77    4.58
   2  -9  -6  320.87   22.08
   2   9  -6  359.18   24.64
   2   9  -6  363.15   20.29
  -2   9   6  350.15   18.01
  -2   9   6  344.03   18.96
   2  -9  -6  343.32   19.76
   2  -9  -6  319.17   17.48
   2   9  -6  341.34   14.68
  -2  -9   6  330.77   17.96
  -2  -9   6  354.30   16.51
   2  -9  -5   13.25    5.96
   2  -9  -5   10.51    4.12
   2   9  -5   12.96    4.52
  -2   9   5   10.14    3.68
  -2   9   5   13.05    3.61
   2  -9  -5    8.74    3.04
   2   9  -5   10.34    3.59
   2  -9  -5    7.89    2.63
  -2  -9   5   10.98    3.10
   2   9  -5   10.16    2.89
   2  -9  -5    7.80    2.77
  -2   9   5   11.50    4.06
  -2  -9   5   10.53    2.69
   2  -9  -4   52.99    7.74
   2   9  -4   50.18    8.44
   2  -9  -4   40.05   10.45
  -2   9   4   42.32    8.01
   2  -9  -4   56.21    7.66
   2   9  -4   51.41    7.71
   2  -9  -4   38.39    5.97
   2   9  -4   46.26    5.61
   2  -9  -4   59.41    9.03
  -2   9   4   40.78    7.57
  -2  -9   4   47.97    6.07
   2   9  -3  299.29   20.77
   2  -9  -3  305.87   18.39
  -2   9   3  308.40   18.46
   2   9  -3  278.48   18.28
   2  -9  -3  315.76   18.32
   2   9  -3  294.75   15.58
   2  -9  -3  284.60   20.27
   2  -9  -3  292.75   17.00
  -2   9   3  283.56   19.08
  -2  -9   3  277.47   15.85
   2  -9  -3  309.24   25.86
   2  -9  -2   71.62    8.31
  -2  -9   2   72.00   10.31
   2   9  -2   76.25   10.17
   2  -9  -2   71.96   11.89
  -2  -9   2   62.64    8.26
   2  -9  -2   82.68    9.53
   2   9  -2   70.66    9.03
  -2   9   2   60.85    8.49
   2   9  -2   75.90    7.90
  -2  -9   2   68.97    8.73
   2  -9  -2   54.70    7.49
  -2   9   2   64.82    8.85
  -2  -9   2   68.11    5.01
  -2  -9   2   54.09    6.90
   2  -9  -2   69.52    9.48
   2  -9  -1  214.56   13.52
  -2  -9   1  199.32   17.43
   2   9  -1  205.28   16.44
  -2   9   1  205.79   15.35
  -2  -9   1  227.67   15.89
   2  -9  -1  222.30   15.16
   2   9  -1  207.99   13.48
   2  -9  -1  211.04   17.27
   2  -9  -1  224.21   21.79
  -2  -9   1  191.74   10.76
  -2   9   1  222.70   16.67
  -2  -9   0  113.70   13.15
   2   9   0  123.59   12.16
   2  -9   0  116.74    9.14
  -2  -9   0  135.50   13.00
   2  -9   0  116.97   15.71
  -2   9   0  124.25   11.98
   2   9   0  123.50   10.67
  -2  -9   0  113.63   11.71
   2  -9   0  114.82   10.92
   2  -9   0  110.74   12.46
  -2  -9   0  117.28    9.72
  -2   9   0  139.72   13.29
  -2  -9  -1 2371.60   69.63
   2  -9   1 2367.60   48.06
   2   9   1 2515.71   63.95
  -2  -9  -1 2412.90   65.00
   2   9   1 2424.26   64.61
  -2   9  -1 2433.88   61.85
   2  -9   1 2515.26   56.96
  -2  -9  -1 2444.77   63.90
   2   9   1 2444.72   57.86
  -2   9  -1 2384.22   64.24
   2  -9   1 2358.38   58.80
   2  -9   1 2460.03   67.02
  -2  -9  -1 2643.52   60.25
   2  -9   1 2423.60   77.16
  -2   9  -2    4.76    3.52
   2   9   2    7.67    3.30
   2  -9   2    7.39    1.59
   2  -9   2    8.47    2.25
  -2  -9  -2    6.66    3.71
  -2  -9  -2   10.83    4.26
   2   9   2    1.17    0.86
   2  -9   2    7.90    2.30
  -2   9  -2   10.26    3.82
   2   9   2    2.04    1.10
   2  -9   2    8.83    2.46
  -2  -9  -2    4.76    2.09
  -2  -9  -2    8.02    3.18
  -2   9  -2    8.02    3.51
   2  -9   2    5.97    3.68
   2  -9   2    4.32    2.63
   2   9   3  166.18   14.73
   2  -9   3  151.21    5.23
  -2  -9  -3  181.60   18.15
   2  -9   3  145.19    5.72
  -2   9  -3  145.00   12.89
   2   9   3  175.32   16.20
   2  -9   3  174.92   11.93
  -2  -9  -3  170.01   16.55
  -2   9  -3  172.70   14.98
   2   9   3  168.43   13.00
   2  -9   3  148.12   12.38
  -2  -9  -3  178.74   16.06
   2  -9   3  150.44   15.40
  -2   9  -3  160.93   19.16
   2  -9   3  149.58   16.86
  -2  -9  -3  167.67   15.62
   2   9   4  550.04   28.01
  -2  -9  -4  607.35   34.83
  -2  -9  -4  600.30   32.70
  -2   9  -4  599.67   27.63
   2   9   4  585.75   29.32
  -2  -9  -4  550.18   30.31
  -2   9  -4  557.26   28.27
   2   9   4  548.71   24.70
   2  -9   4  479.23   28.22
   2  -9   4  593.42   35.43
  -2  -9  -4  557.01   31.96
  -2   9  -4  549.47   37.57
  -2  -9  -5   64.13   11.47
   2   9   5   51.68    8.80
  -2   9  -5   58.46    8.48
   2   9   5   56.64    7.56
  -2  -9  -5   50.37   10.05
   2  -9   5   64.40    7.91
  -2  -9  -5   62.37   10.35
   2  -9   5   53.29    9.06
   2   9   5   60.78    8.02
  -2   9  -5   76.49    9.92
  -2  -9  -5   61.71   11.19
  -2   9  -5   50.00   11.40
   2  -9   5   60.65   11.65
  -2  -9  -5   59.39    9.49
  -2  -9  -6  228.69   22.55
  -2   9  -6  229.81   17.30
   2   9   6  212.59   13.51
   2   9   6  222.65   17.43
  -2  -9  -6  198.28   20.54
  -2   9  -6  221.64   17.41
   2  -9   6  210.02   14.35
   2   9   6  213.45   15.14
   2  -9   6  166.91   16.36
  -2  -9  -6  240.96   21.16
  -2  -9  -6  209.28   18.12
  -2  -9  -6  202.90   21.92
  -2   9  -6  210.97   26.08
   2  -9   6  261.22   23.24
  -2  -9  -7   31.76    8.88
   2   9   7   32.33    7.35
  -2  -9  -7   19.30    7.01
   2   9   7   27.90    4.21
   2   9   7   27.80    5.06
  -2   9  -7   26.69    6.01
   2  -9   7   32.01    6.38
  -2  -9  -7   25.63    6.75
   2  -9   7   23.72    4.47
  -2   9  -7   40.66   11.51
  -2   9  -7   26.94    5.90
  -2  -9  -7   23.34    8.09
   2  -9   7   33.47    8.82
  -2  -9  -7   34.32    7.24
  -2   9  -8   86.55   11.45
   2  -9   8   67.10    6.98
  -2  -9  -8   72.77   11.95
   2  -9   8   96.75   14.89
  -2  -9  -8   72.39   11.50
  -2   9  -8   93.01   19.20
  -2  -9  -8   73.78   15.48
  -2  -9  -9   10.48    5.04
  -2   9  -9   10.26    4.48
  -2  -9  -9   21.71    8.41
   2  -9   9    8.62    2.35
  -2  -9  -9   20.02    8.96
  -2   9  -9   12.89    3.98
  -2  -9  -9   14.16    8.46
  -2  -9  -9   14.02    5.25
  -2   9  -9   14.83    7.87
  -2  -9 -10    8.06    5.98
  -2   9 -10   -7.25    5.03
  -2  -9 -10    1.06    2.83
  -2   9 -10    2.42    2.55
  -2  -9 -10   -2.55    4.97
  -2  -9 -10    0.70    2.80
  -2   9 -10    6.51    6.26
  -2  -9 -11   13.92    7.57
  -2  -9 -11   -1.48    4.44
  -2   9 -11    3.43    2.58
  -2   9 -11    4.12    6.18
  -2  -9 -12   35.76    9.90
  -2  -9 -12   45.24   10.88
  -2  -9 -12   42.77   16.59
  -2   9 -12   29.29   14.39
  -2   9 -13    7.24   12.56
   2 -10 -13   59.88   15.80
   2  10 -13   43.73    8.26
   2 -10 -13   45.84   13.28
   2 -10 -12    2.25    4.35
   2  10 -12   -7.74    8.19
   2  10 -12    8.89    4.74
   2  10 -12    3.10    2.40
   2 -10 -12   10.32    6.09
   2 -10 -12    2.34    2.31
   2  10 -12    5.39    4.84
   2  10 -11    9.80    4.03
   2  10 -11    4.17    5.73
   2 -10 -11    3.68    3.98
   2  10 -11    7.05    3.79
   2 -10 -11   10.44    3.85
   2 -10 -11   15.37    5.13
   2  10 -11    9.03    4.97
   2 -10 -11    9.79    4.92
   2  10 -10   86.34   11.30
   2 -10 -10  112.99   16.09
   2  10 -10   83.04   14.23
   2  10 -10   83.49    9.89
   2 -10 -10   91.64   11.95
   2 -10 -10   90.59   11.37
   2  10 -10   75.76   10.27
   2 -10 -10   91.45   12.45
   2  10  -9   17.35    5.10
   2  10  -9   13.78    5.17
   2 -10  -9    9.72    5.56
   2  10  -9   17.74    4.73
   2 -10  -9   12.55    3.93
   2 -10  -9   15.57    4.50
   2 -10  -9   19.20    5.75
   2  10  -9   17.18    4.44
   2  10  -8  358.25   21.06
   2  10  -8  389.21   27.12
   2 -10  -8  340.91   25.55
   2 -10  -8  373.97   22.22
   2 -10  -8  364.66   19.99
  -2 -10   8  393.30   14.09
   2 -10  -8  413.63   26.44
  -2 -10   8  366.49   13.11
   2  10  -8  407.57   17.09
   2  10  -8  376.31   16.71
  -2  10   8  388.05   22.14
   2  10  -7  301.37   23.32
   2 -10  -7  266.16   22.10
   2  10  -7  262.73   18.02
   2 -10  -7  307.06   19.56
  -2  10   7  310.32   14.84
  -2  10   7  321.35   14.95
  -2 -10   7  280.63   16.02
   2 -10  -7  286.59   21.40
   2 -10  -7  320.27   18.43
   2  10  -7  314.95   14.83
  -2  10   7  283.60   18.51
  -2 -10   7  291.46   15.09
   2 -10  -6  429.73   26.13
   2  10  -6  432.53   23.43
   2  10  -6  425.73   27.06
   2 -10  -6  420.71   22.69
  -2  10   6  439.24   21.70
  -2  10   6  422.61   22.56
   2  10  -6  423.46   17.38
   2 -10  -6  438.49   26.04
  -2 -10   6  416.12   21.33
   2 -10  -6  420.35   20.59
  -2 -10   6  435.45   19.60
   2 -10  -5   44.34   11.06
   2 -10  -5   43.75    7.94
   2  10  -5   41.84    7.29
   2 -10  -5   43.16    7.11
  -2  10   5   60.84    9.00
   2 -10  -5   36.72    6.08
  -2 -10   5   66.47    8.52
   2  10  -5   55.95    6.10
   2 -10  -5   54.15    9.15
  -2 -10   5   49.91    6.23
  -2  10   5   45.41    7.87
   2  10  -4  256.88   19.27
   2 -10  -4  224.67   17.10
   2 -10  -4  250.29   16.72
  -2  10   4  252.64   17.50
   2 -10  -4  208.40   14.47
   2 -10  -4  256.49   19.32
  -2  10   4  275.94   19.16
  -2 -10   4  215.95   13.91
   2 -10  -4  232.10   24.44
  -2  10   3  678.89   33.68
   2  10  -3  621.83   30.59
   2 -10  -3  661.49   27.80
  -2  10   3  621.85   28.31
   2 -10  -3  610.69   26.98
   2 -10  -3  687.13   27.16
  -2 -10   3  626.68   28.01
   2  10  -3  660.83   24.52
   2 -10  -3  658.09   32.05
  -2 -10   3  616.77   25.12
   2 -10  -3  614.15   37.69
  -2  10   3  714.72   31.74
  -2 -10   2   20.47    3.53
  -2 -10   2   24.02    6.54
   2 -10  -2   22.07    4.50
   2 -10  -2   16.67    6.55
  -2  10   2   10.39    3.77
   2  10  -2   15.06    4.74
   2 -10  -2   26.93    5.01
   2  10  -2   21.95    4.32
  -2 -10   2   18.06    4.92
   2 -10  -2   17.55    4.42
   2 -10  -2   19.99    5.97
  -2 -10   2   15.09    2.46
  -2  10   2   25.90    5.83
  -2 -10   2   18.14    4.29
   2 -10  -1 3531.72   69.46
  -2 -10   1 3238.51   78.42
  -2  10   1 3546.55   97.81
  -2 -10   1 3383.00   85.73
   2  10  -1 3207.18   78.32
  -2  10   1 3399.97   78.16
   2  10  -1 3520.35   80.73
   2 -10  -1 3378.21   73.65
   2 -10  -1 2956.13   79.69
   2  10  -1 3737.51   73.01
  -2 -10   1 3112.95   75.71
   2 -10  -1 3324.54   74.37
  -2 -10   1 3159.79   72.67
   2 -10  -1 3135.49   95.34
  -2 -10   1 3327.57   63.19
  -2  10   1 3572.74   81.37
   2  10   0  390.22   22.47
   2 -10   0  369.60   16.24
  -2 -10   0  372.13   22.63
   2 -10   0  311.49   18.32
  -2  10   0  319.80   20.26
   2  10   0  291.69   20.76
  -2 -10   0  384.82   22.44
   2  10   0  333.11   18.23
   2 -10   0  346.94   23.00
   2 -10   0  343.86   19.59
  -2 -10   0  358.33   17.67
   2 -10   0  374.98   28.98
  -2 -10   0  381.89   21.23
  -2  10   0  388.70   28.90
  -2  10   0  330.00   21.35
  -2 -10  -1  806.00   38.72
   2 -10   1  748.97   22.09
  -2 -10  -1  806.76   35.92
   2  10   1  762.02   33.10
   2  10   1  671.06   32.50
   2 -10   1  785.32   29.14
  -2  10  -1  847.99   33.40
   2  10   1  745.97   29.01
  -2 -10  -1  711.71   32.46
   2 -10   1  923.19   32.80
   2 -10   1  691.69   33.63
  -2 -10  -1  822.77   30.50
   2 -10   1  834.32   43.13
  -2  10  -1  732.99   41.23
  -2 -10  -1  811.46   32.55
  -2  10  -2   28.50    7.86
   2  10   2   23.81    5.72
   2 -10   2   26.96    3.10
  -2 -10  -2   30.86    7.72
   2  10   2   40.74    7.34
  -2 -10  -2   22.24    5.93
  -2  10  -2   29.33    5.95
   2  10   2   25.83    5.35
   2 -10   2   27.73    5.80
   2 -10   2   32.50    7.61
   2 -10   2   37.91    9.26
  -2  10  -2   24.69    5.85
  -2 -10  -2   21.33    4.93
  -2 -10  -3    4.28    4.78
   2  10   3    3.26    3.12
  -2  10  -3    0.94    2.59
  -2 -10  -3    0.29    1.67
   2 -10   3    2.76    1.77
   2  10   3   -2.02    1.05
  -2  10  -3   -1.23    1.72
  -2 -10  -3   -2.10    2.91
   2  10   3    2.25    1.81
   2 -10   3    0.50    1.29
  -2  10  -3    4.57    3.84
   2 -10   3    2.13    2.88
  -2 -10  -3    3.47    3.29
   2 -10   3   -0.39    2.12
  -2 -10  -3    1.33    1.54
  -2 -10  -4  759.67   40.09
   2  10   4  691.57   32.54
  -2  10  -4  710.57   31.24
   2  10   4  679.89   33.10
  -2 -10  -4  780.89   37.83
   2  10   4  718.09   28.54
  -2 -10  -4  639.94   33.74
   2 -10   4  706.14   34.61
   2 -10   4  693.68   39.34
  -2 -10  -4  727.73   33.42
  -2  10  -4  625.48   41.00
  -2 -10  -4  680.50   35.55
  -2  10  -4  681.70   31.92
   2  10   5  315.26   22.26
  -2 -10  -5  272.97   25.41
   2  10   5  332.57   18.80
  -2  10  -5  306.24   20.25
   2  10   5  338.41   22.99
  -2 -10  -5  345.84   25.79
  -2 -10  -5  351.37   25.22
   2 -10   5  321.24   22.88
   2  10   5  314.30   18.61
   2 -10   5  320.11   26.74
  -2 -10  -5  334.32   23.33
  -2  10  -5  310.11   29.45
  -2 -10  -5  307.77   25.73
  -2  10  -5  345.05   22.09
   2  10   6  211.85   18.17
  -2 -10  -6  171.12   20.80
  -2 -10  -6  174.35   18.73
   2  10   6  164.69   12.64
  -2  10  -6  171.77   15.39
   2  10   6  216.42   15.15
   2 -10   6  178.31   17.18
   2 -10   6  209.32   14.13
  -2 -10  -6  177.54   18.72
   2 -10   6  185.26   20.83
  -2  10  -6  164.72   21.59
  -2 -10  -6  180.32   17.01
  -2 -10  -6  165.24   20.29
  -2  10  -6  183.96   16.18
  -2 -10  -7   -2.53    2.86
   2  10   7    0.62    1.38
   2  10   7    4.52    2.96
  -2  10  -7   -3.80    3.20
  -2 -10  -7   -0.37    2.50
   2 -10   7    0.43    1.21
  -2 -10  -7    4.47    3.89
  -2 -10  -7    0.10    4.01
  -2  10  -7    1.14    2.22
  -2  10  -7    1.09    3.26
  -2 -10  -8    0.62    2.75
   2  10   8    1.72    0.95
  -2  10  -8    0.79    3.37
  -2 -10  -8    1.24    4.21
   2  10   8   -1.05    1.01
  -2 -10  -8    0.79    2.37
   2 -10   8    0.80    1.68
  -2 -10  -8    4.47    5.16
  -2  10  -8    0.05    2.49
  -2 -10  -8    1.76    2.91
  -2  10  -8    9.36    7.43
   2 -10   8    1.02    4.95
  -2 -10  -9   42.78   12.66
  -2  10  -9   33.25    7.49
   2 -10   9   35.75    4.82
  -2 -10  -9   40.56    9.69
  -2 -10  -9   50.30    9.47
  -2  10  -9   36.11    6.72
  -2 -10  -9   25.30   10.46
  -2 -10 -10   31.03   11.12
  -2  10 -10   35.73    9.58
  -2 -10 -10   20.02    6.34
  -2  10 -10   36.12   13.84
  -2 -10 -10   37.22   13.36
  -2  10 -10   31.10    5.96
  -2 -10 -10   20.43    7.88
  -2  10 -11   43.50    9.75
  -2 -10 -11   57.13   16.08
  -2  10 -11   52.69   17.94
  -2 -10 -11   68.37   12.31
  -2  10 -11   41.86    6.12
  -2 -10 -12    8.28   10.14
  -2 -10 -12    4.52    6.69
  -2  10 -12   -9.25   12.96
  -2  10 -13   25.94   15.83
   2 -11 -14   -2.35    2.98
   2  11 -13   -1.79    3.70
   2 -11 -13    3.60    3.74
   2 -11 -13   10.03    5.51
   2 -11 -13   -0.79    9.82
   2  11 -12   -3.61    3.31
   2  11 -12    0.31    3.42
   2 -11 -12   -3.21    4.96
   2  11 -12   -2.78    5.22
   2 -11 -12    5.55    5.42
   2  11 -11  235.82   17.90
   2  11 -11  208.90   17.11
   2  11 -11  234.16   25.13
   2 -11 -11  204.00   23.49
   2 -11 -11  236.15   19.40
   2  11 -11  212.89   17.60
   2  11 -10   60.77    8.06
   2  11 -10   72.82   10.15
   2 -11 -10   59.29   12.65
   2  11 -10   74.29   13.71
   2  11 -10   64.30    8.81
   2 -11 -10   66.82   10.97
   2 -11 -10   69.93   10.23
   2 -11 -10   63.32   10.53
   2  11  -9    1.76    2.38
   2  11  -9    9.80    6.13
   2  11  -9    2.07    2.13
   2 -11  -9    7.93    4.99
   2  11  -9    1.62    1.83
   2 -11  -9    4.21    3.85
   2 -11  -9    2.54    3.17
   2 -11  -9    3.29    3.14
   2  11  -8   10.22    4.49
   2  11  -8    7.15    3.64
   2 -11  -8    4.24    3.30
   2  11  -8    8.72    2.68
  -2 -11   8    8.79    2.23
  -2  11   8    5.61    2.89
   2 -11  -8    9.54    3.91
  -2 -11   8    7.51    2.58
   2  11  -7  702.46   31.51
   2  11  -7  709.29   36.20
   2 -11  -7  676.77   36.22
   2 -11  -7  684.07   31.34
  -2  11   7  699.61   26.43
  -2  11   7  773.78   28.65
   2  11  -7  758.28   25.48
  -2 -11   7  691.19   27.68
   2 -11  -7  762.96   29.48
  -2 -11   7  684.58   25.98
   2 -11  -6  163.39   16.50
   2  11  -6  164.38   14.82
   2  11  -6  169.39   16.75
   2 -11  -6  154.55   14.01
  -2  11   6  188.31   15.17
  -2 -11   6  182.93   14.56
   2 -11  -6  183.67   17.35
   2  11  -6  161.24   11.18
   2 -11  -6  138.86   12.31
  -2 -11   6  179.53   12.71
   2 -11  -5  245.00   19.35
   2 -11  -5  236.79   26.74
   2  11  -5  248.05   18.86
   2 -11  -5  257.46   18.17
  -2  11   5  282.16   19.06
  -2 -11   5  299.30   19.05
   2 -11  -5  305.89   17.96
   2  11  -5  291.36   14.94
   2 -11  -5  287.42   21.45
  -2  11   5  301.22   21.16
  -2 -11   5  288.22   17.04
   2 -11  -4    4.22    2.43
   2 -11  -4    7.73    3.62
  -2  11   4    9.85    4.11
   2 -11  -4   11.09    3.51
   2  11  -4    6.52    3.21
  -2  11   4    1.44    2.29
   2 -11  -4    7.72    3.21
   2  11  -4    6.07    1.81
   2 -11  -4    5.58    3.15
  -2  11   4   10.89    3.84
  -2 -11   4    8.65    3.14
   2 -11  -3    4.86    4.47
   2 -11  -3    7.50    3.39
  -2 -11   3    3.85    2.60
  -2  11   3    3.38    2.72
   2  11  -3    4.94    3.04
  -2  11   3    2.87    3.35
   2 -11  -3    3.24    2.71
   2  11  -3    1.51    1.65
   2 -11  -3    2.46    2.28
  -2 -11   3    1.62    1.59
   2 -11  -3    4.46    2.94
  -2  11   3   -0.87    1.90
  -2 -11   3    2.00    1.42
   2 -11  -2   86.88   14.53
   2  11  -2   70.64    9.83
  -2 -11   2   78.09   11.39
  -2  11   2   73.21    9.93
  -2 -11   2   76.75    9.77
   2 -11  -2   70.36    8.92
   2  11  -2   88.91   11.42
  -2 -11   2   66.92    9.26
   2  11  -2   76.03    8.27
   2 -11  -2   90.83   11.80
  -2 -11   2   90.59    8.22
  -2 -11   2   73.33    5.67
  -2  11   2   84.66   11.39
  -2 -11   2   56.11    8.15
  -2  11   1  731.10   41.58
   2 -11  -1  753.68   27.00
  -2 -11   1  740.15   33.61
   2  11  -1  708.63   32.02
   2 -11  -1  720.05   29.44
   2  11  -1  664.01   32.57
  -2  11   1  745.37   32.25
   2 -11  -1  727.97   35.07
   2  11  -1  745.38   27.94
  -2 -11   1  797.00   33.38
   2 -11  -1  719.93   29.49
  -2  11   1  690.62   33.01
  -2 -11   1  733.95   29.71
   2 -11  -1  730.58   42.41
  -2 -11   1  684.25   23.18
  -2 -11   0 1424.86   53.91
  -2 -11   0 1496.09   50.94
   2 -11   0 1417.39   36.91
   2  11   0 1534.76   48.55
  -2  11   0 1371.58   45.82
   2  11   0 1556.71   50.82
   2 -11   0 1396.75   42.81
  -2 -11   0 1314.03   46.33
   2 -11   0 1396.17   50.70
   2 -11   0 1478.57   44.72
   2  11   0 1523.17   43.16
  -2  11   0 1619.32   51.93
  -2 -11   0 1524.54   46.53
   2 -11   0 1451.95   61.89
  -2  11   0 1525.67   61.28
  -2 -11  -1   98.37   13.88
   2 -11   1  101.57    7.46
  -2  11  -1  118.93   15.82
   2  11   1  115.98   12.31
   2 -11   1  115.56   15.99
   2 -11   1   99.02   10.25
   2  11   1   83.27   11.26
  -2 -11  -1   89.52   12.19
  -2  11  -1   90.73   11.04
   2 -11   1  103.31   11.05
  -2 -11  -1  106.27   12.43
  -2  11  -1  108.59   12.33
   2 -11   1   95.14   12.30
  -2 -11  -1   95.28   11.06
  -2 -11  -1   91.87    9.87
   2 -11   2   38.22    3.64
   2  11   2   27.90    6.07
  -2 -11  -2   34.62    7.94
  -2  11  -2   32.93    8.67
  -2  11  -2   44.77    7.47
   2  11   2   26.47    6.32
  -2 -11  -2   26.01    7.44
   2 -11   2   42.39    6.52
  -2 -11  -2   33.47    6.97
   2 -11   2   30.99    5.98
   2  11   2   36.70    6.29
  -2 -11  -2   31.15    6.30
   2 -11   2   40.80    9.26
   2 -11   2   39.60    7.90
  -2  11  -2   22.09    6.26
  -2 -11  -2   25.68    6.29
   2  11   3  454.24   26.62
  -2 -11  -3  506.98   30.87
  -2 -11  -3  449.49   31.04
  -2  11  -3  486.22   26.05
   2  11   3  454.03   27.24
   2 -11   3  544.33   22.89
   2 -11   3  452.56   28.15
   2 -11   3  560.20   25.69
   2  11   3  503.09   24.19
  -2 -11  -3  470.58   27.96
  -2 -11  -3  481.79   28.09
  -2 -11  -3  483.80   26.83
  -2  11  -3  496.24   35.13
   2 -11   3  466.86   33.06
  -2  11  -3  510.63   27.79
   2  11   4    7.03    3.44
  -2 -11  -4   17.08    6.52
  -2  11  -4   14.15    6.44
  -2 -11  -4    5.40    2.81
  -2  11  -4   10.88    4.14
   2  11   4   14.02    4.96
   2 -11   4   13.70    5.54
   2  11   4    6.61    2.99
   2 -11   4   14.05    4.14
  -2 -11  -4   13.53    4.58
  -2 -11  -4   11.45    4.55
  -2  11  -4    8.63    4.25
   2 -11   4   14.03    5.33
  -2 -11  -4   11.81    3.54
  -2  11  -5    1.55    3.67
  -2 -11  -5   -1.25    2.38
  -2 -11  -5    0.29    2.06
  -2  11  -5   -0.75    1.64
   2  11   5    2.71    2.05
   2  11   5    1.00    1.74
  -2 -11  -5   -0.40    2.69
  -2 -11  -5   -0.91    3.11
  -2  11  -5    0.91    1.82
  -2 -11  -5    1.27    2.23
   2 -11   5   -4.14    3.83
   2  11   6  298.41   23.52
  -2 -11  -6  299.90   25.98
  -2 -11  -6  288.87   27.27
   2  11   6  321.16   23.07
   2  11   6  319.82   18.33
  -2  11  -6  361.70   22.87
   2  11   6  254.48   17.46
  -2 -11  -6  342.75   26.88
   2 -11   6  296.40   23.17
   2 -11   6  332.63   18.50
  -2  11  -6  264.17   20.27
   2 -11   6  333.52   28.36
  -2 -11  -6  265.96   22.50
  -2 -11  -6  356.02   29.58
  -2  11  -6  326.16   31.86
  -2 -11  -7  294.69   25.68
  -2 -11  -7  285.78   27.37
  -2  11  -7  253.16   20.16
   2  11   7  231.09   14.60
   2  11   7  286.64   20.10
   2 -11   7  254.93   15.50
  -2 -11  -7  225.47   20.38
  -2  11  -7  284.69   31.52
  -2 -11  -8   -0.87    2.88
   2  11   8    0.69    1.50
  -2 -11  -8    0.35    3.57
   2  11   8    3.50    2.86
  -2  11  -8    5.11    4.29
  -2 -11  -8    0.83    2.60
   2 -11   8    2.22    2.09
  -2 -11  -8   -3.75    4.57
  -2  11  -8   -2.00    3.03
  -2  11  -8    2.45    4.68
  -2 -11  -9   58.21   15.17
  -2  11  -9   63.86   10.92
  -2 -11  -9   44.57   11.35
   2 -11   9   48.04    5.77
  -2 -11  -9   61.18   15.87
  -2  11  -9   47.54    7.93
  -2 -11  -9   49.40   10.31
  -2 -11 -10   -0.39    6.16
   2 -11  10   -0.72    1.62
  -2 -11 -10    0.84    3.59
  -2 -11 -10    1.07    6.96
  -2  11 -10    4.43    2.86
  -2 -11 -10   13.00    6.83
  -2  11 -10   -0.33    5.64
  -2 -11 -11   17.83   10.62
  -2  11 -11   31.06   10.28
  -2 -11 -11   32.54    9.83
  -2 -11 -11   49.14   16.67
  -2 -11 -11   29.97    9.59
  -2  11 -11   24.33    4.83
  -2  11 -11   21.40   10.26
  -2 -11 -12   44.49   17.46
  -2  11 -12   30.09   16.07
  -2  11 -13   11.94   15.19
   2 -12 -13    1.07    4.44
   2 -12 -13   12.23    6.48
   2  12 -12   20.77    6.39
   2  12 -12   20.07    5.26
   2 -12 -12   24.27    9.30
   2  12 -12   31.89    7.77
   2 -12 -12   38.00    8.04
   2 -12 -12   38.82    9.98
   2  12 -11   41.90    6.78
   2  12 -11   50.56    8.10
   2  12 -11   45.60   11.15
   2 -12 -11   38.85   10.60
   2  12 -11   50.39    9.18
   2 -12 -11   58.79   10.52
   2 -12 -11   51.80   10.59
   2  12 -10   79.76   10.17
   2  12 -10   81.70   13.95
   2 -12 -10   87.17   15.38
   2  12 -10   76.48    7.66
   2  12 -10   78.96   10.64
   2 -12 -10   81.67   12.46
   2 -12 -10   80.84   11.33
   2 -12 -10   75.14   12.01
   2  12  -9  133.68   13.63
   2  12  -9  146.05   16.90
   2 -12  -9  141.85   17.94
   2  12  -9  137.62   14.14
   2 -12  -9  119.87   13.65
   2 -12  -9  149.36   14.92
   2 -12  -9  130.86   15.75
   2  12  -8   35.82    8.03
   2 -12  -8   49.55   10.52
   2  12  -8   42.37    7.96
  -2  12   8   29.11    3.33
   2 -12  -8   34.81    7.93
  -2  12   8   35.70    3.52
   2  12  -8   39.47    5.88
   2 -12  -8   36.37    6.92
  -2 -12   8   42.34    6.47
   2 -12  -8   36.76    8.20
  -2 -12   8   39.03    5.56
  -2  12   8   40.08    8.39
   2  12  -7  138.51   14.30
   2 -12  -7  148.19   16.92
   2  12  -7  130.95   14.95
   2 -12  -7  143.95   14.43
  -2  12   7  133.46   12.02
  -2  12   7  153.93   13.51
   2 -12  -7  134.74   12.85
  -2 -12   7  155.75   13.31
   2  12  -7  155.79   11.62
  -2 -12   7  144.31   12.22
   2 -12  -7  138.29   15.93
   2  12  -6  293.63   21.45
   2  12  -6  271.03   20.39
   2 -12  -6  275.38   22.26
   2 -12  -6  293.68   31.30
   2 -12  -6  308.37   20.84
  -2  12   6  281.64   19.18
   2 -12  -6  257.87   21.85
   2 -12  -6  282.08   18.22
   2  12  -6  298.48   15.91
  -2 -12   6  271.62   18.48
  -2 -12   6  301.40   17.98
  -2  12   6  283.75   20.48
   2 -12  -5   85.89   16.05
   2 -12  -5  101.86   12.41
  -2  12   5   78.75   12.45
   2 -12  -5  106.69   12.22
  -2  12   5  108.37   11.86
   2  12  -5  101.80   12.46
   2  12  -5  112.68    9.48
  -2 -12   5  115.64   12.31
   2 -12  -5  106.32   10.78
   2 -12  -5  107.45   13.74
  -2  12   5  113.59   13.13
  -2 -12   5   99.59   10.40
   2 -12  -4   -1.28    1.49
   2 -12  -4   -1.30    3.07
  -2  12   4   -1.52    2.37
   2  12  -4   -2.23    2.40
   2 -12  -4   -0.83    2.01
  -2  12   4   -0.15    2.14
   2  12  -4    2.03    2.34
   2 -12  -4    0.90    1.63
  -2  12   4    3.99    3.50
  -2 -12   4    1.96    2.44
   2 -12  -4    5.48    4.45
  -2 -12   3  363.11   24.86
  -2  12   3  352.96   26.49
   2 -12  -3  390.76   21.94
   2  12  -3  378.76   23.44
   2  12  -3  390.71   24.56
  -2  12   3  394.23   23.39
   2 -12  -3  423.23   23.25
   2 -12  -3  404.70   27.18
   2  12  -3  430.17   19.75
  -2 -12   3  386.85   23.15
   2 -12  -3  364.27   20.53
  -2  12   3  421.90   25.50
  -2 -12   3  423.36   21.70
   2 -12  -3  388.56   32.15
  -2 -12   3  363.73   11.31
  -2 -12   3  385.88   10.69
   2  12  -2  135.12   13.57
   2 -12  -2  135.05   12.02
   2 -12  -2  138.87   18.61
   2 -12  -2  139.60   13.16
  -2  12   2  126.49   13.33
   2  12  -2  158.56   15.63
   2 -12  -2  120.27   11.62
   2  12  -2  157.02   12.26
  -2 -12   2  141.25   13.77
   2 -12  -2  149.69   15.52
  -2  12   2  134.17   13.93
  -2 -12   2  140.50   11.11
  -2 -12   2  144.54   12.60
  -2 -12   2  141.15    8.46
   2 -12  -1   80.51    8.27
   2  12  -1   92.91   11.01
  -2 -12   1   78.14   12.06
   2 -12  -1   97.51   15.61
   2  12  -1   73.45   11.06
  -2  12   1   77.25   10.38
  -2 -12   1   66.05   10.37
   2 -12  -1   80.56    9.85
  -2 -12   1   79.71   10.66
   2  12  -1   69.35    8.33
   2 -12  -1   87.13   10.18
  -2  12   1   96.62   11.79
  -2 -12   1   71.84    9.50
  -2 -12   0  198.92   18.27
  -2 -12   0  178.32   18.38
   2 -12   0  184.99   11.76
   2  12   0  192.99   16.52
   2 -12   0  172.52   20.97
   2 -12   0  181.37   14.69
  -2  12   0  172.82   15.27
   2  12   0  157.91   16.36
   2  12   0  176.56   13.81
   2 -12   0  170.58   17.10
  -2 -12   0  172.37   16.16
   2 -12   0  163.16   14.23
  -2 -12   0  213.15   16.52
  -2  12   0  201.61   22.37
   2  12   1  110.04   12.07
  -2 -12  -1  107.44   14.15
   2 -12   1  107.27    7.71
   2 -12   1  127.13   17.27
  -2 -12  -1  122.75   14.53
  -2  12  -1   92.81   14.70
   2  12   1  107.49   13.41
   2 -12   1   97.56   10.77
  -2  12  -1  104.31   11.55
   2  12   1  108.08   11.15
  -2 -12  -1  109.23   12.66
   2 -12   1  118.97   11.85
   2 -12   1  110.38   13.93
  -2  12  -1  106.16   13.07
  -2 -12  -2  839.06   42.59
   2 -12   2  865.19   21.22
   2  12   2  852.78   35.92
  -2 -12  -2  916.24   40.96
   2  12   2  762.58   36.83
  -2  12  -2  836.91   35.50
   2 -12   2  930.91   32.86
   2  12   2  835.24   31.54
   2 -12   2  878.77   33.56
  -2 -12  -2  807.25   36.93
   2 -12   2  778.17   37.65
  -2  12  -2  869.69   38.52
   2 -12   2  964.60   49.52
  -2 -12  -2  789.74   34.82
  -2  12  -2  818.19   46.38
  -2 -12  -3  733.22   37.86
   2  12   3  686.56   32.11
  -2 -12  -3  677.18   39.22
  -2  12  -3  668.68   31.56
   2  12   3  672.79   34.48
   2 -12   3  724.12   30.09
   2  12   3  741.17   30.19
   2 -12   3  716.09   36.74
  -2 -12  -3  703.80   35.73
  -2 -12  -3  605.78   31.82
  -2  12  -3  706.86   34.05
  -2 -12  -3  639.19   32.87
   2 -12   3  676.11   40.79
  -2  12  -3  668.46   42.34
  -2 -12  -4  177.03   19.89
   2  12   4  180.28   16.84
  -2 -12  -4  174.79   19.15
   2  12   4  167.92   14.71
  -2  12  -4  185.20   16.27
   2  12   4  177.69   17.39
  -2 -12  -4  163.14   17.04
   2 -12   4  190.80   14.62
   2  12   4  146.20   13.17
  -2  12  -4  176.73   17.12
   2 -12   4  147.20   16.22
  -2  12  -4  175.49   21.89
   2 -12   4  184.76   20.78
  -2 -12  -4  177.59   17.33
  -2 -12  -4  177.74   18.33
  -2  12  -5   -0.53    2.23
  -2 -12  -5    5.92    2.69
   2  12   5    5.47    3.73
  -2 -12  -5    6.08    3.97
   2  12   5    9.98    3.78
  -2  12  -5   -2.22    2.88
   2  12   5   16.47    5.66
  -2 -12  -5    9.20    4.00
   2  12   5    8.47    3.48
   2 -12   5   10.49    4.68
   2 -12   5    3.03    4.15
  -2  12  -5    4.57    3.07
  -2 -12  -5    6.94    3.85
  -2 -12  -5    9.68    3.64
  -2 -12  -6   20.43    7.69
  -2  12  -6   26.96    8.24
   2  12   6   24.48    5.21
  -2 -12  -6   29.88    8.94
   2  12   6   20.98    5.96
  -2  12  -6   20.72    5.56
   2 -12   6   25.68    5.39
  -2 -12  -6   27.14    7.78
  -2 -12  -6   35.02    9.50
  -2  12  -6   29.56    6.49
  -2 -12  -6   16.59    6.15
   2 -12   6   25.00    7.64
  -2  12  -7  121.77   20.92
  -2 -12  -7  111.32   18.31
  -2 -12  -7  118.27   17.43
   2  12   7  111.66   10.29
   2  12   7  123.61   13.80
  -2  12  -7  122.29   14.31
   2 -12   7  104.01   10.21
  -2 -12  -7  111.75   16.29
  -2 -12  -7  116.01   18.56
  -2  12  -7  127.95   14.25
   2 -12   7  103.85   16.16
  -2 -12  -7  125.16   15.91
  -2 -12  -8   10.03    5.81
  -2  12  -8    2.07    4.84
   2  12   8    7.58    2.60
   2  12   8    6.16    2.65
  -2  12  -8   12.88    5.23
  -2 -12  -8   11.03    5.32
   2 -12   8    5.89    2.95
   2 -12   8    1.78    3.20
  -2  12  -8    1.02    2.42
  -2 -12  -8   -1.20    4.83
  -2 -12  -8    3.41    3.08
  -2 -12  -9    6.23    4.41
  -2 -12  -9    9.82    4.73
   2 -12   9    9.89    2.93
  -2 -12  -9    7.13    4.66
  -2  12  -9    9.85    4.17
  -2 -12  -9   10.24    5.29
  -2 -12 -10   30.05   10.22
  -2  12 -10   33.93    9.18
   2 -12  10   18.41    3.29
  -2 -12 -10   43.71   11.83
  -2 -12 -10   30.37   12.25
  -2  12 -10   43.45    7.24
  -2 -12 -10   57.59   12.39
  -2  12 -10   38.03   12.48
  -2 -12 -11   41.49   10.72
  -2  12 -11   39.21   14.78
  -2 -12 -11   43.68   16.15
  -2 -12 -11   41.03   10.74
  -2  12 -11   28.27    5.50
  -2  12 -12    9.32   13.81
  -2  12 -13    5.97   10.69
   2  13 -12    6.05    3.95
   2 -13 -12    3.71    5.72
   2  13 -12   14.39    6.37
   2 -13 -12   14.43    5.01
   2 -13 -12   10.32    5.69
   2  13 -11   14.45    6.13
   2  13 -11   22.42    5.39
   2 -13 -11   18.18    7.29
   2  13 -11   27.30    7.19
   2 -13 -11   24.82    7.47
   2 -13 -11   28.59    7.65
   2  13 -10  391.30   25.50
   2  13 -10  400.88   22.51
   2  13 -10  426.22   28.75
   2 -13 -10  358.07   31.15
   2 -13 -10  444.30   28.06
   2 -13 -10  441.18   31.01
   2  13  -9    6.52    3.23
   2  13  -9    7.37    5.56
   2 -13  -9    3.37    2.31
   2 -13  -9    5.53    3.14
   2  13  -9    8.20    4.06
   2 -13  -9    3.94    2.00
   2 -13  -9   10.03    5.85
   2  13  -8   98.99   12.96
   2 -13  -8   95.27   14.22
   2 -13  -8   90.94   12.16
  -2  13   8  103.95    8.71
   2  13  -8  112.80   13.52
  -2  13   8  106.38    9.11
   2 -13  -8  110.73   12.66
  -2 -13   8   86.29    9.46
   2  13  -8  131.64   11.51
  -2  13   8   91.05   13.02
   2 -13  -7  203.89   19.54
   2  13  -7  192.53   17.83
   2  13  -7  190.41   17.62
   2 -13  -7  194.60   17.45
  -2  13   7  194.94   15.55
  -2  13   7  201.84   16.89
   2 -13  -7  198.61   16.07
  -2 -13   7  194.68   15.45
   2  13  -7  201.65   14.12
   2 -13  -7  161.46   18.13
   2  13  -6   16.73    5.05
   2 -13  -6   24.89    9.65
   2 -13  -6   11.51    4.18
  -2  13   6    9.17    3.82
   2 -13  -6   20.57    5.41
  -2  13   6   20.98    5.24
   2  13  -6   26.23    6.41
   2  13  -6   19.35    4.67
   2 -13  -6   21.33    5.51
  -2 -13   6   20.29    5.23
   2 -13  -6   18.57    6.30
  -2 -13   6   22.07    5.36
  -2  13   6    4.65    2.74
  -2  13   5  147.25   16.03
   2  13  -5  152.18   14.86
   2 -13  -5  143.67   14.81
   2  13  -5  133.36   14.70
   2 -13  -5  154.53   14.84
  -2  13   5  138.99   14.34
  -2 -13   5  145.55   14.30
   2  13  -5  163.78   12.19
   2 -13  -5  146.71   13.05
   2 -13  -5  146.51   16.85
  -2  13   5  137.04   15.24
   2 -13  -4    4.11    4.20
   2 -13  -4   -2.14    2.88
   2  13  -4   -0.97    2.84
   2 -13  -4    3.66    2.74
  -2  13   4    0.53    1.60
  -2  13   4    2.38    2.57
   2  13  -4   -2.79    3.29
   2  13  -4   -1.10    1.31
   2 -13  -4    2.15    2.03
  -2  13   4    2.30    1.85
  -2 -13   4   -0.94    1.85
   2 -13  -4   -0.13    2.24
   2 -13  -3   33.33   10.05
   2  13  -3   35.60    7.06
   2 -13  -3   32.32    6.58
  -2  13   3   39.03    7.43
   2 -13  -3   35.90    6.66
   2  13  -3   37.77    7.68
  -2  13   3   36.39    8.55
  -2 -13   3   39.03    7.13
   2 -13  -3   34.79    6.53
   2  13  -3   37.70    5.93
   2 -13  -3   39.98    9.14
  -2 -13   3   35.94    3.86
  -2  13   3   41.73    8.55
  -2 -13   3   33.60    6.16
  -2 -13   3   34.38    3.30
   2 -13  -2    4.48    6.10
   2  13  -2    0.63    2.18
  -2 -13   2    4.40    2.90
   2 -13  -2    5.04    2.18
  -2 -13   2    2.75    1.34
   2  13  -2    6.89    4.08
  -2  13   2    2.27    2.94
   2 -13  -2    1.22    1.72
  -2 -13   2    2.51    3.16
   2  13  -2    5.59    2.52
   2 -13  -2    6.12    2.99
   2 -13  -2    4.10    3.49
  -2  13   2   12.04    5.40
  -2 -13   2    9.28    3.81
  -2 -13   1  195.61   18.79
   2 -13  -1  198.01   13.70
  -2 -13   1  221.80   20.41
   2  13  -1  187.35   16.44
   2 -13  -1  198.23   15.84
   2  13  -1  217.78   19.18
  -2  13   1  185.69   16.51
   2  13  -1  201.02   14.39
  -2 -13   1  219.04   18.25
   2 -13  -1  181.50   18.32
   2 -13  -1  206.72   23.91
  -2  13   1  214.83   19.11
  -2 -13   1  216.06   16.48
  -2 -13   0 2106.96   65.46
  -2  13   0 1841.47   72.41
  -2 -13   0 1853.90   65.24
   2 -13   0 1766.45   43.75
   2  13   0 1737.40   54.99
  -2  13   0 1727.15   54.88
   2 -13   0 1697.07   51.43
   2  13   0 1941.85   62.83
   2 -13   0 1864.26   52.90
   2 -13   0 1704.82   60.13
  -2 -13   0 1976.48   59.99
   2  13   0 1782.16   49.75
  -2 -13   0 2145.25   58.79
   2 -13   0 1892.32   75.03
  -2  13   0 1865.91   60.90
   2  13   1   18.30    5.41
   2 -13   1   13.93    6.66
  -2 -13  -1    6.16    1.70
  -2  13  -1   17.65    7.48
   2 -13   1   15.03    3.13
   2  13   1   14.41    5.05
   2 -13   1   14.89    4.32
  -2 -13  -1   20.86    7.22
  -2  13  -1   16.30    5.12
   2 -13   1   19.19    4.82
   2  13   1   14.31    4.03
   2 -13   1   17.69    6.21
  -2  13  -1   15.48    5.60
  -2 -13  -1   13.44    3.60
  -2 -13  -2  385.16   29.22
  -2 -13  -2  408.42   27.79
   2 -13   2  406.62   14.33
   2  13   2  385.79   23.89
  -2  13  -2  390.17   24.13
   2 -13   2  449.59   22.93
   2  13   2  342.64   25.15
   2 -13   2  427.58   23.22
  -2 -13  -2  396.77   25.66
   2  13   2  378.15   21.20
   2 -13   2  405.50   27.34
  -2  13  -2  365.75   25.35
   2 -13   2  414.14   33.19
  -2  13  -2  380.10   31.49
  -2 -13  -3   17.89    6.29
  -2  13  -3   15.46    7.17
   2  13   3    9.47    4.09
  -2 -13  -3    9.23    3.67
   2  13   3   15.73    5.73
  -2  13  -3   12.61    4.39
   2  13   3   17.63    4.52
   2 -13   3    6.48    3.46
  -2 -13  -3   13.55    4.84
  -2 -13  -3   25.77    7.01
  -2  13  -3   12.71    5.22
   2 -13   3   23.92    7.36
  -2 -13  -3    9.06    4.49
   2 -13   3    5.47    3.59
  -2  13  -4    0.81    3.70
  -2 -13  -4   10.27    6.71
   2  13   4    3.27    3.54
   2  13   4    4.54    3.67
  -2 -13  -4   -0.85    2.83
  -2  13  -4    2.75    2.59
   2 -13   4    4.69    2.35
   2  13   4    7.48    3.81
  -2 -13  -4    0.13    2.51
  -2 -13  -4    3.94    4.14
  -2  13  -4    9.54    5.06
   2 -13   4    7.72    2.74
  -2 -13  -4    0.29    1.58
  -2 -13  -5  319.44   27.90
   2  13   5  413.90   26.64
  -2 -13  -5  401.07   32.96
   2  13   5  344.73   25.71
   2  13   5  417.37   23.80
  -2  13  -5  401.44   24.88
   2 -13   5  381.32   27.70
  -2 -13  -5  448.84   30.24
   2  13   5  347.53   21.41
  -2  13  -5  396.23   26.09
  -2 -13  -5  351.52   28.13
  -2 -13  -5  356.52   26.46
  -2  13  -5  407.45   35.02
   2 -13   5  402.96   31.32
  -2 -13  -6  242.13   24.78
  -2 -13  -6  274.64   28.78
   2  13   6  257.70   18.01
  -2  13  -6  261.90   20.71
   2  13   6  254.08   22.12
  -2 -13  -6  263.23   24.68
   2 -13   6  265.24   17.06
  -2  13  -6  288.73   21.49
  -2  13  -6  288.77   30.01
  -2 -13  -6  257.60   21.91
  -2 -13  -6  316.28   28.39
   2 -13   6  290.38   26.79
  -2 -13  -7   26.08    9.14
  -2  13  -7   15.97    7.15
  -2  13  -7   23.48    6.82
   2  13   7   16.76    5.40
   2  13   7   15.73    4.29
  -2 -13  -7   26.56    8.75
   2 -13   7   13.11    4.13
  -2 -13  -7    2.84    3.06
  -2 -13  -7   18.91    6.78
  -2  13  -7   18.37    5.99
   2 -13   7   24.68    8.36
  -2  13  -8   20.21    8.26
  -2 -13  -8   27.60    9.37
   2  13   8   29.22    5.99
   2  13   8   35.46    5.55
  -2 -13  -8   38.00    9.94
   2 -13   8   25.55    4.91
  -2 -13  -8   31.40   10.47
   2 -13   8   27.92    8.27
  -2  13  -8   43.08    8.21
  -2 -13  -8   37.06    8.95
  -2 -13  -9   19.53    9.67
  -2  13  -9   41.18   14.95
  -2  13  -9   41.74   11.75
   2 -13   9   19.47    4.05
  -2 -13  -9   27.40    8.10
  -2 -13  -9   24.29   10.20
  -2  13  -9   21.51    6.16
  -2  13 -10   13.02    9.07
  -2 -13 -10    0.43    4.87
  -2  13 -10    0.56    5.72
   2 -13  10    0.06    2.13
  -2 -13 -10   -4.56    5.74
  -2  13 -10    4.31    3.48
  -2 -13 -11   21.15   12.44
  -2  13 -11    1.47    8.45
  -2 -13 -11    0.76    4.88
  -2 -13 -11    1.46    7.33
  -2  13 -12   12.54   11.98
  -2  13 -13   19.79   16.92
   2  14 -12   12.96    6.31
   2 -14 -12   21.78    8.31
   2  14 -11    3.86    2.92
   2  14 -11    8.80    5.24
   2  14 -11    9.91    3.36
   2 -14 -11   11.26    6.14
   2 -14 -10   13.83    7.92
   2  14 -10   15.90    6.14
   2  14 -10   14.45    4.36
   2  14 -10   27.11    7.72
   2 -14 -10   22.77    6.62
   2 -14 -10   20.27    8.11
   2  14  -9  172.88   14.63
   2  14  -9  192.64   18.69
   2  14  -9  198.16   18.01
   2 -14  -9  182.38   21.65
   2 -14  -9  199.87   19.39
  -2 -14   9  216.77   12.19
   2 -14  -9  204.63   21.34
   2  14  -8   45.34    8.45
   2 -14  -8   36.99    8.56
   2  14  -8   46.02    9.08
  -2  14   8   39.58    6.05
  -2  14   8   41.15    6.93
   2 -14  -8   35.09    8.03
   2 -14  -8   49.89    8.70
  -2 -14   8   29.96    6.23
   2  14  -8   44.31    7.18
   2 -14  -8   49.28   10.17
   2  14  -7   80.25   11.25
  -2  14   7   71.21    9.73
   2  14  -7   72.03   11.54
   2 -14  -7   56.33   10.48
  -2  14   7   93.64   12.26
   2  14  -7   78.85    9.15
  -2 -14   7   74.51   10.18
   2 -14  -7   84.40   13.57
  -2  14   7   95.23   12.68
   2  14  -6   76.44   11.19
   2 -14  -6   65.69   11.19
   2  14  -6   85.35   12.49
  -2  14   6   81.76   12.58
  -2  14   6   73.74   10.36
   2 -14  -6   77.11   11.24
  -2 -14   6   79.99   10.63
   2  14  -6   74.32    8.59
   2 -14  -6   76.82   10.38
   2 -14  -6   75.23   13.51
  -2 -14   6   75.43   10.04
  -2  14   6   77.34   12.06
   2 -14  -5   18.86    8.26
   2 -14  -5   12.65    5.39
   2  14  -5   16.16    4.92
  -2  14   5   15.12    5.62
   2  14  -5    8.22    4.47
   2 -14  -5   20.17    5.69
  -2  14   5   12.01    3.72
   2 -14  -5   13.21    4.39
   2 -14  -5   15.50    5.47
  -2 -14   5    7.60    3.55
  -2  14   5   19.71    6.29
   2  14  -4   22.32    5.97
   2 -14  -4   11.25    4.81
  -2  14   4   17.05    5.43
   2  14  -4   21.76    5.69
   2 -14  -4   21.22    5.62
  -2  14   4   22.11    6.82
  -2 -14   4   10.76    3.68
   2  14  -4   17.19    4.34
   2 -14  -4   16.17    5.13
   2 -14  -4   25.31    7.43
  -2  14   4   20.77    6.36
   2 -14  -3  329.75   20.72
   2  14  -3  295.46   23.13
  -2  14   3  270.37   25.41
  -2 -14   3  288.47   23.23
   2  14  -3  314.09   21.10
  -2  14   3  358.74   23.58
   2 -14  -3  300.30   21.09
   2 -14  -3  317.36   25.31
  -2 -14   3  352.06   22.98
   2  14  -3  355.16   19.05
   2 -14  -3  293.68   19.21
  -2  14   3  288.82   22.53
  -2 -14   3  339.55   21.55
  -2 -14   3  295.32   13.52
   2 -14  -3  319.45   29.98
   2  14  -2   69.51    9.87
  -2 -14   2   83.89    9.54
   2 -14  -2   69.37    9.01
   2 -14  -2   69.69   13.90
  -2 -14   2   58.41   10.34
   2  14  -2   77.69   11.38
  -2  14   2   76.29   10.82
   2 -14  -2   77.32   10.35
  -2  14   2   66.41   11.94
  -2 -14   2   87.95   11.45
   2 -14  -2   55.98    9.03
   2  14  -2   85.57    9.29
   2 -14  -2   57.88   10.85
  -2  14   2   75.82   11.74
  -2 -14   2   62.97    9.54
   2 -14  -1   19.03    7.72
   2  14  -1   17.20    4.56
  -2 -14   1   21.19    7.28
   2 -14  -1   19.16    4.37
   2 -14  -1   11.42    4.05
   2  14  -1   21.50    6.42
  -2  14   1   18.78    5.00
  -2 -14   1   25.54    6.55
   2  14  -1   20.07    4.74
   2 -14  -1   16.89    4.78
  -2 -14   1   13.19    5.57
   2 -14  -1   14.02    5.36
  -2  14   1   27.59    6.97
  -2 -14   1   16.46    4.92
  -2 -14   0  442.16   30.81
   2 -14   0  433.48   19.41
   2  14   0  450.53   25.38
  -2 -14   0  503.90   31.70
  -2  14   0  404.91   32.93
   2 -14   0  395.61   23.29
  -2  14   0  418.28   25.87
   2  14   0  546.54   31.30
   2 -14   0  384.91   27.81
  -2 -14   0  428.54   27.01
   2 -14   0  409.49   23.14
  -2 -14   0  579.68   28.85
   2 -14   0  409.97   34.77
  -2  14   0  412.34   26.75
  -2  14  -1    4.08    3.70
  -2 -14  -1   -0.71    2.09
   2  14   1    7.53    4.14
   2 -14   1    3.81    1.96
   2 -14   1   10.95    6.69
  -2 -14  -1   11.50    5.73
  -2  14  -1    8.65    4.72
   2 -14   1    9.59    3.75
   2  14   1   -1.01    2.77
  -2 -14  -1    2.42    2.21
   2 -14   1   11.87    4.38
   2  14   1    1.30    1.89
   2 -14   1   -0.35    3.23
  -2  14  -1    4.45    4.45
  -2 -14  -1   -0.70    2.60
  -2 -14  -2  531.20   34.14
  -2 -14  -2  549.56   36.40
   2  14   2  613.82   31.62
   2 -14   2  602.25   18.98
  -2  14  -2  572.26   30.61
   2  14   2  528.83   33.64
   2  14   2  583.56   26.92
  -2 -14  -2  578.70   33.00
   2 -14   2  577.63   34.21
   2 -14   2  647.69   29.01
  -2  14  -2  595.28   33.29
  -2 -14  -2  619.75   33.78
  -2  14  -2  596.20   40.56
   2 -14   2  581.53   40.87
   2  14   3   25.49    6.91
  -2 -14  -3   47.54   10.28
  -2  14  -3   39.60   10.11
   2  14   3   39.02    8.20
  -2  14  -3   35.80    7.73
   2  14   3   32.55    6.51
  -2 -14  -3   38.94    8.33
   2 -14   3   46.90    7.80
   2 -14   3   43.37   10.12
   2 -14   3   40.31   10.93
  -2  14  -3   44.25    8.69
  -2  14  -4  137.96   19.28
  -2 -14  -4  120.86   17.55
   2  14   4   94.41   12.45
   2  14   4  127.97   15.62
  -2 -14  -4  127.10   16.35
   2  14   4  110.11   12.76
  -2  14  -4  111.51   13.52
   2 -14   4  119.30   11.80
  -2 -14  -4  117.08   15.33
  -2 -14  -4  120.92   15.48
  -2  14  -4  113.66   14.74
   2 -14   4  106.96   14.95
   2 -14   4   95.70   15.42
  -2 -14  -4   94.49   13.17
  -2 -14  -5  319.35   29.66
  -2 -14  -5  347.43   28.99
   2  14   5  282.03   23.99
  -2  14  -5  325.90   23.40
   2  14   5  307.52   21.04
   2  14   5  300.31   20.10
  -2 -14  -5  292.94   24.85
   2 -14   5  327.38   28.54
  -2 -14  -5  281.68   23.73
  -2  14  -5  344.43   32.61
  -2 -14  -5  295.36   25.81
  -2  14  -5  287.88   22.79
  -2 -14  -6   15.97    7.06
  -2  14  -6   19.05    8.71
   2  14   6   14.97    4.52
   2  14   6   14.64    5.87
   2 -14   6   15.11    4.09
  -2  14  -6   15.89    4.85
  -2 -14  -6   23.11    7.35
  -2  14  -7   -8.78    8.18
  -2 -14  -7   -1.74    3.72
  -2  14  -7   -0.26    2.78
   2  14   7   -3.05    3.19
   2  14   7    2.23    3.24
   2 -14   7    2.13    2.31
  -2 -14  -7    0.64    2.72
  -2 -14  -7   -1.53    3.58
  -2 -14  -7    1.78    2.58
  -2  14  -7   -4.51    3.73
   2 -14   7   -1.13    5.98
  -2 -14  -8    8.81    6.26
   2  14   8    8.37    4.21
  -2  14  -8    1.35    3.14
   2  14   8    4.72    3.11
   2 -14   8    2.67    1.54
  -2 -14  -8    9.63    6.84
  -2 -14  -8    2.25    5.81
  -2  14  -8    8.69    3.79
  -2 -14  -8    2.61    2.89
  -2 -14  -9   50.16   13.35
  -2  14  -9   59.76   16.55
  -2  14  -9   65.23   12.67
   2  14   9   21.24    3.03
   2 -14   9   30.13    5.34
  -2 -14  -9   40.62   11.85
  -2 -14  -9   71.26   14.39
  -2  14  -9   43.70    8.42
  -2 -14  -9   45.43   14.56
  -2  14 -10   51.63   15.75
  -2 -14 -10   40.52   10.57
   2 -14  10   23.29    4.70
  -2 -14 -10   27.53    9.29
  -2  14 -10   35.80    7.58
  -2  14 -11   34.26   14.98
  -2 -14 -11   48.01   15.99
  -2  14 -11   37.84    7.21
  -2  14 -12   -7.89   14.05
  -2  14 -13    8.16   15.46
   2  15 -12   75.41   12.14
   2  15 -11   12.39    3.38
   2 -15 -11   21.78    9.69
   2  15 -11   15.18    5.72
   2 -15 -11   22.41    8.06
   2 -15 -11    1.78    4.87
   2  15 -10  241.94   19.34
   2 -15 -10  235.27   26.43
   2  15 -10  242.42   21.40
   2  15 -10  271.82   16.41
   2 -15 -10  324.65   25.14
   2 -15 -10  271.64   26.28
   2  15  -9   10.66    4.39
   2 -15  -9    5.01    3.48
   2  15  -9    6.77    4.17
   2 -15  -9    3.89    2.30
  -2 -15   9    5.78    3.14
   2 -15  -9    8.07    6.09
   2  15  -8   12.42    5.42
   2 -15  -8    8.44    3.65
   2  15  -8   11.52    5.78
  -2  15   8    6.64    3.23
  -2  15   8    4.67    2.51
   2  15  -8    2.28    1.91
   2 -15  -8    5.02    4.12
  -2 -15   8    3.43    2.17
   2 -15  -8   11.84    4.73
   2  15  -7   15.40    4.42
   2 -15  -7   14.73    5.16
   2  15  -7   22.87    7.53
  -2  15   7   16.22    6.05
  -2  15   7   11.02    5.48
   2 -15  -7   24.18    7.25
  -2 -15   7   13.60    4.86
   2 -15  -7   14.97    4.88
   2  15  -7   23.91    5.57
   2 -15  -7   15.71    6.38
  -2  15   7   19.26    6.13
   2  15  -6  223.56   17.95
  -2  15   6  236.80   21.71
   2 -15  -6  231.62   21.63
   2  15  -6  230.39   21.49
  -2  15   6  245.36   20.22
   2 -15  -6  239.63   20.55
   2 -15  -6  222.06   17.76
   2 -15  -6  210.52   21.77
  -2 -15   6  231.92   19.37
   2  15  -6  277.42   17.79
  -2  15   6  229.87   20.46
   2  15  -5    0.99    1.77
   2 -15  -5   -2.40    4.82
   2 -15  -5    4.58    2.54
  -2  15   5    0.36    3.02
   2  15  -5    3.45    4.02
   2 -15  -5   -1.44    1.36
  -2  15   5   -5.94    4.67
   2 -15  -5   -0.65    1.70
   2  15  -5    1.80    1.78
   2 -15  -5    0.55    2.20
  -2  15   5   -0.25    2.81
  -2 -15   5    9.70    3.88
   2 -15  -4  123.71   13.62
   2  15  -4  127.76   12.96
   2 -15  -4   87.73   17.38
  -2  15   4  114.92   13.98
   2  15  -4  113.58   15.09
   2 -15  -4  127.56   14.07
  -2  15   4   99.71   15.77
  -2 -15   4  113.05   13.32
   2 -15  -4  110.77   12.19
   2  15  -4  123.75   11.62
   2 -15  -4  112.72   15.37
  -2 -15   4  103.71   12.32
  -2  15   4  107.88   15.00
   2  15  -3    6.07    2.93
  -2 -15   3    3.83    3.04
   2 -15  -3    3.07    2.35
   2 -15  -3    3.09    3.28
  -2  15   3    1.57    2.32
  -2  15   3    0.08    3.13
   2  15  -3   12.84    4.89
   2 -15  -3    1.66    2.56
   2  15  -3    0.89    1.19
  -2 -15   3    1.67    2.16
  -2  15   3    5.97    4.23
  -2 -15   3    4.45    4.24
  -2 -15   3    3.35    2.20
   2 -15  -2   34.76   11.51
  -2 -15   2   67.97    9.30
   2  15  -2   58.31    8.86
   2 -15  -2   60.62    8.44
  -2 -15   2   58.11   10.82
   2  15  -2   65.43   11.05
   2 -15  -2   63.70    9.76
  -2  15   2   57.63   11.50
  -2  15   2   65.42   10.44
   2 -15  -2   46.41    7.60
   2  15  -2   54.57    7.73
  -2 -15   2   56.37    9.93
  -2 -15   2   55.57    8.96
   2 -15  -2   64.09   11.37
  -2 -15   1  363.53   24.68
  -2 -15   1  336.56   27.19
   2 -15  -1  286.15   17.49
   2  15  -1  323.13   21.61
   2  15  -1  372.21   26.89
   2 -15  -1  372.55   23.40
  -2  15   1  328.08   23.28
   2  15  -1  338.40   20.07
  -2 -15   1  323.54   23.15
   2 -15  -1  325.43   20.62
   2 -15  -1  327.81   25.59
  -2 -15   1  318.22   22.51
   2 -15  -1  334.32   32.49
  -2  15   1  279.90   24.02
  -2 -15   0  269.55   24.61
  -2  15   0  265.74   27.65
   2 -15   0  292.24   16.28
  -2 -15   0  395.90   29.85
   2  15   0  337.80   22.62
  -2  15   0  278.63   22.01
   2  15   0  312.75   25.85
   2 -15   0  276.43   19.80
   2  15   0  306.57   19.20
   2 -15   0  300.81   20.01
  -2 -15   0  292.57   22.81
   2 -15   0  256.23   23.56
  -2  15   0  271.49   23.00
  -2 -15   0  379.45   24.46
   2 -15   0  307.56   30.84
  -2 -15  -1  129.88   17.61
  -2  15  -1  137.45   19.87
   2 -15   1  145.55   10.61
   2  15   1  134.94   15.16
   2 -15   1  157.51   22.57
  -2 -15  -1  167.01   18.77
   2 -15   1  139.58   13.63
  -2  15  -1  106.87   13.58
   2  15   1  155.98   17.98
   2 -15   1  122.13   12.93
  -2 -15  -1  143.17   16.16
   2  15   1  178.51   14.71
   2 -15   1  172.97   18.45
  -2 -15  -1  184.60   17.49
  -2  15  -1  144.16   16.10
   2  15   2   86.37   12.27
  -2  15  -2   81.08   14.98
  -2 -15  -2   73.16   13.27
   2 -15   2   94.71    7.44
   2  15   2   67.76   13.00
  -2  15  -2  100.13   12.98
   2 -15   2   90.04   11.06
   2  15   2   85.75   10.82
  -2 -15  -2  103.99   13.98
   2 -15   2   99.64   14.06
  -2  15  -2   80.21   12.47
   2 -15   2  104.87   18.09
  -2 -15  -2   98.04   13.16
  -2  15  -3   -0.11    2.75
  -2 -15  -3    3.10    4.44
   2  15   3    2.89    2.05
   2  15   3   -1.47    2.30
  -2  15  -3   -1.43    3.83
  -2 -15  -3    3.43    3.40
   2 -15   3    3.67    2.30
  -2 -15  -3    4.24    3.39
   2  15   3   -2.77    2.41
   2 -15   3    7.04    4.81
   2 -15   3    5.82    5.23
  -2  15  -3    4.72    3.92
  -2 -15  -3    2.96    2.29
   2  15   4  181.15   17.78
  -2  15  -4  135.35   20.36
  -2 -15  -4  188.60   22.94
  -2 -15  -4  179.08   21.17
   2  15   4  162.07   18.91
   2  15   4  166.81   14.83
   2 -15   4  160.30   14.21
  -2 -15  -4  159.62   18.48
  -2  15  -4  141.56   16.19
   2 -15   4  160.23   18.46
   2 -15   4  165.67   21.46
  -2 -15  -4  159.44   18.13
  -2 -15  -5  320.16   31.01
   2  15   5  347.00   27.56
  -2 -15  -5  374.73   29.04
  -2 -15  -5  320.84   28.13
   2 -15   5  316.08   29.21
  -2 -15  -5  399.88   28.12
  -2  15  -5  323.48   24.69
  -2  15  -5  339.91   33.40
  -2  15  -6   -1.10    5.65
  -2 -15  -6   -0.79    2.86
   2  15   6    7.12    5.90
  -2  15  -6   -1.59    4.43
   2  15   6    3.94    3.26
  -2 -15  -6   -1.67    4.72
   2 -15   6    4.44    2.70
  -2 -15  -6    2.94    3.91
  -2 -15  -6   -0.69    2.95
  -2  15  -6   -0.78    2.65
   2 -15   6    7.33    6.46
  -2  15  -7   80.12   17.86
  -2 -15  -7  101.71   18.34
   2  15   7   86.97   10.64
   2  15   7  124.32   16.15
  -2  15  -7   85.52   13.10
   2 -15   7   86.89   10.38
  -2 -15  -7   98.64   16.86
  -2 -15  -7   98.83   18.46
  -2  15  -7   81.88   13.04
   2 -15   7   93.22   15.58
  -2 -15  -7  109.48   17.15
  -2  15  -8   -3.83    6.40
  -2 -15  -8    1.32    4.30
  -2  15  -8   -4.58    6.18
   2  15   8    1.15    3.57
   2  15   8   -3.90    3.43
  -2 -15  -8    3.23    6.12
   2 -15   8   -1.13    1.92
  -2 -15  -8    9.00    5.28
  -2  15  -8    3.31    4.44
  -2  15  -9   -9.42    9.59
  -2 -15  -9    0.29    7.17
   2  15   9    9.58    3.99
   2  15   9   -1.75    2.39
   2 -15   9    8.17    3.98
  -2 -15  -9    3.33    4.24
  -2 -15  -9   17.45    8.88
  -2 -15  -9    6.05    5.75
  -2  15  -9    5.83    3.07
  -2 -15 -10   19.66   11.18
  -2  15 -10    5.87    9.12
  -2 -15 -10    4.29    6.93
   2 -15  10   -6.88    3.66
  -2 -15 -10    6.89    8.50
  -2  15 -11    5.44    8.81
  -2  15 -11    4.85    2.83
  -2  15 -12   50.11   18.15
   2  16 -12   35.92    9.51
   2 -16 -11   -2.17    5.56
   2  16 -11   -0.43    2.13
   2  16 -11    5.74    4.81
   2 -16 -11    4.14    4.93
   2  16 -10   23.58    4.74
   2 -16 -10   23.73    7.98
   2  16 -10   22.21    5.21
   2  16 -10   19.26    6.30
   2 -16 -10   35.51    9.21
   2 -16 -10   23.58    9.97
   2 -16  -9   -7.68    6.03
   2  16  -9   -4.45    2.92
   2  16  -9   -0.30    2.94
  -2  16   9    0.89    1.71
  -2  16   9    0.44    1.37
   2 -16  -9    0.07    2.56
  -2 -16   9    2.10    2.51
   2 -16  -9    0.19    4.08
   2 -16  -8   20.19    6.69
   2  16  -8   22.59    5.42
   2 -16  -8   19.30    5.48
  -2  16   8   28.90    6.83
  -2  16   8   31.98    7.48
   2  16  -8   22.71    7.60
   2 -16  -8   21.05    5.57
   2  16  -8   22.07    6.04
   2 -16  -8    9.85    5.48
   2  16  -7  214.30   18.57
   2 -16  -7  247.59   23.68
   2  16  -7  239.61   22.97
  -2  16   7  257.32   20.70
  -2  16   7  284.13   23.50
   2 -16  -7  275.02   20.53
   2 -16  -7  257.26   25.19
   2  16  -7  256.16   18.84
  -2 -16   7  255.34   20.85
  -2  16   7  217.17   21.40
  -2  16   6  382.17   29.08
   2  16  -6  375.52   28.13
   2  16  -6  355.59   22.35
  -2  16   6  345.08   24.71
   2 -16  -6  362.44   26.18
   2  16  -6  322.00   20.49
  -2 -16   6  382.82   25.49
   2 -16  -6  325.80   28.16
  -2  16   6  327.30   24.88
   2  16  -5   44.22    7.48
   2 -16  -5   31.69    7.49
  -2  16   5   50.07   10.79
   2  16  -5   46.89    9.95
   2 -16  -5   63.46   10.88
  -2  16   5   61.55   10.69
   2  16  -5   44.22    7.59
   2 -16  -5   41.96    8.38
  -2  16   5   56.86   10.79
   2 -16  -5   38.58    9.43
   2  16  -4   63.73    9.34
   2 -16  -4   79.30   17.33
   2 -16  -4   56.36    9.78
  -2  16   4   60.29   11.81
   2  16  -4   57.16   10.53
[truncated: 629,825 more chars]
