# Supplementary material for: Access to unsaturated bicyclic lactones by overriding conventional C(sp3)–H site selectivity
Source: Nat Chem. 2023 Aug 10;15(11):1626–35. doi: 10.1038/s41557-023-01295-x (PMC10624629; doi:10.1038/s41557-023-01295-x)
Supplement: Supplementary file 4 — Crystallographic data for compound 2w; CCDC reference 2166863. [file 41557_2023_1295_MOESM4_ESM.cif]

data_dm_wa_2f_3ph_r_autored
_audit_creation_date               2022-04-16
_audit_creation_method
;
Olex2 1.3-ac4
(compiled 2019.04.23 svn.r3594 for Rigaku Oxford Diffraction, GUI svn.r5739)
;
_shelx_SHELXL_version_number       '2018/3'
_audit_contact_author_address      ?
_audit_contact_author_email        ?
_audit_contact_author_name         ''
_audit_contact_author_phone        ?
_publ_contact_author_id_orcid      ?
_publ_section_references
;
Dolomanov, O.V., Bourhis, L.J., Gildea, R.J, Howard, J.A.K. & Puschmann, H.
 (2009), J. Appl. Cryst. 42, 339-341.

Sheldrick, G.M. (2015). Acta Cryst. A71, 3-8.

Sheldrick, G.M. (2015). Acta Cryst. C71, 3-8.
;
_chemical_name_common              ?
_chemical_name_systematic          DM-WA-2F-3Ph
_chemical_formula_moiety           'C15 H15 F O2'
_chemical_formula_sum              'C15 H15 F O2'
_chemical_formula_weight           246.27
_chemical_absolute_configuration   unk
_chemical_melting_point            ?
loop_
  _atom_type_symbol
  _atom_type_description
  _atom_type_scat_dispersion_real
  _atom_type_scat_dispersion_imag
  _atom_type_scat_source
 'C' 'C' 0.0033 0.0016 'International Tables Vol C Tables 4.2.6.8 and 6.1.1.4'
 'H' 'H' 0.0000 0.0000 'International Tables Vol C Tables 4.2.6.8 and 6.1.1.4'
 'F' 'F' 0.0171 0.0103 'International Tables Vol C Tables 4.2.6.8 and 6.1.1.4'
 'O' 'O' 0.0106 0.0060 'International Tables Vol C Tables 4.2.6.8 and 6.1.1.4'

_shelx_space_group_comment
;
The symmetry employed for this shelxl refinement is uniquely defined
by the following loop, which should always be used as a source of
symmetry information in preference to the above space-group names.
They are only intended as comments.
;
_space_group_crystal_system        'orthorhombic'
_space_group_IT_number             19
_space_group_name_H-M_alt          'P 21 21 21'
_space_group_name_Hall             'P 2ac 2ab'
loop_
  _space_group_symop_operation_xyz
 'x, y, z'
 '-x+1/2, -y, z+1/2'
 '-x, y+1/2, -z+1/2'
 'x+1/2, -y+1/2, -z'

_cell_length_a                     6.6014(3)
_cell_length_b                     9.6883(5)
_cell_length_c                     19.9271(11)
_cell_angle_alpha                  90
_cell_angle_beta                   90
_cell_angle_gamma                  90
_cell_volume                       1274.46(11)
_cell_formula_units_Z              4
_cell_measurement_reflns_used      2968
_cell_measurement_temperature      150.00(10)
_cell_measurement_theta_max        25.7320
_cell_measurement_theta_min        2.0340
_shelx_estimated_absorpt_T_max     0.991
_shelx_estimated_absorpt_T_min     0.990
_exptl_absorpt_coefficient_mu      0.094
_exptl_absorpt_correction_T_max    1.00000
_exptl_absorpt_correction_T_min    0.47494
_exptl_absorpt_correction_type     multi-scan
_exptl_absorpt_process_details
;
CrysAlisPro 1.171.41.93a (Rigaku Oxford Diffraction, 2020)
Empirical absorption correction using spherical harmonics,
implemented in SCALE3 ABSPACK scaling algorithm.
;
_exptl_absorpt_special_details     ?
_exptl_crystal_colour              'clear light colourless'
_exptl_crystal_colour_lustre       clear
_exptl_crystal_colour_modifier     light
_exptl_crystal_colour_primary      colourless
_exptl_crystal_density_diffrn      1.283
_exptl_crystal_density_meas        ?
_exptl_crystal_density_method      ?
_exptl_crystal_description         needle
_exptl_crystal_F_000               520
_exptl_crystal_size_max            0.112
_exptl_crystal_size_mid            0.098
_exptl_crystal_size_min            0.095
_exptl_transmission_factor_max     ?
_exptl_transmission_factor_min     ?
_diffrn_reflns_av_R_equivalents    0.0568
_diffrn_reflns_av_unetI/netI       0.0454
_diffrn_reflns_Laue_measured_fraction_full  0.995
_diffrn_reflns_Laue_measured_fraction_max  0.995
_diffrn_reflns_limit_h_max         7
_diffrn_reflns_limit_h_min         -7
_diffrn_reflns_limit_k_max         10
_diffrn_reflns_limit_k_min         -11
_diffrn_reflns_limit_l_max         22
_diffrn_reflns_limit_l_min         -23
_diffrn_reflns_number              12074
_diffrn_reflns_point_group_measured_fraction_full  0.996
_diffrn_reflns_point_group_measured_fraction_max  0.996
_diffrn_reflns_theta_full          24.995
_diffrn_reflns_theta_max           24.995
_diffrn_reflns_theta_min           2.044
_diffrn_ambient_environment        N~2~
_diffrn_ambient_temperature        150.00(10)
_diffrn_detector                   'CCD plate'
_diffrn_detector_area_resol_mean   ?
_diffrn_measured_fraction_theta_full  0.995
_diffrn_measured_fraction_theta_max  0.995
_diffrn_measurement_details
;
List of Runs (angles in degrees, time in seconds):

  # Type    Start    End  Width  t~exp~   \w     \q     \k     \f   Frames
--------------------------------------------------------------------------
  1  \w   -102.60  13.40   1.00   10.00    --  -11.63 -59.25 164.08  116
  2  \w   -102.60  13.40   1.00   10.00    --  -11.63 -59.25  92.08  116
  3  \w   -102.60  13.40   1.00   10.00    --  -11.63 -59.25  20.08  116
;
_diffrn_measurement_device         'abstract diffractometer'
_diffrn_measurement_device_type   
 'Saxi-CrysAlisPro-abstract goniometer imported SAXI images'
_diffrn_measurement_method         '\w scans'
_diffrn_orient_matrix_type        
 'CrysAlisPro convention (1999,Acta A55,543-557)'
_diffrn_orient_matrix_UB_11        -0.0762750000
_diffrn_orient_matrix_UB_12        -0.0377839000
_diffrn_orient_matrix_UB_13        -0.0170231000
_diffrn_orient_matrix_UB_21        -0.0384299000
_diffrn_orient_matrix_UB_22        -0.0234535000
_diffrn_orient_matrix_UB_23        0.0311849000
_diffrn_orient_matrix_UB_31        -0.0651580000
_diffrn_orient_matrix_UB_32        0.0582620000
_diffrn_orient_matrix_UB_33        0.0015254000
_diffrn_radiation_monochromator    graphite
_diffrn_radiation_probe            x-ray
_diffrn_radiation_type             'Mo K\a'
_diffrn_radiation_wavelength       0.71073
_diffrn_source                     'fine-focus sealed X-ray tube'
_diffrn_source_type                'Enhance (Mo) X-ray Source'
_reflns_Friedel_coverage           0.695
_reflns_Friedel_fraction_full      0.998
_reflns_Friedel_fraction_max       0.998
_reflns_number_gt                  1886
_reflns_number_total               2239
_reflns_odcompleteness_completeness  88.95
_reflns_odcompleteness_iscentric   1
_reflns_odcompleteness_theta       34.28
_reflns_special_details
;
 Reflections were merged by SHELXL according to the crystal
 class for the calculation of statistics and refinement.
 
 _reflns_Friedel_fraction is defined as the number of unique
 Friedel pairs measured divided by the number that would be
 possible theoretically, ignoring centric projections and
 systematic absences.
;
_reflns_threshold_expression       'I > 2\s(I)'
_computing_cell_refinement         'CrysAlisPro 1.171.41.93a (Rigaku OD, 2020)'
_computing_data_collection         'CrysAlisPro 1.171.41.93a (Rigaku OD, 2020)'
_computing_data_reduction          'CrysAlisPro 1.171.41.93a (Rigaku OD, 2020)'
_computing_molecular_graphics      'Olex2 (Dolomanov et al., 2009)'
_computing_publication_material    'Olex2 (Dolomanov et al., 2009)'
_computing_structure_refinement    'ShelXL (Sheldrick, 2015)'
_computing_structure_solution      'ShelXT (Sheldrick, 2015)'
_refine_diff_density_max           0.126
_refine_diff_density_min           -0.129
_refine_diff_density_rms           0.033
_refine_ls_abs_structure_details
;
 Flack x determined using 674 quotients [(I+)-(I-)]/[(I+)+(I-)]
 (Parsons, Flack and Wagner, Acta Cryst. B69 (2013) 249-259).
;
_refine_ls_abs_structure_Flack     0.5(5)
_refine_ls_extinction_coef         .
_refine_ls_extinction_method       none
_refine_ls_goodness_of_fit_ref     1.056
_refine_ls_hydrogen_treatment      constr
_refine_ls_matrix_type             full
_refine_ls_number_parameters       164
_refine_ls_number_reflns           2239
_refine_ls_number_restraints       0
_refine_ls_R_factor_all            0.0499
_refine_ls_R_factor_gt             0.0373
_refine_ls_restrained_S_all        1.056
_refine_ls_shift/su_max            0.000
_refine_ls_shift/su_mean           0.000
_refine_ls_structure_factor_coef   Fsqd
_refine_ls_weighting_details      
 'w=1/[\s^2^(Fo^2^)+(0.0398P)^2^+0.0277P] where P=(Fo^2^+2Fc^2^)/3'
_refine_ls_weighting_scheme        calc
_refine_ls_wR_factor_gt            0.0806
_refine_ls_wR_factor_ref           0.0863
_refine_special_details            ?
_olex2_refinement_description
;
1. Fixed Uiso
 At 1.2 times of:
  All C(H) groups, All C(H,H) groups
 At 1.5 times of:
  All C(H,H,H) groups
2.a Ternary CH refined with riding coordinates:
 C006(H006), C009(H009)
2.b Secondary CH2 refined with riding coordinates:
 C004(H00A,H00B), C00A(H00C,H00D)
2.c Aromatic/amide H refined with riding coordinates:
 C008(H008), C00B(H00E), C00D(H00F), C00F(H00G), C00G(H00H), C00I(H00L)
2.d Idealised Me refined as rotating group:
 C00H(H00I,H00J,H00K)
;
_atom_sites_solution_hydrogens     geom
_atom_sites_solution_primary       dual
_atom_sites_solution_secondary     ?
loop_
  _atom_site_label
  _atom_site_type_symbol
  _atom_site_fract_x
  _atom_site_fract_y
  _atom_site_fract_z
  _atom_site_U_iso_or_equiv
  _atom_site_adp_type
  _atom_site_occupancy
  _atom_site_site_symmetry_order
  _atom_site_calc_flag
  _atom_site_refinement_flags_posn
  _atom_site_refinement_flags_adp
  _atom_site_refinement_flags_occupancy
  _atom_site_disorder_assembly
  _atom_site_disorder_group
 F001 F 0.7308(3) 0.22005(17) 0.66044(9) 0.0553(5) Uani 1 1 d . . . . .
 O002 O 0.4420(2) 0.86970(18) 0.60889(9) 0.0357(5) Uani 1 1 d . . . . .
 O003 O 0.1271(3) 0.8337(2) 0.64369(12) 0.0543(6) Uani 1 1 d . . . . .
 C004 C 0.7630(4) 0.5815(3) 0.67014(12) 0.0296(6) Uani 1 1 d . . . . .
 H00A H 0.745661 0.524409 0.710954 0.036 Uiso 1 1 calc R . . . .
 H00B H 0.905156 0.613987 0.669180 0.036 Uiso 1 1 calc R . . . .
 C005 C 0.8985(3) 0.3899(3) 0.59745(12) 0.0280(6) Uani 1 1 d . . . . .
 C006 C 0.7250(4) 0.4908(2) 0.60828(12) 0.0293(6) Uani 1 1 d . . . . .
 H006 H 0.599370 0.435835 0.616714 0.035 Uiso 1 1 calc R . . . .
 C007 C 0.6228(4) 0.7069(3) 0.67497(12) 0.0292(6) Uani 1 1 d . . . . .
 C008 C 1.0692(4) 0.4237(3) 0.56008(14) 0.0385(7) Uani 1 1 d . . . . .
 H008 H 1.077571 0.512265 0.539803 0.046 Uiso 1 1 calc R . . . .
 C009 C 0.6360(4) 0.7948(3) 0.61098(13) 0.0325(6) Uani 1 1 d . . . . .
 H009 H 0.751440 0.861334 0.614194 0.039 Uiso 1 1 calc R . . . .
 C00A C 0.3951(4) 0.6733(3) 0.67522(13) 0.0320(6) Uani 1 1 d . . . . .
 H00C H 0.366575 0.588539 0.649092 0.038 Uiso 1 1 calc R . . . .
 H00D H 0.344293 0.660898 0.721581 0.038 Uiso 1 1 calc R . . . .
 C00B C 0.6892(4) 0.5780(3) 0.54710(13) 0.0356(7) Uani 1 1 d . . . . .
 H00E H 0.693394 0.533754 0.504574 0.043 Uiso 1 1 calc R . . . .
 C00C C 0.8962(4) 0.2590(3) 0.62450(13) 0.0340(6) Uani 1 1 d . . . . .
 C00D C 1.2271(4) 0.3316(3) 0.55168(15) 0.0444(7) Uani 1 1 d . . . . .
 H00F H 1.342086 0.357386 0.525888 0.053 Uiso 1 1 calc R . . . .
 C00E C 0.3014(4) 0.7971(3) 0.64285(14) 0.0362(6) Uani 1 1 d . . . . .
 C00F C 1.2183(4) 0.2027(3) 0.58061(14) 0.0422(7) Uani 1 1 d . . . . .
 H00G H 1.327555 0.139856 0.575166 0.051 Uiso 1 1 calc R . . . .
 C00G C 0.6523(4) 0.7115(3) 0.54838(13) 0.0364(7) Uani 1 1 d . . . . .
 H00H H 0.635060 0.757706 0.506717 0.044 Uiso 1 1 calc R . . . .
 C00H C 0.6768(4) 0.7941(3) 0.73614(14) 0.0457(8) Uani 1 1 d . . . . .
 H00I H 0.654618 0.739943 0.777030 0.069 Uiso 1 1 calc GR . . . .
 H00J H 0.591036 0.876611 0.737145 0.069 Uiso 1 1 calc GR . . . .
 H00K H 0.819394 0.821664 0.733541 0.069 Uiso 1 1 calc GR . . . .
 C00I C 1.0508(4) 0.1649(3) 0.61741(14) 0.0419(7) Uani 1 1 d . . . . .
 H00L H 1.042158 0.076126 0.637421 0.050 Uiso 1 1 calc R . . . .

loop_
  _atom_site_aniso_label
  _atom_site_aniso_U_11
  _atom_site_aniso_U_22
  _atom_site_aniso_U_33
  _atom_site_aniso_U_23
  _atom_site_aniso_U_13
  _atom_site_aniso_U_12
 F001 0.0553(11) 0.0483(10) 0.0623(12) 0.0212(9) 0.0176(9) 0.0036(9)
 O002 0.0321(9) 0.0287(10) 0.0464(11) 0.0045(9) -0.0018(8) 0.0072(8)
 O003 0.0282(10) 0.0417(12) 0.0932(17) 0.0049(12) -0.0014(10) 0.0083(9)
 C004 0.0278(13) 0.0339(14) 0.0272(13) 0.0015(12) -0.0003(11) 0.0076(11)
 C005 0.0289(13) 0.0259(14) 0.0291(14) -0.0030(12) -0.0007(10) 0.0019(11)
 C006 0.0283(13) 0.0272(13) 0.0325(14) 0.0019(12) 0.0003(11) 0.0030(11)
 C007 0.0274(13) 0.0312(14) 0.0289(14) -0.0047(12) 0.0000(11) 0.0067(11)
 C008 0.0361(14) 0.0341(16) 0.0453(17) -0.0026(14) 0.0040(13) -0.0033(13)
 C009 0.0251(12) 0.0307(14) 0.0418(16) 0.0021(13) 0.0010(11) 0.0039(11)
 C00A 0.0281(13) 0.0328(15) 0.0352(15) 0.0026(12) 0.0043(11) 0.0058(11)
 C00B 0.0395(15) 0.0411(17) 0.0262(14) -0.0018(13) 0.0004(12) 0.0078(13)
 C00C 0.0363(14) 0.0339(16) 0.0319(15) 0.0022(12) 0.0015(11) 0.0024(12)
 C00D 0.0300(14) 0.0543(19) 0.0489(18) -0.0164(16) 0.0058(14) 0.0000(14)
 C00E 0.0289(14) 0.0312(14) 0.0486(17) -0.0013(14) -0.0027(12) 0.0026(12)
 C00F 0.0379(15) 0.0427(18) 0.0459(17) -0.0206(15) -0.0100(13) 0.0125(14)
 C00G 0.0422(15) 0.0373(16) 0.0295(14) 0.0078(13) 0.0034(12) 0.0077(13)
 C00H 0.0411(16) 0.0525(19) 0.0436(17) -0.0177(16) -0.0078(13) 0.0143(15)
 C00I 0.0537(18) 0.0297(16) 0.0424(17) -0.0026(13) -0.0112(14) 0.0112(14)

_geom_special_details
;
 All esds (except the esd in the dihedral angle between two l.s. planes)
 are estimated using the full covariance matrix.  The cell esds are taken
 into account individually in the estimation of esds in distances, angles
 and torsion angles; correlations between esds in cell parameters are only
 used when they are defined by crystal symmetry.  An approximate (isotropic)
 treatment of cell esds is used for estimating esds involving l.s. planes.
;
loop_
  _geom_bond_atom_site_label_1
  _geom_bond_atom_site_label_2
  _geom_bond_distance
  _geom_bond_site_symmetry_2
  _geom_bond_publ_flag
 F001 C00C 1.359(3) . ?
 O002 C009 1.473(3) . ?
 O002 C00E 1.347(3) . ?
 O003 C00E 1.204(3) . ?
 C004 C006 1.534(3) . ?
 C004 C007 1.531(3) . ?
 C005 C006 1.521(3) . ?
 C005 C008 1.390(3) . ?
 C005 C00C 1.378(4) . ?
 C006 C00B 1.502(3) . ?
 C007 C009 1.536(4) . ?
 C007 C00A 1.538(3) . ?
 C007 C00H 1.525(4) . ?
 C008 C00D 1.382(4) . ?
 C009 C00G 1.490(4) . ?
 C00A C00E 1.496(4) . ?
 C00B C00G 1.317(4) . ?
 C00C C00I 1.376(3) . ?
 C00D C00F 1.377(4) . ?
 C00F C00I 1.376(4) . ?

loop_
  _geom_angle_atom_site_label_1
  _geom_angle_atom_site_label_2
  _geom_angle_atom_site_label_3
  _geom_angle
  _geom_angle_site_symmetry_1
  _geom_angle_site_symmetry_3
  _geom_angle_publ_flag
 C00E O002 C009 109.14(19) . . ?
 C007 C004 C006 113.95(19) . . ?
 C008 C005 C006 122.4(2) . . ?
 C00C C005 C006 121.9(2) . . ?
 C00C C005 C008 115.8(2) . . ?
 C005 C006 C004 111.01(19) . . ?
 C00B C006 C004 110.9(2) . . ?
 C00B C006 C005 111.4(2) . . ?
 C004 C007 C009 110.7(2) . . ?
 C004 C007 C00A 115.0(2) . . ?
 C009 C007 C00A 100.11(19) . . ?
 C00H C007 C004 110.4(2) . . ?
 C00H C007 C009 110.1(2) . . ?
 C00H C007 C00A 110.1(2) . . ?
 C00D C008 C005 121.6(3) . . ?
 O002 C009 C007 104.33(19) . . ?
 O002 C009 C00G 107.8(2) . . ?
 C00G C009 C007 113.5(2) . . ?
 C00E C00A C007 103.5(2) . . ?
 C00G C00B C006 124.5(2) . . ?
 F001 C00C C005 118.1(2) . . ?
 F001 C00C C00I 117.8(2) . . ?
 C00I C00C C005 124.1(3) . . ?
 C00F C00D C008 120.2(3) . . ?
 O002 C00E C00A 110.5(2) . . ?
 O003 C00E O002 120.8(3) . . ?
 O003 C00E C00A 128.7(3) . . ?
 C00I C00F C00D 119.9(3) . . ?
 C00B C00G C009 124.2(2) . . ?
 C00C C00I C00F 118.4(3) . . ?

_shelx_res_file
;
TITL dm_wa_2f_3ph_r_autored_a.res in P2(1)2(1)2(1)
    dm_wa_2f_3ph_r_autored.res
    created by SHELXL-2018/3 at 12:00:33 on 16-Apr-2022
REM Old TITL DM_WA_2F_3PH_R_autored in P2(1)2(1)2(1)
REM SHELXT solution in P2(1)2(1)2(1): R1 0.136, Rweak 0.036, Alpha 0.003
REM <I/s> 1.181 for 21 systematic absences, Orientation as input
REM Flack x = 0.257 ( 0.783 ) from 744 Parsons' quotients
REM Formula found by SHELXT: C15 O3
CELL 0.71073 6.6014 9.6883 19.9271 90 90 90
ZERR 4 0.0003 0.0005 0.0011 0 0 0
LATT -1
SYMM 0.5-X,-Y,0.5+Z
SYMM -X,0.5+Y,0.5-Z
SYMM 0.5+X,0.5-Y,-Z
SFAC C H F O
UNIT 60 60 4 8

L.S. 10
PLAN  1 0 0
SIZE 0.095 0.098 0.112
TEMP -123
BOND
list 4
fmap 2
acta
OMIT -3 50
REM <olex2.extras>
REM <HklSrc "%.\\DM_WA_2F_3PH_R_autored.hkl">
REM </olex2.extras>

WGHT    0.039800    0.027700
FVAR       1.24464
F001  3    0.730829    0.220049    0.660436    11.00000    0.05529    0.04834 =
         0.06234    0.02120    0.01760    0.00359
O002  4    0.441958    0.869695    0.608893    11.00000    0.03209    0.02866 =
         0.04643    0.00446   -0.00181    0.00718
O003  4    0.127141    0.833668    0.643695    11.00000    0.02816    0.04167 =
         0.09317    0.00489   -0.00140    0.00826
C004  1    0.763016    0.581464    0.670141    11.00000    0.02781    0.03386 =
         0.02720    0.00153   -0.00030    0.00758
AFIX  23
H00A  2    0.745661    0.524409    0.710954    11.00000   -1.20000
H00B  2    0.905156    0.613987    0.669180    11.00000   -1.20000
AFIX   0
C005  1    0.898479    0.389926    0.597452    11.00000    0.02892    0.02590 =
         0.02905   -0.00300   -0.00069    0.00186
C006  1    0.724989    0.490847    0.608277    11.00000    0.02833    0.02717 =
         0.03253    0.00190    0.00033    0.00301
AFIX  13
H006  2    0.599370    0.435835    0.616714    11.00000   -1.20000
AFIX   0
C007  1    0.622810    0.706888    0.674968    11.00000    0.02736    0.03125 =
         0.02889   -0.00473   -0.00003    0.00671
C008  1    1.069211    0.423701    0.560079    11.00000    0.03613    0.03412 =
         0.04532   -0.00261    0.00401   -0.00328
AFIX  43
H008  2    1.077571    0.512265    0.539803    11.00000   -1.20000
AFIX   0
C009  1    0.635989    0.794837    0.610983    11.00000    0.02511    0.03070 =
         0.04184    0.00211    0.00102    0.00387
AFIX  13
H009  2    0.751440    0.861334    0.614194    11.00000   -1.20000
AFIX   0
C00A  1    0.395057    0.673256    0.675221    11.00000    0.02806    0.03282 =
         0.03522    0.00259    0.00429    0.00578
AFIX  23
H00C  2    0.366575    0.588539    0.649092    11.00000   -1.20000
H00D  2    0.344293    0.660898    0.721581    11.00000   -1.20000
AFIX   0
C00B  1    0.689178    0.577986    0.547099    11.00000    0.03949    0.04111 =
         0.02617   -0.00184    0.00039    0.00777
AFIX  43
H00E  2    0.693394    0.533754    0.504574    11.00000   -1.20000
AFIX   0
C00C  1    0.896163    0.258983    0.624495    11.00000    0.03628    0.03395 =
         0.03186    0.00216    0.00154    0.00240
C00D  1    1.227113    0.331636    0.551683    11.00000    0.02998    0.05428 =
         0.04886   -0.01642    0.00584    0.00000
AFIX  43
H00F  2    1.342086    0.357386    0.525888    11.00000   -1.20000
AFIX   0
C00E  1    0.301376    0.797064    0.642848    11.00000    0.02885    0.03115 =
         0.04860   -0.00132   -0.00272    0.00262
C00F  1    1.218256    0.202651    0.580609    11.00000    0.03794    0.04270 =
         0.04589   -0.02064   -0.01002    0.01248
AFIX  43
H00G  2    1.327555    0.139856    0.575166    11.00000   -1.20000
AFIX   0
C00G  1    0.652331    0.711526    0.548382    11.00000    0.04222    0.03734 =
         0.02954    0.00776    0.00341    0.00773
AFIX  43
H00H  2    0.635060    0.757706    0.506717    11.00000   -1.20000
AFIX   0
C00H  1    0.676788    0.794067    0.736137    11.00000    0.04112    0.05246 =
         0.04360   -0.01769   -0.00784    0.01428
AFIX 137
H00I  2    0.654618    0.739943    0.777030    11.00000   -1.50000
H00J  2    0.591036    0.876611    0.737145    11.00000   -1.50000
H00K  2    0.819394    0.821664    0.733541    11.00000   -1.50000
AFIX   0
C00I  1    1.050780    0.164929    0.617407    11.00000    0.05371    0.02973 =
         0.04236   -0.00263   -0.01117    0.01115
AFIX  43
H00L  2    1.042158    0.076126    0.637421    11.00000   -1.20000
AFIX   0
HKLF 4


REM  dm_wa_2f_3ph_r_autored_a.res in P2(1)2(1)2(1)
REM wR2 = 0.0863, GooF = S = 1.056, Restrained GooF = 1.056 for all data
REM R1 = 0.0373 for 1886 Fo > 4sig(Fo) and 0.0499 for all 2239 data
REM 164 parameters refined using 0 restraints

END

WGHT      0.0396      0.0315

REM Highest difference peak  0.126,  deepest hole -0.129,  1-sigma level  0.033
Q1    1   0.8992  0.6605  0.7609  11.00000  0.05    0.13
;
_shelx_res_checksum                44578
_shelx_hkl_file
;
   0   0  -2  400.39   15.19
   0   0   2  386.74   15.05
   0   0  -2  404.22   14.78
   0   0   2  407.30   15.03
   0   0   3    6.45    3.56
   0   0  -3    6.11    3.09
   0   0  -3    1.27    2.50
   0   0   3    8.85    4.23
   0   0  -5    1.59    2.25
   0   0   5   -1.15    3.99
   0   0  -5    5.61    3.12
   0   0   5    6.51    5.07
   0   0  -6   26.13    6.11
   0   0   6   31.99    7.56
   0   0  -6   22.52    5.09
   0   0   6   26.95    5.21
   0   0   7  -10.31    9.87
   0   0  -7    5.28    5.01
   0   0  -7    1.03    4.59
   0   0   7   -5.81    4.08
   0   0  -8  175.32   20.49
   0   0   8  167.41   20.30
   0   0  -8  154.67   18.25
   0   0   8  179.42   20.32
   0   0  -9    7.47    6.41
   0   0  -9    0.92    5.64
   0   0   9    3.63    3.32
   0   0  10 1580.19   70.19
   0   0 -10 1569.66   68.58
   0   0 -10 1559.53   66.68
   0   0 -11   16.52    8.77
   0   0  11   -1.68    5.40
   0   0  11    0.62    6.68
   0   0  12   13.29    9.21
   0   0 -12   20.96   11.25
   0   0  12   17.59    8.99
   0   0 -13   19.99   11.20
   0   0  13   17.32   12.61
   0   0  13    9.54   10.23
   0   0 -14 1774.55   85.40
   0   0  14 1715.78   84.10
   0   0  15    3.70    8.70
   0   0 -15    9.99    8.14
   0   0  15   14.24   13.60
   0   0 -16   31.57   12.37
   0   0  16   33.02   16.71
   0   0  17   12.61    9.40
   0   0 -17   13.12   15.54
   0   0 -17   -3.86    5.34
   0   0  18 1731.13  104.09
   0   0 -18 1633.47   61.34
   0   0  18 1600.66   94.74
   0   0 -18 1731.96   98.05
   0   0 -19    9.74    8.85
   0   0  19   10.62   13.56
   0   0 -19    8.26    6.93
   0   0 -20   -4.36   10.40
   0   0 -20   17.91    9.44
   0   0 -21    5.50   12.51
   0   0 -23   -4.73   13.63
   0   0 -24   30.53   22.75
   0   0 -25  -42.75   27.49
   0   0 -26   26.64   24.60
   0   0 -27    9.07   19.84
   0   0 -29  -71.55   37.36
   0  -1   0   -2.71    2.20
   0   1   0   -2.83    1.94
   0   1   1  312.34   14.33
   0  -1  -1  310.70   14.31
   0   1   2 1748.48   37.90
   0   1  -2 1720.38   35.64
   0  -1  -2 1748.03   37.76
   0  -1   2 1706.58   35.69
   0  -1  -2 1729.44   37.98
   0   1   3 3625.72   61.23
   0  -1  -3 3629.66   60.56
   0   1   3 3610.40   61.24
   0  -1   3 3667.67   58.11
   0   1  -3 3663.82   58.13
   0  -1  -3 3502.32   61.45
   0  -1  -4 1416.32   41.74
   0   1   4 1386.83   41.83
   0   1   4 1385.20   42.49
   0  -1  -4 1433.32   42.33
   0   1  -4 1303.66   38.62
   0  -1   4 1378.58   40.54
   0   1   5 3091.85   69.66
   0  -1  -5 3169.39   69.85
   0   1  -5 3080.71   66.13
   0  -1  -5 3209.92   70.03
   0   1   5 3224.13   70.96
   0  -1   5 3213.62   68.33
   0   1   6 5585.51  100.68
   0  -1  -6 5610.03  100.75
   0  -1   6 5755.39  104.58
   0   1   6 5515.78  100.06
   0  -1   6 5493.24   97.71
   0  -1  -6 5584.29  100.07
   0   1  -6 5635.90   97.21
   0   1   7  672.01   37.25
   0  -1  -7  688.46   37.72
   0  -1   7  640.98   38.32
   0  -1   7  646.20   36.20
   0   1   7  672.80   38.34
   0   1  -7  678.89   36.70
   0  -1  -7  761.32   41.58
   0  -1   8  519.37   36.75
   0  -1  -8  545.57   36.00
   0   1   8  507.17   34.74
   0  -1  -8  566.69   36.90
   0   1   8  576.59   36.99
   0  -1   8  536.11   35.03
   0   1  -8  533.79   34.35
   0  -1  -9   19.24    8.02
   0   1  -9   34.51   15.38
   0  -1   9   10.67    4.62
   0  -1  -9   16.58    8.85
   0  -1 -10 1038.88   55.45
   0   1  10 1092.27   57.56
   0  -1  10 1035.38   58.43
   0   1 -10 1015.33   53.17
   0  -1 -10 1087.21   57.19
   0   1  10 1084.15   57.34
   0  -1  11  100.11   20.21
   0   1  11   99.34   17.85
   0  -1 -11  100.99   18.86
   0   1 -11   83.19   16.91
   0   1  11   83.89   17.04
   0  -1  11  100.44   17.54
   0  -1 -11   80.14   14.82
   0   1  12   51.30   14.01
   0  -1  12   51.69   14.84
   0   1 -12   40.83   12.36
   0  -1  12   74.40   16.41
   0   1  12   46.17   12.15
   0   1  13   80.78   17.67
   0  -1  13  107.26   21.50
   0  -1 -13  110.14   21.44
   0  -1 -13   98.27   25.27
   0  -1  13   90.79   16.83
   0   1  13   62.07   16.39
   0   1  14   43.93   17.61
   0  -1  14   24.09    7.56
   0  -1 -14   44.00   15.63
   0   1 -14   47.28   15.81
   0  -1 -14   54.62   17.30
   0   1  14   60.36   15.44
   0  -1  14   74.23   17.68
   0  -1  15  387.48   42.07
   0  -1 -15  361.88   40.50
   0   1  15  358.09   40.87
   0  -1 -15  342.63   39.37
   0   1 -15  321.82   37.25
   0   1  15  334.62   39.81
   0  -1  15  360.12   40.04
   0  -1 -16  494.54   50.46
   0  -1  16  575.55   52.53
   0  -1 -16  627.78   56.24
   0   1 -16  531.54   52.12
   0   1  16  527.66   52.31
   0  -1  17  257.69   40.84
   0  -1 -17  173.74   30.68
   0   1  17  219.06   34.74
   0   1 -17  143.69   28.16
   0  -1 -17  167.25   29.23
   0   1  17  206.49   34.09
   0   1 -17  223.81   20.52
   0  -1  17  230.62   35.42
   0   1  18   14.70   18.12
   0  -1  18   72.17   25.98
   0  -1 -18   44.57   18.06
   0  -1 -18   14.18   13.88
   0   1 -18   37.88   16.27
   0  -1 -18   37.72   11.12
   0   1 -18   40.23   10.93
   0  -1  18   31.54   17.23
   0   1  18   40.09   19.16
   0  -1 -19  -11.43   15.65
   0  -1 -19   -5.65    9.58
   0   1 -19  -29.53   16.62
   0   1 -19    4.92    6.98
   0  -1 -19   10.64    7.85
   0  -1  19   10.77   12.92
   0   1 -20    7.47   15.90
   0  -1 -20   24.03   15.43
   0   1 -21  105.75   26.38
   0  -1 -21  141.90   33.42
   0   1 -21  116.77   17.83
   0   1 -22  -12.28   17.41
   0   1 -23   39.03   23.50
   0  -1 -23  -14.34   18.53
   0  -1 -24  155.50   36.98
   0   1 -24  172.09   37.03
   0   1 -25    6.63   18.47
   0  -1 -25   40.59   28.17
   0  -1 -26   32.69   20.51
   0   1 -26   -8.18   17.18
   0  -1 -27    1.27   19.20
   0   1 -27   -7.42   19.50
   0   1 -28   14.06   22.67
   0  -1 -29   57.70   33.69
   0   1 -29   39.26   22.63
   0   1 -29   86.39   29.33
   0   1 -30   16.13   27.84
   0   1 -31   13.95   34.21
   0  -2  -1  243.61   17.82
   0   2   1  220.44   17.27
   0  -2   1  226.90    8.96
   0  -2  -2 2019.40   51.46
   0   2   2 1997.70   52.06
   0  -2   2 1980.10   49.15
   0  -2  -3 2652.69   62.36
   0   2  -3 2714.00   59.51
   0   2   3 2630.60   62.11
   0  -2   3 2704.17   59.89
   0   2   4 3127.16   72.39
   0   2  -4 3149.90   67.55
   0  -2  -4 3180.96   72.57
   0  -2  -4 3196.36   72.84
   0  -2   4 3165.19   69.08
   0  -2  -5  499.20   29.92
   0   2   5  481.35   30.68
   0   2  -5  478.04   16.56
   0   2  -5  541.91   30.39
   0  -2   5  442.28   27.67
   0  -2  -5  474.26   30.75
   0   2   5  481.16   30.69
   0  -2  -6  901.26   43.58
   0   2   6  962.82   44.92
   0  -2  -6  887.47   43.52
   0   2   6  872.37   43.40
   0  -2   6  885.62   41.21
   0   2  -6  934.66   41.92
   0  -2  -7 7430.50  130.62
   0   2   7 7351.97  132.01
   0  -2  -7 7495.13  132.89
   0   2  -7 7437.54  124.83
   0   2   7 7476.63  134.02
   0  -2   7 7609.36  128.49
   0  -2  -8  199.87   22.03
   0   2   8  214.57   24.15
   0  -2  -8  241.04   25.00
   0   2  -8  193.71   21.25
   0  -2   8  210.07   22.82
   0  -2  -9  326.82   31.37
   0  -2   9  333.73   32.08
   0   2   9  325.93   30.39
   0  -2   9  357.98   31.44
   0   2  -9  318.19   28.44
   0  -2  -9  287.10   27.93
   0   2   9  300.08   29.75
   0  -2 -10 1159.23   61.09
   0  -2  10 1187.79   64.25
   0   2  10 1179.48   61.68
   0   2  10 1172.05   61.39
   0   2 -10 1184.74   58.59
   0  -2 -10 1251.50   64.23
   0  -2  10 1168.45   59.26
   0  -2 -11  696.48   49.50
   0  -2  11  677.83   49.57
   0   2  11  790.42   55.33
   0   2  11  723.68   50.76
   0  -2  11  716.80   48.23
   0   2 -11  703.22   47.11
   0  -2 -11  722.34   49.32
   0   2  12  104.84   21.47
   0  -2 -12   97.20   19.85
   0  -2  12   59.06   16.43
   0  -2  12  108.95   20.70
   0   2 -12  102.46   19.89
   0   2  12  100.91   20.36
   0  -2 -12  106.01   20.77
   0  -2 -13  184.81   27.12
   0   2  13  148.97   25.55
   0  -2  13  153.92   27.99
   0   2 -13  165.75   29.39
   0   2  13  180.06   27.07
   0  -2  13  173.91   26.67
   0  -2 -13  182.86   26.94
   0  -2 -14    5.55    7.61
   0   2  14    5.84    8.16
   0   2 -14   13.17    9.24
   0  -2  14    3.35    6.63
   0   2  14   -2.96    6.60
   0  -2 -14   -4.00    8.32
   0   2  15   19.77   13.42
   0  -2 -15   14.11   10.89
   0  -2  15   -7.01   14.90
   0   2 -15   13.36    8.91
   0  -2  15   -6.30    8.20
   0   2  15   17.73   13.39
   0  -2 -15    6.37    6.52
   0  -2  16   37.84   16.11
   0  -2 -16   29.30   15.50
   0  -2 -16   36.00   14.75
   0   2 -16   45.95   16.15
   0  -2  16   19.28   10.35
   0   2 -16   40.98    9.12
   0  -2  17   11.38   14.07
   0   2  17   31.10   17.75
   0  -2 -17    0.54    9.54
   0  -2 -17   -3.65    9.35
   0   2 -17   -3.40    9.40
   0  -2 -17    7.62    6.70
   0   2  17  -14.36   18.13
   0   2 -17    1.72    4.35
   0  -2 -18   -5.94   13.63
   0  -2 -18  -18.38   15.29
   0   2 -18   10.49   12.83
   0  -2 -18    5.11    8.04
   0  -2  18   16.32   16.95
   0   2 -18    3.73    4.73
   0   2  18  -18.71   16.68
   0  -2 -19   61.87   22.39
   0   2 -19   51.31   17.73
   0  -2 -19   95.81   27.99
   0   2 -19   88.20   14.63
   0  -2  19   73.56   22.00
   0  -2 -20   97.75   27.59
   0   2 -20  100.96   27.87
   0  -2 -20  104.14   28.34
   0   2 -20   87.08   14.85
   0   2 -21  239.15   41.01
   0  -2 -22   20.46   15.53
   0  -2 -22    0.50   15.15
   0   2 -22   -2.70   11.40
   0   2 -22    5.39    7.63
   0   2 -23  142.22   34.40
   0  -2 -23  136.85   36.42
   0   2 -23  159.74   25.76
   0  -2 -24   96.18   31.02
   0   2 -24   45.88   18.36
   0   2 -25  103.76   31.60
   0  -2 -25  109.37   32.16
   0   2 -26  -29.14   25.24
   0  -2 -26   14.32   17.30
   0   2 -27   11.13   22.10
   0  -2 -27   -5.55   22.04
   0   2 -27  -13.14   15.79
   0  -2 -28   26.60   27.79
   0   2 -28   15.83   20.21
   0   2 -28   39.12   22.55
   0   2 -29    6.17   24.41
   0  -2 -29  -33.94   36.74
   0   2 -29   38.79   23.25
   0   2 -30   65.90   35.28
   0  -3   0   -1.52    2.34
   0  -3   0    1.44    1.56
   0  -3  -1   28.96    8.29
   0   3   1   26.06    6.82
   0  -3   1   26.43    7.83
   0  -3  -1   20.65    4.00
   0  -3   1   25.83    3.83
   0   3   2 9201.18  134.89
   0  -3  -3 1268.80   50.77
   0  -3   3 1245.83   48.15
   0   3   3 1411.31   55.50
   0  -3   3 1258.75   25.81
   0  -3  -4   19.92    6.44
   0   3   4   12.67    4.78
   0  -3   4   29.09    7.75
   0   3  -5  132.03   15.45
   0   3   5  151.96   19.82
   0  -3  -5  131.52   17.25
   0  -3   5  144.28   16.94
   0  -3  -5  143.72   19.27
   0   3   6 8416.81  145.70
   0  -3  -6 8552.61  146.07
   0   3  -6 8479.97  135.88
   0  -3   6 8357.98  137.90
   0  -3  -6 8479.91  146.05
   0  -3  -7  639.36   40.99
   0   3  -7  627.09   38.46
   0   3  -7  617.15   21.00
   0  -3  -7  613.88   41.87
   0  -3   7  576.56   37.36
   0   3   8 1166.83   59.05
   0  -3  -8 1149.34   57.62
   0   3  -8 1131.59   32.16
   0   3  -8 1106.60   53.84
   0  -3   8 1132.28   55.12
   0  -3  -8 1103.46   58.41
   0   3   9  217.58   26.48
   0  -3  -9  221.01   27.23
   0   3  -9  216.52   15.52
   0  -3   9  198.03   24.96
   0   3  -9  254.09   29.71
   0  -3  -9  251.15   35.43
   0   3  10 2167.57   88.56
   0  -3 -10 2019.91   84.10
   0   3 -10 2017.29   51.05
   0  -3  10 2088.20   82.42
   0   3  10 2005.17   86.34
   0   3 -10 1987.98   78.32
   0  -3  11   -1.97    8.08
   0   3 -11   -4.59   13.16
   0   3  11    5.16    8.24
   0  -3 -11  -11.38   11.61
   0   3 -11   -3.48    5.66
   0   3  11    3.54    7.95
   0  -3 -11   -2.24    6.29
   0  -3  12   37.37   16.15
   0   3  12   28.50   11.19
   0  -3 -12   14.21   10.30
   0  -3  12   20.65   10.99
   0  -3 -12    8.33    7.37
   0   3  12   33.67   12.84
   0  -3  13   17.01   14.00
   0   3  13   -6.92   12.43
   0  -3 -13   11.34   10.96
   0   3 -13    3.81    5.35
   0  -3  13   -3.10    5.80
   0  -3 -13    3.02    8.93
   0   3  13    5.28    6.75
   0   3  14   83.11   18.88
   0  -3  14   90.67   23.90
   0  -3 -14  101.84   23.50
   0   3 -14   81.91   18.74
   0  -3  14   98.74   21.44
   0  -3 -14   78.45   21.91
   0   3  14  107.11   24.24
   0  -3 -15   23.27   13.75
   0  -3  15   12.23   10.82
   0  -3  15   11.60    8.88
   0   3 -15    3.98    7.59
   0  -3 -15    5.46    4.80
   0  -3 -15    5.58   10.89
   0   3  16   34.54   15.18
   0  -3  16   45.98   22.71
   0  -3 -16   33.69   16.18
   0   3 -16   31.40   13.67
   0  -3 -16   79.07   23.66
   0  -3 -16   30.50   11.09
   0  -3  16   36.24   15.96
   0   3 -16   34.87    7.99
   0   3  16   33.25   16.03
   0  -3 -17   14.16   11.27
   0   3  17   37.82   19.07
   0   3 -17   17.51   14.82
   0  -3 -17   10.86   11.81
   0   3  17    4.76    8.75
   0   3 -17    1.48    5.28
   0  -3 -18   -0.80    9.16
   0   3 -18    7.72   12.42
   0  -3  18   17.78   16.21
   0  -3 -18   -2.27   15.18
   0   3 -18   13.13    6.10
   0  -3 -19  -15.97   18.97
   0   3 -19  -19.09   13.43
   0  -3 -19    1.09   15.10
   0  -3  19    1.40   14.93
   0   3 -19    1.69    4.74
   0  -3 -20   61.17   23.91
   0   3 -20   50.08   19.87
   0  -3 -20   92.12   26.40
   0   3 -20   69.97   16.72
   0   3 -20   79.17   13.92
   0   3 -21  242.29   39.65
   0  -3 -21  226.83   44.53
   0  -3 -21  210.50   40.34
   0   3 -21  190.70   28.59
   0   3 -21  220.13   24.30
   0  -3 -22   45.83   19.14
   0  -3 -22   73.26   26.42
   0   3 -22   58.52   17.26
   0   3 -22   77.48   18.17
   0  -3 -23   78.02   28.62
   0   3 -23   53.17   24.47
   0  -3 -23   36.47   23.65
   0   3 -23   78.11   24.61
   0   3 -24  229.15   38.65
   0  -3 -24  290.25   50.59
   0  -3 -24  295.63   51.73
   0   3 -24  277.08   39.09
   0   3 -24  245.64   28.99
   0  -3 -25  141.45   40.95
   0   3 -25  122.81   35.66
   0   3 -25   79.10   22.34
   0  -3 -25  107.95   37.09
   0   3 -26   67.13   32.18
   0  -3 -26   24.30   20.28
   0   3 -26   32.66   18.33
   0   3 -27  -19.88   24.08
   0   3 -27  -11.55   16.77
   0  -3 -28   63.47   28.62
   0   3 -29   27.48   32.61
   0  -4   0   16.16    6.60
   0  -4   0   24.55    4.79
   0  -4  -1   14.38    7.74
   0  -4   1   22.65    7.74
   0   4   1   21.20    7.08
   0  -4  -1   35.51    5.87
   0  -4   1   31.23    5.05
   0  -4  -2  268.17   26.71
   0   4   2  263.50   26.08
   0  -4   2  266.32   27.46
   0  -4   2  248.53   14.54
   0  -4  -2  268.33   17.01
   0  -4  -3  204.10   23.22
   0   4   3  185.38   22.16
   0  -4   3  194.80   21.69
   0  -4  -3  202.83   15.35
   0  -4   3  190.69   12.71
   0  -4   4  158.36   19.90
   0  -4  -4  187.23   22.21
   0  -4  -4  184.26   15.04
   0  -4   4  135.97    9.47
   0  -4  -5    8.19    5.99
   0   4   5   12.36    7.42
   0  -4   5    7.96    7.23
   0  -4  -5   13.35    8.63
   0  -4  -5    8.17    4.31
   0  -4  -6  333.12   31.24
   0   4   6  334.93   32.22
   0  -4  -6  334.86   32.66
   0  -4  -7  253.29   28.72
   0   4   7  238.35   28.39
   0  -4  -7  232.63   28.58
   0  -4   7  253.05   26.33
   0  -4  -8   16.27   11.06
   0   4   8   16.67   11.39
   0  -4   8   19.95    6.62
   0   4  -8   18.31    8.97
   0   4   9 1642.16   77.84
   0   4  -9 1707.01   73.14
   0   4  -9 1702.19   32.63
   0  -4  -9 1612.87   79.32
   0  -4   9 1698.56   74.86
   0  -4  10  117.03   18.68
   0   4 -10  137.87   25.01
   0  -4 -10  130.28   23.09
   0   4  10  117.85   22.23
   0   4 -10  133.89   11.34
   0  -4 -10  149.30   27.19
   0  -4  11   53.95   14.67
   0  -4 -11   42.87   13.99
   0   4  11   56.54   17.25
   0   4 -11   33.90    5.10
   0   4 -11   68.13    6.40
   0  -4 -11   52.37   16.32
   0  -4  12   23.04    9.80
   0   4 -12    4.11    8.09
   0   4  12   20.72   10.69
   0  -4 -12    7.52    5.40
   0   4 -12   14.27    5.12
   0   4 -12   20.28    4.45
   0  -4 -12   13.23    9.38
   0  -4 -12   13.92    7.34
   0  -4  13  306.63   36.57
   0   4  13  294.81   39.52
   0  -4 -13  320.02   38.26
   0   4 -13  327.82   15.75
   0   4 -13  318.13   23.15
   0   4 -13  349.08   37.77
   0  -4 -13  354.99   40.89
   0   4 -14   76.43   19.84
   0  -4  14   56.77   16.77
   0  -4 -14   75.17   21.90
   0  -4  14   95.75   24.47
   0   4 -14   60.65   12.31
   0  -4 -14   45.49   18.35
   0  -4 -14   87.57   15.71
   0   4 -14   69.62    8.39
   0  -4  15    0.49    7.98
   0   4 -15    7.38    9.02
   0   4  15  -13.08   15.56
   0  -4 -15    2.12    7.01
   0  -4  15   -4.01   10.45
   0   4 -15   -6.90    4.89
   0  -4 -15   15.32    9.77
   0  -4 -15    0.73    7.08
   0   4 -15   -0.18    2.62
   0   4 -16   23.34   17.37
   0  -4 -16    9.76    7.75
   0   4  16   31.82   18.26
   0   4 -16   35.24   12.15
   0  -4 -16   50.14   21.32
   0   4 -16   49.17    8.54
   0   4 -17    0.35    9.24
   0  -4  17  -15.16   14.06
   0  -4 -17    2.18    8.70
   0   4 -17   19.74   11.13
   0   4 -17   -4.29    4.92
   0  -4 -17    3.27    9.51
   0   4 -18    5.69   10.95
   0  -4 -18   -3.78    8.61
   0   4 -18    7.39    6.84
   0   4 -18    4.11    5.64
   0  -4 -18   -8.77   14.90
   0  -4  18   20.29   17.92
   0   4 -19   80.05   24.27
   0  -4 -19   65.68   16.95
   0   4 -19   32.87    9.97
   0   4 -19   56.48   11.54
   0  -4 -19   52.87   22.01
   0   4 -20   38.43   16.71
   0  -4 -20   10.16   13.17
   0   4 -20   31.16   10.68
   0   4 -20   37.10   11.06
   0  -4 -20   11.81   11.80
   0  -4 -21    2.33   14.05
   0   4 -21  -16.94   12.38
   0  -4 -21   12.47   10.50
   0   4 -21   15.44   12.34
   0   4 -21   10.54    8.90
   0  -4 -22   14.49   18.97
   0   4 -22   27.04   16.65
   0  -4 -22   24.60   18.67
   0   4 -22   24.32   12.29
   0   4 -22   22.27   10.58
   0  -4 -23   28.93   22.16
   0   4 -23   -7.00   13.68
   0  -4 -23   -3.86   14.66
   0   4 -23   -8.31   14.22
   0   4 -23    6.21    9.17
   0   4 -24   -9.92   18.48
   0  -4 -24    7.34   27.51
   0  -4 -24   12.55   14.77
   0   4 -24   -7.56   12.64
   0   4 -24   -3.63   10.90
   0  -4 -25   20.89   17.99
   0   4 -25   13.36   22.46
   0   4 -25   -3.55   13.14
   0  -4 -25  -25.99   22.02
   0   4 -26   26.75   19.85
   0   4 -26   11.31   16.55
   0  -4 -27  -20.95   24.17
   0   4 -27  -11.21   20.68
   0   4 -27   15.78   20.33
   0  -4 -27  -16.74   25.18
   0   4 -29   12.19   24.41
   0  -5   0    9.87    9.31
   0  -5   0    7.09    4.00
   0   5   1  141.47   21.82
   0  -5   1  162.36   23.08
   0  -5  -1  159.92   15.21
   0  -5   1  136.76   12.91
   0  -5  -1  123.63   20.08
   0  -5  -2 1832.04   78.61
   0  -5   2 1875.53   79.24
   0   5   2 1793.96   76.27
   0  -5   2 1836.75   46.24
   0  -5  -2 1982.91   52.69
   0  -5   3 2337.98   91.48
   0   5   3 2366.24   88.30
   0  -5  -3 2462.39   90.90
   0  -5   3 2476.92   52.37
   0  -5   4    8.60    7.73
   0   5   4    0.11    9.20
   0  -5  -4    8.24    5.76
   0  -5   4    1.26    2.55
   0  -5  -4    7.75    3.87
   0  -5   5  195.88   25.60
   0  -5  -5  144.30   22.41
   0   5   5  131.98   19.38
   0  -5   5  169.70   10.62
   0  -5  -5  170.64   17.13
   0   5   6  334.44   35.06
   0  -5  -6  335.70   25.18
   0  -5  -6  326.13   35.27
   0  -5   6  335.58   33.63
   0   5   7  440.98   40.60
   0  -5  -7  343.73   35.74
   0  -5  -7  400.49   27.84
   0  -5   7  358.69   35.55
   0  -5  -7  347.50   38.09
   0   5   8   29.45   14.95
   0  -5  -8   19.11    8.26
   0  -5   8   14.75    9.65
   0  -5  -8    8.69    4.52
   0   5   9   55.18   20.16
   0  -5  -9   49.89   14.49
   0  -5   9   60.64   14.73
   0  -5  -9   47.97   12.01
   0  -5  -9   47.00   15.72
   0   5  10  -10.21   12.22
   0  -5 -10   -6.89    6.41
   0  -5  10   -2.09    8.92
   0  -5 -10   -1.21    7.74
   0  -5 -10   16.06    7.82
   0  -5 -11   31.96   17.94
   0   5  11    6.40    8.08
   0   5 -11   19.89    7.39
   0  -5  11   12.90    8.51
   0  -5 -11   39.31   18.01
   0  -5 -11   11.61    7.53
   0   5 -12  550.37   48.74
   0   5  12  617.55   56.55
   0  -5 -12  520.97   51.03
   0  -5 -12  534.58   37.08
   0  -5 -12  540.48   52.13
   0  -5  12  527.49   49.31
   0   5 -13    7.34    6.76
   0  -5 -13   14.80    9.42
   0   5 -13   22.17    4.23
   0  -5 -13   22.77   10.03
   0   5 -13   30.77    3.98
   0  -5 -13   14.90   12.86
   0   5 -14  375.87   42.22
   0  -5  14  402.41   45.23
   0  -5 -14  373.35   44.16
   0   5  14  408.57   48.03
   0   5 -14  381.75   15.61
   0  -5 -14  438.16   35.86
   0   5 -14  348.74   18.37
   0  -5 -14  369.03   45.95
   0   5 -15  -10.58   13.26
   0   5  15    0.98   11.37
   0  -5 -15   -5.91   10.16
   0   5 -15    6.96    4.13
   0   5 -15    2.06    3.08
   0  -5 -15   -0.98    9.64
   0   5 -16   69.82   19.57
   0  -5  16   99.39   26.29
   0  -5 -16   67.37   20.47
   0   5 -16   75.62   10.35
   0  -5 -16   93.92   24.83
   0   5 -16   85.13    8.79
   0   5 -17   -6.14   13.30
   0  -5  17    3.17   10.14
   0  -5 -17    0.43    9.38
   0   5 -17   -8.11    7.82
   0   5 -17   18.21    7.29
   0  -5 -17    8.02    9.76
   0   5 -18   38.62   18.85
   0  -5 -18   -1.80    9.43
   0   5 -18   31.12   10.56
   0   5 -18   26.00    6.07
   0   5 -19    7.52    9.40
   0  -5 -19   21.38   12.01
   0   5 -19   18.50   10.74
   0   5 -19   10.92    4.70
   0  -5 -19   -1.49   13.01
   0   5 -20   -3.42   12.52
   0  -5 -20   22.57   15.58
   0   5 -20   12.10   10.28
   0   5 -20   13.47    8.01
   0  -5 -21   76.10   28.87
   0   5 -21   67.63   15.20
   0  -5 -21   85.48   31.47
   0   5 -22   24.10   22.07
   0  -5 -22   12.41   10.81
   0   5 -22    1.49    8.59
   0   5 -22   12.96    6.79
   0  -5 -22  -27.90   21.89
   0   5 -23   26.80   19.11
   0  -5 -23   26.53   18.68
   0  -5 -23   38.25   25.62
   0   5 -23   19.77   12.71
   0   5 -23   49.28   14.70
   0  -5 -24   22.70   17.53
   0   5 -24   33.57   25.51
   0   5 -24   38.10   17.53
   0  -5 -24  -27.81   27.01
   0   5 -25  -35.71   24.35
   0  -5 -25  -70.65   38.79
   0  -5 -26   -4.60   21.65
   0   5 -26  -22.18   24.66
   0  -5 -26   28.02   25.01
   0  -5 -27   23.91   31.38
   0   5 -28  -29.95   32.33
   0  -6   0  134.30   24.94
   0  -6   0  121.89   14.69
   0  -6   1  438.91   42.59
   0  -6  -1  439.60   41.65
   0  -6   1  353.88   23.50
   0  -6  -1  369.46   25.53
   0  -6  -2   64.49   15.29
   0  -6   2   45.63   15.07
   0   6   2   32.93   12.46
   0  -6   2   33.60    7.99
   0  -6  -2   48.13   10.21
   0   6   3  545.73   47.27
   0  -6  -3  572.89   48.37
   0  -6   3  594.26   50.53
   0  -6  -3  610.18   34.21
   0  -6   3  633.83   30.16
   0  -6   4  249.47   30.36
   0  -6   4  253.27   33.71
   0   6   4  260.26   33.65
   0  -6  -4  251.12   30.54
   0  -6   4  231.84   17.49
   0  -6  -4  242.14   22.26
   0  -6   5   19.37   12.22
   0   6   5   10.15    9.16
   0  -6  -5    4.70    4.91
   0  -6   5    2.30    2.45
   0  -6  -5    9.95    6.00
   0  -6  -6   27.84   13.72
   0  -6   6   20.55   10.62
   0   6   6   -8.67   12.13
   0  -6  -6    6.86    4.85
   0  -6  -6   22.05   12.26
   0  -6  -7  483.70   47.27
   0   6   7  440.81   44.75
   0  -6  -7  478.09   33.65
   0  -6  -7  450.28   44.93
   0  -6   7  474.30   44.57
   0   6   8  366.64   42.16
   0  -6  -8  380.79   42.36
   0  -6  -8  448.23   33.63
   0  -6  -8  410.70   44.00
   0  -6   8  403.96   41.72
   0  -6   9  311.66   36.35
   0  -6  -9  304.93   39.01
   0   6   9  358.79   41.28
   0  -6  -9  316.48   28.69
   0  -6  -9  331.32   39.64
   0  -6 -10  154.81   29.47
   0  -6  10  165.78   28.33
   0  -6 -10  148.35   27.47
   0  -6 -11   56.23   18.37
   0   6  11   55.97   17.85
   0  -6  11   56.95   16.19
   0  -6 -11   28.46   12.18
   0  -6 -11   31.23   12.34
   0  -6 -12   40.68   15.61
   0   6  12   95.32   26.15
   0  -6  12   77.76   23.24
   0  -6 -12   59.34   19.55
   0  -6 -12   67.40   14.57
   0   6  13  221.44   36.00
   0  -6 -13  293.54   40.57
   0  -6 -13  275.43   42.08
   0  -6 -14   17.76   14.82
   0  -6  14    2.04   11.20
   0  -6 -15    4.53   12.94
   0  -6  15    4.66   15.76
   0  -6 -15   35.76   16.52
   0  -6 -16   19.20   11.64
   0   6 -16   24.12   12.55
   0  -6 -17  190.39   37.89
   0   6 -17  210.79   36.06
   0  -6 -17  143.71   31.26
   0  -6 -18    9.87   15.19
   0   6 -18   14.92   16.37
   0  -6 -18  -31.25   23.07
   0  -6 -19   23.27   10.46
   0  -6 -19    6.90   13.02
   0  -6 -20   15.87   17.60
   0  -6 -20    1.11   12.45
   0  -6 -21   -2.76   18.88
   0   6 -21   40.17   17.89
   0  -6 -21   -1.76   14.70
   0  -6 -22   40.85   25.80
   0   6 -22   -2.21   23.26
   0  -6 -22   -2.17   15.95
   0  -6 -23  -13.41   16.74
   0   6 -23    4.62   17.17
   0  -6 -23   -3.57   21.21
   0  -6 -24    6.38   19.56
   0   6 -24   80.93   28.86
   0  -6 -25   84.73   31.94
   0  -6 -25   58.77   31.71
   0   6 -25   31.31   19.80
   0  -6 -26   26.58   25.91
   0   6 -26   23.18   18.30
   0   6 -27   30.74   29.78
   0   6 -28   38.49   33.82
   0  -7   0   16.51   10.38
   0  -7  -1   87.71   21.57
   0  -7   1   56.64   18.58
   0  -7  -1   47.47   11.02
   0  -7   1   56.14   10.62
   0  -7  -2   19.42    9.31
   0  -7   2   39.85   15.13
   0  -7  -2   49.62   11.37
   0  -7   2   36.76    9.37
   0  -7  -3  493.67   48.59
   0   7   3  535.65   51.51
   0  -7   3  517.48   50.53
   0  -7   3  520.38   30.93
   0  -7  -3  541.06   35.59
   0  -7   4  153.72   29.02
   0   7   4  115.14   23.90
   0  -7   4   93.03   18.74
   0  -7  -4   94.62   21.58
   0  -7   4  116.64   14.38
   0  -7  -4  141.11   18.75
   0   7   5   87.96   20.07
   0  -7   5   99.70   22.89
   0  -7   5  109.99   23.73
   0  -7  -5   69.54   18.24
   0  -7   5   87.46   10.74
   0  -7  -5   93.85   16.15
   0  -7   6  193.07   30.70
   0   7   6  204.96   32.03
   0  -7   6  197.61   33.27
   0  -7  -6  185.76   31.11
   0  -7   6  166.78   11.00
   0  -7  -6  234.93   24.98
   0  -7  -7  128.19   27.25
   0  -7   7  138.49   28.49
   0  -7  -7  113.19   18.43
   0  -7  -7  120.76   28.32
   0  -7  -8   94.19   23.32
   0   7   8   60.19   19.03
   0  -7   8  103.03   23.65
   0  -7  -8  101.06   24.10
   0  -7  -9   16.24   11.42
   0   7   9   15.61   17.31
   0  -7   9   18.12   15.64
   0  -7  -9    6.04    8.21
   0  -7  -9   -8.64   11.97
   0  -7 -10   26.19   16.43
   0   7  10   21.67   15.80
   0  -7 -10   50.41   14.63
   0  -7 -10   18.26   13.41
   0  -7 -11   -8.07   11.01
   0   7  11  -10.48   14.24
   0  -7  11   -8.70   11.66
   0  -7 -11  -11.62   11.19
   0  -7 -12   12.18   10.45
   0  -7  12    7.05   11.49
   0  -7 -12  -15.42   17.60
   0  -7 -13   31.66   16.70
   0  -7  13   42.30   18.69
   0  -7 -13   31.56   11.22
   0  -7 -14  303.46   45.30
   0  -7 -15   10.56   16.72
   0  -7 -15  -18.37   15.59
   0  -7 -16  151.88   33.34
   0  -7 -16  192.52   39.39
   0  -7 -17   -8.70   12.51
   0  -7 -17    4.45   14.17
   0  -7 -18    9.95   16.62
   0  -7 -18   -2.45   15.49
   0  -7 -19   55.05   20.83
   0  -7 -19  101.79   30.62
   0  -7 -20    6.82   15.15
   0  -7 -20   21.68   16.88
   0  -7 -21   -4.43   20.18
   0  -7 -21    7.55   15.27
   0  -7 -22  -11.66   15.71
   0  -7 -22   42.96   23.69
   0  -7 -23  -21.13   29.07
   0  -7 -24  141.29   41.15
   0  -7 -24  173.57   49.78
   0  -7 -25   26.58   30.97
   0  -8   0  389.36   48.35
   0  -8   0  361.41   31.25
   0  -8  -1   73.15   21.29
   0  -8   1   68.03   18.46
   0  -8  -1   69.41   15.29
   0  -8   1   64.59   13.71
   0  -8   2   16.65    8.58
   0  -8  -2   26.29   15.75
   0  -8   2    6.33    7.15
   0  -8  -2    5.22    6.49
   0  -8   3   16.70   11.32
   0  -8  -3   42.35   18.79
   0  -8   3   30.85    8.92
   0  -8  -3   40.03   12.59
   0  -8   4   64.30   20.84
   0  -8   4   39.07   15.04
   0   8   4   53.90   20.15
   0  -8  -4   50.34   17.22
   0  -8   4   30.72    8.36
   0  -8  -4   56.64   13.99
   0  -8   5   29.09   15.74
   0   8   5    6.48    9.59
   0  -8   5   38.33   18.23
   0  -8  -5   39.70   16.17
   0  -8   5   25.86    7.34
   0  -8  -5   13.63    6.65
   0  -8   6  137.94   29.97
   0  -8   6  116.05   23.71
   0   8   6  106.69   25.48
   0  -8  -6  135.54   29.34
   0  -8   6  108.73    9.69
   0  -8  -6  148.75   22.26
   0   8   7  923.75   73.18
   0  -8  -7  968.88   74.70
   0  -8   7  842.11   74.41
   0  -8  -7  990.55   60.65
   0  -8   7  866.18   71.40
   0  -8  -7  943.54   74.83
   0  -8   8  388.32   50.34
   0  -8  -8  441.44   51.96
   0  -8   8  461.93   52.10
   0  -8  -8  427.87   40.48
   0  -8  -8  429.74   53.09
   0  -8  -9   -1.03    7.60
   0  -8   9  -10.10   13.58
   0  -8  -9   18.68   12.97
   0  -8 -10  640.89   63.20
   0  -8 -10  555.85   59.89
   0  -8  10  599.93   60.51
   0  -8 -11  237.84   40.81
   0  -8 -11  218.07   40.31
   0  -8 -12   -2.01   10.28
   0  -8 -13   24.18   14.78
   0  -8 -14   71.32   25.33
   0  -8 -14   62.49   24.14
   0  -8 -15    0.25   14.13
   0  -8 -15  -24.21   22.67
   0  -8 -16   13.87   13.17
   0  -8 -16   -3.59   11.71
   0  -8 -17  178.70   43.13
   0  -8 -17  124.63   33.17
   0  -8 -18    9.29   19.16
   0  -8 -18  -15.87   17.87
   0  -8 -19   -7.09   18.94
   0  -8 -19   -3.10   16.84
   0  -8 -20   16.52   23.38
   0  -8 -20  -28.87   27.10
   0  -8 -21    4.44   21.36
   0  -8 -22   87.69   38.84
   0  -8 -23   26.17   25.47
   0  -8 -23   82.13   39.96
   0  -9   0    9.04   12.13
   0  -9   0   -2.15    8.80
   0  -9   1   55.15   18.95
   0  -9  -1   71.98   22.42
   0  -9   1   67.75   15.08
   0  -9  -1   97.04   19.22
   0  -9  -2   21.97   14.53
   0  -9   2    8.50   11.27
   0  -9   2   16.13    8.68
   0  -9  -2   11.53    7.35
   0  -9   3  264.82   44.48
   0  -9  -3  244.98   41.99
   0  -9   3  242.36   24.83
   0  -9  -3  251.16   29.79
   0  -9   4   22.66   13.56
   0  -9  -4    2.60    8.73
   0  -9   4   31.16    9.50
   0  -9  -4   28.52   13.12
   0  -9   5   85.32   22.90
   0  -9  -5  101.15   27.72
   0  -9   5  108.21   13.63
   0  -9  -5  101.24   21.42
   0  -9   6  161.34   33.11
   0  -9  -6  152.33   33.38
   0  -9   6  147.10   11.73
   0  -9  -6  210.40   30.08
   0  -9  -7  123.32   28.64
   0  -9   7  117.17   28.55
   0  -9  -7  130.14   24.65
   0  -9  -7  125.81   30.55
   0  -9  -8   75.81   24.57
   0  -9  -9   31.03   19.03
   0  -9   9   -6.72   12.20
   0  -9  -9   18.28   14.36
   0  -9  10  122.51   34.46
   0  -9 -10  108.63   29.64
   0  -9 -11   44.51   19.10
   0  -9  11   24.46   14.63
   0  -9 -11   59.07   22.43
   0  -9 -12  104.21   31.33
   0  -9 -12   81.40   27.14
   0  -9 -13   92.19   26.55
   0  -9 -13   92.66   35.30
   0  -9 -14   41.14   30.24
   0  -9 -14   19.62   22.86
   0  -9 -15   55.69   21.25
   0  -9 -15   37.01   15.18
   0  -9 -16   -5.10   16.59
   0  -9 -16   10.67   23.31
   0  -9 -17  107.84   31.78
   0  -9 -17   88.73   29.66
   0  -9 -18   26.59   27.72
   0  -9 -18    9.12   18.15
   0  -9 -19   -4.43   18.20
   0  -9 -20  -25.95   28.89
   0  -9 -21   -3.06   21.22
   0  -9 -21  -31.45   27.47
   0  -9 -22   27.49   34.43
   0 -10   0  350.10   36.99
   0 -10   1   73.46   25.50
   0 -10   1   86.29   19.13
   0 -10  -1   73.01   18.63
   0 -10   2  -19.93   18.32
   0 -10   2    5.04    8.79
   0 -10  -2   -7.74   13.39
   0 -10  -3   48.54   18.49
   0 -10   3   65.30   24.86
   0 -10   3   51.29   13.68
   0 -10   4   12.53   13.49
   0 -10  -4   42.13   20.61
   0 -10   4   54.16   13.11
   0 -10  -4   48.71   18.10
   0 -10   5   90.99   28.36
   0 -10  -5   28.63   19.75
   0 -10   5   65.39   11.54
   0 -10  -5   64.92   19.24
   0 -10  -6   11.95   13.94
   0 -10   6   54.51   24.47
   0 -10  -6   37.12   22.75
   0 -10  -7  313.74   51.63
   0 -10   7  305.89   49.91
   0 -10  -7  307.18   50.70
   0 -10  -8   -8.42   18.07
   0 -10   8   15.98   12.14
   0 -10  -8   -3.77   12.90
   0 -10  -9   -5.28   12.73
   0 -10   9  -24.70   22.22
   0 -10  -9   11.80   20.15
   0 -10 -10   26.95   22.54
   0 -10  10    1.99   10.08
   0 -10 -10   10.41   13.93
   0 -10 -11  270.58   49.25
   0 -10  11  263.63   50.30
   0 -10 -11  291.96   51.31
   0 -10 -12   55.66   27.13
   0 -10  12   36.72   22.30
   0 -10 -12   82.87   29.77
   0 -10 -13  176.24   41.24
   0 -10  13  176.55   45.45
   0 -10 -13  150.97   40.09
   0 -10 -14   40.21   27.81
   0 -10  14    4.44   17.50
   0 -10 -14   27.88   22.96
   0 -10 -15   96.93   33.97
   0 -10 -15  114.38   37.68
   0 -10 -16   41.39   27.67
   0 -10 -17   -4.14   19.26
   0 -10 -17   22.98   22.71
   0 -10 -18   -1.79   17.69
   0 -10 -19   55.88   29.79
   0 -10 -19  -11.91   25.64
   0 -10 -20    4.64   18.54
   0 -11   0   17.11   16.73
   0 -11   0   27.09   16.36
   0 -11  -1   45.64   25.33
   0 -11   1   72.06   27.11
   0 -11   1   44.01   17.03
   0 -11  -1   18.80   13.62
   0 -11  -2  164.68   41.06
   0 -11   2  189.22   43.54
   0 -11   2  133.22   22.66
   0 -11  -2  107.91   23.33
   0 -11   3    4.09   14.43
   0 -11  -3   24.50   19.95
   0 -11   3   14.82   12.41
   0 -11  -3   10.05   12.61
   0 -11   4    5.15    7.80
   0 -11   4   -0.29   11.45
   0 -11  -4   -7.08   18.03
   0 -11   5   10.74   15.25
   0 -11  -5  -13.94   18.75
   0 -11   5   -1.26    6.49
   0 -11  -6   -7.24   16.44
   0 -11   6   -2.12   12.92
   0 -11  -6    4.36   15.30
   0 -11  -7   12.85   13.82
   0 -11   7    3.04   11.59
   0 -11  -7    6.48   11.88
   0 -11  -8    0.59   15.45
   0 -11   8   14.01   19.32
   0 -11  -8   30.73   21.16
   0 -11  -9   38.28   26.69
   0 -11  -9   64.72   29.99
   0 -11 -10   74.34   31.75
   0 -11  10  101.79   36.65
   0 -11 -10   83.86   28.81
   0 -11 -11  123.92   34.01
   0 -11  11   79.01   33.20
   0 -11 -11  138.61   39.59
   0 -11 -12   56.32   29.99
   0 -11  12   20.00   22.63
   0 -11 -12   -4.76   14.45
   0 -11 -13   45.77   26.99
   0 -11 -14   23.85   22.54
   0 -11  14   -0.70   17.20
   0 -11 -14  -12.78   26.03
   0 -11  15   16.20   25.26
   0 -11 -15  -24.43   26.54
   0 -11 -16   99.74   36.73
   0 -11  16   62.90   36.15
   0 -11 -16  149.68   43.52
   0 -11 -17  137.48   43.95
   0 -12   0   -5.46   20.11
   0 -12   1   18.41   15.23
   0 -12  -1   12.16   19.91
   0 -12  -1   33.80   19.95
   0 -12   1   -2.26   11.76
   0 -12  -2   25.49   22.46
   0 -12   2   29.38   23.31
   0 -12   2   -1.38   11.77
   0 -12   3   31.94   24.96
   0 -12  -3    5.75   14.91
   0 -12   3   -7.70   12.83
   0 -12   4   -2.66   22.84
   0 -12  -4   -5.76   19.17
   0 -12   4   -4.98   10.35
   0 -12   5   -3.02   19.52
   0 -12  -5    7.42   21.82
   0 -12   5  -11.33    6.29
   0 -12   5   -5.58    5.74
   0 -12  -5    4.42   15.63
   0 -12   6  -38.96   31.38
   0 -12  -6  -11.38   16.10
   0 -12  -6    6.45   15.16
   0 -12  -7    4.62   15.00
   0 -12   7  -22.64   23.42
   0 -12  -7   -9.15   21.21
   0 -12  -8   -0.66   17.03
   0 -12   8   -5.22   14.53
   0 -12  -8   42.35   21.68
   0 -12  -9  -21.90   24.79
   0 -12  10   45.58   28.91
   0 -12 -10   -7.30   18.09
   0 -12  11  -15.04   26.55
   0 -12 -11   21.23   25.71
   0 -12 -12  -17.70   27.49
   0 -12  12   41.70   36.12
   0 -12 -12   50.72   34.61
   0 -12 -13   -1.40   20.23
   0 -12  13   -1.88   19.85
   0 -12 -13  -12.25   27.89
   0 -12 -14   10.07   24.69
   0 -13   0    6.83   18.19
   0 -13   1   91.16   38.54
   0 -13  -1  116.13   38.31
   0 -13  -2   62.97   29.22
   0 -13   2   52.22   30.59
   0 -13   3   -5.87   17.49
   0 -13  -3    1.07   16.28
   0 -13  -4   70.63   33.50
   0 -13   4   53.23   33.05
   0 -13  -4   67.73   34.37
   0 -13   5   91.69   38.52
   0 -13  -5   83.73   33.66
   0 -13  -6    1.46   24.03
   0 -13   6   -1.51   23.39
   0 -13  -6   -3.87   24.06
   0 -13   7   -1.53   21.74
   0 -13  -7  -20.23   28.35
   0 -13  -7  -22.78   29.60
   0 -13  -8    4.06   21.40
   0 -13   8   42.45   37.24
   0 -13  -8   32.89   25.27
   0 -13  -9   79.54   36.43
  -1   0   0    5.05    2.30
   1   0   0   -0.67    1.85
   1   0   0    5.30    4.01
  -1   0   0    3.73    3.48
  -1   0  -1  665.05   19.91
   1   0   1  664.44   20.03
   1   0  -1  660.60   26.38
   1   0   1  656.76   25.18
  -1   0   1  668.13   26.17
  -1   0  -1  664.34   25.84
  -1   0   1  653.74   22.69
   1   0  -1  670.29   22.95
   1   0   2 2113.24   44.08
  -1   0  -2 2240.24   44.33
   1   0   2 2221.59   45.75
  -1   0  -2 2188.44   47.57
  -1   0   2 2255.73   48.73
   1   0  -2 2171.16   49.07
  -1   0   2 2240.44   48.81
   1   0  -2 2300.31   48.99
   1   0   3 1386.31   40.74
  -1   0  -3 1447.19   41.01
  -1   0   3 1387.27   28.63
   1   0  -3 1413.53   41.34
   1   0   3 1377.91   34.82
  -1   0  -3 1365.76   37.46
  -1   0  -3 1422.83   25.69
  -1   0   3 1427.07   43.36
   1   0  -3 1417.36   43.27
   1   0   4 1443.64   46.36
  -1   0  -4 1408.38   45.51
  -1   0   4 1406.23   35.49
   1   0   4 1444.77   34.58
   1   0  -4 1545.52   44.97
  -1   0  -4 1455.16   39.03
   1   0  -4 1433.83   48.41
   1   0   4 1420.37   31.38
  -1   0   4 1446.40   47.41
  -1   0  -4 1411.29   31.70
  -1   0  -5   40.04    6.96
   1   0   5   45.99   10.23
  -1   0   5   39.17    6.72
   1   0  -5   32.71    7.59
  -1   0   5   48.25    9.57
  -1   0  -5   32.92    5.73
   1   0   5   51.73    6.46
   1   0   5   46.42    6.68
  -1   0  -5   39.89    5.64
   1   0  -6   24.98    7.76
  -1   0  -6    3.20    3.50
   1   0   6   19.97    9.10
   1   0   6   25.75    5.91
  -1   0   6   30.14    8.82
   1   0   6   13.80    3.43
  -1   0   7  340.02   25.65
  -1   0  -7  366.07   29.86
   1   0   7  336.09   29.08
  -1   0  -7  311.55   19.44
  -1   0  -7  394.12   27.08
  -1   0   7  319.78   28.09
   1   0  -7  362.08   29.97
   1   0   7  333.44   22.52
  -1   0  -8   20.53    7.82
  -1   0   8   28.58    9.16
   1   0  -8   23.59    9.09
  -1   0   8   21.01    7.31
   1   0   8   21.03    7.35
  -1   0  -8   19.06    4.60
  -1   0  -8   20.15    6.95
  -1   0   9   45.31   11.44
   1   0   9   51.03   13.12
  -1   0  -9   55.33   13.84
   1   0  -9   53.87   12.55
  -1   0  -9   59.31   11.92
  -1   0   9   49.99   12.39
   1   0   9   61.95   11.24
  -1   0  -9   58.94    8.88
  -1   0 -10   16.44    7.98
   1   0  10   18.65    7.35
   1   0 -10    5.30    4.27
  -1   0 -10   18.19    5.30
  -1   0  10   30.18   11.73
  -1   0 -10   19.66    6.78
   1   0  10   15.14    5.41
   1   0  11    8.39   10.42
  -1   0  11    5.12    4.58
  -1   0 -11   21.68   10.21
   1   0  11    1.68    3.83
  -1   0 -11   18.00    8.47
  -1   0  11   22.51   11.65
   1   0  12  663.22   52.48
  -1   0  12  590.77   44.49
  -1   0 -12  617.51   49.15
  -1   0 -12  675.28   35.81
   1   0 -12  624.40   49.58
  -1   0  12  627.59   50.58
  -1   0 -12  661.45   44.85
   1   0  12  636.67   43.91
   1   0  13  632.39   54.98
  -1   0 -13  622.51   51.06
  -1   0  13  624.75   49.25
  -1   0 -13  650.04   36.59
  -1   0 -13  707.70   48.34
   1   0  13  631.00   45.75
   1   0 -13  551.53   48.46
  -1   0  13  661.17   53.39
  -1   0 -14  159.12   28.27
   1   0  14  175.98   31.03
  -1   0  14  154.68   25.58
   1   0 -14  147.38   26.88
   1   0  14  178.99   25.59
  -1   0 -14  171.41   19.81
  -1   0  14  160.14   27.85
  -1   0  15  187.25   31.26
   1   0  15  184.98   33.84
  -1   0 -15  183.99   30.20
   1   0 -15  192.87   32.36
  -1   0 -15  164.00   26.09
  -1   0 -15  162.52   19.90
  -1   0  15  184.87   30.62
   1   0  15  175.88   27.08
  -1   0  16 2051.06   98.97
   1   0  16 1893.06  103.04
  -1   0 -16 1924.51  103.07
  -1   0 -16 2146.07   75.44
   1   0 -16 1926.54  102.04
  -1   0 -16 1968.15   90.70
   1   0  16 1911.61   90.67
   1   0  17  249.87   41.57
   1   0 -17  174.12   32.08
  -1   0 -17  229.53   33.36
  -1   0 -17  176.66   23.30
  -1   0  17  216.86   36.25
   1   0  17  247.53   35.10
  -1   0  18   13.18   11.64
   1   0 -18   15.85    9.47
  -1   0 -18   17.61   14.39
   1   0  18   11.07   10.83
  -1   0 -18   11.60    6.73
  -1   0  19  -24.54   19.16
  -1   0 -19   23.07   15.34
   1   0 -19   23.10   16.17
   1   0  19   17.03   15.61
  -1   0 -19   16.92    9.45
   1   0 -20  131.51   32.19
  -1   0 -20   67.71   19.60
   1   0  20   72.50   24.98
  -1   0 -20  102.02   22.92
  -1   0 -21    7.44   14.54
   1   0 -22    7.42   13.72
  -1   0 -22  -12.35   16.22
  -1   0 -23    1.36   15.33
   1   0 -23   20.30   17.66
   1   0 -24    9.92   17.50
  -1   0 -24    7.94   15.23
   1   0 -25   22.92   21.34
  -1   0 -25    0.25   20.02
   1   0 -26   37.31   22.17
  -1   0 -26   20.93   20.82
  -1   0 -27   27.13   22.72
   1   0 -27   70.06   29.95
   1   0 -28   21.29   21.54
  -1   0 -28   45.63   27.61
   1   0 -28   40.92   26.02
  -1   0 -30  -37.75   35.20
   1   0 -30  -48.86   34.69
   1   1 -31   47.18   37.97
  -1  -1 -30   27.14   35.78
  -1  -1 -29   -7.61   21.76
   1   1 -29   -3.56   28.17
  -1  -1 -28   14.00   20.71
   1   1 -28  -36.06   28.50
   1   1 -28   38.44   26.55
   1   1 -27   21.67   19.25
  -1  -1 -27   23.43   25.72
   1   1 -27   -2.73   19.54
   1   1 -26   33.24   27.14
  -1  -1 -26   -0.83   18.52
   1   1 -26  -21.47   18.15
   1   1 -25   48.13   28.03
  -1  -1 -25   20.63   14.35
   1   1 -25   13.75   16.39
   1   1 -24  -29.70   27.15
  -1  -1 -24   16.56   13.59
   1   1 -23   59.39   24.74
   1   1 -22  -13.91   13.95
  -1  -1 -22   12.30   13.19
  -1  -1 -21   -4.21   12.10
   1   1 -20   23.38   16.68
  -1  -1 -20   27.34   16.22
   1  -1  20   27.81   13.63
  -1   1  19   32.97   20.27
  -1  -1 -19   36.00   15.98
   1   1 -19   64.53   22.22
  -1  -1 -19   63.13   18.86
  -1  -1 -19   60.31   15.44
  -1   1  18  102.11   26.57
  -1  -1 -18   90.60   23.37
  -1  -1 -18  129.69   27.67
   1   1 -18  128.52   29.77
  -1  -1 -18  127.04   20.65
   1  -1  18  162.54   29.54
  -1  -1 -17  -12.12   10.42
   1  -1  17   -6.19   15.15
   1   1 -17   19.83   13.55
  -1  -1 -17   15.42    9.60
   1  -1  17   35.46   14.62
  -1   1  17    6.82   10.64
  -1  -1 -16  896.75   69.82
   1  -1  16  880.42   70.44
  -1   1  16  890.76   64.65
  -1  -1 -16  914.18   52.58
   1   1 -16  843.62   66.98
  -1   1  16  917.19   71.15
  -1  -1 -16  847.93   60.39
   1  -1  16  879.45   60.65
  -1  -1 -15  559.28   52.56
  -1   1  15  618.57   52.51
  -1  -1 -15  596.62   39.51
  -1  -1 -15  661.67   51.54
   1  -1  15  617.12   50.24
   1   1 -15  605.53   54.61
  -1   1  15  620.88   56.47
   1  -1  14  376.86   46.73
  -1   1  14  376.37   39.40
  -1  -1 -14  340.48   41.14
  -1  -1 -14  453.52   33.11
   1   1 -14  411.77   43.16
  -1   1  14  379.63   42.41
  -1  -1 -14  384.92   39.21
   1  -1  14  364.17   36.30
   1  -1  13    5.42   10.10
  -1  -1 -13  -12.04    9.20
  -1   1  13  -17.30    9.73
   1   1 -13   12.72    9.93
  -1  -1 -13   11.24    7.93
  -1  -1 -13   -5.11   10.04
  -1   1  13    1.89    7.12
   1  -1  13    2.21    4.93
   1  -1  12  499.08   46.71
  -1  -1 -12  556.44   46.22
  -1   1  12  531.58   41.53
  -1  -1 -12  632.58   35.64
   1  -1  12  549.02   39.16
  -1   1  12  512.31   45.55
  -1  -1 -12  568.04   43.24
   1   1 -12  575.01   48.46
   1  -1  11   43.46   15.71
  -1   1  11   74.36   18.94
  -1  -1 -11   80.48   15.57
  -1   1  11   46.72   15.04
  -1  -1 -11   42.30   11.11
   1  -1  11   30.89    9.13
  -1  -1 -10  304.21   31.91
   1  -1  10  310.39   33.45
  -1  -1 -10  311.70   23.80
  -1  -1 -10  366.78   31.64
  -1   1  10  335.57   34.53
   1  -1  10  320.77   27.24
   1   1 -10  332.12   34.13
  -1   1   9  695.42   40.20
  -1  -1  -9  813.03   48.57
   1  -1   9  717.03   48.36
   1  -1   9  686.05   37.38
   1   1  -9  731.20   47.91
  -1  -1  -9  782.51   42.13
  -1   1   9  726.55   47.10
  -1   1   8  572.27   33.84
  -1  -1  -8  560.80   39.08
  -1  -1  -8  601.19   29.99
   1  -1   8  600.35   32.01
  -1  -1  -8  525.59   32.54
   1   1  -8  581.14   39.97
  -1  -1  -7  679.02   40.34
   1  -1   7  685.15   41.70
  -1   1   7  723.15   36.08
  -1  -1  -7  699.09   31.31
   1   1  -7  657.84   34.39
  -1  -1  -7  667.12   34.03
   1  -1   7  647.19   30.70
   1   1  -7  716.51   42.27
  -1   1   7  738.75   41.66
  -1   1   6  305.19   20.97
  -1  -1  -6  329.04   26.89
   1  -1   6  350.09   27.78
  -1  -1  -6  319.11   20.08
   1  -1   6  321.52   14.20
   1   1  -6  331.97   22.41
   1   1  -6  335.04   27.42
   1  -1   6  339.24   20.19
  -1   1   6  367.79   28.62
  -1  -1  -6  299.53   21.22
  -1   1   4 3682.27   58.22
   1  -1   4 3676.04   75.92
  -1  -1  -4 3801.74   77.72
   1  -1   4 3680.13   50.14
  -1  -1  -4 3650.06   65.43
   1   1  -4 3829.94   71.37
  -1  -1  -4 3687.95   64.99
  -1   1   4 3804.78   77.61
   1  -1   4 3733.21   48.82
   1   1  -4 3798.29   79.66
  -1   1   3  478.51   17.88
   1  -1   3  450.74   24.35
  -1  -1  -3  497.12   26.11
   1  -1   3  463.63   18.93
  -1  -1  -3  457.63   22.81
   1   1  -3  482.89   25.17
   1   1  -3  491.60   26.65
  -1   1   3  463.95   25.02
   1   1  -1  299.41   17.35
  -1  -1  -1  278.81   16.40
   1   1  -1  271.59   15.01
   1  -1   1  281.90   15.79
   1   1  -1  283.60   17.71
  -1  -1  -1  283.91   18.43
  -1   1   1  291.78   15.57
   1  -1  -1  279.20   11.15
   1   1   1  288.70   16.52
  -1  -1   1  284.00   15.03
  -1   1  -1  277.51   15.63
   1   1   1  293.56   17.50
   1  -1  -1  292.70   17.08
  -1  -1   1  247.41   17.44
   1  -1  -1  272.16   14.77
  -1  -1   1  283.35   17.59
   1   1   3  460.66   25.40
   1  -1  -3  483.55   18.12
  -1  -1   3  458.49   23.45
  -1   1  -3  468.87   20.22
   1   1   3  479.26   21.83
  -1  -1   3  481.29   26.59
   1  -1  -3  479.36   25.58
   1   1   4 3745.75   78.65
   1  -1  -4 3665.73   58.18
  -1   1  -4 3679.99   58.82
   1   1   4 3978.59   62.74
  -1  -1   4 3705.39   67.10
  -1  -1   4 3691.16   80.06
   1  -1  -4 3715.00   78.09
  -1   1  -4 3733.97   47.49
   1   1   6  351.25   28.13
   1  -1  -6  351.66   22.24
  -1   1  -6  381.51   20.07
   1   1   6  350.73   18.27
   1  -1  -6  342.04   27.42
  -1   1  -6  326.24   18.94
  -1  -1   6  297.44   26.16
  -1  -1   7  638.48   36.97
   1  -1  -7  682.40   34.60
   1   1   7  660.81   40.40
  -1   1  -7  695.74   27.29
  -1   1  -7  635.38   30.13
   1   1   7  699.44   35.35
  -1  -1   7  691.08   41.59
   1  -1  -7  655.34   40.83
   1  -1  -8  590.73   34.52
  -1  -1   8  534.05   36.11
  -1   1  -8  600.84   26.09
   1  -1  -8  578.79   40.25
   1   1   8  615.67   35.14
  -1   1  -8  596.15   31.81
   1   1   9  764.99   49.03
  -1  -1   9  782.14   43.70
   1  -1  -9  733.72   40.94
  -1   1  -9  707.73   30.00
   1   1   9  709.98   40.45
   1  -1  -9  712.59   46.88
  -1   1  -9  667.39   36.49
  -1  -1   9  677.92   46.23
   1   1  10  298.47   32.48
   1  -1 -10  316.56   29.37
  -1  -1  10  334.48   31.14
  -1   1 -10  343.47   22.02
  -1   1 -10  320.99   26.90
   1  -1 -10  401.51   39.03
  -1  -1  10  341.65   34.08
   1   1  10  320.29   29.11
  -1  -1  11   32.39   12.29
   1  -1 -11   67.17   15.12
   1   1  11   72.89   20.27
  -1   1 -11   41.71   10.57
  -1   1 -11   48.34   10.32
  -1  -1  11   33.07   10.07
   1   1  11   60.44   13.30
  -1  -1  12  620.22   47.08
   1  -1 -12  589.51   43.77
   1   1  12  493.19   44.34
   1   1  12  584.04   42.98
  -1   1 -12  514.34   37.74
  -1  -1  12  551.73   47.80
   1  -1 -12  551.58   46.57
  -1  -1  13    0.13    8.20
   1   1  13   11.25    9.74
   1  -1 -13   12.02   13.15
  -1   1 -13  -19.17    8.98
  -1   1 -13   -2.42    4.23
   1   1  13   -5.89    6.37
  -1  -1  13   10.05    9.19
  -1  -1  14  402.55   42.44
   1  -1 -14  432.14   41.79
   1   1  14  383.34   43.19
  -1   1 -14  416.04   29.59
   1  -1 -14  355.07   40.93
  -1   1 -14  395.80   37.14
   1   1  14  371.34   37.20
  -1  -1  14  396.41   43.05
  -1  -1  15  675.80   55.60
   1  -1 -15  614.71   51.52
  -1   1 -15  614.40   36.65
   1  -1 -15  591.41   53.41
  -1  -1  15  594.45   56.26
   1   1  15  644.84   52.44
  -1   1 -15  627.84   47.26
  -1  -1  16  819.82   65.99
   1  -1 -16  863.13   64.16
   1   1  16  808.90   69.83
  -1   1 -16  876.02   45.41
  -1   1 -16  870.01   59.48
   1   1  16  868.16   62.90
   1  -1 -16  938.53   71.42
   1   1  17   52.13   18.07
  -1  -1  17   -9.87   10.49
  -1   1 -17   41.73   16.30
   1  -1 -17   31.85   12.18
   1   1  17   32.08   15.81
  -1  -1  17    8.65   10.52
  -1   1 -17   42.31   13.13
  -1  -1  18  143.89   31.45
  -1   1 -18  120.25   26.26
   1  -1 -18   98.35   25.13
  -1  -1  18  115.89   28.62
  -1   1 -18  141.52   20.68
  -1   1 -19   48.57   14.74
   1  -1 -19   39.41   14.77
   1   1  19   79.97   22.19
  -1   1 -19   66.26   16.00
  -1   1 -20   38.12   17.56
   1  -1 -20   40.22   20.54
  -1   1 -21   19.98   12.10
   1  -1 -21   17.04   15.98
  -1   1 -21    8.89   13.49
  -1   1 -22   18.29   17.48
   1  -1 -22   -0.78   14.80
  -1   1 -22   25.08   14.16
  -1   1 -23   76.69   25.66
   1  -1 -23   60.32   23.53
   1  -1 -24   31.74   23.10
  -1   1 -24   22.93   16.14
  -1   1 -25   43.93   20.52
   1  -1 -25   17.12   15.44
   1  -1 -26    6.78   24.02
  -1   1 -26    5.11   19.78
  -1   1 -27   48.54   26.35
   1  -1 -28  -16.95   19.78
  -1   1 -28   14.15   25.90
  -1   1 -29   48.33   28.71
  -1   1 -30  -30.45   27.46
   1   2 -30   58.77   32.11
  -1  -2 -29  -33.66   28.17
   1   2 -29   24.26   27.10
   1   2 -28   46.15   35.44
   1   2 -28   -4.21   22.63
  -1  -2 -27  -18.98   22.92
   1   2 -27   26.82   23.50
  -1  -2 -26   57.57   22.73
   1   2 -26  120.41   39.59
   1   2 -26   44.42   23.05
   1   2 -25   -7.03   22.42
  -1  -2 -25  -22.46   17.54
   1   2 -24   -0.28   14.64
  -1  -2 -24   -3.68   15.78
   1   2 -24   34.87   21.29
   1   2 -23   61.89   22.27
  -1  -2 -23   82.56   29.98
   1   2 -23   67.10   16.38
  -1  -2 -23  108.97   32.87
   1   2 -22  101.47   27.49
   1   2 -22  166.82   34.90
  -1  -2 -22  151.58   36.36
  -1  -2 -21   22.77   14.28
  -1  -2 -21   11.78   12.17
   1   2 -21   31.88   15.18
  -1  -2 -20    7.49   10.79
   1   2 -20  -14.20   14.58
   1   2 -20   20.28   13.36
   1  -2  20   33.76   17.95
  -1  -2 -19  118.44   27.30
   1   2 -19  153.71   33.05
  -1  -2 -19  150.45   33.22
   1   2 -19  151.79   26.67
   1   2 -18   41.14   17.05
  -1  -2 -18   75.13   24.29
  -1   2  18   41.48   13.56
  -1  -2 -18   53.81   18.43
   1   2 -18   33.69   11.20
   1  -2  18   55.50   19.40
  -1  -2 -18   58.23   15.83
   1   2 -17   92.88   24.31
  -1  -2 -17   87.96   22.94
   1   2 -17   76.69   17.34
  -1   2  17   82.99   25.13
  -1  -2 -17  106.15   22.30
  -1  -2 -17   92.11   22.66
   1  -2  17   53.49   16.72
   1   2 -16  153.55   29.08
  -1   2  16  114.89   23.51
  -1  -2 -16  145.95   29.18
   1  -2  16  129.66   27.45
   1   2 -16  129.15   22.37
  -1  -2 -16   87.75   22.34
   1  -2  16  163.07   28.28
  -1   2  16  123.77   27.30
  -1  -2 -15   45.96   15.33
   1  -2  15   11.37   10.56
  -1   2  15   28.66   14.41
   1   2 -15  -10.96   14.09
   1  -2  15   27.66   13.84
  -1  -2 -15   28.31   14.59
  -1  -2 -15   35.21   11.74
   1   2 -14   61.18   17.11
  -1   2  14   92.44   20.61
  -1  -2 -14   91.42   21.69
   1  -2  14   46.91   16.87
   1   2 -14  110.67   19.22
  -1  -2 -14   82.68   16.04
  -1   2  14   81.50   21.09
  -1  -2 -14  111.80   22.69
   1  -2  14   88.23   16.95
   1   2 -13  135.49   22.05
  -1   2  13  162.26   26.37
   1  -2  13  147.76   27.35
  -1  -2 -13  168.07   27.96
   1   2 -13  155.42   21.82
  -1  -2 -13  240.95   26.71
   1  -2  13  178.81   24.08
  -1   2  13  145.15   28.57
  -1  -2 -13  155.64   21.96
   1   2 -12  156.35   25.49
  -1  -2 -12  164.57   26.94
   1  -2  12  173.10   27.38
  -1   2  12  184.06   25.97
   1   2 -12  215.19   26.62
  -1  -2 -12  187.18   20.28
  -1   2  12  186.31   28.06
   1  -2  12  160.08   23.19
  -1   2  11 1007.92   56.98
   1  -2  11 1088.90   65.24
  -1  -2 -11 1026.57   63.31
  -1  -2 -11 1056.19   47.30
   1   2 -11 1041.97   49.76
  -1   2  11  947.45   61.89
  -1  -2 -11  921.63   53.64
   1  -2  11  982.37   51.70
  -1   2  10  816.93   48.15
   1  -2  10  887.52   56.18
  -1  -2 -10  821.68   40.57
   1   2 -10  870.28   44.15
   1  -2  10  885.30   46.00
   1   2 -10  884.62   54.47
  -1   2  10  888.81   56.93
  -1  -2 -10  848.11   50.15
  -1   2   9 3892.33   99.80
   1  -2   9 3982.23  115.44
  -1  -2  -9 3848.00  112.66
   1   2  -9 3957.25   89.83
  -1  -2  -9 4173.95   89.81
  -1  -2  -9 3748.50   99.31
   1   2  -9 3854.37  111.73
   1  -2   9 3830.18   91.38
  -1   2   9 3873.61  113.45
  -1   2   8 2823.45   79.18
  -1  -2  -8 2842.04   91.87
   1  -2   8 2717.41   90.47
  -1  -2  -8 2874.77   72.04
   1   2  -8 2718.56   71.46
   1  -2   8 2681.97   71.07
  -1   2   8 2659.21   90.13
   1   2  -8 2921.83   91.20
  -1  -2  -8 2878.93   83.16
  -1   2   7 1512.80   55.01
  -1  -2  -7 1570.37   64.33
   1   2  -7 1523.51   51.65
   1   2  -7 1575.97   64.52
  -1  -2  -7 1557.23   58.25
   1  -2   7 1562.84   50.14
  -1   2   6  679.49   35.36
  -1  -2  -6  645.28   39.67
  -1  -2  -6  688.51   32.42
   1   2  -6  663.18   32.70
   1  -2   6  649.78   29.90
  -1  -2  -6  636.05   35.36
  -1   2   6  690.54   42.08
   1   2  -6  658.26   39.81
  -1  -2  -5 1169.43   50.49
  -1   2   5 1170.68   42.35
   1   2  -5 1121.21   41.82
  -1  -2  -5 1211.49   41.49
   1  -2   5 1266.28   23.24
   1  -2   5 1195.41   36.62
   1   2  -5 1176.82   51.01
  -1   2   5 1135.49   49.94
  -1  -2  -4 1156.67   47.85
  -1   2   4 1172.79   39.34
  -1  -2  -4 1100.85   39.32
   1  -2   4 1186.62   24.98
   1   2  -4 1080.70   38.70
  -1   2   4 1165.36   46.33
   1  -2   4 1151.13   33.57
   1   2  -4 1144.95   47.57
  -1  -2  -3  152.44   16.40
  -1   2   3  152.01   13.04
   1   2  -3  127.88   14.95
   1  -2   3  150.20   11.43
   1   2  -3  122.08   11.59
   1  -2   3  137.09    9.69
  -1  -2  -3  147.33   13.74
  -1   2   3  127.03   13.72
   1   2  -2  341.12   24.03
  -1  -2  -2  348.13   23.24
  -1   2   2  300.90   17.94
   1   2  -2  319.41   20.09
  -1  -2  -2  352.45   21.82
   1  -2   2  345.70   16.51
  -1   2   2  345.68   21.94
  -1  -2  -1 3002.30   66.84
   1   2  -1 3001.15   66.12
   1  -2   1 2980.60   50.38
  -1  -2  -1 2939.81   63.31
   1   2  -1 2985.33   60.40
   1   2   0  334.53   22.10
  -1  -2   0  345.86   22.20
   1  -2   0  348.29   18.10
   1   2   0  317.64   19.01
  -1  -2   0  353.84   22.09
  -1  -2   1 3059.53   69.00
  -1  -2   1 3031.44   65.35
   1  -2  -1 2920.03   56.29
   1   2   1 2882.24   66.37
   1   2   1 3044.62   58.06
  -1  -2   1 2940.06   63.46
   1  -2  -1 3044.59   60.92
  -1  -2   2  303.59   22.78
  -1  -2   2  323.28   22.12
   1   2   2  330.12   23.17
   1  -2  -2  346.46   19.50
  -1   2  -2  335.56   14.71
   1   2   2  349.57   20.00
  -1  -2   2  322.05   21.21
   1  -2  -2  325.22   20.91
   1   2   3  130.62   14.97
   1  -2  -3  143.11   13.11
  -1  -2   3  128.28   13.12
  -1   2  -3  128.07    9.03
   1   2   3  131.93   11.89
  -1  -2   3  141.52   16.19
   1  -2  -3  132.40   14.75
   1   2   4 1189.89   49.49
   1  -2  -4 1141.86   38.92
   1   2   4 1112.47   34.88
  -1   2  -4 1160.49   27.87
  -1  -2   4 1132.80   38.49
   1  -2  -4 1118.33   46.00
  -1  -2   4 1161.53   48.01
   1  -2  -5 1249.38   43.14
  -1   2  -5 1197.24   35.79
   1   2   5 1132.05   50.64
  -1  -2   5 1119.47   38.25
   1   2   5 1179.11   35.94
  -1   2  -5 1196.70   29.90
  -1  -2   5 1160.36   49.70
   1  -2  -5 1197.68   50.90
   1   2   6  656.73   40.50
   1  -2  -6  634.67   33.01
  -1   2  -6  670.55   24.34
  -1   2  -6  635.60   29.17
   1  -2  -6  683.16   40.76
  -1  -2   6  645.34   39.45
   1  -2  -7 1569.82   55.72
  -1   2  -7 1558.74   38.25
   1  -2  -7 1569.82   64.19
  -1   2  -7 1508.05   48.17
  -1  -2   7 1550.10   64.67
   1   2   8 2778.11   91.17
   1  -2  -8 2743.26   78.91
  -1   2  -8 2810.39   53.50
   1  -2  -8 2700.11   89.34
  -1   2  -8 2691.60   69.31
  -1  -2   8 2669.29   89.67
   1   2   9 3872.05  112.51
   1  -2  -9 3908.55   98.93
  -1   2  -9 3846.13   65.69
  -1   2  -9 3913.85   89.33
   1  -2  -9 4018.05  114.03
  -1  -2   9 3871.98  112.80
   1   2  10  840.79   54.74
   1  -2 -10  873.89   49.38
  -1  -2  10  887.05   52.79
  -1   2 -10  898.17   33.70
  -1   2 -10  798.66   42.47
  -1  -2  10  901.58   56.43
   1   2  11  973.36   60.43
  -1  -2  11 1010.77   59.09
   1  -2 -11 1002.17   55.41
  -1   2 -11 1031.14   37.72
   1   2  11 1002.36   57.66
  -1  -2  11  984.77   61.83
  -1   2 -11  958.53   49.01
   1  -2 -11  926.58   61.24
  -1  -2  12  195.37   29.21
   1  -2 -12  187.78   25.19
   1   2  12  166.98   27.02
  -1  -2  12  148.83   24.09
  -1   2 -12  185.22   16.95
   1  -2 -12  226.41   32.58
  -1   2 -12  246.59   29.80
   1   2  12  178.83   24.97
  -1   2 -13  150.96   21.68
  -1  -2  13  140.76   24.91
  -1  -2  13  162.43   25.39
   1  -2 -13  155.92   24.09
  -1   2 -13  180.77   17.37
   1  -2 -13  162.80   26.52
   1   2  13  134.63   22.42
  -1  -2  14   99.11   23.78
   1  -2 -14   75.67   17.63
   1   2  14  152.07   34.66
  -1   2 -14   88.37   17.07
   1  -2 -14   90.66   21.01
  -1  -2  14   84.83   22.00
   1   2  14   98.98   19.91
  -1  -2  15   23.43   10.95
   1   2  15   33.71   14.91
   1  -2 -15   28.38   10.91
   1  -2 -15   43.85   16.79
  -1   2 -15   27.95   10.82
  -1   2 -15   24.46    7.14
  -1  -2  15   43.16   17.26
   1   2  15   18.01   10.58
   1   2  16  143.52   27.90
   1  -2 -16  156.13   27.07
   1  -2 -16  114.38   26.00
  -1   2 -16  161.03   26.06
   1   2  16  168.38   29.71
  -1   2 -16  150.60   18.66
  -1  -2  16  130.42   28.77
  -1  -2  17   68.37   21.45
   1  -2 -17   79.53   21.43
  -1   2 -17   88.39   21.15
   1  -2 -17  114.96   26.72
  -1   2 -17   62.71   13.12
  -1  -2  17   81.38   25.75
   1  -2 -18   53.80   15.69
  -1  -2  18   43.44   19.01
   1  -2 -18   45.94   19.03
  -1   2 -18   59.90   19.97
   1   2  18   55.88   22.29
  -1   2 -18   59.84   13.39
   1  -2 -19  132.58   29.80
   1  -2 -19  118.83   27.79
  -1   2 -19  127.73   26.64
   1   2  19  129.30   29.65
  -1   2 -19  145.45   21.72
  -1   2 -20    7.76    9.13
  -1   2 -20    2.09    9.02
  -1   2 -21   33.89   18.88
   1  -2 -21   18.57   13.79
  -1   2 -21   -2.62   11.02
  -1   2 -22  116.48   27.33
   1  -2 -22  116.29   32.61
  -1   2 -22  119.93   24.50
   1  -2 -23   59.69   20.68
  -1   2 -23   73.52   24.93
  -1   2 -23   78.83   19.90
  -1   2 -24   10.61   11.94
   1  -2 -24   -2.10   19.10
  -1   2 -25    4.51   21.64
   1  -2 -25   16.38   22.05
  -1   2 -26  116.59   35.07
   1  -2 -26   90.62   32.38
  -1   2 -27   -7.44   22.29
   1  -2 -27   79.29   34.26
  -1   2 -28  -37.37   28.98
   1  -2 -28   32.67   24.96
  -1   2 -29  -83.38   37.10
  -1   2 -30   24.37   27.82
  -1  -3 -29  -73.15   37.16
   1   3 -29  -53.31   34.11
   1   3 -28  -25.99   23.91
  -1  -3 -28   -7.73   23.60
   1   3 -28  -11.60   26.17
  -1  -3 -27    1.61   19.76
   1   3 -27   11.13   19.57
   1   3 -26   14.46   20.09
  -1  -3 -26   -8.60   27.26
   1   3 -26   47.53   24.70
   1   3 -25   49.22   28.44
  -1  -3 -25   -2.34   17.42
   1   3 -25   48.57   25.09
  -1  -3 -25   28.37   21.14
  -1  -3 -24   66.85   30.41
   1   3 -24   -4.74   15.45
  -1  -3 -24   35.54   22.76
   1   3 -24   18.06   14.31
  -1  -3 -23  129.12   32.73
   1   3 -23  101.09   26.69
  -1  -3 -23   63.16   23.76
   1   3 -23  124.69   29.62
   1   3 -23   91.74   16.25
   1   3 -22   88.54   30.54
  -1  -3 -22  136.05   30.39
   1   3 -22  106.83   24.62
  -1  -3 -22   73.31   26.05
   1   3 -21   27.16   20.47
  -1  -3 -21   25.71   12.96
   1   3 -21   22.24   16.39
  -1  -3 -20   25.47   20.51
   1   3 -20   31.39   17.76
  -1  -3 -20   10.83   11.12
   1   3 -20   21.50   10.66
   1  -3  20   17.64   14.65
   1   3 -19   37.87   17.74
  -1  -3 -19   64.47   20.56
   1   3 -19   70.97   18.62
  -1  -3 -19   47.86   15.76
   1  -3  19   84.39   23.86
   1   3 -18  357.97   46.93
  -1   3  18  319.49   43.59
  -1  -3 -18  403.70   51.73
   1   3 -18  298.87   35.35
  -1  -3 -18  409.19   49.96
   1  -3  18  407.09   46.38
   1   3 -17   19.89   15.06
  -1   3  17    9.40   11.99
  -1  -3 -17   45.42   19.36
   1   3 -17   33.05   13.21
   1  -3  17   51.33   18.50
  -1  -3 -17   52.16   16.64
   1   3 -16    0.71    9.53
   1  -3  16  -14.92   14.77
  -1  -3 -16    0.19   12.97
   1   3 -16   -9.97    8.57
  -1  -3 -16    8.33    7.46
   1  -3  16    6.43   12.80
  -1   3  16  -15.17   15.72
  -1  -3 -16   -5.42    8.68
   1   3 -15   18.32   10.13
   1  -3  15   25.93   16.85
  -1   3  15   30.71   11.90
  -1  -3 -15   30.90   15.12
   1   3 -15   36.75   14.13
  -1   3  15   24.70    9.50
   1  -3  15   28.80   12.85
  -1  -3 -15    9.36    6.32
  -1  -3 -15   16.64    7.92
   1   3 -14  179.92   28.51
  -1  -3 -14  213.36   34.87
  -1   3  14  170.72   29.54
   1   3 -14  198.15   24.25
  -1  -3 -14  180.96   29.05
   1  -3  14  216.19   29.08
   1  -3  13   72.64   17.74
   1   3 -13   80.57   20.13
   1  -3  13   69.95   21.11
  -1   3  13   68.55   19.18
  -1  -3 -13   73.85   18.91
   1   3 -13   75.29   14.58
  -1  -3 -13   75.93   17.61
  -1  -3 -13   68.02   16.06
  -1   3  13   84.42   21.95
   1  -3  12    3.33    8.56
   1   3 -12   -0.14    7.76
   1  -3  12    9.01    8.22
  -1  -3 -12    2.21    7.01
  -1   3  12   -3.58    7.41
   1   3 -12   -0.59    5.09
  -1  -3 -12   -0.25    9.57
  -1   3  12    4.03    8.07
  -1  -3 -12    8.59    6.85
  -1   3  11  458.48   39.22
   1  -3  11  380.04   41.17
  -1  -3 -11  413.07   40.36
  -1  -3 -11  385.44   31.18
   1   3 -11  386.80   29.59
  -1  -3 -11  497.43   44.83
  -1   3  11  415.34   41.18
   1   3 -11  405.12   40.59
   1  -3  10   23.78    9.46
  -1   3  10   57.26   14.52
  -1  -3 -10   15.08    8.74
   1  -3  10   44.52   14.75
   1   3 -10   18.27    4.85
  -1  -3 -10   31.18    9.41
  -1  -3 -10   16.91    7.10
  -1   3  10   16.79    9.05
  -1   3   9 1572.17   67.70
   1   3  -9 1516.82   56.39
  -1  -3  -9 1590.49   60.46
  -1  -3  -9 1510.19   68.67
   1   3  -9 1509.01   71.88
  -1   3   9 1429.16   71.22
   1  -3   9 1519.22   60.74
  -1   3   8  196.66   22.92
  -1  -3  -8  210.78   25.95
  -1  -3  -8  229.56   21.48
   1   3  -8  172.52   18.62
  -1   3   8  200.66   25.87
   1  -3   8  181.00   19.50
   1   3  -8  239.09   28.19
  -1  -3  -8  197.48   24.24
  -1   3   7 2415.31   75.65
  -1  -3  -7 2477.80   86.71
  -1  -3  -7 2421.20   68.19
   1   3  -7 2440.64   65.17
   1  -3   7 2494.26   68.74
  -1   3   7 2578.72   88.32
   1   3  -7 2551.13   87.05
  -1  -3  -7 2569.65   82.25
   1  -3   6   42.08   10.07
   1   3  -6   56.09   14.57
  -1   3   6   29.50    5.72
  -1  -3  -6   41.88    9.32
   1   3  -6   40.24    8.40
  -1  -3  -6   53.95   12.13
  -1   3   6   45.55   12.26
  -1  -3  -6   43.41    9.03
  -1   3   5 2536.69   71.38
  -1  -3  -5 2663.47   83.52
   1   3  -5 2570.87   80.31
  -1  -3  -5 2660.74   67.84
   1   3  -5 2572.65   61.45
   1  -3   5 2689.35   65.42
   1   3  -4 1808.15   65.59
   1  -3   4 1843.68   52.80
  -1   3   4 1875.66   59.15
  -1  -3  -4 1828.96   67.02
   1   3  -4 1805.12   49.54
  -1  -3  -4 1778.40   54.07
  -1   3   3  307.55   22.68
  -1  -3  -3  346.41   28.18
   1   3  -3  334.56   22.08
   1  -3   3  297.43   14.30
  -1  -3  -3  323.18   22.82
  -1   3   2  221.94   19.28
  -1  -3  -2  226.50   22.04
   1   3  -2  236.98   16.92
   1  -3   2  247.40   14.02
  -1  -3  -2  251.57   19.88
  -1  -3  -1  365.10   27.53
   1   3  -1  373.90   20.52
  -1  -3  -1  359.85   24.03
   1  -3   0  127.64   14.88
   1   3   0  142.29   17.20
  -1  -3   0  133.79   14.23
   1   3   0  162.05   15.80
  -1  -3   0  100.05   13.66
   1  -3  -1  329.24   23.78
   1   3   1  348.78   27.19
  -1  -3   1  328.23   25.58
   1   3   1  352.45   19.86
  -1  -3   1  348.75   23.84
  -1  -3   2  206.10   21.05
  -1  -3   2  254.65   23.56
   1  -3  -2  245.89   20.95
   1   3   2  236.85   23.15
   1   3   2  247.47   17.11
  -1  -3   2  247.08   19.37
   1  -3  -2  221.20   20.69
  -1  -3   3  306.60   26.81
   1  -3  -3  328.29   23.83
   1   3   3  304.79   27.11
   1   3   3  322.70   19.49
  -1  -3   3  295.38   21.37
   1  -3  -3  269.37   23.39
   1   3   4 1757.60   65.99
   1  -3  -4 1846.76   58.86
  -1  -3   4 1853.77   53.30
   1   3   4 1904.20   47.43
  -1  -3   4 1829.44   66.42
   1  -3  -4 1899.64   65.33
   1  -3  -5 2608.41   72.62
   1   3   5 2765.50   87.39
  -1  -3   5 2666.95   61.12
   1   3   5 2716.62   58.44
  -1  -3   5 2727.40   84.80
   1  -3  -5 2673.26   83.03
   1   3   6   53.44   12.96
   1  -3  -6   41.46    9.00
  -1  -3   6   42.96    7.89
   1  -3  -6   53.42   12.19
  -1   3  -7 2405.65   66.47
   1  -3  -7 2431.17   75.46
   1   3   7 2418.33   88.09
  -1   3  -7 2477.43   37.44
   1  -3  -7 2573.08   87.48
  -1  -3   7 2511.36   86.87
   1   3   8  199.88   26.92
  -1   3  -8  182.41   19.38
  -1  -3   8  217.17   25.95
   1  -3  -8  210.73   23.36
  -1   3  -8  200.04   12.31
   1  -3  -8  177.83   24.48
   1   3   9 1590.31   77.57
  -1   3  -9 1459.43   57.39
   1  -3  -9 1546.13   65.87
  -1   3  -9 1546.70   38.06
  -1  -3   9 1549.20   74.57
   1  -3 -10   28.44    9.76
   1   3  10   17.65    7.51
  -1   3 -10   21.86    7.23
  -1  -3  10   38.70   12.29
   1  -3 -10   28.02   13.47
  -1   3 -10   27.56    5.99
   1   3  11  395.93   40.97
   1  -3 -11  396.07   37.33
  -1   3 -11  420.28   22.30
   1  -3 -11  461.11   45.93
  -1  -3  11  370.39   39.60
  -1   3 -12    0.88    7.05
  -1  -3  12  -10.12    7.81
   1  -3 -12    4.94    8.33
   1   3  12   16.30   13.04
   1  -3 -12   14.71   10.45
   1   3  13   66.32   23.72
   1  -3 -13   81.99   20.29
  -1  -3  13   75.46   22.33
  -1  -3  13   57.38   15.70
  -1   3 -13   72.49   15.24
   1  -3 -13   68.26   20.37
  -1   3 -13   74.41   10.59
  -1  -3  14  229.91   35.85
  -1  -3  14  171.56   28.77
   1  -3 -14  201.43   28.73
  -1   3 -14  187.32   17.97
   1  -3 -14  185.58   30.38
   1   3  15   23.38   15.78
   1  -3 -15   30.66   11.60
  -1   3 -15   34.19   13.55
  -1   3 -15   34.08    9.28
   1  -3 -15   23.02   13.71
   1   3  16  -21.62   18.16
   1  -3 -16   -0.16    7.86
  -1  -3  16    9.45   16.08
  -1  -3  16    6.61    9.64
  -1   3 -16   13.45   11.68
   1  -3 -16   -5.06   14.69
   1  -3 -17   53.93   17.85
  -1  -3  17   45.12   24.09
  -1   3 -17   17.19    7.77
   1  -3 -17   46.89   17.78
  -1   3 -17   34.60    9.22
  -1  -3  17    6.45   11.56
   1  -3 -18  310.03   45.31
  -1   3 -18  337.08   38.84
   1  -3 -18  375.64   45.53
  -1   3 -18  370.41   31.06
   1  -3 -19  101.79   24.17
   1  -3 -19   84.95   25.88
  -1   3 -19   66.23   14.34
   1  -3 -20   15.95   12.63
   1  -3 -20   27.80   21.35
  -1   3 -20    9.01   13.46
  -1   3 -20   28.47   11.78
   1  -3 -21   35.76   18.40
  -1   3 -21   19.74   16.82
  -1   3 -21    0.63    7.81
   1  -3 -22   87.91   25.18
   1  -3 -22   95.28   28.74
  -1   3 -22  104.39   26.62
  -1   3 -22  115.72   21.59
   1  -3 -23  124.31   30.58
  -1   3 -23  100.27   26.30
   1  -3 -23   94.33   32.09
  -1   3 -23   91.86   21.49
   1  -3 -24   -8.69   18.34
  -1   3 -24   -4.70   16.12
  -1   3 -24    2.37   12.40
  -1   3 -25   41.33   22.06
   1  -3 -25   46.93   27.94
  -1   3 -25   40.55   17.57
  -1   3 -26   31.33   24.14
  -1   3 -27   -3.65   21.67
   1  -3 -27  -48.17   39.06
  -1   3 -27   16.12   17.94
  -1   3 -28   26.77   30.88
  -1   3 -28   34.20   22.55
  -1   3 -30    8.58   27.63
  -1  -4 -28   -9.90   21.71
   1   4 -28   27.95   30.83
  -1  -4 -27  -52.49   33.78
   1   4 -27   10.73   24.20
   1   4 -27   31.63   30.44
  -1  -4 -27   -5.77   20.49
   1   4 -26    4.97   19.49
  -1  -4 -26   66.58   35.80
   1   4 -26    4.44   15.52
  -1  -4 -26   11.40   17.94
  -1  -4 -25   -6.75   23.18
   1   4 -25   44.48   29.98
  -1  -4 -25  -11.44   21.76
   1   4 -25   50.97   22.61
   1   4 -24   54.55   28.09
  -1  -4 -24    7.56   18.89
  -1  -4 -24  -26.30   29.73
   1   4 -24   28.50   19.22
   1   4 -24   19.31    9.57
  -1  -4 -23   30.54   19.40
   1   4 -23   27.01   21.08
  -1  -4 -23   36.78   27.86
   1   4 -23   -0.99   12.02
   1   4 -22   52.15   25.06
  -1  -4 -22   24.32   18.00
  -1  -4 -22   70.02   27.44
   1   4 -22   -7.06   19.06
   1   4 -22   38.55   11.54
   1   4 -21   19.04   14.48
  -1  -4 -21   53.90   24.68
   1   4 -21   47.74   13.53
  -1  -4 -21   54.89   26.52
   1   4 -21   38.63    9.86
  -1  -4 -20   95.45   30.57
   1   4 -20   83.62   19.15
   1  -4  20   87.46   25.09
  -1  -4 -19   76.97   23.18
   1   4 -19   79.12   18.29
  -1  -4 -19   70.44   23.17
   1  -4  19   76.77   22.26
   1   4 -18   40.00   21.61
  -1  -4 -18   24.07   13.33
   1   4 -18    6.37    9.40
  -1  -4 -18   50.56   21.88
   1   4 -17  158.63   30.41
  -1   4  17  169.19   30.74
  -1  -4 -17  191.71   35.83
   1   4 -17  232.31   30.50
   1  -4  17  203.77   32.78
  -1  -4 -17  135.45   25.43
   1   4 -16  218.33   34.58
   1  -4  16  200.88   31.39
  -1  -4 -16  224.49   37.50
  -1   4  16  223.15   35.00
   1   4 -16  227.95   29.48
  -1  -4 -16  245.47   37.90
   1   4 -15   98.02   25.39
   1  -4  15   57.25   17.17
  -1  -4 -15   82.75   22.81
   1  -4  15   63.95   21.54
   1   4 -15   60.36   13.10
  -1  -4 -15   94.43   22.57
  -1  -4 -15   90.13   23.64
  -1   4  15   29.80   12.75
   1   4 -14   29.28   13.59
   1  -4  14   27.22   13.84
   1  -4  14   28.47   13.15
  -1  -4 -14   30.60   16.18
  -1   4  14    6.43    9.10
   1   4 -14   24.85   11.00
  -1  -4 -14    9.49    8.51
  -1   4  14   38.74   15.80
  -1  -4 -14   28.83   10.75
   1  -4  13    6.78    8.85
   1   4 -13   43.24   18.82
  -1  -4 -13   13.69   10.70
   1  -4  13    7.62   10.48
  -1   4  13   10.49    7.52
   1   4 -13    8.31    5.75
  -1   4  13   12.57   14.40
  -1  -4 -13   -2.43    7.82
   1   4 -12   85.03   22.78
   1  -4  12  102.78   18.48
  -1  -4 -12   70.12   16.30
  -1   4  12  137.54   25.25
   1  -4  12   73.04   18.92
   1   4 -12   76.65   15.44
  -1   4  12  125.50   26.92
  -1  -4 -12   92.05   20.42
  -1  -4 -12  107.46   18.57
   1   4 -11  398.55   40.09
  -1   4  11  362.47   36.30
  -1  -4 -11  381.02   41.28
   1   4 -11  362.02   28.16
  -1  -4 -11  418.38   34.65
  -1  -4 -11  385.34   39.39
   1  -4  11  417.24   36.44
  -1   4  11  417.18   44.41
   1   4 -10  245.52   31.98
  -1  -4 -10  217.07   29.95
  -1   4  10  227.94   27.88
   1   4 -10  281.68   26.71
  -1  -4 -10  258.92   26.93
  -1   4  10  259.41   34.39
  -1  -4 -10  234.74   30.08
   1  -4  10  234.15   26.77
  -1   4   9  420.46   37.08
   1   4  -9  334.74   35.68
  -1  -4  -9  397.74   39.17
   1   4  -9  405.74   27.59
  -1  -4  -9  423.48   32.98
  -1  -4  -9  359.08   36.30
  -1  -4  -8  319.96   33.85
  -1   4   8  269.32   28.68
   1   4  -8  270.60   21.30
  -1  -4  -8  306.70   27.08
   1  -4   8  266.46   27.22
  -1   4   7 1346.98   62.25
   1   4  -7 1267.83   64.96
  -1  -4  -7 1289.10   54.22
   1   4  -7 1382.10   46.14
   1  -4   7 1294.71   56.22
  -1  -4  -7 1347.37   67.77
   1   4  -6 2017.50   79.68
  -1  -4  -6 2037.29   82.62
   1   4  -6 2036.21   53.93
  -1  -4  -6 2048.23   66.19
   1  -4   6 2045.04   67.71
   1  -4   5    9.50    6.63
  -1   4   5    3.07    4.73
  -1  -4  -5    1.05    4.39
   1   4  -5    5.62    4.02
  -1  -4  -5    6.58    5.04
   1  -4   4   51.67    9.88
  -1   4   4   52.96   12.61
  -1  -4  -4   61.99   13.09
   1  -4   4   57.95    5.37
  -1  -4  -4   52.11    9.93
   1   4  -4   61.24    9.74
  -1   4   3  302.65   27.17
  -1  -4  -3  348.85   31.26
  -1  -4  -3  310.92   24.41
   1   4  -3  296.48   18.99
   1  -4   3  308.30   15.34
  -1  -4  -2 3216.51   94.56
  -1   4   2 3289.03   88.06
   1   4  -2 3266.63   63.39
  -1  -4  -2 3221.90   77.79
   1  -4   1  135.36   18.88
  -1  -4  -1  134.24   18.76
   1   4  -1  115.41   11.41
  -1  -4  -1  105.16   14.10
   1  -4   0    5.61    5.39
  -1  -4   0    4.61    5.30
  -1  -4   0   11.72    5.33
   1   4   0    8.18    3.49
  -1  -4   1  122.23   18.74
   1  -4  -1  105.93   16.35
   1   4   1  123.43   12.21
  -1  -4   1  102.45   14.12
   1   4   2 3143.42   95.75
  -1  -4   2 3168.69   93.92
  -1  -4   2 3260.34   96.25
   1  -4  -2 3342.14   89.82
   1   4   2 3237.92   63.25
  -1  -4   2 3310.46   77.53
  -1  -4   3  300.43   31.29
   1   4   3  360.27   32.02
  -1  -4   3  316.53   29.43
   1  -4  -3  298.26   26.42
  -1  -4   3  279.02   22.72
   1   4   3  320.40   19.73
   1  -4  -3  324.32   30.01
  -1  -4   4   48.15   11.92
   1  -4  -4   46.86   10.63
   1   4   4   47.27   13.23
  -1  -4   4   62.92   10.62
   1  -4  -4   54.01   12.60
  -1  -4   5   -1.96    4.87
   1   4   5    1.61    4.66
   1  -4  -5   -2.73    3.65
  -1  -4   5    1.94    4.22
   1  -4  -5    7.74    6.12
   1  -4  -6 2060.99   74.94
   1   4   6 2179.18   85.52
  -1  -4   6 2087.45   56.09
   1  -4  -6 1980.26   81.41
  -1  -4   6 2166.77   83.47
   1  -4  -7 1271.29   60.86
   1   4   7 1351.18   69.93
  -1  -4   7 1302.53   42.63
  -1  -4   7 1274.37   66.97
   1   4   8  320.85   33.58
   1  -4  -8  277.19   29.88
   1  -4  -8  261.73   31.58
  -1  -4   8  254.82   32.05
   1  -4  -9  364.64   34.87
   1   4   9  390.63   39.79
  -1  -4   9  378.01   37.63
   1  -4  -9  439.82   41.30
   1   4  10  246.53   32.30
  -1  -4  10  215.15   29.76
  -1   4 -10  228.69   25.56
   1  -4 -10  244.74   32.14
  -1   4 -11  398.94   34.29
   1  -4 -11  471.25   41.26
  -1   4 -11  413.61   15.90
  -1   4 -11  401.27   16.17
   1  -4 -11  345.60   38.99
  -1  -4  11  476.72   46.35
  -1  -4  12   68.70   17.98
  -1   4 -12   84.55   16.77
   1   4  12   83.16   24.88
   1  -4 -12  102.66   21.56
  -1   4 -12   95.74    9.68
   1  -4 -12  107.99   22.89
  -1  -4  13   11.36    6.28
   1  -4 -13   19.05   13.21
  -1   4 -13   18.03    5.92
   1  -4 -13   19.37   13.02
  -1   4 -14   41.20   13.07
   1   4  14   22.80   15.88
   1  -4 -14   34.60   13.73
  -1   4 -14   35.42    8.08
   1  -4 -14    5.43   10.58
  -1  -4  15   59.54   21.01
  -1   4 -15   47.56   13.25
  -1  -4  15   88.80   25.97
   1   4  15   65.96   20.02
   1  -4 -15   91.00   22.71
  -1   4 -15   66.08   11.05
   1  -4 -15   98.86   23.56
  -1   4 -16  223.97   31.85
  -1  -4  16  242.03   38.31
  -1  -4  16  237.07   39.31
   1  -4 -16  236.03   36.86
  -1   4 -16  249.77   20.81
   1  -4 -16  256.59   40.07
   1  -4 -17  201.11   34.28
  -1   4 -17  212.49   31.29
  -1   4 -17  156.72   17.60
   1  -4 -17  154.67   32.25
   1  -4 -18    3.14   12.38
  -1   4 -18   26.15   16.62
  -1   4 -18   11.19    7.23
   1  -4 -18   13.01   11.97
   1  -4 -19  103.78   27.04
  -1   4 -19   61.58   17.12
  -1   4 -19   72.37   13.19
   1  -4 -20  133.23   30.10
   1  -4 -20  131.86   35.78
  -1   4 -20  121.22   26.83
  -1   4 -20  101.41   18.21
  -1   4 -21   38.57   16.09
   1  -4 -21   35.22   13.45
   1  -4 -21   69.50   24.77
  -1   4 -21   55.84   14.79
  -1   4 -21   36.85    9.19
   1  -4 -22   30.26   18.93
  -1   4 -22   34.68   17.42
   1  -4 -22   41.05   21.22
  -1   4 -22   45.27   15.41
   1  -4 -23   21.39   23.22
  -1   4 -23   19.77   13.79
  -1   4 -23   14.10   11.41
   1  -4 -23   30.31   25.08
  -1   4 -24    2.04   13.24
   1  -4 -24   65.26   31.87
  -1   4 -24   61.49   20.53
  -1   4 -24   46.29   17.68
   1  -4 -24   26.99   16.13
   1  -4 -25   23.77   26.76
  -1   4 -25   36.51   20.68
  -1   4 -25    8.62   12.08
   1  -4 -25    2.02   20.99
  -1   4 -26   11.52   22.83
  -1   4 -26   20.25   15.83
  -1   4 -27   23.62   24.12
   1  -4 -27  -31.98   26.84
  -1   4 -28   -6.50   20.26
  -1   4 -30   48.69   32.49
  -1  -5 -27  -14.20   24.10
   1   5 -27   21.43   31.01
  -1  -5 -26   20.65   22.33
  -1  -5 -26    8.51   16.80
  -1  -5 -25   40.26   22.43
   1   5 -25   51.09   28.11
   1   5 -25   25.77   21.52
  -1  -5 -25   23.59   22.72
   1   5 -24  -13.74   26.08
  -1  -5 -24   54.79   28.25
  -1  -5 -24  -10.30   17.23
   1   5 -24   11.59   14.36
   1   5 -23   47.18   19.73
  -1  -5 -23    5.87   17.07
   1   5 -23   37.79   20.67
  -1  -5 -23   17.63   23.99
   1   5 -23    4.35    8.54
   1   5 -22   17.05   21.04
  -1  -5 -22   -0.88   12.57
   1   5 -22   -6.06   12.71
  -1  -5 -22   25.77   22.75
   1   5 -22    5.48    6.37
  -1  -5 -21    9.00   16.82
   1   5 -21    8.63   15.13
   1   5 -21   -4.40    6.69
  -1  -5 -21  -18.06   22.92
   1   5 -20   26.14   19.51
  -1  -5 -20   13.76   19.27
   1   5 -20    7.70    9.31
   1   5 -20    9.46    5.01
  -1  -5 -19   16.18   12.15
   1   5 -19   -0.34    9.31
   1  -5  19   44.29   21.02
  -1  -5 -19   24.64   14.47
   1   5 -18  150.14   35.20
   1  -5  18  136.90   29.71
  -1  -5 -18  165.43   34.23
   1   5 -18   92.66   19.56
  -1  -5 -18  112.69   25.75
   1   5 -17   72.10   24.97
  -1  -5 -17   80.11   24.56
   1   5 -17   42.43   13.22
  -1  -5 -17   62.67   22.79
   1  -5  16   97.33   23.18
   1   5 -16  102.49   24.26
  -1  -5 -16  108.75   27.04
  -1   5  16  174.50   33.25
   1   5 -16   87.15   17.11
  -1  -5 -16  131.02   28.89
   1  -5  15   62.20   19.18
   1   5 -15   73.24   20.98
  -1   5  15   39.99   13.40
  -1  -5 -15   75.28   19.72
   1   5 -15   39.61   10.84
  -1  -5 -15   51.79   20.21
   1   5 -14  209.19   33.77
   1  -5  14  265.63   34.63
  -1  -5 -14  331.90   44.56
   1   5 -14  221.33   23.49
  -1  -5 -14  226.37   36.23
   1   5 -13   24.77    7.82
   1  -5  13   25.39   12.51
  -1   5  13   31.16   14.41
  -1  -5 -13   60.51   19.16
   1   5 -13   33.70   10.04
  -1  -5 -13   42.69   13.06
  -1  -5 -13   50.02   16.62
  -1   5  12  500.65   49.05
   1   5 -12  537.52   52.07
  -1  -5 -12  524.58   52.01
   1   5 -12  509.55   32.49
  -1  -5 -12  533.24   43.14
  -1  -5 -12  513.41   50.65
   1  -5  12  518.67   45.15
   1   5 -11  315.92   38.21
  -1  -5 -11  285.22   38.27
  -1   5  11  277.76   35.03
   1   5 -11  267.45   21.93
   1  -5  11  333.32   35.12
  -1  -5 -11  283.55   38.17
   1   5 -10   65.60   19.47
   1  -5  10   57.11   15.84
  -1   5  10   24.09   10.76
  -1  -5 -10   67.04   16.19
   1   5 -10   48.87    9.79
  -1  -5 -10   44.36   12.21
  -1  -5 -10   56.32   19.89
   1  -5   9   52.44   13.35
   1   5  -9   52.55   12.39
  -1   5   9  110.27   24.01
  -1  -5  -9   69.27   17.92
   1   5  -9   95.17   14.07
  -1  -5  -9   53.10   12.63
  -1  -5  -9   77.75   15.66
  -1  -5  -8  350.45   39.06
  -1   5   8  372.28   37.65
   1   5  -8  350.60   22.55
  -1  -5  -8  378.68   32.85
   1  -5   8  335.30   32.79
  -1  -5  -8  320.06   36.42
   1  -5   7  124.36   20.01
  -1   5   7  108.67   21.12
  -1  -5  -7   96.36   20.12
   1   5  -7  119.76   11.67
  -1  -5  -7  117.25   17.87
   1  -5   6  174.16   22.89
  -1   5   6  166.73   25.21
  -1  -5  -6  171.95   27.17
   1   5  -6  173.11   15.06
  -1  -5  -6  154.68   19.50
  -1  -5  -5  104.10   20.67
   1  -5   5   95.92   18.11
  -1   5   5   81.22   15.33
   1   5  -5  105.18   10.99
  -1  -5  -5   95.29   15.50
  -1   5   4  113.55   18.88
   1   5  -4  142.95   13.01
   1  -5   4  138.36    9.85
   1  -5   4  139.00    7.59
  -1  -5  -4  132.26   18.05
  -1   5   3  237.16   26.99
   1  -5   3  253.54   11.66
  -1  -5  -3  216.24   22.54
   1   5  -3  275.59   18.28
  -1  -5  -2  271.61   31.77
   1  -5   2  290.72   31.66
   1   5  -2  301.81   19.37
  -1  -5  -1  919.45   57.27
   1  -5   1  931.69   55.42
   1   5  -1  892.49   32.59
  -1  -5  -1  864.80   43.56
   1  -5   0   85.24   15.63
   1   5   0   98.97   18.57
  -1  -5   0   72.81   12.88
   1   5   0  111.09   13.37
  -1  -5   0   72.35   14.50
   1   5   1 1011.73   59.24
  -1  -5   1  877.65   56.67
   1  -5  -1  966.29   55.29
  -1  -5   1  884.45   44.12
   1   5   1  926.89   34.04
  -1  -5   2  273.41   31.36
   1   5   2  300.00   32.99
   1  -5  -2  267.02   29.49
  -1  -5   2  260.87   23.55
   1   5   2  315.06   20.77
  -1  -5   3  225.99   28.19
  -1  -5   3  278.12   32.40
   1  -5  -3  229.11   26.99
   1   5   3  207.18   27.97
  -1  -5   3  216.97   20.66
  -1  -5   4  116.80   19.67
   1   5   4  142.01   23.12
   1  -5  -4  148.08   22.04
  -1  -5   4  135.99   16.89
   1  -5  -4  156.21   24.13
  -1  -5   5  104.22   21.38
   1   5   5   95.69   19.27
   1  -5  -5   91.16   17.51
  -1  -5   5   95.09   13.72
  -1  -5   6  183.97   27.39
   1   5   6  137.51   23.21
   1  -5  -6  161.69   23.74
  -1  -5   6  178.69   17.63
   1  -5  -6  177.13   26.30
  -1  -5   7  117.47   21.92
   1  -5  -7  141.17   22.61
   1   5   7  162.11   26.10
  -1  -5   7  118.99   13.36
   1  -5  -7  104.40   22.00
   1   5   8  363.64   38.44
  -1  -5   8  324.87   37.51
   1  -5  -8  330.75   38.03
   1   5   9   70.24   19.00
   1  -5  -9   79.08   19.16
  -1  -5   9   53.85   17.38
   1  -5  -9   69.35   17.36
   1  -5 -10   44.58   13.54
   1   5  10   68.97   21.17
  -1  -5  10   39.75   15.75
   1  -5 -10   37.87   14.83
   1  -5 -11  299.35   36.73
  -1  -5  11  345.14   42.63
   1  -5 -11  258.90   36.68
   1  -5 -12  552.04   49.75
   1   5  12  561.88   55.35
   1  -5 -12  532.87   53.71
  -1  -5  12  536.25   52.23
   1  -5 -13   43.10   14.75
   1   5  13   28.08   14.63
  -1  -5  13   32.38   16.53
   1  -5 -13   41.18   20.05
   1  -5 -14  221.47   33.78
   1   5  14  216.87   38.15
  -1   5 -14  224.97   29.62
  -1  -5  14  207.67   34.58
   1  -5 -14  229.33   36.19
   1  -5 -15   42.94   13.23
  -1   5 -15   57.71   17.47
  -1  -5  15   52.54   18.63
   1  -5 -15   25.31   11.99
   1  -5 -16  116.27   27.28
  -1   5 -16  143.60   25.14
   1  -5 -16  167.02   35.34
  -1   5 -17   48.41   20.35
   1  -5 -17   41.82   18.29
  -1   5 -17   40.72    6.59
  -1   5 -17   37.17    6.61
  -1   5 -18  120.48   24.22
   1  -5 -18  128.63   30.51
  -1   5 -18  138.35   13.69
  -1   5 -18   96.13   11.22
   1  -5 -18  135.58   32.30
  -1   5 -19   11.89   16.11
   1  -5 -19   29.32   17.19
  -1   5 -19    5.76    5.35
  -1   5 -19   15.35    7.27
   1  -5 -19   16.21   15.58
  -1   5 -20   33.46   19.33
   1  -5 -20   31.91   17.75
  -1   5 -20    1.54    7.10
  -1   5 -20   -7.66    9.01
   1  -5 -20   61.05   29.32
  -1   5 -21    4.53   13.73
   1  -5 -21    7.34   10.73
  -1   5 -21   -1.60    6.94
  -1   5 -21    6.12    7.49
   1  -5 -21    3.76   19.07
  -1   5 -22  -14.50   15.16
   1  -5 -22  -13.06   18.00
  -1   5 -22    4.67    8.77
  -1   5 -22   12.88   10.93
   1  -5 -22  -10.81   21.51
  -1   5 -23   33.96   19.03
   1  -5 -23   66.61   31.63
  -1   5 -23   34.40   13.26
  -1   5 -23  -18.07   11.09
   1  -5 -23   35.52   19.06
  -1   5 -24   18.05   16.09
   1  -5 -24   26.53   27.51
  -1   5 -24   -7.54    9.24
   1  -5 -24   35.05   26.12
   1  -5 -25   50.48   27.68
  -1   5 -25   55.05   22.15
   1  -5 -25   38.87   26.35
  -1   5 -26   -6.26   20.87
   1  -5 -26  -19.23   30.49
   1  -5 -27   57.49   38.65
  -1   5 -27   35.01   24.15
  -1   5 -28   25.52   23.97
  -1   5 -29   -9.02   25.14
  -1  -6 -26   85.64   29.39
   1   6 -26   52.13   24.97
  -1  -6 -25   19.13   28.10
  -1  -6 -25    2.74   21.64
  -1  -6 -24   58.70   26.07
   1   6 -24   73.35   33.18
  -1  -6 -24   29.90   25.97
   1   6 -23   28.18   15.71
   1   6 -23   -1.25    9.06
   1   6 -22   59.16   28.10
  -1  -6 -22   31.19   18.99
   1   6 -22   42.78   13.46
   1   6 -22   10.01    7.86
  -1  -6 -22   12.82   15.72
   1   6 -21   -0.78   14.98
  -1  -6 -21   55.34   25.47
   1   6 -21   23.92   10.11
  -1  -6 -21   45.50   23.35
   1   6 -21   24.78    8.53
   1   6 -20   27.73   18.00
  -1  -6 -20    9.60   13.03
   1   6 -20   25.30   11.73
  -1  -6 -20   22.93   21.89
   1   6 -20   10.74    5.89
   1   6 -19  105.26   29.46
  -1  -6 -19   98.41   29.96
   1   6 -19   70.86   14.13
   1   6 -19   68.25    9.79
  -1  -6 -19   53.51   23.07
   1  -6  18   27.71   17.48
  -1  -6 -18   47.55   22.91
   1   6 -18   41.79    9.97
   1   6 -18   60.47    7.79
  -1  -6 -18   39.06   19.23
   1  -6  17   33.90   12.98
   1   6 -17   -2.84   16.76
  -1  -6 -17    0.49   14.33
   1   6 -17   36.66    9.59
   1   6 -17   15.46    2.47
   1  -6  16  148.83   29.99
   1   6 -16   92.89   25.29
   1   6 -16  124.17   14.92
  -1  -6 -16   80.48   27.73
   1  -6  15   40.82   18.82
   1   6 -15    9.60   12.30
  -1  -6 -15    3.53   11.80
   1   6 -15   23.37    6.95
  -1  -6 -15   -3.57   11.86
   1   6 -14   39.91   15.31
   1  -6  14   51.32   18.03
  -1   6  14   26.20   12.89
  -1  -6 -14   42.32   19.93
   1   6 -14   25.36    6.45
  -1  -6 -14   53.00   20.04
   1  -6  13   64.24   18.45
   1   6 -13   32.22   13.68
  -1   6  13   46.09   17.95
  -1  -6 -13   46.47   17.29
   1   6 -13   54.78    8.07
   1  -6  12   24.68   12.37
  -1  -6 -12   46.84   16.46
   1   6 -12   32.88    7.30
  -1  -6 -12   29.57   17.23
  -1  -6 -12   17.30    7.52
  -1  -6 -11   34.48   15.07
  -1   6  11   26.23   14.99
   1  -6  11   65.42   17.66
  -1  -6 -11   37.49   15.91
   1   6 -11   37.07    6.37
  -1  -6 -11   40.37   12.91
   1  -6  10  108.61   22.06
  -1  -6 -10  125.67   26.06
  -1   6  10  157.51   26.06
   1   6 -10  125.05   11.14
  -1  -6 -10  141.56   22.50
  -1  -6 -10  101.52   24.41
  -1  -6  -9 1173.18   77.22
  -1   6   9 1064.14   68.80
  -1  -6  -9 1171.75   63.35
   1   6  -9 1110.57   32.74
  -1  -6  -9 1115.36   73.28
   1  -6   9 1016.99   63.12
  -1   6   8  765.49   56.66
  -1  -6  -8  766.61   62.36
  -1  -6  -8  795.89   51.12
   1   6  -8  758.69   27.15
  -1  -6  -8  785.65   61.22
   1  -6   8  838.99   55.57
  -1  -6  -7  271.94   36.01
   1  -6   7  253.45   30.63
  -1   6   7  233.11   31.26
   1   6  -7  238.70   15.83
  -1  -6  -7  246.20   28.36
   1  -6   6  111.94   20.34
  -1   6   6  122.78   20.90
  -1  -6  -6  157.88   27.07
   1   6  -6  131.08   11.74
  -1  -6  -6  140.21   20.21
  -1  -6  -5  308.37   37.73
  -1   6   5  333.93   37.05
   1  -6   5  282.30   30.76
   1   6  -5  291.93   17.16
  -1  -6  -5  303.82   30.27
  -1   6   4   82.73   19.56
  -1  -6  -4   57.75   15.84
   1  -6   4   86.31    7.75
   1  -6   4   92.69    9.54
   1   6  -4  122.82   13.75
  -1  -6  -4   80.85   15.57
   1  -6   3  221.39   30.70
   1   6  -3  226.78   17.19
  -1  -6  -3  211.29   22.92
   1  -6   3  208.72   13.29
  -1  -6  -3  177.55   28.13
   1  -6   2 1541.64   78.96
  -1  -6  -2 1521.62   81.37
   1   6  -2 1541.18   42.71
   1  -6   2 1556.93   38.10
  -1  -6  -2 1567.64   63.95
   1  -6   1  103.46   20.59
  -1  -6  -1  102.32   23.33
   1  -6   1  111.17   10.72
   1   6  -1   99.51   11.09
  -1  -6  -1  103.39   16.11
  -1  -6   0  211.72   30.19
   1  -6   0  253.56   30.93
   1   6   1   74.76   18.55
  -1  -6   1   94.13   16.53
  -1  -6   1  104.73   24.09
   1  -6  -1   97.00   18.65
  -1  -6   2 1527.03   81.52
   1   6   2 1406.52   77.75
   1  -6  -2 1506.22   75.90
  -1  -6   2 1509.12   60.91
   1  -6  -3  213.20   29.17
   1   6   3  140.54   25.45
  -1  -6   3  220.69   32.30
  -1  -6   3  208.15   29.20
  -1  -6   3  174.33   20.39
  -1  -6   4   90.44   20.39
   1   6   4   85.39   19.65
  -1  -6   4  101.43   22.50
   1  -6  -4   78.10   15.71
  -1  -6   4   74.86   13.57
   1  -6  -4   79.47   19.65
  -1  -6   5  307.20   36.53
   1   6   5  322.41   38.64
  -1  -6   5  350.86   40.31
   1  -6  -5  366.87   37.74
  -1  -6   5  289.60   24.84
   1  -6  -5  306.39   36.83
  -1  -6   6  127.75   23.73
  -1  -6   6  116.79   22.44
   1   6   6  104.46   21.92
   1  -6  -6  106.73   20.84
  -1  -6   6  115.96   15.70
   1  -6  -6   87.63   20.52
   1  -6  -7  235.97   31.67
  -1  -6   7  246.67   34.22
   1   6   7  237.75   35.35
  -1  -6   7  261.36   21.22
   1  -6  -7  302.93   37.97
   1  -6  -8  739.21   56.17
   1   6   8  708.61   59.79
  -1  -6   8  747.59   32.05
   1  -6  -8  794.81   62.80
  -1  -6   8  734.91   60.05
   1  -6  -9 1058.86   67.78
   1  -6  -9 1094.85   75.55
  -1  -6   9 1088.66   74.37
   1  -6 -10  108.42   22.25
   1   6  10  147.99   28.28
   1  -6 -10  115.17   24.52
   1  -6 -11   50.30   18.15
   1   6  11   46.09   20.63
  -1  -6  11   29.64   16.37
   1  -6 -11   32.58   16.01
   1   6  12   52.02   21.44
   1  -6 -12   55.67   21.42
  -1  -6  12   22.03   13.49
   1  -6 -12   35.01   15.70
   1  -6 -13   82.38   21.18
  -1  -6  13   54.45   17.59
   1  -6 -13   50.99   16.86
   1  -6 -14   63.87   21.30
   1  -6 -14   41.03   18.59
   1  -6 -15   45.67   22.13
   1  -6 -15    9.20   12.01
   1  -6 -16  131.71   30.69
   1  -6 -17   18.63   18.24
   1  -6 -17   48.99   22.39
   1  -6 -18   66.07   23.03
   1  -6 -18   10.28   14.02
   1  -6 -19   98.74   28.04
   1  -6 -19   78.82   30.85
   1  -6 -20   51.33   22.84
   1  -6 -20   21.72   15.15
   1  -6 -21    7.23   13.15
   1  -6 -21   13.58   18.86
   1  -6 -22   71.57   26.92
   1  -6 -22   64.95   32.08
   1  -6 -23   93.80   34.14
   1  -6 -24   67.02   23.39
   1  -6 -24  129.14   42.67
   1  -6 -25   36.28   27.19
   1  -6 -26  145.18   45.70
  -1  -7 -24   99.32   38.59
  -1  -7 -24   90.06   38.26
  -1  -7 -23   10.92   19.74
  -1  -7 -22  185.93   46.33
  -1  -7 -22  203.41   46.51
  -1  -7 -21    0.63   22.14
  -1  -7 -21   33.32   24.87
  -1  -7 -20    9.36   19.85
  -1  -7 -20    1.44   12.01
  -1  -7 -19   18.89   18.98
  -1  -7 -19    7.21   17.20
  -1  -7 -18   47.23   23.30
  -1  -7 -18   45.36   16.56
  -1  -7 -17   10.35   15.24
  -1  -7 -17   30.44   21.70
  -1  -7 -16    7.81   13.26
  -1  -7 -16    9.00   13.07
  -1  -7 -15   52.36   19.60
   1  -7  15   57.63   20.53
  -1  -7 -15   17.90   13.92
   1  -7  14   22.93   18.97
  -1  -7 -14   -1.81   10.70
  -1  -7 -13   52.02   21.66
  -1  -7 -13   34.59   14.99
  -1   7  12   46.27   21.01
  -1  -7 -12   31.57   13.51
   1  -7  12   21.97   12.20
  -1  -7 -12   20.60   13.23
  -1   7  11  153.50   32.15
  -1  -7 -11  105.69   27.58
   1  -7  11   77.48   19.50
  -1  -7 -11   79.02   22.81
  -1   7  10  220.16   35.93
   1  -7  10  210.12   32.85
  -1  -7 -10  201.40   34.58
   1   7 -10  236.62    9.93
  -1  -7 -10  242.72   37.87
  -1  -7 -10  229.91   30.69
  -1  -7  -9   49.33   20.28
   1  -7   9   38.27   11.70
  -1  -7  -9   73.50   22.81
  -1  -7  -9   57.29   15.14
   1   7  -9   54.09    5.23
  -1   7   8  665.44   57.51
  -1  -7  -8  695.39   62.17
   1   7  -8  665.92   21.12
  -1  -7  -8  644.23   49.66
  -1  -7  -8  690.09   63.53
   1  -7   8  600.27   51.50
   1  -7   7  150.96   26.36
  -1   7   7  135.01   26.52
  -1  -7  -7  190.15   33.47
   1   7  -7  153.19   10.92
  -1  -7  -7  173.48   26.05
  -1  -7  -6  217.20   36.00
   1  -7   6  208.46   29.49
  -1   7   6  200.40   32.28
  -1  -7  -6  238.07   27.70
   1  -7   5  147.85   26.33
  -1   7   5  166.12   27.79
   1  -7   5  115.17   26.11
  -1  -7  -5  118.55   25.36
   1  -7   5  131.32    9.14
   1  -7   5  139.16    9.50
  -1  -7  -5  173.74   24.77
  -1   7   4  351.82   39.68
   1  -7   4  305.92   40.38
  -1  -7  -4  296.40   38.81
  -1  -7  -4  297.02   31.58
   1  -7   4  299.90   16.99
   1  -7   4  336.77   19.83
   1  -7   3   98.25   23.35
  -1  -7  -3  121.44   27.05
   1  -7   3  119.82   11.77
  -1  -7  -3  147.47   22.10
   1  -7   2  195.54   32.56
  -1  -7  -2  183.98   29.67
   1  -7   2  217.01   16.87
  -1  -7  -2  192.50   25.63
  -1  -7  -1   -1.34    6.47
   1  -7   1    5.52   11.50
  -1  -7  -1   -6.33    7.41
   1  -7   1    5.85    2.44
   1  -7   0   10.49   13.09
  -1  -7   0    6.18    7.73
  -1  -7   0    0.60    5.90
  -1  -7   1    9.91    8.17
   1  -7  -1    0.93    7.11
  -1  -7   1   -1.08    6.60
   1  -7  -1    3.40    4.38
  -1  -7   2  232.01   35.08
   1   7   2  272.10   36.64
   1  -7  -2  204.11   29.85
   1  -7  -2  227.26   20.03
  -1  -7   3  108.02   24.55
  -1  -7   3  119.20   23.32
   1   7   3  104.83   24.43
   1  -7  -3  100.07   23.04
  -1  -7   3  112.96   18.64
   1  -7  -3  133.84   15.49
  -1  -7   4  239.11   35.61
  -1  -7   4  306.50   39.29
   1  -7  -4  281.05   35.81
  -1  -7   4  270.34   26.69
   1  -7  -4  319.31   40.88
  -1  -7   5  163.98   29.18
  -1  -7   5  110.01   24.94
   1  -7  -5  149.73   26.85
  -1  -7   5  140.76   18.24
   1  -7  -5  137.01   27.43
   1   7   6  220.72   37.17
  -1  -7   6  205.24   34.03
   1  -7  -6  183.96   30.30
  -1  -7   6  204.63   21.81
   1  -7  -6  225.67   33.75
   1   7   7  151.69   29.43
  -1  -7   7  122.20   26.32
  -1  -7   7  167.50   30.09
   1  -7  -7  134.09   26.91
  -1  -7   7  163.29   16.78
   1  -7  -7  120.30   24.00
   1  -7  -8  615.14   54.77
  -1  -7   8  635.46   58.40
   1   7   8  611.60   59.61
  -1  -7   8  687.96   30.96
   1  -7  -8  701.43   61.86
  -1  -7   8  633.18   59.08
   1  -7  -9   53.62   17.69
   1   7   9   73.99   23.03
  -1  -7   9   41.15   19.61
   1  -7  -9   56.62   17.28
   1  -7 -10  197.74   32.28
  -1  -7  10  195.82   35.01
   1  -7 -10  169.78   32.98
   1  -7 -11   95.71   23.65
  -1  -7  11  114.85   28.47
   1  -7 -11  113.01   26.50
   1  -7 -12   29.39   15.95
   1  -7 -12   -0.44   13.63
   1  -7 -13   44.91   18.45
   1  -7 -13   34.60   17.76
   1  -7 -14    4.45    8.64
   1  -7 -15   41.06   16.85
   1  -7 -15   77.27   31.09
   1  -7 -16   35.93   21.38
   1  -7 -16   43.69   22.37
   1  -7 -17    9.14   15.41
   1  -7 -18   43.65   20.31
   1  -7 -18   69.64   26.94
   1  -7 -19  -20.80   20.11
   1  -7 -19   -8.68   17.73
   1  -7 -20   32.13   20.93
   1  -7 -20   21.09   20.97
   1  -7 -21    3.03   17.71
   1  -7 -21  -16.19   22.31
   1  -7 -22  261.90   50.54
   1  -7 -23   36.09   23.04
   1  -7 -23   26.32   25.34
   1  -7 -24   76.55   35.31
   1  -7 -25   68.25   37.00
  -1  -8 -23  -10.84   20.02
  -1  -8 -23   48.62   30.17
  -1  -8 -22   -9.79   26.35
  -1  -8 -22   15.84   24.17
  -1  -8 -20  -21.49   19.51
  -1  -8 -20   19.16   18.98
  -1  -8 -19   11.32   21.68
  -1  -8 -19   53.47   25.74
  -1  -8 -18   26.98   20.43
  -1  -8 -18    3.48   16.09
  -1  -8 -17   31.16   23.78
  -1  -8 -17    9.78   20.04
  -1  -8 -16   53.10   26.48
  -1  -8 -16   31.65   22.79
  -1  -8 -15   46.17   21.01
  -1  -8 -15   88.02   30.41
  -1  -8 -14    2.32   12.60
  -1  -8 -14   10.42   11.80
  -1  -8 -13   13.64   13.04
   1  -8  13    5.47   11.89
   1  -8  12   32.81   16.83
  -1  -8 -11    5.10    9.61
   1  -8  11    3.15   13.43
  -1  -8 -11   -1.36    9.99
  -1  -8 -10   20.56   15.50
   1  -8  10    4.90   10.29
  -1  -8 -10    7.66    7.75
  -1   8   9  429.93   51.51
  -1  -8  -9  498.97   56.76
  -1  -8  -9  486.29   57.16
  -1  -8  -8   30.29   14.34
  -1   8   8   37.87   14.54
  -1  -8  -8   36.95   15.33
  -1  -8  -8   24.00   11.33
  -1  -8  -7  133.43   30.66
   1  -8   7  142.56   30.60
  -1   8   7  107.65   25.76
   1  -8   7  110.47   23.41
  -1  -8  -7  135.40   24.00
  -1  -8  -6  216.84   36.59
  -1   8   6  255.54   39.81
   1  -8   6  192.70   34.41
   1  -8   6  221.64   32.26
  -1  -8  -6  225.24   30.33
   1  -8   5  151.58   31.04
   1  -8   5  232.18   33.72
  -1  -8  -5  205.03   35.79
   1  -8   5  181.43   11.89
   1  -8   5  189.27   12.75
  -1  -8  -5  232.28   30.59
   1  -8   4   43.71   16.87
   1  -8   4   66.02   20.36
  -1  -8  -4   55.25   17.85
   1  -8   4   55.70    8.43
   1  -8   4   51.25    9.13
  -1  -8  -4   55.23   17.91
   1  -8   3  244.93   38.93
  -1  -8  -3  219.53   36.86
   1  -8   3  211.44   18.08
  -1  -8  -3  238.51   30.59
   1  -8   2  238.97   38.43
  -1  -8  -2  265.87   41.30
   1  -8   2  284.77   22.09
  -1  -8  -2  274.04   32.07
   1  -8   1   68.25   20.70
  -1  -8  -1   78.51   24.06
  -1  -8  -1   46.10   11.87
  -1  -8   0   91.88   26.89
   1  -8   0   81.45   21.60
  -1  -8   0   99.73   20.74
   1  -8   0  117.36   15.25
   1  -8  -1   56.26   17.82
  -1  -8   1   70.49   22.93
  -1  -8   1   87.03   17.91
   1  -8  -1   78.88   13.08
  -1  -8   2  286.09   39.29
   1  -8  -2  321.42   26.48
  -1  -8   2  272.05   30.67
  -1  -8   2  253.02   39.77
   1  -8  -2  284.19   39.49
   1   8   3  235.89   35.87
  -1  -8   3  312.24   42.47
  -1  -8   3  225.36   38.34
   1  -8  -3  188.23   31.88
   1  -8  -3  222.04   22.89
  -1  -8   3  215.05   25.56
  -1  -8   4   35.72   16.37
  -1  -8   4   47.26   13.65
   1   8   4   46.11   19.36
   1  -8  -4   27.57   11.01
  -1  -8   4   39.38   12.14
   1  -8  -4   50.73   11.42
   1  -8  -4   58.36   16.73
  -1  -8   5  191.48   34.78
  -1  -8   5  172.16   33.13
   1  -8  -5  202.61   34.74
   1  -8  -5  197.49   22.47
  -1  -8   5  184.54   22.56
   1  -8  -5  232.22   36.83
  -1  -8   6  260.94   40.52
  -1  -8   6  225.86   38.20
   1  -8  -6  224.90   37.55
   1  -8  -6  231.31   25.64
  -1  -8   6  205.91   22.31
   1  -8  -6  206.26   35.60
  -1  -8   7  140.60   35.02
   1  -8  -7  153.49   28.75
  -1  -8   7  133.88   16.43
   1  -8  -7  128.15   19.88
   1  -8  -7  123.77   29.02
  -1  -8   8   14.83    9.32
   1  -8  -8   23.64   12.37
  -1  -8   8   27.26    7.17
   1  -8  -8   29.25   10.62
   1  -8  -8   38.12   19.71
   1  -8  -9  487.56   52.41
  -1  -8   9  419.35   52.75
   1  -8  -9  412.05   54.06
   1  -8 -10   11.72    7.51
  -1  -8  10   16.93   12.19
   1  -8 -10   14.43   17.43
   1  -8 -11   28.11   19.05
   1  -8 -12   22.61   11.14
   1  -8 -12   45.19   19.65
   1  -8 -13   43.33   20.55
   1  -8 -13   40.04   19.12
   1  -8 -14   11.32   10.21
   1  -8 -14   76.07   30.87
   1  -8 -15   87.62   26.94
   1  -8 -15   89.50   32.32
   1  -8 -16   44.01   22.73
   1  -8 -16   81.82   31.27
   1  -8 -17   24.07   22.95
   1  -8 -17   11.85   12.45
   1  -8 -18   39.56   21.73
   1  -8 -18  -10.74   17.37
   1  -8 -19   19.31   15.55
   1  -8 -19   63.51   26.24
   1  -8 -20  -14.86   15.18
   1  -8 -21   69.06   28.95
   1  -8 -21   81.97   36.75
   1  -8 -22   -3.38   18.02
   1  -8 -22    2.60   20.59
   1  -8 -23   70.38   33.72
   1  -8 -24  -10.72   28.30
  -1  -9 -21  -16.32   30.52
  -1  -9 -21   26.20   27.44
  -1  -9 -20   16.53   22.61
  -1  -9 -20   -7.22   20.89
  -1  -9 -18   16.90   19.31
  -1  -9 -18   18.85   20.64
  -1  -9 -17   51.44   27.70
  -1  -9 -17  110.56   36.23
  -1  -9 -16   -0.30   18.64
  -1  -9 -16   36.76   21.80
  -1  -9 -15  115.27   33.23
  -1  -9 -15  255.20   46.60
  -1  -9 -14   23.93   18.29
  -1  -9 -14    0.57   18.92
  -1  -9 -13   89.58   33.00
  -1  -9 -13   25.82   13.69
  -1  -9 -12   26.07   19.74
  -1  -9 -12   48.70   24.93
  -1  -9 -11    0.52   12.01
  -1  -9 -11   23.22   20.24
  -1  -9 -10   92.18   30.45
  -1  -9 -10  129.42   33.74
  -1  -9  -9  197.95   41.11
   1  -9   9  147.53   36.36
  -1  -9  -9  169.87   37.06
   1  -9   8  107.55   28.22
  -1  -9  -7   80.27   25.84
   1  -9   7   87.83   26.75
   1  -9   7   49.11   17.99
  -1  -9  -6  193.48   37.49
   1  -9   6  219.27   35.76
   1  -9   6  223.39   41.73
  -1  -9  -6  207.64   33.90
   1  -9   5  187.24   37.11
   1  -9   5  203.33   34.59
  -1  -9  -5  185.31   35.63
   1  -9   5  184.18   12.90
   1  -9   5  175.01   12.48
  -1  -9  -5  192.17   31.38
   1  -9   4   -5.34   11.71
   1  -9   4   -2.21   10.02
  -1  -9  -4    2.05   12.76
   1  -9   4    4.72    6.71
   1  -9   4    8.29    5.11
  -1  -9  -4    8.20    9.42
   1  -9   3  481.90   57.45
  -1  -9  -3  408.39   53.98
   1  -9   3  387.88   26.59
  -1  -9  -3  454.50   45.09
   1  -9   2   93.06   27.87
  -1  -9  -2  111.67   24.05
  -1  -9  -2   98.32   28.02
  -1  -9  -1  442.32   56.06
   1  -9   1  390.52   53.12
   1  -9   1  406.82   30.48
  -1  -9  -1  446.92   44.01
   1  -9   0   64.33   24.92
  -1  -9   0   45.82   16.28
  -1  -9   0   84.41   18.84
   1  -9   0   42.41   10.78
  -1  -9   1  402.04   53.45
   1  -9  -1  426.52   52.47
   1  -9  -1  429.27   33.66
  -1  -9   1  425.05   41.34
  -1  -9   2   94.21   18.81
   1  -9  -2  113.53   18.51
   1  -9  -3  469.24   54.70
  -1  -9   3  380.56   53.01
  -1  -9   3  433.80   39.52
   1  -9  -3  528.85   38.99
  -1  -9   4   44.77   20.59
   1  -9  -4    1.66   10.35
  -1  -9   4    3.44    7.85
   1  -9  -4   32.99   21.25
   1  -9  -4    3.72    5.88
  -1  -9   5  168.51   36.07
   1  -9  -5  179.09   33.25
  -1  -9   5  155.52   20.93
   1  -9  -5  217.05   37.80
  -1  -9   6  237.20   41.09
   1  -9  -6  251.35   39.13
  -1  -9   6  238.39   24.89
   1  -9  -6  228.23   38.75
   1  -9  -6  251.67   29.53
   1  -9  -7   59.70   20.70
  -1  -9   7   76.13   14.57
   1  -9  -7   56.88   14.53
   1  -9  -7   51.78   22.09
   1  -9  -8   98.37   26.37
  -1  -9   8  101.31   11.52
   1  -9  -9  256.96   44.70
  -1  -9   9  166.25   35.30
   1  -9  -9  163.89   37.04
   1  -9 -10   93.82   26.35
  -1  -9  10   65.96   22.79
   1  -9 -10   73.18   24.76
  -1  -9  11   17.60   15.19
   1  -9 -11   34.35   20.43
   1  -9 -12   72.64   24.16
  -1  -9  12   45.18   23.15
   1  -9 -12   16.25   12.91
   1  -9 -13  100.65   27.27
  -1  -9  13   73.42   28.77
   1  -9 -13   95.73   34.08
   1  -9 -14   15.35   15.83
   1  -9 -14   46.74   29.50
   1  -9 -15  165.21   36.78
   1  -9 -15  239.01   45.12
   1  -9 -16   33.34   22.82
   1  -9 -16   34.43   28.26
   1  -9 -17   45.70   23.29
   1  -9 -17  111.19   38.59
   1  -9 -18   -8.04   15.49
   1  -9 -18   13.84   22.86
   1  -9 -19   79.01   31.11
   1  -9 -19   90.54   36.91
   1  -9 -20  -33.79   22.89
   1  -9 -20    2.58   21.02
   1  -9 -22   26.12   19.84
  -1 -10 -19   41.50   31.18
  -1 -10 -19  -14.44   21.70
  -1 -10 -18   -7.36   16.36
  -1 -10 -18   14.70   24.63
  -1 -10 -17   36.50   23.72
  -1 -10 -16  201.98   44.08
  -1 -10 -15    5.50   23.46
  -1 -10 -15    2.92   17.70
  -1 -10 -14    0.94   17.59
  -1 -10 -14    1.90   14.11
  -1 -10 -13   23.10   17.29
  -1 -10 -13   24.19   18.87
  -1 -10 -12   68.47   26.43
   1 -10  12   47.54   25.86
  -1 -10 -12   12.90   17.68
  -1 -10 -11    7.31   10.93
   1 -10  11   25.27   17.10
  -1 -10 -11   11.46   16.40
  -1 -10 -10   27.46   24.50
   1 -10  10   31.69   23.25
  -1 -10 -10   25.66   16.07
  -1 -10  -9   95.06   31.43
   1 -10   9   72.41   25.56
  -1 -10  -9   70.35   29.96
  -1 -10  -8  -11.33   11.15
   1 -10   8   19.93    9.50
   1 -10   7   46.59   22.15
  -1 -10  -7    4.38   10.51
   1 -10   6    1.05   18.29
  -1 -10  -6    3.48   15.61
   1 -10   5   78.73   30.18
   1 -10   5   63.80    7.50
   1 -10   5   57.19    6.78
  -1 -10  -4   11.22   14.67
   1 -10   4   11.88    6.84
   1 -10   4    4.75    5.33
  -1 -10  -4   15.72   13.41
   1 -10   3    6.85    9.25
  -1 -10  -3   14.65   11.83
   1 -10   3   36.14   10.77
  -1 -10  -3   28.05   16.25
  -1 -10  -2   93.81   26.91
   1 -10   2  108.04   16.79
  -1 -10  -1  153.22   37.66
  -1 -10  -1  110.51   25.33
   1 -10   1  112.76   16.87
  -1 -10   0   69.70   25.10
  -1 -10   0   51.77   15.60
   1 -10   0   67.17   14.59
  -1 -10   1  153.38   36.28
  -1 -10   1  102.05   22.53
   1 -10  -1  111.10   19.45
  -1 -10   2   99.50   31.69
  -1 -10   2  108.93   21.35
   1 -10  -2  148.93   24.47
  -1 -10   3  107.27   32.45
  -1 -10   3   -1.46   12.23
  -1 -10   4    5.52   14.93
  -1 -10   4    6.76   11.75
   1 -10  -4   22.66   10.88
  -1 -10   5   95.36   30.95
  -1 -10   5   95.87   18.89
   1 -10  -5  104.59   21.97
   1 -10  -5   82.98   26.66
  -1 -10   6   -4.30   13.47
   1 -10  -6   24.42   19.79
  -1 -10   6    0.58    7.32
   1 -10  -6   19.95   18.29
  -1 -10   7   25.37   19.56
   1 -10  -7   15.88   10.24
  -1 -10   7    2.84    5.70
   1 -10  -7   13.93   16.48
   1 -10  -8  -12.94   19.99
  -1 -10   8   12.45   15.18
   1 -10  -8   44.09   26.40
   1 -10  -9   62.54   18.24
  -1 -10   9   68.22   26.16
   1 -10  -9   69.46   28.12
   1 -10 -10   36.86   20.17
  -1 -10  10   44.34   20.95
   1 -10 -10   -5.82   11.14
   1 -10 -11   25.48   19.59
  -1 -10  11   47.07   25.54
   1 -10 -11    9.55   15.91
   1 -10 -12   85.55   28.35
  -1 -10  12   47.67   23.05
   1 -10 -12   40.49   18.49
   1 -10 -13   59.60   24.69
  -1 -10  13   59.57   27.51
   1 -10 -13   20.90   16.29
   1 -10 -14   23.12   21.50
  -1 -10  14   18.63   20.34
   1 -10 -14   34.12   27.30
   1 -10 -15   26.70   16.39
  -1 -10  15   86.05   33.74
   1 -10 -15   61.38   27.18
   1 -10 -16  191.94   43.89
   1 -10 -17  -18.89   19.82
  -1 -10  17  -44.99   33.49
   1 -10 -18   13.15   24.13
  -1 -10  18  -16.24   21.00
   1 -10 -18    5.55   23.42
   1 -10 -20   24.54   26.85
   1 -10 -21    1.72   22.58
  -1 -11 -16  -13.45   31.94
   1 -11  16   41.40   28.19
  -1 -11 -16   15.81   26.41
  -1 -11 -15   29.53   28.31
   1 -11  15    5.08   18.49
  -1 -11 -15    3.58   23.43
   1 -11  14   56.20   28.31
  -1 -11 -14   97.56   36.19
  -1 -11 -13    9.76   17.53
  -1 -11 -12   20.88   21.27
   1 -11  12    9.70   14.70
  -1 -11 -12   26.77   25.90
  -1 -11 -11  -40.43   26.43
   1 -11  11    2.28   19.19
  -1 -11 -11  -13.42   20.43
  -1 -11 -10   13.44   19.19
   1 -11  10   16.67   16.55
  -1 -11 -10  -31.79   15.23
  -1 -11  -9   45.82   20.37
   1 -11   9   30.50   29.20
  -1 -11  -9   44.45   24.39
  -1 -11  -8   -4.04   14.28
   1 -11   8   13.48   24.43
  -1 -11  -8   13.44   14.16
  -1 -11  -7   15.11   13.43
   1 -11   7   36.63   20.30
  -1 -11  -7   31.79   16.27
   1 -11   6   13.05   13.16
  -1 -11  -6   -3.04   10.93
   1 -11   5   -7.96   12.75
  -1 -11  -5   20.04   23.08
   1 -11   4   50.25   29.06
  -1 -11  -4   31.58   23.52
   1 -11   4   29.72    9.87
   1 -11   4   46.94   11.16
  -1 -11  -3   47.54   16.28
   1 -11   3   83.06   29.50
   1 -11   3   85.37   15.22
  -1 -11  -2   18.64   21.02
   1 -11   2    3.97   15.46
  -1 -11  -2   19.58   16.76
   1 -11   2   28.54   11.24
  -1 -11  -1   29.48   21.97
   1 -11   1   14.04   16.49
  -1 -11  -1   17.46   14.08
   1 -11   1   32.09   11.77
   1 -11   0   29.15   21.15
  -1 -11   0   19.83   20.90
   1 -11   0   24.60   11.63
  -1 -11   1    7.90   16.89
   1 -11  -1   33.15   22.09
  -1 -11   1   27.46   12.26
   1 -11  -1   30.30   15.44
   1 -11  -2   28.69   18.79
  -1 -11   2   43.95   22.83
  -1 -11   2   12.16   12.93
   1 -11  -3   83.02   30.21
  -1 -11   3  100.87   30.52
  -1 -11   3   75.43   19.88
   1 -11  -3   83.07   21.21
   1 -11  -3  103.34   29.91
   1 -11  -4   23.08   15.39
  -1 -11   4   11.05   16.54
  -1 -11   4   13.19    9.65
  -1 -11   5   -1.81   16.53
   1 -11  -5   32.88   20.17
  -1 -11   5   -8.61   11.02
   1 -11  -5   32.49   22.67
   1 -11  -6  -26.32   23.45
  -1 -11   6   27.95   19.58
  -1 -11   6   31.89   11.49
   1 -11  -6   13.07   15.71
  -1 -11   7   26.74   20.80
   1 -11  -7   -4.44   12.66
  -1 -11   7   15.09    6.08
   1 -11  -7   22.14   19.35
   1 -11  -8   13.78   22.06
  -1 -11   8   19.96   23.01
   1 -11  -8   71.03   30.74
   1 -11  -9   28.65   15.28
  -1 -11   9   13.49   16.74
   1 -11  -9   40.05   20.66
   1 -11 -10   23.43   19.26
  -1 -11  10  -10.41   16.53
   1 -11 -10  -11.97   15.30
   1 -11 -11    9.03   15.86
  -1 -11  11  -22.76   23.05
   1 -11 -11  -15.91   20.56
   1 -11 -12   10.64   15.48
  -1 -11  12   51.18   28.21
   1 -11 -12   63.28   31.67
   1 -11 -13   15.00   15.88
   1 -11 -14   51.48   25.72
  -1 -11  14   30.58   22.15
   1 -11 -14   47.75   28.72
   1 -11 -15   39.55   24.94
   1 -11 -15   38.32   23.49
  -1 -11  16   53.21   31.89
   1 -11 -16   59.68   29.04
   1 -11 -17   33.76   27.91
   1 -11 -18   37.54   31.45
  -1 -12 -13  -14.11   24.35
  -1 -12 -12   29.35   29.81
   1 -12  12   40.12   29.83
  -1 -12 -12   44.58   27.59
  -1 -12 -11   31.14   26.35
   1 -12  11  -31.07   21.41
  -1 -12 -11   -0.35   19.77
  -1 -12 -10   63.08   35.47
   1 -12  10   12.97   16.73
  -1 -12 -10   10.77   17.54
  -1 -12  -8   -6.55   25.81
   1 -12   8  -21.57   20.77
  -1 -12  -7   24.88   28.36
   1 -12   7   16.67   18.63
  -1 -12  -7   15.68   17.19
   1 -12   6   58.95   33.89
  -1 -12  -6   13.62   19.28
  -1 -12  -5   10.13   27.92
   1 -12   5   28.07   27.11
  -1 -12  -4    9.37   17.32
   1 -12   4   -6.52   16.09
   1 -12   4    5.31    6.36
   1 -12   4    0.73    5.31
   1 -12   3   68.98   32.32
  -1 -12  -3   45.36   24.93
  -1 -12  -2   20.60   19.43
   1 -12   2    6.70   19.60
   1 -12   2   12.15   12.02
   1 -12   2   20.26   13.96
  -1 -12  -1  190.42   45.29
   1 -12   1  143.19   40.21
   1 -12   1  112.02   20.69
  -1 -12   0   -3.95   11.67
   1 -12   0    9.34   22.18
   1 -12   0    8.50   11.44
  -1 -12   0   -9.65   16.26
  -1 -12   1  178.36   45.75
   1 -12  -1  163.20   42.26
   1 -12  -1  137.35   26.69
  -1 -12   2  -28.74   23.72
   1 -12  -2    6.77   14.89
  -1 -12   2    0.15   13.40
   1 -12  -2    5.90   15.33
   1 -12  -2  -15.39   18.24
   1 -12  -3  114.57   38.47
  -1 -12   3   79.97   32.96
  -1 -12   3   74.26   19.69
   1 -12  -3   95.78   32.78
  -1 -12   4  -17.77   25.83
  -1 -12   4  -24.85   17.56
   1 -12  -4   -3.52   16.17
  -1 -12   5   30.05   19.79
   1 -12  -5   14.20   17.55
  -1 -12   5    1.96   12.10
   1 -12  -5    0.60   14.73
  -1 -12   6  -26.90   26.21
   1 -12  -6    6.20   20.89
  -1 -12   6    1.47    8.23
   1 -12  -6    8.02   14.32
  -1 -12   7   71.87   31.22
   1 -12  -7   64.28   26.76
   1 -12  -7    3.49   19.70
   1 -12  -8  -35.56   22.81
   1 -12  -8    8.26   20.95
   1 -12  -9  -12.28   27.25
   1 -12 -10    3.51   18.69
  -1 -12  10   62.54   33.82
   1 -12 -10   29.84   33.69
   1 -12 -11   12.01   24.00
  -1 -12  11   14.85   23.19
   1 -12 -11   44.10   31.11
  -1 -12  12   29.93   26.35
   1 -12 -12  -35.94   27.17
   1 -12 -13   27.23   27.97
   1 -12 -13    0.39   27.59
   1 -12 -14   29.57   24.20
   1 -12 -15   75.47   36.31
  -1 -13  -8  -25.69   28.51
   1 -13   8   -5.35   22.14
  -1 -13  -7  -41.00   36.23
   1 -13   7    1.13   25.33
  -1 -13  -7   11.42   19.73
  -1 -13  -6   31.70   32.96
   1 -13   6   20.85   26.80
  -1 -13  -6  -22.47   25.93
  -1 -13  -5   37.37   25.18
   1 -13   5    3.31   18.39
   1 -13   4   18.20   21.40
  -1 -13  -4   -2.63   20.80
   1 -13   3   39.95   34.08
  -1 -13  -3   60.57   30.66
  -1 -13  -2    8.09   23.77
   1 -13   2    0.71   26.32
   1 -13   2  -13.11   16.86
  -1 -13  -1    8.04   26.52
   1 -13   1   26.35   16.53
  -1 -13   0   22.77   28.85
  -1 -13   1    4.05   18.25
   1 -13  -1   40.64   21.36
  -1 -13   2   25.43   28.44
  -1 -13   3   34.42   22.94
  -1 -13   4    4.11   21.73
  -1 -13   5   11.69   19.51
   1 -13  -5   17.68   26.29
   1 -13  -5   67.01   34.85
   1 -13  -6    3.13   17.65
  -1 -13   6  -33.84   25.24
   1 -13  -6   -5.40   26.32
  -1 -13   7   -5.37   21.67
   1 -13  -7   -1.74   18.31
   1 -13  -8   17.54   26.65
   1 -13  -8   -0.72   20.47
   1 -13  -9   10.16   23.03
   1 -13 -10  -28.44   23.13
   1 -14   0   -1.27   19.11
  -2   0   0 9920.77  143.13
   2   0   0 9999.00  142.63
   2   0   0 9760.24  101.05
   2   0   1 3139.43   50.34
   2   0   1 3146.13   53.97
  -2   0  -1 3120.03   53.73
   2   0   1 3181.70   80.21
  -2   0  -1 3070.51   79.27
  -2   0   1 3066.68   79.82
   2   0  -1 3091.97   80.17
  -2   0  -1 3185.18   50.75
   2   0  -1 3110.69   63.36
  -2   0   1 3107.26   63.65
  -2   0   2   69.67    9.56
   2   0  -2   72.94   11.54
   2   0   2   82.09    9.85
  -2   0  -2  105.77   12.89
   2   0  -2   66.45   12.61
   2   0   2   67.83   11.25
  -2   0  -2   66.28    9.85
  -2   0   2   71.67   12.51
  -2   0  -2   84.16    6.85
  -2   0  -3  409.22   15.35
   2   0   3  371.21   23.88
  -2   0  -3  375.84   24.10
  -2   0   3  359.00   27.46
   2   0   3  381.24   27.08
   2   0  -3  397.33   29.87
   2   0  -3  362.17   25.81
   2   0  -4   22.51    8.10
  -2   0   4   19.19    5.61
  -2   0  -4   34.55    9.23
  -2   0   4   22.19    3.27
   2   0   4   21.56    7.10
  -2   0  -4    3.51    7.01
   2   0   4   26.22    7.40
   2   0  -4   16.17    6.62
  -2   0   4   27.94    8.53
  -2   0  -4   22.22    2.96
  -2   0   5   82.11   14.89
   2   0  -5   62.00   13.24
  -2   0  -5   53.35   11.22
   2   0   5   42.63   10.34
  -2   0   5   64.76    8.80
   2   0  -5   43.73    8.88
  -2   0  -5   38.95   10.20
   2   0   5   45.71    9.29
  -2   0  -5   46.20    6.05
  -2   0   6  500.51   23.73
   2   0   6  575.56   37.74
  -2   0  -6  533.50   34.84
  -2   0  -6  537.48   34.90
   2   0   6  536.73   29.21
   2   0  -6  523.27   37.28
  -2   0  -6  530.97   22.08
  -2   0   6  550.37   37.70
   2   0  -6  562.32   38.53
   2   0  -7  102.72   17.35
  -2   0   7  101.14   12.03
  -2   0  -7  105.19   17.11
   2   0   7  120.55   13.88
   2   0  -7   77.57   14.34
  -2   0  -7   76.14   13.20
  -2   0   7  101.95   16.75
  -2   0  -7  110.86   11.27
  -2   0  -8  902.29   51.67
  -2   0   8  844.70   38.30
   2   0   8  871.24   51.82
  -2   0  -8  825.57   44.02
   2   0   8  936.41   38.21
   2   0  -8  918.43   52.10
  -2   0  -8  926.09   35.85
  -2   0   8  828.81   53.08
   2   0  -8  872.17   53.70
   2   0   9 1119.01   60.82
  -2   0   9 1002.45   45.93
   2   0  -9 1011.61   56.46
   2   0   9 1052.88   38.65
   2   0  -9 1007.77   59.74
   2   0   9 1035.86   41.73
  -2   0  -9 1026.62   41.83
  -2   0   9  978.90   59.63
   2   0  10 1750.34   81.49
  -2   0  10 1783.58   64.22
  -2   0 -10 1746.72   66.89
   2   0  10 1695.41   50.07
   2   0 -10 1708.84   75.15
   2   0 -10 1645.13   79.76
   2   0  10 1676.84   57.01
  -2   0  10 1639.96   80.98
  -2   0 -10 1652.89   56.68
  -2   0 -11 1012.97   63.24
   2   0  11  979.30   63.74
  -2   0 -11 1012.15   52.55
  -2   0 -11  957.21   46.07
   2   0  11 1008.70   47.34
  -2   0  11  946.40   64.37
   2   0 -11 1049.09   66.22
  -2   0  12  401.80   34.76
   2   0  12  374.04   42.02
  -2   0 -12  310.52   36.53
   2   0 -12  404.54   38.62
  -2   0 -12  347.45   31.39
   2   0 -12  366.09   40.99
  -2   0  12  388.65   42.59
   2   0  12  359.13   30.12
  -2   0 -12  383.47   31.58
   2   0 -13    4.98   12.02
  -2   0 -13   -2.62    9.11
  -2   0 -13   20.44    8.87
   2   0  13   27.93   17.95
  -2   0  13  -21.54   15.10
   2   0 -13   -0.77    5.88
  -2   0  13    1.80    9.92
   2   0  13    1.21    4.05
  -2   0 -13   -4.77    7.42
   2   0 -14   -1.55    9.83
  -2   0 -14   11.96   11.92
  -2   0  14   24.94   10.34
  -2   0 -14    5.60    6.90
   2   0 -14   -1.92    9.35
  -2   0 -14   17.25   10.22
   2   0  14   14.96    8.84
  -2   0 -15   -9.13    7.36
   2   0 -15    8.08   16.91
   2   0  15    7.52    7.58
  -2   0  15   -7.30    9.73
  -2   0 -15    6.52   10.08
   2   0 -15  -10.67   10.35
  -2   0 -15    5.88    6.01
  -2   0  15   -6.82   12.92
   2   0  15   -1.49    7.68
   2   0 -16  200.94   32.62
  -2   0 -16  205.32   27.88
  -2   0 -16  233.07   37.08
  -2   0  16  171.79   30.36
   2   0  16  210.30   36.66
   2   0 -16  160.58   27.93
   2   0  16  173.43   26.32
  -2   0  16  158.94   32.24
  -2   0 -16  185.28   26.95
   2   0 -17  123.44   28.09
  -2   0 -17  140.27   24.39
  -2   0  17  141.50   27.25
   2   0 -17  150.74   30.62
  -2   0 -17  140.56   24.10
   2   0  17  153.41   24.27
   2   0 -18   20.51   13.78
  -2   0 -18   34.05   12.54
   2   0 -18   55.10   14.54
   2   0  18   49.76   16.24
   2   0 -19  116.00   31.94
  -2   0 -19   63.26   19.11
  -2   0  19   66.30   19.60
   2   0 -19   77.53   21.10
  -2   0 -19   68.73   20.81
   2   0  19   73.85   19.88
  -2   0 -20   27.58   14.55
   2   0 -20   14.93   12.17
   2   0 -20   29.87   17.19
  -2   0 -20   30.68   15.45
   2   0 -21   26.61   15.55
  -2   0 -21   26.68   12.57
   2   0 -21   42.67   20.19
   2   0  21   14.70   11.95
  -2   0 -22   13.19   14.22
   2   0 -22   31.17   20.78
   2   0 -23   10.77   18.82
  -2   0 -23  -13.46   14.22
   2   0 -23  -20.25   15.61
  -2   0 -24   82.32   28.04
   2   0 -24   16.50   16.99
   2   0 -24   31.73   23.16
  -2   0 -25   14.67   17.10
   2   0 -25   -3.22   21.87
   2   0 -25   39.88   16.25
  -2   0 -26   -1.18   22.06
   2   0 -26   52.92   30.11
   2   0 -27  -79.90   34.15
  -2   0 -27  -29.58   23.51
   2   0 -27  -58.09   34.51
  -2   0 -28   27.10   26.05
   2   0 -28    2.14   20.09
  -2   0 -29  -24.74   22.86
   2   0 -29   29.95   30.46
  -2  -1 -30  -19.30   27.38
   2   1 -30    4.83   30.42
  -2  -1 -29   16.10   24.00
  -2  -1 -28   -9.13   24.10
   2   1 -28   -9.16   28.15
   2   1 -27  -23.88   36.54
  -2  -1 -27  -12.53   22.73
   2   1 -27  -19.60   22.77
  -2  -1 -26   27.08   22.22
   2   1 -26  -17.40   26.93
  -2  -1 -25  -38.19   24.89
   2   1 -25  -47.04   32.35
   2   1 -25  -15.48   15.34
   2   1 -24   34.46   26.80
   2   1 -24   16.19   16.72
  -2  -1 -23    2.60   15.16
   2   1 -23    6.26   22.82
  -2  -1 -22   52.54   21.87
   2   1 -22   48.28   23.58
   2   1 -22   63.19   24.76
   2  -1  22   19.05   13.49
  -2  -1 -21   22.12   14.36
  -2  -1 -21   21.82   12.41
   2   1 -21   44.06   19.61
   2  -1  21   10.38   11.66
  -2  -1 -20   65.28   23.69
   2   1 -20   88.74   30.31
  -2  -1 -20   57.64   22.31
   2   1 -20   80.32   26.00
   2  -1  20   36.92   15.04
  -2  -1 -19   14.56   11.11
   2   1 -19    8.29   14.07
  -2   1  19   27.98   19.92
   2   1 -19   57.33   26.64
   2  -1  19   22.86   13.37
   2   1 -18   45.31   20.04
  -2  -1 -18   35.48   16.83
  -2  -1 -18    6.77   10.70
   2   1 -18    5.92    9.31
   2  -1  18   12.00   10.39
  -2  -1 -18   13.18   10.23
  -2  -1 -17   48.92   16.61
   2   1 -17   -3.71   18.29
  -2  -1 -17   34.77   14.47
  -2   1  17   38.11   12.58
   2  -1  17   37.45   13.92
  -2  -1 -17   48.72   14.67
   2  -1  16  410.64   52.07
  -2  -1 -16  425.94   47.18
  -2   1  16  448.94   44.27
   2   1 -16  440.74   44.67
  -2  -1 -16  389.24   37.17
   2  -1  16  382.24   37.43
  -2  -1 -16  441.91   42.46
   2   1 -16  417.21   50.76
  -2   1  16  407.84   50.62
   2   1 -15  185.97   33.06
  -2  -1 -15  203.03   25.64
  -2   1  15  209.10   29.79
   2  -1  15  241.57   37.71
  -2  -1 -15  215.27   35.19
   2   1 -15  159.55   26.85
   2  -1  15  192.49   25.15
  -2   1  15  203.06   35.47
  -2  -1 -15  184.74   25.89
   2   1 -14  147.51   28.10
  -2  -1 -14  132.01   26.47
  -2   1  14  185.81   26.84
   2   1 -14  155.15   25.33
   2  -1  14  148.82   21.38
  -2  -1 -14  185.24   25.67
  -2  -1 -14  180.73   25.30
   2   1 -13  283.18   36.98
  -2   1  13  287.45   32.09
  -2  -1 -13  250.28   36.46
   2  -1  13  299.91   37.87
  -2  -1 -13  328.13   33.23
   2   1 -13  295.45   34.68
  -2   1  13  284.77   39.28
   2  -1  13  276.18   27.84
  -2  -1 -13  261.34   28.42
  -2  -1 -12  491.87   47.76
   2  -1  12  453.37   47.51
  -2   1  12  498.43   40.03
  -2  -1 -12  473.00   37.36
  -2   1  12  436.87   45.52
   2   1 -12  470.89   44.95
  -2  -1 -12  423.04   33.59
   2  -1  12  434.99   31.75
   2  -1  11  577.90   49.53
  -2   1  11  588.07   40.23
  -2  -1 -11  546.91   46.99
   2   1 -11  550.96   42.95
  -2  -1 -11  561.59   39.43
  -2   1  11  548.18   48.59
   2   1 -11  568.96   48.17
   2  -1  11  565.56   33.79
  -2  -1 -11  507.75   36.05
   2   1 -10  183.00   27.01
  -2   1  10  172.73   19.93
  -2  -1 -10  197.99   27.69
   2  -1  10  202.33   27.93
   2   1 -10  190.97   24.33
   2  -1  10  220.34   16.68
  -2   1  10  199.86   27.20
   2  -1  10  203.80   18.93
  -2  -1 -10  222.35   22.86
  -2  -1  -9  421.91   37.07
   2  -1   9  493.75   41.76
  -2   1   9  471.80   30.10
   2   1  -9  448.55   36.20
  -2  -1  -9  467.79   36.02
   2  -1   9  443.23   23.70
   2   1  -9  408.95   38.76
  -2   1   9  482.52   41.10
   2  -1   9  478.72   26.30
  -2  -1  -9  446.79   30.47
  -2  -1  -8  376.74   33.24
  -2   1   8  317.27   23.13
   2  -1   8  317.99   31.34
   2   1  -8  332.66   29.62
  -2  -1  -8  284.34   27.14
   2  -1   8  327.58   21.50
  -2  -1  -8  370.22   26.08
   2  -1   8  356.12   19.98
  -2   1   8  314.67   32.40
   2   1  -8  296.63   32.16
  -2   1   7  308.13   20.46
  -2  -1  -7  322.77   30.20
   2  -1   7  317.72   21.23
   2   1  -7  311.68   28.14
   2   1  -7  283.67   28.72
  -2  -1  -7  321.31   22.55
   2  -1   7  323.22   16.48
  -2   1   7  316.75   31.31
  -2   1   6  154.72   13.04
   2   1  -6  153.46   20.46
  -2  -1  -6  168.05   20.87
   2  -1   6  163.56   20.84
  -2  -1  -6  148.15   18.59
   2  -1   6  145.36   14.79
   2   1  -6  124.06   18.61
  -2  -1  -6  149.14   14.35
   2  -1   6  158.33    9.30
  -2   1   6  154.42   21.01
  -2   1   5 1515.36   34.03
   2  -1   5 1542.31   57.85
  -2  -1  -5 1486.43   57.67
   2   1  -5 1452.13   60.47
   2  -1   5 1541.20   49.95
  -2  -1  -5 1491.27   60.16
   2   1  -5 1403.25   59.68
  -2   1   5 1476.98   58.10
   2   1  -4   38.74    9.05
  -2   1   4   53.73    5.88
   2  -1   4   38.27    8.41
  -2  -1  -4   54.45   12.45
   2  -1   4   48.17    9.74
   2   1  -4   70.65   18.08
  -2  -1  -4   41.84   10.55
  -2   1   4   69.56   12.22
  -2  -1  -3  411.44   26.33
   2  -1   3  428.77   25.78
   2  -1   3  436.41   28.10
  -2   1   3  503.22   31.72
  -2  -1  -3  396.17   28.91
   2   1  -3  398.94   31.16
   2   1  -3  423.85   29.11
  -2   1   3  448.32   28.27
  -2  -1  -2 1363.09   40.83
   2  -1   2 1266.59   39.92
  -2  -1  -2 1259.58   43.49
   2  -1   2 1176.90   47.18
  -2  -1  -2 1218.16   53.42
   2   1  -2 1321.13   55.03
  -2   1   2 1304.70   50.57
   2   1  -2 1322.19   48.12
  -2  -1  -1  449.98   24.15
   2   1  -1  425.35   20.52
   2   1  -1  376.17   24.11
  -2  -1  -1  492.50   26.52
   2  -1   1  442.97   20.79
   2   1  -1  399.62   29.02
  -2  -1  -1  442.16   32.00
   2  -1   1  450.53   29.33
  -2   1   1  474.24   30.08
  -2   1   1  456.07   23.30
   2  -1   1  473.61   17.67
   2   1   0 2863.00   56.69
  -2  -1   0 2829.41   55.74
   2   1   0 2929.57   63.33
   2  -1   0 2854.70   43.80
   2  -1   0 2869.83   75.73
   2   1   0 2946.69   79.21
  -2  -1   0 2710.03   77.70
  -2   1   0 2953.32   75.41
  -2   1   0 2841.70   50.80
  -2  -1   0 2899.86   63.80
   2  -1   0 2897.94   52.64
   2   1   1  429.85   23.85
  -2  -1   1  488.20   22.38
   2  -1  -1  460.89   30.16
   2   1   1  460.64   30.72
  -2  -1   1  434.87   31.57
  -2   1  -1  452.92   29.71
  -2   1  -1  462.11   16.87
   2  -1  -1  469.01   24.33
  -2  -1   1  420.54   26.47
   2   1   2 1229.28   43.39
  -2  -1   2 1321.18   34.87
   2   1   2 1335.45   52.33
  -2   1  -2 1467.83   53.46
   2  -1  -2 1292.84   51.56
  -2  -1   2 1323.16   53.97
  -2  -1   2 1383.49   50.88
   2  -1  -2 1296.63   44.64
  -2  -1   3  387.68   19.20
   2   1   3  414.54   27.16
   2   1   3  409.60   28.26
   2  -1  -3  429.33   30.84
  -2   1  -3  392.16   26.60
  -2  -1   3  446.87   30.99
   2  -1  -3  392.86   26.49
  -2  -1   3  439.80   29.27
  -2  -1   4   40.31   11.12
   2  -1  -4   47.73   10.24
   2  -1  -4   46.13    4.70
   2   1   4   41.21    9.28
   2  -1  -4   45.13   10.27
  -2   1  -4   43.50    8.65
  -2  -1   4   29.01    8.46
   2   1   4   41.58    9.28
   2   1   5 1438.96   57.15
   2  -1  -5 1481.47   33.94
   2  -1  -5 1444.81   59.94
   2   1   5 1466.03   51.69
  -2   1  -5 1412.58   52.87
  -2  -1   5 1425.42   56.35
  -2  -1   5 1457.46   60.73
   2  -1  -5 1490.16   59.66
   2  -1  -6  133.32   18.96
   2  -1  -6  150.05   12.84
   2   1   6  145.94   20.04
  -2   1  -6  145.39   17.60
   2   1   6  153.14   16.60
  -2  -1   6  146.43   18.73
   2  -1  -6  179.09   21.76
  -2   1  -6  145.42    8.96
   2   1   7  281.53   28.29
   2  -1  -7  341.61   21.48
  -2   1  -7  284.83   24.84
   2   1   7  315.91   23.62
   2  -1  -7  347.04   31.73
   2  -1  -7  319.77   31.42
  -2   1  -7  312.70   16.24
  -2  -1   7  312.92   31.86
   2   1   8  315.78   33.01
   2  -1  -8  337.36   24.08
  -2  -1   8  311.66   25.90
   2  -1  -8  315.00   30.76
  -2   1  -8  324.59   27.10
   2   1   8  301.08   22.46
   2  -1  -8  346.83   33.48
  -2   1  -8  346.08   19.50
  -2  -1   8  318.58   33.73
   2   1   9  472.55   40.66
  -2  -1   9  453.24   33.88
   2  -1  -9  475.47   30.74
   2   1   9  458.40   27.51
  -2   1  -9  441.67   32.98
  -2   1  -9  540.74   29.56
  -2  -1   9  439.99   41.25
   2  -1  -9  449.25   40.40
  -2  -1  10  194.09   28.36
  -2  -1  10  214.06   23.35
   2  -1 -10  215.92   22.29
   2   1  10  214.70   29.17
  -2   1 -10  214.12   22.40
   2   1  10  187.16   17.92
  -2   1 -10  230.41   20.09
   2  -1 -10  227.62   30.45
   2   1  11  601.11   50.54
  -2  -1  11  577.37   40.58
   2  -1 -11  584.02   39.15
  -2   1 -11  535.58   36.80
   2  -1 -11  554.60   49.19
  -2   1 -11  587.39   33.32
  -2  -1  11  523.81   48.16
   2   1  12  441.79   45.57
  -2  -1  12  414.06   37.33
  -2   1 -12  437.37   34.32
  -2  -1  12  500.48   48.62
  -2   1 -12  490.08   32.36
   2  -1 -12  417.69   43.43
   2  -1 -13  230.66   34.42
   2   1  13  276.28   37.67
  -2  -1  13  283.33   29.95
  -2   1 -13  228.63   25.88
  -2   1 -13  291.38   26.89
  -2  -1  13  253.44   35.10
  -2  -1  14  164.58   27.24
  -2   1 -14  198.18   23.71
   2  -1 -14  160.96   31.18
  -2   1 -14  132.48   20.13
   2   1  15  151.81   30.08
  -2  -1  15  194.98   31.57
   2  -1 -15  230.34   36.69
  -2   1 -15  212.07   25.81
  -2   1 -15  205.06   25.51
  -2  -1  15  146.12   30.14
   2  -1 -16  383.94   48.39
  -2  -1  16  394.13   44.98
   2   1  16  471.55   55.56
  -2   1 -16  465.42   42.20
  -2  -1  16  434.31   54.13
   2   1  16  437.63   43.07
  -2  -1  17   43.14   18.40
   2  -1 -17   66.37   25.20
  -2   1 -17   40.85   12.90
  -2   1 -17   49.98   15.13
   2   1  17   70.86   21.39
  -2  -1  18    2.36   13.16
  -2   1 -18    0.82   11.25
   2  -1 -18   31.48   16.80
   2   1  18   22.85   11.45
  -2   1 -18   20.98   11.13
  -2  -1  19   16.09   16.61
  -2   1 -19   16.69    8.97
   2  -1 -19   15.46   11.79
  -2   1 -19   32.97   13.62
  -2   1 -20   69.52   20.26
   2  -1 -20   54.97   22.83
  -2   1 -20   62.20   19.23
  -2   1 -21   14.43   10.95
   2  -1 -21   30.08   18.33
  -2   1 -21   64.37   20.17
   2  -1 -22   75.73   29.59
  -2   1 -22   82.87   24.79
   2  -1 -23    3.84   16.24
  -2   1 -23  -16.28   15.90
   2  -1 -24  -10.95   21.47
  -2   1 -24   21.49   15.32
   2  -1 -24   18.76   14.20
   2  -1 -25  -23.06   20.54
   2  -1 -25   37.14   28.98
  -2   1 -26   14.31   15.13
   2  -1 -26    2.53   16.71
   2  -1 -27   15.13   30.69
  -2   1 -27   -7.65   22.44
   2  -1 -27  -24.19   30.93
  -2   1 -28    6.27   19.09
   2  -1 -28   10.65   24.17
  -2   1 -29   24.47   28.01
   2  -1 -29   -1.66   27.77
  -2  -2 -30  -13.91   33.27
   2   2 -29   43.06   36.67
  -2  -2 -28   38.74   29.57
   2   2 -28   59.62   38.24
  -2  -2 -27   38.62   29.75
   2   2 -27   -2.45   18.99
   2   2 -27   13.57   25.65
  -2  -2 -26   10.51   17.32
   2   2 -26    2.58   20.38
  -2  -2 -25  -21.07   21.73
   2   2 -25   35.54   32.27
   2   2 -25   74.47   34.65
  -2  -2 -24  -12.25   15.97
   2   2 -24   53.63   23.97
  -2  -2 -24   -3.79   23.75
   2   2 -23   -0.87   14.25
  -2  -2 -23  -24.10   20.19
   2   2 -23    7.56   14.06
  -2  -2 -22  -19.65   17.51
   2   2 -22   19.23   14.29
  -2  -2 -22   26.29   18.39
   2   2 -22  -30.84   18.43
   2  -2  22  -12.23   15.85
  -2  -2 -21   17.71    9.87
   2   2 -21   22.93   19.46
  -2  -2 -21   30.17   14.42
   2   2 -21  -16.24   17.99
   2  -2  21   29.17   19.04
  -2  -2 -20   -4.83   10.35
   2   2 -20   20.98   13.49
  -2  -2 -20   -2.75   10.56
   2   2 -20   25.07   15.59
   2  -2  20   19.61   15.20
   2   2 -19    8.88   12.29
  -2  -2 -19   28.71   15.76
  -2   2  19   -2.98   14.90
   2   2 -19    1.26   10.57
   2  -2  19   29.11   16.47
  -2  -2 -18  167.26   28.87
   2   2 -18  135.60   31.60
  -2  -2 -18  175.53   34.63
   2   2 -18  161.33   29.05
   2  -2  18  165.54   27.27
   2   2 -17   93.33   28.96
  -2   2  17   80.33   20.38
  -2  -2 -17   89.95   24.89
   2   2 -17  102.87   23.30
  -2  -2 -17   91.67   22.84
   2  -2  17   92.40   19.85
  -2  -2 -17   73.26   18.83
   2   2 -16   46.26   22.98
  -2   2  16   70.68   20.44
  -2  -2 -16   51.86   20.42
   2   2 -16   77.44   20.02
  -2  -2 -16  113.81   21.35
   2  -2  16   39.05   10.00
  -2  -2 -16   41.23   13.47
   2   2 -15  175.96   33.37
  -2  -2 -15  147.11   28.74
   2  -2  15  209.81   35.14
  -2   2  15  161.80   25.64
   2   2 -15  179.48   27.92
  -2  -2 -15  197.88   29.54
  -2   2  15  190.36   33.89
   2  -2  15  152.60   23.41
   2  -2  14  319.92   43.32
  -2  -2 -14  325.62   41.61
  -2   2  14  302.34   33.13
   2   2 -14  314.23   35.87
  -2  -2 -14  312.97   33.68
   2  -2  14  299.99   29.22
  -2   2  14  309.54   42.53
  -2  -2 -14  293.86   32.74
   2   2 -14  317.60   42.09
   2  -2  13  177.14   30.49
  -2  -2 -13  143.08   27.23
  -2   2  13  181.80   24.67
   2   2 -13  163.87   29.89
  -2   2  13  193.00   33.37
  -2  -2 -13  192.79   24.27
   2  -2  13  132.77   18.16
  -2   2  12  665.37   45.96
  -2  -2 -12  731.47   57.44
   2  -2  12  737.82   57.66
  -2  -2 -12  716.92   50.79
   2   2 -12  615.37   46.10
  -2   2  12  672.33   56.70
  -2  -2 -12  626.87   45.11
   2  -2  12  666.13   38.97
   2   2 -12  646.41   55.54
   2   2 -11   83.33   17.59
   2  -2  11   80.12   18.45
  -2  -2 -11  123.76   24.16
   2   2 -11  110.30   19.33
   2  -2  11   86.92   13.70
  -2  -2 -11  128.17   21.32
  -2  -2 -11  110.57   18.23
  -2   2  11  112.44   23.24
  -2   2  10 1146.55   52.00
   2  -2  10 1179.04   68.39
  -2  -2 -10 1214.80   68.75
  -2  -2 -10 1083.75   55.44
   2   2 -10 1129.62   59.60
  -2   2  10 1194.57   70.07
   2   2 -10 1094.39   67.57
   2  -2  10 1090.02   43.03
  -2  -2 -10 1076.90   54.58
  -2   2   9  278.34   25.31
   2  -2   9  300.87   33.14
  -2  -2  -9  307.44   30.71
   2  -2   9  304.66   17.60
   2   2  -9  280.97   28.93
  -2   2   9  291.73   32.96
   2   2  -9  274.01   32.29
   2  -2   9  278.21   20.04
  -2  -2  -9  277.89   27.73
  -2   2   8  578.62   33.15
  -2  -2  -8  635.40   46.13
   2  -2   8  633.17   45.36
   2  -2   8  651.90   27.19
   2   2  -8  613.07   44.02
  -2  -2  -8  624.70   40.81
   2   2  -8  642.33   47.74
  -2   2   8  610.89   46.35
   2  -2   8  626.35   27.42
  -2  -2  -8  756.95   43.06
   2   2  -7   82.59   15.86
  -2   2   7   49.14    9.83
   2  -2   7   52.62   13.22
  -2  -2  -7   60.63   14.82
   2   2  -7   44.02    8.54
  -2   2   7   48.44   13.80
  -2  -2  -7   57.13   10.54
  -2  -2  -7   53.70   12.69
   2  -2   7   66.14    9.09
   2  -2   7   50.22    6.87
  -2   2   6  111.08   12.20
   2   2  -6   95.93   16.34
  -2  -2  -6  104.38   17.87
   2  -2   6  117.30   18.11
   2   2  -6  116.35   20.59
   2  -2   6  110.33   12.38
   2  -2   6  110.02    8.65
  -2  -2  -6  114.48   16.78
   2  -2   5    9.71    2.16
   2   2  -5    9.97    6.50
  -2   2   5   11.87    4.41
   2  -2   5   10.56    6.80
  -2  -2  -5   10.68    5.49
   2   2  -5   13.27    5.32
   2  -2   5   12.49    3.94
  -2   2   5   16.70    8.71
  -2   2   4 1326.30   35.82
  -2  -2  -4 1415.90   56.82
  -2  -2  -4 1354.26   58.72
   2  -2   4 1351.89   46.68
   2   2  -4 1311.29   57.06
   2  -2   4 1354.21   24.65
   2   2  -4 1319.40   58.61
  -2   2   4 1362.22   54.96
   2   2  -3  718.81   40.63
  -2  -2  -3  732.23   38.12
  -2  -2  -3  742.24   43.75
   2  -2   3  770.51   36.48
   2   2  -3  738.88   42.11
  -2   2   3  782.68   39.31
   2  -2   3  731.11   19.38
   2   2  -2   56.12   10.55
  -2  -2  -2   66.76   11.71
   2  -2   2   63.79   10.44
  -2  -2  -2   61.82   12.02
   2   2  -2   67.20   13.61
  -2   2   2   88.18   11.61
   2  -2   2   79.31    7.41
  -2  -2  -1  489.99   30.05
   2   2  -1  486.35   28.28
  -2  -2  -1  513.00   30.73
   2   2  -1  523.42   36.78
   2  -2   1  474.40   29.77
  -2  -2  -1  470.08   34.00
  -2   2   1  481.82   25.27
   2  -2   1  489.40   21.14
  -2  -2   0 1359.17   48.04
   2   2   0 1387.15   48.87
  -2  -2   0 1340.30   50.42
   2   2   0 1388.04   54.96
  -2   2   0 1404.79   49.41
  -2  -2   0 1359.55   57.95
   2  -2   0 1355.49   51.61
   2  -2   0 1372.05   39.86
  -2   2   0 1369.33   39.92
  -2  -2   1  532.17   29.46
   2  -2  -1  499.26   22.58
   2   2   1  491.48   29.99
  -2  -2   1  486.70   34.47
   2  -2  -1  467.98   31.16
  -2   2  -1  491.53   28.57
   2   2   1  464.64   31.16
  -2  -2   1  486.15   31.16
   2  -2  -1  506.12   26.46
   2  -2  -2   67.88    7.82
  -2  -2   2   73.19   12.69
  -2  -2   2  111.80   17.54
   2   2   2   77.34   13.34
  -2   2  -2   68.62   12.28
   2  -2  -2   79.29   14.03
  -2  -2   2   77.36   12.85
   2  -2  -2   60.39    9.94
   2   2   2   62.99   12.25
   2   2   3  771.38   40.93
  -2  -2   3  735.01   34.32
   2  -2  -3  706.83   24.63
  -2  -2   3  756.43   43.48
   2  -2  -3  750.66   41.58
  -2   2  -3  757.76   36.41
   2   2   3  768.09   38.64
  -2  -2   3  719.51   41.32
   2  -2  -3  725.00   37.84
   2  -2  -4 1359.28   36.25
   2   2   4 1340.88   56.41
  -2  -2   4 1366.63   47.83
   2  -2  -4 1372.02   57.48
   2   2   4 1317.34   50.87
  -2  -2   4 1318.18   56.59
  -2   2  -4 1300.79   47.38
   2  -2  -4 1304.82   54.42
  -2  -2   4 1321.92   58.23
   2  -2  -5    8.64    3.64
   2   2   5   -3.83    5.76
  -2  -2   5    1.56    5.62
  -2   2  -5   11.30    7.41
   2  -2  -5   11.62    6.90
   2   2   5   10.55    5.26
   2  -2  -5    2.01    4.17
  -2  -2   6  111.03   19.69
   2  -2  -6  113.00   12.23
   2   2   6  111.47   18.03
   2   2   6  104.96   14.13
  -2   2  -6  110.68   14.42
  -2  -2   6   79.09   13.42
   2  -2  -6  107.02   17.30
  -2  -2   7   61.13   14.72
  -2   2  -7   71.59    8.79
   2  -2  -7   55.85    9.86
   2   2   7   67.51   15.28
  -2  -2   7   45.63   10.32
  -2   2  -7   60.44   11.98
   2   2   7   68.96   11.28
   2  -2  -7   57.71   13.51
   2   2   8  633.04   46.22
  -2   2  -8  640.84   26.87
   2  -2  -8  599.39   33.28
  -2   2  -8  599.95   34.48
   2   2   8  597.66   32.56
  -2  -2   8  590.00   46.06
   2  -2  -8  624.96   46.77
   2   2   9  279.02   33.23
   2  -2  -9  281.31   24.42
  -2   2  -9  327.30   26.52
  -2  -2   9  267.96   32.08
  -2   2  -9  277.94   19.63
   2   2  10 1054.80   65.45
   2  -2 -10 1095.03   51.13
  -2   2 -10 1136.34   50.66
  -2  -2  10 1122.28   68.79
  -2   2 -10 1139.54   42.81
   2  -2 -10 1153.71   67.16
   2  -2 -11   88.36   19.96
  -2  -2  11   86.16   19.45
   2  -2 -11  106.00   18.78
   2   2  11   82.17   19.59
  -2  -2  11   71.18   15.75
  -2   2 -11  118.29   16.91
   2   2  12  692.14   55.99
   2  -2 -12  698.37   45.11
  -2  -2  12  634.94   47.66
  -2   2 -12  648.86   40.18
   2  -2 -12  696.47   56.89
  -2  -2  12  634.85   55.51
  -2   2 -12  595.08   35.30
   2   2  13  148.61   28.18
  -2  -2  13  200.20   28.63
   2  -2 -13  167.42   24.19
  -2  -2  13  156.20   28.59
  -2   2 -13  162.60   20.24
   2  -2 -13  172.66   29.44
   2  -2 -14  293.66   40.49
   2   2  14  345.48   44.33
   2  -2 -14  302.76   33.24
  -2  -2  14  310.17   35.77
  -2   2 -14  287.91   29.13
  -2   2 -14  314.78   28.97
  -2  -2  15  154.91   27.90
   2  -2 -15  228.73   31.73
   2   2  15  170.38   33.01
   2  -2 -15  190.94   31.96
  -2   2 -15  179.08   24.10
  -2  -2  15  165.91   32.78
  -2   2 -15  169.80   22.88
  -2  -2  16  117.61   27.90
   2  -2 -16   66.12   17.75
  -2   2 -16   74.57   17.74
   2  -2 -16   51.64   16.50
  -2  -2  16   23.38   12.09
  -2   2 -16   77.55   15.58
  -2  -2  17  100.31   24.62
   2  -2 -17  132.71   25.84
  -2   2 -17   60.37   13.94
   2  -2 -17   77.36   26.35
  -2   2 -17  102.53   18.93
  -2  -2  18  151.77   32.89
  -2   2 -18  127.01   22.64
   2  -2 -18  155.67   30.94
  -2   2 -18  207.32   29.50
  -2   2 -19   12.05   13.13
  -2   2 -19   18.27   11.40
   2  -2 -20   48.80   25.61
  -2   2 -20   62.86   19.34
  -2   2 -20    6.67   11.97
   2  -2 -21    5.19   15.80
  -2   2 -21   24.05   16.08
  -2   2 -22   -1.04   11.10
   2  -2 -22   -2.59   16.54
  -2   2 -23   21.47   17.33
   2  -2 -23  -29.41   21.45
  -2   2 -23   -4.16   19.61
   2  -2 -24   14.38   18.17
  -2   2 -24   14.69   14.52
   2  -2 -25   43.96   32.48
   2  -2 -26   22.11   23.81
  -2   2 -26   -7.01   15.75
   2  -2 -26  -12.88   27.37
   2  -2 -27    2.21   30.19
  -2   2 -27   11.75   18.11
   2  -2 -27  -11.45   21.19
  -2   2 -28   14.98   22.30
   2  -2 -28   18.95   27.05
  -2   2 -29   -6.81   23.15
  -2  -3 -29  -11.40   25.67
   2   3 -29   43.18   36.44
   2   3 -28   86.62   37.59
  -2  -3 -27   45.11   22.69
   2   3 -27  -38.47   33.06
   2   3 -27   35.50   30.96
  -2  -3 -26   24.77   21.99
   2   3 -26  -32.70   32.01
   2   3 -26    1.47   23.62
  -2  -3 -26   61.75   30.52
  -2  -3 -25   17.32   20.14
   2   3 -25   11.91   18.82
  -2  -3 -24   43.70   25.73
   2   3 -24   14.42   21.34
   2   3 -24    3.37   19.16
  -2  -3 -24   -1.93   16.37
  -2  -3 -23   45.45   25.50
   2   3 -23    1.18   19.91
  -2  -3 -23   47.38   20.81
   2   3 -23   52.94   22.39
   2   3 -22   10.39   13.79
  -2  -3 -22    8.31   14.57
   2   3 -22   17.35   19.29
   2  -3  22   -2.02   18.77
  -2  -3 -21   44.50   19.37
  -2  -3 -21   15.21   22.31
   2   3 -21   21.67   17.12
   2  -3  21   32.67   15.67
   2   3 -20   38.26   25.52
  -2  -3 -20   67.77   21.69
   2   3 -20  117.90   26.69
  -2  -3 -20  107.97   30.00
   2  -3  20   47.35   17.59
  -2   3  19   26.11   16.01
  -2  -3 -19   27.88   16.09
   2   3 -19   28.61   13.48
   2  -3  19   28.39   12.15
  -2  -3 -19   32.68   17.63
   2   3 -18   87.95   23.10
  -2   3  18  141.48   29.94
  -2  -3 -18   81.32   25.21
   2   3 -18   89.14   22.69
  -2  -3 -18  159.77   30.80
   2  -3  18  152.96   26.46
   2   3 -17   15.54   12.63
  -2   3  17    6.17   10.86
  -2  -3 -17   17.94   12.11
   2   3 -17  -15.43   12.45
  -2  -3 -17    0.17    9.50
   2  -3  17   -0.89   10.30
   2   3 -16  316.32   45.02
  -2  -3 -16  294.90   44.42
  -2   3  16  360.11   41.07
   2   3 -16  356.30   40.72
   2  -3  16  307.37   34.44
  -2  -3 -16  280.18   38.08
   2   3 -15   69.31   21.58
  -2  -3 -15   32.77   13.22
  -2   3  15   40.74   16.88
   2  -3  15   52.25   21.19
   2   3 -15   66.30   19.32
  -2  -3 -15   31.96   12.95
  -2  -3 -15   45.86   15.16
  -2   3  15   49.30   22.13
   2  -3  15   29.37   10.66
  -2   3  14  458.36   43.87
  -2  -3 -14  465.21   51.59
   2  -3  14  525.14   53.68
  -2  -3 -14  522.42   43.72
  -2   3  14  493.06   54.26
  -2  -3 -14  514.32   47.20
   2   3 -14  514.07   54.18
   2  -3  14  450.87   37.19
   2   3 -13  223.52   34.96
  -2   3  13  211.45   27.81
  -2  -3 -13  127.53   27.49
   2   3 -13  181.38   27.89
  -2   3  13  185.88   31.93
  -2  -3 -13  165.90   27.05
   2   3 -12  130.96   25.51
   2  -3  12  112.31   23.38
  -2  -3 -12  116.04   23.53
  -2   3  12  107.68   19.80
   2   3 -12  147.86   22.38
  -2  -3 -12  136.99   21.22
  -2   3  12  134.27   27.64
  -2  -3 -12  139.98   23.09
   2  -3  12  136.96   17.90
   2   3 -11  147.93   29.15
  -2   3  11  112.99   17.45
   2  -3  11  124.88   23.42
  -2  -3 -11   96.49   20.23
   2   3 -11  109.14   20.66
   2  -3  11  114.74   16.17
  -2  -3 -11   91.33   18.68
  -2   3  11  102.92   23.40
   2  -3  10   87.98   13.57
   2   3 -10   75.50   15.97
  -2  -3 -10  101.78   20.99
   2  -3  10   96.73   20.96
  -2   3  10   91.42   19.96
  -2  -3 -10   86.07   17.32
  -2  -3 -10   70.35   10.16
  -2   3   9 1692.97   63.86
  -2  -3  -9 1814.61   82.92
   2  -3   9 1757.63   82.30
   2  -3   9 1755.85   37.27
   2   3  -9 1774.43   72.02
  -2  -3  -9 1646.34   71.17
   2   3  -9 1774.96   84.79
   2  -3   9 1710.36   54.22
  -2   3   9 1777.29   83.91
  -2  -3  -9 1673.17   70.21
   2   3  -8  104.53   19.88
   2  -3   8   78.98   11.34
  -2  -3  -8  112.85   21.39
  -2   3   8  103.63   13.98
   2  -3   8   92.26   19.57
   2   3  -8  101.92   17.23
   2  -3   8  106.17    9.98
  -2  -3  -8   99.77   16.76
  -2  -3  -8  102.94   17.20
  -2   3   8   74.31   15.28
  -2   3   7  470.67   30.91
  -2  -3  -7  441.32   38.79
  -2  -3  -7  430.35   35.94
   2  -3   7  450.79   21.30
   2  -3   7  473.94   24.83
  -2   3   7  489.22   40.21
   2   3  -6  170.07   24.21
  -2   3   6  163.01   17.03
  -2  -3  -6  187.87   24.71
   2   3  -6  195.83   22.19
   2  -3   6  189.19   14.87
  -2  -3  -6  177.88   20.98
   2  -3   6  188.60   14.83
  -2   3   6  166.75   23.26
  -2  -3  -5  865.14   50.48
   2   3  -5  847.33   51.05
  -2   3   5  822.75   37.12
  -2  -3  -5  770.90   45.57
   2  -3   5  836.44   34.53
   2   3  -5  823.91   46.46
  -2   3   5  868.41   49.27
   2  -3   5  796.06   29.82
   2   3  -4  900.33   50.48
  -2  -3  -4  939.12   51.31
  -2   3   4  918.24   37.66
   2  -3   4  947.65   32.28
  -2  -3  -4  917.99   49.30
   2   3  -4 1008.32   49.11
   2  -3   4  953.52   38.72
  -2   3   4  912.52   48.11
   2   3  -3  413.88   33.86
  -2  -3  -3  437.06   32.93
   2  -3   3  417.25   26.86
  -2  -3  -3  405.42   33.35
   2   3  -3  424.52   32.03
  -2   3   3  428.66   31.07
  -2  -3  -2  548.41   36.91
   2   3  -2  532.85   34.80
   2  -3   2  500.95   29.87
   2   3  -1 2676.76   78.19
  -2  -3  -1 2553.41   77.59
  -2  -3  -1 2659.59   84.46
   2  -3   1 2651.09   71.23
   2   3  -1 2529.59   76.34
   2  -3   1 2719.80   61.22
  -2  -3   0 1948.49   69.68
  -2  -3   0 1989.66   67.67
   2   3   0 1946.16   67.18
  -2  -3   0 2043.94   73.25
   2   3   0 2002.33   66.56
   2  -3   0 1945.17   61.95
   2  -3   0 1941.27   55.98
   2   3   1 2629.88   79.90
   2  -3  -1 2678.95   66.35
  -2  -3   1 2630.06   77.52
  -2  -3   1 2783.50   82.92
   2  -3  -1 2725.48   75.72
   2   3   1 2646.40   75.47
  -2  -3   1 2683.17   84.41
   2  -3  -1 2687.20   69.88
   2   3   2  540.70   36.94
  -2  -3   2  496.38   33.52
   2  -3  -2  533.51   29.15
  -2  -3   2  519.67   36.66
   2  -3  -2  533.19   34.43
   2   3   2  590.38   34.89
   2  -3  -2  562.67   33.44
  -2  -3   3  397.45   30.09
   2   3   3  380.27   31.44
   2  -3  -3  423.19   25.56
   2  -3  -3  472.09   33.71
  -2  -3   3  373.49   31.58
  -2   3  -3  402.38   23.86
   2   3   3  417.67   29.46
   2  -3  -3  440.60   31.36
  -2  -3   3  405.66   34.13
  -2  -3   4  943.17   47.60
   2   3   4  913.97   51.22
   2  -3  -4  987.06   39.23
   2   3   4  912.41   42.75
  -2  -3   4  904.87   48.91
  -2   3  -4  974.17   37.79
   2  -3  -4  917.40   47.84
  -2  -3   4  879.83   52.24
   2  -3  -5  839.27   37.21
   2   3   5  824.61   50.23
   2   3   5  867.44   41.30
  -2  -3   5  857.38   46.47
  -2   3  -5  828.26   34.55
   2  -3  -5  861.66   48.59
  -2  -3   5  811.75   51.53
   2   3   6  195.48   25.60
  -2  -3   6  188.48   25.64
   2  -3  -6  195.66   18.86
  -2   3  -6  165.47   15.96
  -2  -3   6  159.46   20.47
   2   3   6  164.35   17.80
   2  -3  -6  157.24   21.97
   2   3   7  443.19   40.21
   2  -3  -7  475.48   30.45
  -2  -3   7  421.91   32.48
  -2   3  -7  430.97   26.49
  -2  -3   7  454.50   39.82
   2  -3  -7  452.68   39.49
  -2  -3   8   93.71   21.12
   2   3   8  149.58   25.37
   2  -3  -8  110.35   15.83
  -2  -3   8  104.39   16.41
  -2   3  -8   66.79   10.22
   2   3   8  114.01   14.83
   2   3   9 1772.39   85.54
   2  -3  -9 1789.20   65.87
  -2   3  -9 1652.81   53.27
   2   3   9 1778.74   58.45
   2  -3  -9 1754.78   83.33
  -2  -3   9 1669.41   82.93
  -2  -3  10   57.36   16.82
   2   3  10  103.41   21.51
   2  -3 -10   86.79   15.50
  -2   3 -10   79.55   13.62
   2  -3 -10   89.02   20.50
  -2  -3  11   92.46   21.61
  -2   3 -11  103.20   14.66
   2   3  11  113.79   24.89
   2  -3 -11   99.83   17.77
  -2   3 -11   76.47   12.21
   2  -3 -11  138.92   24.81
  -2   3 -12  123.10   17.66
  -2  -3  12  132.95   26.27
   2   3  12  106.80   25.63
   2  -3 -12  131.12   22.35
  -2   3 -12  107.04   15.27
   2  -3 -12  177.87   30.35
  -2   3 -13  206.81   22.48
   2   3  13  150.20   29.95
  -2  -3  13  174.83   28.36
  -2   3 -13  210.28   22.90
   2  -3 -13  218.11   35.25
   2   3  14  546.97   56.53
   2  -3 -14  485.39   43.72
  -2  -3  14  454.16   46.22
  -2   3 -14  497.74   36.52
  -2   3 -14  561.61   39.57
   2  -3 -14  595.81   58.59
  -2  -3  14  487.81   54.23
   2  -3 -15   41.00   12.52
   2   3  15   53.21   20.25
  -2  -3  15   62.45   23.43
  -2  -3  15   74.18   22.50
  -2   3 -15   69.67   13.49
   2  -3 -15   52.97   20.58
   2  -3 -16  240.77   38.18
  -2  -3  16  344.27   43.69
   2  -3 -16  368.75   41.06
  -2   3 -16  325.29   31.80
  -2   3 -16  312.48   32.45
   2  -3 -17   42.01   22.44
  -2   3 -17   23.83   14.01
  -2   3 -17   26.61   12.03
   2  -3 -17   -2.83    9.26
  -2  -3  17   -1.13   19.06
  -2   3 -18  149.71   22.73
   2  -3 -18   84.37   26.88
  -2   3 -18  130.80   22.06
   2  -3 -18  126.20   24.84
   2  -3 -19   24.89   15.28
  -2   3 -19   16.39    7.75
  -2   3 -19   48.31   17.94
   2  -3 -19   31.52   13.88
  -2   3 -20   76.84   20.66
   2  -3 -20  114.41   31.45
  -2   3 -20   93.11   20.31
   2  -3 -20   81.70   23.97
  -2   3 -21   27.71   12.48
   2  -3 -21    9.60   21.58
  -2   3 -21   22.16   13.22
   2  -3 -21   44.11   20.29
   2  -3 -22   42.25   24.24
  -2   3 -22   38.85   14.24
  -2   3 -22   35.00   20.65
   2  -3 -23   64.40   25.83
  -2   3 -23   67.34   23.03
  -2   3 -23   72.92   24.01
   2  -3 -24  -14.82   15.99
  -2   3 -24   -5.23   16.41
  -2   3 -24   10.85   17.61
   2  -3 -26   41.96   30.17
  -2   3 -26  -13.57   20.26
  -2   3 -27  -11.13   19.47
  -2   3 -28   28.02   21.43
  -2   3 -29   24.95   25.61
  -2  -4 -28   64.74   33.22
   2   4 -27  -17.12   32.56
   2   4 -27   -0.47   20.31
  -2  -4 -26    2.44   19.28
   2   4 -26  -28.35   25.97
  -2  -4 -26  -12.44   21.70
  -2  -4 -25   16.34   18.70
  -2  -4 -25   62.35   32.53
  -2  -4 -24   24.31   19.51
   2   4 -24   59.53   29.99
   2   4 -24   40.54   20.32
  -2  -4 -24   79.12   31.63
   2   4 -23  -14.95   22.20
  -2  -4 -23   42.41   20.17
  -2  -4 -23   62.85   29.05
   2   4 -23   40.91   24.01
   2   4 -22   53.87   23.45
  -2  -4 -22  110.40   34.69
   2   4 -22   43.19   19.63
   2  -4  22   40.45   21.92
  -2  -4 -22  126.69   32.97
   2   4 -21  -14.94   13.81
  -2  -4 -21    3.70   15.69
   2   4 -21   13.49   12.51
  -2  -4 -21   37.68   19.51
   2  -4  21   -3.27   12.42
   2   4 -20   23.27   16.65
  -2  -4 -20   29.79   25.42
   2   4 -20   32.35   15.33
  -2  -4 -20   21.42   15.83
   2   4 -19   74.07   28.49
  -2  -4 -19   61.34   21.89
   2   4 -19   64.78   18.89
  -2  -4 -19   54.24   14.54
   2  -4  19  109.98   24.48
  -2   4  18   34.40   17.58
  -2  -4 -18   63.30   23.34
   2   4 -18   63.90   20.92
   2  -4  18   45.38   15.11
  -2  -4 -18   55.36   17.62
   2   4 -17   21.36   15.40
  -2  -4 -17   31.84   16.55
  -2   4  17   13.06    9.84
   2   4 -17   33.48   16.24
  -2  -4 -17   -5.95   10.81
   2  -4  17   18.14    8.70
   2   4 -16   21.14    9.99
  -2  -4 -16   26.30   14.76
  -2   4  16   15.97   12.18
   2   4 -16    3.61   10.36
   2  -4  16    0.86    8.01
  -2  -4 -15  735.51   68.00
  -2   4  15  682.41   56.43
  -2  -4 -15  593.95   55.13
   2  -4  15  689.98   48.94
   2   4 -15  756.57   68.01
   2   4 -14   72.92   20.21
  -2  -4 -14   74.33   21.66
  -2   4  14  118.19   24.12
   2  -4  14   52.62   16.73
   2   4 -14   62.90   16.46
   2  -4  14   99.19   19.22
  -2  -4 -14   65.29   19.82
  -2  -4 -14  120.88   25.93
  -2   4  14   81.67   25.15
   2   4 -13   61.82   19.49
   2  -4  13   66.93   15.69
   2  -4  13   65.46   20.46
  -2   4  13   20.94   11.17
  -2  -4 -13   89.86   24.10
   2   4 -13   79.78   17.44
  -2  -4 -13   80.14   18.11
  -2   4  13   38.39   17.24
  -2  -4 -13   68.39   21.95
   2   4 -12   62.51   19.29
  -2   4  12   37.38   13.11
  -2  -4 -12   31.33   13.66
   2   4 -12   36.43   12.77
  -2  -4 -12   47.09   15.18
  -2   4  12   31.44   16.84
  -2  -4 -12   55.23   16.70
   2   4 -11  536.41   53.14
  -2   4  11  551.91   42.87
  -2  -4 -11  570.25   52.57
   2  -4  11  556.11   51.68
  -2  -4 -11  540.26   45.45
   2   4 -11  542.31   41.68
  -2   4  11  585.54   54.21
  -2  -4 -11  546.95   47.08
   2  -4  11  517.83   36.63
   2   4 -10  205.70   31.47
  -2   4  10  227.29   27.01
  -2  -4 -10  236.16   32.63
   2  -4  10  228.78   32.38
   2   4 -10  212.95   26.69
   2  -4  10  235.60   23.38
  -2  -4 -10  272.87   32.04
  -2   4  10  211.15   30.71
  -2  -4 -10  256.23   30.16
   2   4  -9  169.50   26.94
   2  -4   9  128.35   16.81
  -2   4   9  175.28   23.38
  -2  -4  -9  167.16   29.64
   2   4  -9  136.30   20.70
  -2   4   9  128.28   24.28
  -2  -4  -9  187.37   28.61
  -2  -4  -9  148.24   23.18
   2   4  -8  277.54   33.79
   2   4  -8  252.61   25.86
  -2  -4  -8  226.85   27.74
   2  -4   8  249.89   11.37
   2  -4   8  206.06   20.26
  -2   4   8  243.35   32.78
  -2  -4  -7  280.93   34.36
  -2   4   7  259.45   25.72
   2   4  -7  220.42   28.34
   2   4  -7  269.61   26.54
   2  -4   7  280.77   14.44
  -2  -4  -7  228.99   27.37
  -2   4   7  255.98   31.25
   2  -4   7  264.66   22.07
   2   4  -6  133.16   21.34
   2  -4   6  113.79   14.36
  -2   4   6  128.12   17.65
  -2  -4  -6  144.40   23.96
   2   4  -6  127.04   17.96
   2  -4   6  129.43   11.46
  -2  -4  -6  115.27   19.48
  -2   4   5  197.18   21.91
   2  -4   5  175.32   18.00
   2  -4   5  177.40   15.36
   2   4  -5  181.48   20.83
  -2  -4  -5  163.95   22.42
  -2  -4  -4 1300.67   67.16
  -2   4   4 1282.10   53.29
   2  -4   4 1305.06   44.71
  -2  -4  -4 1279.25   62.42
   2   4  -4 1352.31   60.75
   2  -4   3   68.61   11.76
   2   4  -3   54.92   10.46
  -2  -4  -3   77.18   16.22
  -2  -4  -3   78.78   19.96
   2   4  -2   24.40   10.03
   2  -4   2   26.26    6.44
  -2  -4  -2   33.15   12.46
  -2  -4  -2   15.93    7.44
   2   4  -1  999.55   54.38
  -2  -4  -1  966.80   54.47
  -2  -4  -1 1026.93   54.23
   2   4  -1 1018.10   47.58
   2  -4   1 1070.07   45.59
   2   4   0 2516.55   86.75
   2  -4   0 2505.00   77.33
  -2  -4   0 2602.81   87.78
   2  -4   0 2428.12   71.67
   2   4   0 2487.63   73.62
   2  -4   0 2384.11   70.95
   2   4   1 1004.13   55.34
  -2  -4   1  996.45   55.03
  -2  -4   1  971.03   55.40
   2  -4  -1  993.62   47.35
  -2  -4   1  982.94   53.14
   2   4   1 1084.15   47.72
   2  -4  -1  978.27   46.97
   2  -4  -1 1078.52   50.10
  -2  -4   2   16.82    6.25
   2   4   2   15.29    7.33
  -2  -4   2   21.29    5.80
   2  -4  -2   28.77    9.38
  -2  -4   2   15.27    9.17
   2   4   2   25.85    7.62
   2  -4  -2   19.71    6.63
  -2  -4   3   61.29   14.74
  -2  -4   3   62.95   14.40
   2   4   3   79.69   16.22
   2  -4  -3   62.43   11.87
  -2  -4   3   58.99   13.71
   2   4   3   64.58   12.35
   2  -4  -3   59.44   12.85
  -2  -4   4 1165.85   59.40
   2   4   4 1326.92   68.30
   2  -4  -4 1298.78   53.21
  -2  -4   4 1290.61   59.43
   2   4   4 1271.60   50.77
   2  -4  -4 1220.49   60.19
  -2  -4   4 1247.01   66.64
  -2  -4   5  167.08   23.12
   2  -4  -5  169.30   19.55
  -2  -4   5  156.90   24.56
   2   4   5  182.69   25.57
  -2  -4   5  174.92   22.33
   2  -4  -5  167.56   23.17
  -2  -4   6  158.85   24.78
   2   4   6  141.52   24.59
   2  -4  -6  129.16   17.88
  -2  -4   6  131.76   19.06
   2   4   6  116.33   15.45
   2  -4  -6  123.07   20.47
   2  -4  -7  280.76   26.54
  -2  -4   7  247.84   32.19
   2   4   7  219.92   30.73
  -2  -4   7  248.56   25.45
   2   4   7  265.30   23.03
  -2   4  -7  259.03   15.92
   2  -4  -7  280.68   32.34
  -2  -4   8  221.91   30.80
   2  -4  -8  249.95   26.71
   2   4   8  248.50   32.65
  -2  -4   8  239.33   24.79
  -2   4  -8  258.73   16.45
   2   4   8  229.60   22.85
   2  -4  -8  222.18   29.81
  -2  -4   9  155.81   28.62
   2   4   9  130.92   24.39
   2  -4  -9  159.04   21.44
  -2   4  -9  128.31   11.25
   2  -4  -9  124.17   21.84
  -2  -4  10  275.52   37.17
   2  -4 -10  224.06   26.11
   2   4  10  212.46   32.74
  -2   4 -10  239.52   17.81
   2  -4 -10  196.04   30.99
   2   4  11  572.05   54.79
   2  -4 -11  547.17   43.20
  -2   4 -11  524.74   26.06
  -2  -4  11  544.28   53.37
   2  -4 -11  494.01   50.59
   2   4  12   54.30   16.66
  -2   4 -12   48.21   10.27
   2  -4 -12   28.94   11.23
  -2  -4  13   50.08   17.29
  -2   4 -13   64.64   12.98
   2   4  13   57.24   20.74
   2  -4 -13   85.80   19.03
  -2   4 -13   79.87   12.49
   2  -4 -13   92.60   25.24
  -2  -4  14   85.82   24.81
  -2   4 -14   73.86   15.17
   2   4  14   95.11   25.44
   2  -4 -14   72.38   17.37
  -2   4 -14   82.11   13.98
   2  -4 -14   74.20   22.19
  -2   4 -15  723.95   49.43
  -2  -4  15  677.95   62.72
   2  -4 -15  713.51   56.50
  -2   4 -15  676.12   37.40
   2  -4 -15  644.00   63.25
  -2   4 -16   31.99   15.19
   2  -4 -16   18.32   11.97
  -2  -4  16   16.22   14.36
  -2   4 -16   17.78    8.96
   2  -4 -16   13.07   12.29
  -2   4 -17    8.54    7.53
   2  -4 -17   60.39   20.36
  -2   4 -17   36.71   13.40
   2  -4 -17   39.14   17.50
   2  -4 -18   52.36   23.88
  -2   4 -18   52.64   16.67
  -2   4 -18   44.02   12.45
   2  -4 -18   51.40   20.72
  -2   4 -19  106.32   23.77
   2  -4 -19   66.03   21.69
  -2   4 -19   70.97   15.70
   2  -4 -19  114.99   27.84
   2  -4 -20  -11.61   19.91
  -2   4 -20   14.88   10.03
   2  -4 -20    9.26    8.77
  -2   4 -21   24.71   17.70
   2  -4 -21  -12.28   14.89
  -2   4 -21   28.77   14.98
   2  -4 -21   12.46   12.72
   2  -4 -22   81.54   25.74
  -2   4 -22   78.06   23.33
  -2   4 -22   63.06   18.38
   2  -4 -22   62.40   20.94
  -2   4 -23   11.45   11.56
   2  -4 -23   15.29   17.68
  -2   4 -23   35.90   14.36
   2  -4 -23   42.57   20.39
  -2   4 -24    0.58   18.93
   2  -4 -24   39.00   33.04
   2  -4 -25   42.31   26.21
   2  -4 -26   27.73   34.99
  -2   4 -26   -7.63   20.82
  -2   4 -26   18.24   16.23
  -2   4 -27   -7.32   22.23
  -2   4 -28   14.54   19.44
  -2  -5 -27   33.60   31.53
   2   5 -26   32.33   23.63
   2   5 -26   15.37   19.03
   2   5 -25   73.86   32.58
  -2  -5 -25   62.52   28.66
  -2  -5 -25   30.71   28.13
   2   5 -25   41.26   22.58
   2   5 -24    6.14   17.33
  -2  -5 -24   28.68   28.45
   2   5 -24   10.61   14.87
  -2  -5 -24   -5.05   24.32
   2   5 -23   21.94   19.21
  -2  -5 -23   41.33   26.58
   2   5 -23   43.52   24.33
  -2  -5 -23   41.46   24.79
   2   5 -22   29.55   22.42
  -2  -5 -22   26.60   18.17
   2   5 -22   44.62   17.96
  -2  -5 -22   18.90   15.15
   2   5 -21   57.62   28.10
  -2  -5 -21   14.37   18.42
   2   5 -21   44.77   18.76
   2  -5  21   15.45   14.28
  -2  -5 -21    6.40   17.85
   2   5 -20   32.38   14.96
  -2  -5 -20   76.09   30.65
   2   5 -20   57.57   25.46
   2  -5  20   66.13   23.45
  -2  -5 -20    2.90   17.09
   2   5 -19   79.88   27.59
  -2  -5 -19   75.74   30.52
   2   5 -19   44.98   16.22
   2  -5  19   47.13   19.23
   2   5 -18   75.29   23.87
  -2  -5 -18    3.09   17.52
   2   5 -18   66.24   20.81
  -2  -5 -18   43.17   17.20
   2  -5  18   65.21   19.13
  -2  -5 -17   54.65   25.34
  -2   5  17   49.25   19.57
   2   5 -17   24.50   12.56
  -2  -5 -17   35.94   14.96
   2  -5  17   47.53   17.78
  -2   5  16   77.30   24.52
  -2  -5 -16   75.43   25.59
   2   5 -16   85.12   24.30
   2  -5  16   63.64   18.25
  -2  -5 -16   73.26   24.00
   2   5 -15   34.29   14.95
   2  -5  15   26.57   12.19
  -2  -5 -15   19.31   16.47
   2   5 -15   10.15   10.80
  -2  -5 -15    4.08   11.44
   2   5 -14  545.33   56.67
  -2   5  14  605.56   52.57
  -2  -5 -14  533.97   57.80
   2   5 -14  487.30   42.29
  -2  -5 -14  485.80   51.55
   2  -5  14  482.67   41.85
   2   5 -13  114.62   30.41
   2  -5  13   68.27   16.32
  -2  -5 -13   99.27   25.69
  -2   5  13   73.13   19.49
   2   5 -13   67.66   16.21
  -2  -5 -13  102.33   25.08
   2   5 -12  190.49   33.00
   2  -5  12  158.83   22.83
   2  -5  12  160.87   30.98
  -2  -5 -12  161.97   30.62
  -2   5  12  165.25   26.17
   2   5 -12  154.88   23.08
  -2  -5 -12  180.77   28.71
  -2  -5 -12  154.92   27.31
   2  -5  11   60.23   14.19
   2   5 -11   55.35   20.57
  -2  -5 -11   35.64   16.55
  -2   5  11   73.29   19.20
   2   5 -11   39.58   11.68
  -2  -5 -11   44.30   19.31
  -2  -5 -11   29.72   13.17
   2   5 -10  126.00   26.90
  -2  -5 -10  164.67   27.69
  -2   5  10  135.64   21.18
   2   5 -10  140.32   21.92
  -2  -5 -10  139.47   26.29
   2   5  -9  137.58   27.13
   2  -5   9  127.69   18.82
  -2   5   9  101.40   19.36
  -2  -5  -9  134.00   27.28
   2   5  -9  134.14   19.85
  -2  -5  -9  106.36   21.02
  -2  -5  -9  145.86   25.30
   2   5  -8  313.19   38.35
  -2   5   8  396.63   36.84
  -2  -5  -8  294.13   37.14
  -2  -5  -8  359.67   37.18
   2   5  -8  287.31   27.18
   2  -5   8  301.93   28.56
  -2   5   7  386.34   35.10
  -2  -5  -7  341.40   38.55
   2   5  -7  469.71   35.25
  -2  -5  -7  437.90   40.70
   2  -5   7  407.50   12.12
   2  -5   7  394.87   31.54
  -2   5   6   74.24   14.91
   2  -5   6   66.81   13.20
  -2  -5  -6   62.00   16.57
   2  -5   6   54.34    6.62
   2   5  -6   46.48   10.47
  -2  -5  -6   52.74   15.44
   2  -5   5   -4.40    3.28
  -2   5   5    3.87    5.05
   2   5  -5    1.52    6.18
   2  -5   5    5.05    2.20
  -2  -5  -5   -1.48    4.90
  -2  -5  -4  651.81   50.48
   2   5  -4  633.73   38.19
   2  -5   4  636.25   31.78
  -2  -5  -4  689.33   47.53
  -2  -5  -3  182.15   24.25
   2   5  -3  173.78   19.85
   2  -5   3  182.15   18.19
  -2  -5  -3  175.50   24.50
  -2  -5  -2  660.09   49.97
  -2  -5  -2  615.58   46.88
   2  -5   2  611.17   34.61
   2   5  -2  600.65   36.58
   2  -5   1  426.54   36.99
   2  -5   1  386.86   28.76
   2   5  -1  461.46   31.79
  -2  -5  -1  357.89   35.73
   2  -5   0  507.42   39.39
   2   5   0  521.71   43.58
   2   5   0  478.39   32.02
  -2  -5   0  452.75   39.08
   2  -5   0  498.26   33.79
   2  -5   0  484.85   35.98
  -2  -5   1  427.80   39.93
   2   5   1  431.77   40.66
   2  -5  -1  409.69   35.03
  -2  -5   1  383.22   34.93
   2   5   1  462.34   31.11
   2  -5  -1  410.65   30.27
   2  -5  -1  411.91   33.90
   2  -5  -2  627.40   43.60
   2   5   2  611.90   48.49
  -2  -5   2  639.42   51.01
  -2  -5   2  594.38   43.56
   2   5   2  665.60   37.82
   2  -5  -2  675.47   45.85
   2  -5  -3  157.84   21.40
  -2  -5   3  189.07   28.69
   2   5   3  167.58   25.91
   2  -5  -3  179.10   24.66
   2   5   4  634.93   51.39
   2  -5  -4  688.35   44.59
   2   5   4  663.65   36.86
  -2  -5   4  611.08   50.56
  -2  -5   5   -1.69    7.95
   2   5   5   18.84   11.87
   2  -5  -5   -7.61    6.87
  -2  -5   5    6.45    6.38
   2   5   5    8.45    7.12
   2  -5  -5   10.04    4.42
  -2  -5   6   39.60   14.18
  -2  -5   6   36.34    9.13
   2   5   6   53.22   15.75
   2  -5  -6   58.83   12.89
  -2  -5   6   53.20   13.43
   2   5   6   41.46    7.45
   2  -5  -6   40.34   13.35
  -2  -5   7  413.54   40.55
   2   5   7  370.95   42.08
   2  -5  -7  373.95   33.92
  -2  -5   7  430.43   34.38
  -2  -5   7  438.96   44.86
   2   5   7  457.77   31.21
   2  -5  -7  421.35   41.92
   2  -5  -8  341.98   33.83
  -2  -5   8  331.79   39.78
   2   5   8  318.26   38.02
  -2  -5   8  311.48   28.82
   2  -5  -8  357.03   39.96
  -2  -5   9  103.07   22.19
   2  -5  -9  102.79   19.61
   2   5   9  116.57   25.00
  -2  -5   9  116.98   17.72
   2  -5  -9  123.89   24.75
   2  -5 -10  135.49   23.64
   2  -5 -10  142.35   25.00
   2  -5 -11   27.56    6.30
   2   5  11   54.77   17.19
  -2  -5  11   54.67   20.11
   2  -5 -11   49.82   17.11
   2   5  12  167.52   30.14
   2  -5 -12  159.13   24.51
  -2  -5  12  167.96   33.03
   2  -5 -12  155.86   29.51
   2  -5 -13   82.10   20.45
  -2  -5  13   70.63   24.03
   2  -5 -13  103.20   27.74
   2  -5 -14  491.24   48.41
   2  -5 -14  591.08   59.92
   2  -5 -15   23.49   13.06
   2  -5 -15   11.35   12.17
   2  -5 -16   48.34   16.32
  -2   5 -16   41.13    5.31
  -2   5 -17   22.74    4.59
  -2   5 -17   35.35    6.46
   2  -5 -18   53.21   18.82
  -2   5 -18   29.04    6.42
  -2   5 -18   41.55    7.87
  -2   5 -19   44.12    7.99
  -2   5 -19   50.57    9.64
   2  -5 -19   63.29   21.05
  -2   5 -20   43.25   18.08
   2  -5 -20   27.01   17.00
  -2   5 -20   18.15    6.58
  -2   5 -20   31.27    8.46
   2  -5 -20   28.71   14.82
   2  -5 -21   85.36   33.75
  -2   5 -21   65.21   21.06
  -2   5 -21   32.12    9.00
  -2   5 -21   19.93    6.99
   2  -5 -21   59.36   21.80
   2  -5 -22   10.29   13.41
  -2   5 -22   28.78   17.64
  -2   5 -22    8.48    8.95
  -2   5 -22   43.42   10.79
   2  -5 -22   28.93   16.27
   2  -5 -23   73.47   32.97
  -2   5 -23   49.70   19.00
  -2   5 -23   13.37    8.60
   2  -5 -23   11.30   18.51
   2  -5 -24   13.86   14.27
  -2   5 -24   20.21   17.87
   2  -5 -24   47.89   30.85
   2  -5 -25   78.68   32.94
   2  -5 -25   31.36   25.04
  -2   5 -25   75.17   28.66
  -2   5 -26   11.24   18.23
  -2  -6 -26   31.79   29.75
   2   6 -25   40.22   28.16
  -2  -6 -25   83.44   41.24
   2   6 -24  110.35   37.52
  -2  -6 -24  121.95   42.82
  -2  -6 -24   80.78   35.15
   2   6 -23   36.15   28.53
  -2  -6 -23   56.35   32.53
   2   6 -23   10.24   12.88
  -2  -6 -23   53.37   30.97
   2   6 -22   52.48   26.03
  -2  -6 -22   90.81   33.95
   2   6 -22   57.70   18.24
  -2  -6 -22   84.48   35.91
   2   6 -21   50.62   28.82
  -2  -6 -21   25.96   17.80
   2   6 -21   14.50   14.48
  -2  -6 -21   50.21   23.10
   2   6 -20   38.01   25.88
  -2  -6 -20   79.61   27.66
   2   6 -20   80.64   20.35
  -2  -6 -20  123.61   35.04
   2  -6  20   68.65   23.03
  -2  -6 -19   -3.74   10.18
   2   6 -19   37.24   20.94
  -2  -6 -19    2.48   15.20
   2  -6  19    6.06   13.80
   2   6 -18   30.11   19.15
  -2  -6 -18   27.15   21.20
   2   6 -18   11.07    8.73
  -2  -6 -18  -13.46   18.23
   2   6 -17  -22.47   13.13
   2  -6  17   17.81   12.92
  -2  -6 -17  -24.27   18.72
   2   6 -17  -12.45   11.02
   2  -6  16   54.95   18.88
  -2  -6 -16   20.96   14.29
  -2   6  16   66.09   21.40
   2   6 -16   20.00    7.08
  -2  -6 -16   74.78   28.84
   2  -6  15   28.30   14.23
   2   6 -15   22.05   15.50
  -2   6  15   32.16   13.38
   2   6 -15   36.27   14.02
  -2  -6 -15   30.29   16.88
   2  -6  14   60.68   18.32
   2   6 -14   86.02   28.04
  -2  -6 -14   67.17   21.20
  -2   6  14   68.07   22.47
   2   6 -14   67.65   15.48
  -2  -6 -14   87.06   24.33
   2   6 -13   27.71   16.33
   2  -6  13   34.99   13.25
  -2   6  13   31.94   17.22
  -2  -6 -13   20.25   13.24
   2   6 -13   12.61    8.18
  -2  -6 -13   17.83    7.41
   2   6 -12  277.44   41.87
  -2   6  12  278.94   36.35
  -2  -6 -12  276.87   42.52
   2   6 -12  261.67   26.88
  -2  -6 -12  267.61   37.67
   2  -6  12  291.03   33.31
   2  -6  11  198.43   26.56
  -2  -6 -11  220.12   39.24
  -2   6  11  182.94   29.08
   2   6 -11  211.88   24.67
  -2  -6 -11  236.47   37.05
   2  -6  10  192.89   26.50
  -2   6  10  190.79   29.59
  -2  -6 -10  185.22   33.30
   2   6 -10  160.45   20.62
  -2  -6 -10  207.41   33.76
  -2  -6 -10  183.11   30.43
  -2   6   9  379.14   39.32
  -2  -6  -9  368.94   43.84
   2   6  -9  339.57   28.94
  -2  -6  -9  349.74   39.53
  -2  -6  -9  372.52   43.32
   2  -6   9  413.98   36.52
  -2  -6  -8  912.71   69.25
  -2   6   8  875.60   58.85
   2   6  -8  886.41   46.07
   2  -6   8  894.36   53.05
  -2  -6  -7  758.07   62.45
  -2   6   7  737.02   52.36
   2   6  -7  717.58   40.86
  -2  -6  -7  667.03   52.05
   2  -6   7  708.42   47.38
  -2  -6  -6  690.00   58.60
  -2   6   6  666.47   50.31
   2  -6   6  664.76   45.45
   2  -6   6  701.67   20.23
  -2  -6  -6  616.26   51.17
   2   6  -6  723.75   40.52
  -2  -6  -5  307.50   39.63
   2  -6   5  371.07   33.47
   2  -6   5  342.44   20.63
   2   6  -5  333.04   27.14
  -2  -6  -5  360.41   37.34
  -2  -6  -4   72.16   18.36
   2  -6   4   83.15   11.86
  -2  -6  -4   90.86   18.72
   2   6  -4  124.13   16.17
  -2  -6  -3  312.54   37.68
   2  -6   3  331.43   25.45
  -2  -6  -3  358.23   36.40
   2   6  -3  349.12   27.51
   2  -6   2  155.22   25.16
  -2  -6  -2  148.79   26.38
  -2  -6  -2  135.77   23.62
   2  -6   2  143.09   19.06
   2   6  -2  123.62   14.99
   2  -6   1   54.75   15.77
  -2  -6  -1  107.96   28.82
   2  -6   1   68.37   13.40
  -2  -6  -1   54.76   15.28
   2   6  -1   95.08   15.47
   2   6   0    5.02    6.33
  -2  -6   0    4.58    7.08
   2  -6   0   11.32    8.03
   2   6   0   18.06    9.11
  -2  -6   1   67.54   17.31
   2   6   1   60.46   19.37
  -2  -6   1   59.41   15.51
  -2  -6   1   59.52   14.36
  -2  -6   2  159.76   27.00
   2   6   2  148.13   25.31
  -2  -6   2  153.77   26.15
  -2  -6   2  125.91   21.31
   2   6   2  154.53   18.23
   2  -6  -2  139.89   22.88
  -2  -6   3  275.02   36.60
   2   6   3  344.07   39.91
  -2  -6   3  304.70   38.43
   2   6   3  317.50   25.77
  -2  -6   3  309.43   32.89
   2  -6  -3  298.99   33.20
   2   6   4  101.94   24.20
  -2  -6   4   93.12   22.24
  -2  -6   4  101.50   20.17
  -2  -6   4  123.88   21.33
   2   6   4  102.65   14.83
   2  -6  -4  113.13   22.08
  -2  -6   5  268.14   35.38
   2   6   5  324.48   39.77
  -2  -6   5  309.24   38.96
  -2  -6   5  338.38   33.64
   2   6   5  356.86   27.86
   2  -6  -5  353.81   39.81
  -2  -6   6  677.32   56.63
   2   6   6  704.20   60.19
   2  -6  -6  651.84   49.05
  -2  -6   6  669.41   59.24
   2  -6  -6  650.09   54.96
  -2  -6   7  696.78   57.09
   2  -6  -7  723.93   52.57
   2  -6  -7  696.20   58.53
  -2  -6   8  771.02   62.26
   2  -6  -8  885.00   59.25
   2   6   8  916.01   70.68
  -2  -6   8  895.31   69.41
   2  -6  -8  925.72   68.78
   2  -6  -9  388.41   40.02
  -2  -6   9  391.14   48.92
   2   6   9  437.35   50.53
  -2  -6   9  439.67   34.15
   2  -6  -9  360.36   44.23
   2   6  10  152.28   28.90
   2  -6 -10  158.01   26.65
  -2  -6  10  161.59   31.48
   2  -6 -10  141.00   29.42
   2  -6 -11  234.61   32.49
  -2  -6  11  177.12   35.07
   2  -6 -11  202.47   33.71
   2  -6 -12  325.20   38.81
   2  -6 -12  256.95   40.48
   2  -6 -13   -1.27    9.09
   2  -6 -13   15.77   10.43
   2  -6 -14  105.38   24.97
   2  -6 -14   78.77   25.49
   2  -6 -15   34.97   11.86
   2  -6 -16   53.72   20.13
   2  -6 -16   30.68   20.43
   2  -6 -17    7.89   11.67
   2  -6 -17   -0.27    9.86
   2  -6 -18   10.13   13.16
   2  -6 -18  -16.83   17.56
   2  -6 -19   16.24   18.94
   2  -6 -19    3.54   16.95
   2  -6 -20   46.95   21.63
   2  -6 -20   47.64   26.26
   2  -6 -21   13.00   15.23
   2  -6 -21   17.48   27.28
   2  -6 -22   89.72   28.44
   2  -6 -22   31.47   17.36
   2  -6 -23   50.84   24.63
   2  -6 -23   42.30   20.90
   2  -6 -24   98.78   33.93
   2  -6 -24   64.34   32.47
   2  -6 -25   23.69   24.16
   2  -6 -27  -15.03   23.40
   2   7 -24   86.53   33.01
  -2  -7 -24   29.77   23.80
  -2  -7 -23    6.87   23.21
   2   7 -23   14.17   27.14
   2   7 -22   92.68   33.94
  -2  -7 -22   77.64   31.77
  -2  -7 -22   26.85   20.38
   2   7 -21   30.56   24.67
   2   7 -21  -18.06   11.18
   2   7 -20  -11.18   18.86
   2   7 -20    8.60    9.51
  -2  -7 -20   -9.64   15.51
   2   7 -19    5.95   19.17
   2  -7  19   15.95   17.19
  -2  -7 -19   37.37   29.69
   2   7 -19   12.73    7.73
  -2  -7 -19   49.79   23.17
   2  -7  18   -9.36   14.91
  -2  -7 -18   -3.27   13.60
   2   7 -18  -11.36   11.25
  -2  -7 -18   -2.35   19.08
   2  -7  17   20.10   16.94
  -2  -7 -17   34.73   24.95
   2   7 -17   -6.11    8.33
  -2  -7 -17  -20.76   16.05
  -2  -7 -16   11.90   12.93
   2   7 -16  -11.61    9.39
  -2  -7 -16    5.58   15.10
   2  -7  15   22.44   15.42
  -2  -7 -15   39.66   21.09
   2   7 -15   21.63   10.22
  -2  -7 -15   22.64   19.00
   2  -7  14   20.79   14.25
  -2  -7 -14   24.22   15.91
   2   7 -14   31.56   10.09
  -2  -7 -14   48.28   23.86
   2  -7  13   57.26   16.78
  -2   7  13  100.05   25.05
   2   7 -13   49.94   10.68
  -2  -7 -13   90.39   24.18
  -2  -7 -12    6.65   11.49
   2  -7  12    9.66    9.07
  -2   7  12   -2.90   14.95
   2   7 -12   -9.56    7.22
  -2  -7 -12    0.62    9.92
   2  -7  11  175.35   29.56
  -2  -7 -11  240.09   39.96
   2   7 -11  190.54   21.42
  -2  -7 -11  194.18   34.46
  -2  -7 -10  113.51   23.12
  -2   7  10  122.36   25.18
   2  -7  10  126.08   24.27
   2   7 -10   99.97   15.03
  -2  -7 -10  128.86   30.20
  -2  -7  -9  102.27   25.73
   2  -7   9   98.49   21.64
  -2   7   9  110.08   22.79
   2   7  -9  110.43   16.10
  -2  -7  -8   84.23   23.85
  -2   7   8   85.52   23.10
   2  -7   8  100.11   20.31
   2   7  -8   69.43   12.11
  -2  -7  -8   96.62   22.65
   2  -7   7  946.34   60.05
  -2   7   7  792.16   59.78
  -2  -7  -7  930.96   73.53
   2   7  -7  917.37   42.84
  -2  -7  -7  791.30   61.93
   2  -7   6  295.31   33.50
  -2  -7  -6  372.92   46.61
   2   7  -6  335.84   25.77
   2  -7   5   -7.49    9.54
  -2  -7  -5    0.93    7.68
   2  -7   5   18.94    5.26
   2   7  -5   17.57    8.76
   2  -7   5   11.46    2.23
  -2  -7  -5    9.31    8.81
   2  -7   4   45.30   16.96
  -2  -7  -4   31.62   13.94
   2  -7   4   65.87   10.69
  -2  -7  -4   37.26   12.75
   2   7  -4   70.36   12.55
   2  -7   3   36.01    9.81
  -2  -7  -3   68.40   23.78
   2  -7   3   53.68   12.23
  -2  -7  -3   19.21   10.00
   2   7  -3   59.95   11.43
   2  -7   2  808.32   62.63
  -2  -7  -2  802.81   64.62
   2   7  -2  834.62   41.28
   2  -7   2  854.78   45.49
  -2  -7  -2  789.83   58.64
   2  -7   1   43.35   15.95
  -2  -7  -1   35.85   14.56
  -2  -7  -1   14.42    8.31
   2  -7   1   48.16   11.75
   2  -7   0  106.83   23.67
  -2  -7   0  142.66   29.46
  -2  -7   0   83.04   17.64
   2  -7   0  109.05   18.35
   2   7   0   85.14   13.41
  -2  -7   1   22.30   13.33
   2  -7  -1   22.64   11.85
  -2  -7   1   43.70   18.11
  -2  -7   1   13.38   11.74
   2   7   1   46.46   10.90
   2  -7  -1   25.68   11.22
  -2  -7   2  809.54   64.70
   2  -7  -2  786.18   59.32
  -2  -7   2  788.31   65.48
   2   7   2  846.32   42.64
  -2  -7   2  797.44   56.16
   2  -7  -2  813.30   59.47
  -2  -7   3   53.65   19.04
   2   7   3   54.92   18.42
   2  -7  -3   42.04   15.65
  -2  -7   3   41.09   15.54
  -2  -7   3   40.11   14.26
   2  -7  -3   51.25   14.35
   2   7   3   48.77   10.08
  -2  -7   4   78.87   26.33
   2   7   4   68.34   21.45
  -2  -7   4   69.25   19.05
   2  -7  -4   33.38   11.15
  -2  -7   4   45.53   15.77
   2  -7  -4   76.31   19.86
  -2  -7   5   -0.87    9.72
  -2  -7   5    0.57   10.48
   2   7   5   38.91   17.70
   2  -7  -5   16.96   11.05
  -2  -7   5   35.33   14.69
   2  -7  -5   29.70   14.04
  -2  -7   6  350.25   43.64
   2  -7  -6  311.18   37.30
   2   7   6  349.72   46.45
  -2  -7   6  318.41   42.06
  -2  -7   6  312.96   32.29
   2  -7  -6  281.54   39.55
   2  -7  -7  959.74   64.76
  -2  -7   7  839.90   68.43
   2   7   7  923.71   75.09
  -2  -7   7  892.66   53.41
   2  -7  -7 1000.35   73.93
  -2  -7   7  929.66   73.92
   2  -7  -8   66.54   17.51
  -2  -7   8   54.90   20.34
  -2  -7   8   53.43   19.84
   2  -7  -8   84.87   23.54
   2  -7  -9  120.79   26.05
  -2  -7   9   69.34   19.29
   2  -7  -9  127.07   27.10
   2  -7 -10   96.84   21.63
  -2  -7  10  131.30   26.98
   2  -7 -10  109.67   27.58
   2  -7 -11  148.89   28.41
   2  -7 -11  197.41   35.65
   2  -7 -12    6.24    8.66
   2  -7 -12    8.27   11.72
   2  -7 -13   64.26   19.76
   2  -7 -14   34.81   18.40
   2  -7 -14   12.05   15.28
   2  -7 -15   21.10   13.64
   2  -7 -15    8.97   18.65
   2  -7 -16   -0.21   14.32
   2  -7 -16   10.95   21.03
   2  -7 -17   -3.25   10.85
   2  -7 -17    2.29   18.80
   2  -7 -18   35.27   26.85
   2  -7 -19    6.85   15.52
   2  -7 -19    5.07   14.96
   2  -7 -20  -12.75   18.24
   2  -7 -20   26.56   20.57
   2  -7 -21   46.50   24.48
   2  -7 -22   15.97   20.62
   2  -7 -22  -25.63   26.12
   2  -7 -23   69.24   30.23
   2  -7 -23   73.45   37.74
   2  -7 -24   73.22   30.33
   2  -7 -25   74.14   36.07
   2  -7 -26   -9.86   30.01
  -2  -8 -23   35.77   32.29
  -2  -8 -22   18.53   22.99
  -2  -8 -22   10.28   18.14
  -2  -8 -21   37.59   30.48
  -2  -8 -20   23.93   19.63
  -2  -8 -19   29.03   19.01
  -2  -8 -19   63.93   30.21
  -2  -8 -18   53.80   27.56
  -2  -8 -18   91.95   32.77
  -2  -8 -17  151.27   39.19
   2   8 -17   96.61    8.64
  -2  -8 -17  147.90   36.54
  -2  -8 -16    9.07   14.57
   2  -8  16    6.23   16.70
   2   8 -16   15.60    4.46
  -2  -8 -16    5.92   14.75
  -2  -8 -15   45.70   21.91
   2  -8  15   39.26   15.17
  -2  -8 -15   61.36   24.01
   2   8 -15   58.83    7.95
  -2  -8 -14   11.48   16.40
   2  -8  14   18.00   18.80
   2   8 -14    6.97    3.66
  -2  -8 -14    0.25   10.45
  -2  -8 -13   63.20   24.42
   2   8 -13   73.67    9.73
  -2  -8 -13  103.05   30.54
  -2  -8 -12   34.45   19.92
   2  -8  12   15.58   12.30
   2   8 -12    6.82    4.26
  -2  -8 -12   15.81   12.92
  -2  -8 -11   89.73   27.23
   2  -8  11   50.28   18.61
   2   8 -11   57.03    9.60
  -2   8  10   70.21   22.52
   2  -8  10   88.53   23.66
   2   8 -10   74.90   11.32
  -2  -8 -10   62.09   23.14
  -2  -8  -9   80.15   25.04
  -2   8   9  111.42   28.95
   2  -8   9   77.20   22.10
   2   8  -9   91.57   12.68
  -2   8   8  229.27   35.50
   2  -8   8  303.65   36.48
  -2  -8  -8  253.77   40.76
   2   8  -8  269.05   22.91
  -2  -8  -7  121.20   29.44
   2  -8   7  126.76   24.97
   2   8  -7  122.43   14.57
  -2  -8  -6   12.66   16.62
   2  -8   6   25.33   11.83
   2  -8   6   25.40   13.15
   2   8  -6   17.60    6.42
  -2  -8  -6   27.42   12.48
   2  -8   5  300.09   36.16
   2  -8   5  336.78   45.70
  -2  -8  -5  264.81   41.27
   2  -8   5  344.62   20.03
   2   8  -5  322.47   24.04
  -2  -8  -5  293.55   39.13
   2  -8   5  285.09   14.44
   2  -8   4   46.46   16.40
  -2  -8  -4   49.94   20.25
   2  -8   4   63.08   12.16
   2  -8   4   78.95    9.38
   2   8  -4   45.46    8.89
   2  -8   3  340.51   45.04
  -2  -8  -3  359.29   48.87
   2  -8   3  381.02   30.15
   2  -8   3  375.03   20.81
  -2  -8  -3  362.43   40.29
   2  -8   2  284.41   39.43
  -2  -8  -2  261.60   36.04
   2   8  -2  273.95   23.12
   2  -8   2  245.09   24.74
   2  -8   2  251.57   18.66
  -2  -8  -2  202.61   33.12
   2  -8   1  779.03   65.49
  -2  -8  -1  822.37   71.79
  -2  -8  -1  806.02   60.29
   2   8  -1  799.62   40.35
   2  -8   1  847.14   49.61
   2  -8   0  177.32   31.23
  -2  -8   0  200.01   36.44
  -2  -8   0  153.35   25.65
   2  -8   0  160.77   22.70
   2   8   0  185.71   19.53
   2  -8  -1  752.49   62.90
  -2  -8   1  791.16   69.36
  -2  -8   1  800.94   58.95
   2  -8  -1  727.12   59.91
   2  -8  -2  204.52   33.07
  -2  -8   2  238.47   40.74
  -2  -8   2  269.19   35.02
   2  -8  -2  226.74   33.43
   2  -8  -3  357.36   43.26
  -2  -8   3  310.48   43.73
  -2  -8   3  324.12   36.68
   2  -8  -3  302.27   39.28
   2  -8  -4   46.42   18.95
  -2  -8   4   65.05   20.83
  -2  -8   4   33.26   11.52
   2  -8  -4   61.91   18.19
  -2  -8   5  268.44   39.00
   2  -8  -5  333.83   41.40
  -2  -8   5  294.20   34.46
   2  -8  -5  329.36   43.23
  -2  -8   6   30.17   17.56
   2  -8  -6   12.12    9.94
  -2  -8   6   43.49   14.31
   2  -8  -6   17.01   14.92
  -2  -8   7  119.49   26.23
   2  -8  -7  136.91   27.49
  -2  -8   7  124.00   21.61
   2  -8  -7  133.32   30.17
  -2  -8   8  201.06   37.22
   2  -8  -8  265.05   37.96
  -2  -8   8  261.65   28.60
   2  -8  -8  258.57   41.44
   2  -8  -9   69.69   20.46
  -2  -8   9   91.15   26.03
   2  -8  -9   96.15   26.32
   2  -8 -10   96.46   24.36
  -2  -8  10   71.76   21.75
   2  -8 -10   70.02   23.07
   2  -8 -11   60.03   20.28
  -2  -8  11   64.95   26.25
   2  -8 -12    6.84   12.21
  -2  -8  12  -18.37   19.09
   2  -8 -12  -13.45   16.37
   2  -8 -13   75.71   22.42
  -2  -8  13   77.64   25.15
   2  -8 -13   86.26   29.39
   2  -8 -14   21.92   18.41
   2  -8 -14   19.61   15.34
   2  -8 -15   74.59   24.15
   2  -8 -15   65.60   26.75
   2  -8 -16   15.56   18.35
   2  -8 -17  129.78   32.66
   2  -8 -17  128.60   37.67
   2  -8 -18   42.62   22.81
   2  -8 -18   10.08   18.05
   2  -8 -19   71.36   31.63
   2  -8 -19   63.12   31.36
   2  -8 -20   63.37   29.93
   2  -8 -20   55.69   25.56
   2  -8 -21   15.19   20.31
   2  -8 -21   -4.85   19.94
   2  -8 -22   -1.73   20.80
   2  -8 -24   96.98   36.97
   2  -8 -25   -0.32   24.86
  -2  -9 -21   58.50   26.30
  -2  -9 -20  -25.64   30.31
  -2  -9 -20   10.42   23.23
  -2  -9 -19    3.57   22.24
  -2  -9 -18  -17.04   25.03
  -2  -9 -17   63.50   34.96
  -2  -9 -17   49.29   27.56
  -2  -9 -16   28.30   22.03
  -2  -9 -16    8.06   19.64
  -2  -9 -15   43.66   20.39
  -2  -9 -15   62.24   24.51
  -2  -9 -14  189.50   44.71
  -2  -9 -14  136.72   35.21
  -2  -9 -13   16.65   16.41
  -2  -9 -13   11.26   14.97
  -2  -9 -12   76.92   25.32
   2  -9  12   57.87   19.46
  -2  -9 -12   60.17   23.90
  -2  -9 -11   14.05   18.13
   2  -9  11   20.70   18.47
  -2  -9 -11   56.29   33.38
  -2  -9 -10   17.77   10.96
   2  -9  10   60.31   23.36
  -2  -9 -10   30.18   18.16
   2  -9   9    1.83   13.63
  -2  -9  -9   13.13   16.92
   2  -9   8   54.15   20.13
  -2  -9  -8   59.71   20.61
   2  -9   7   97.05   24.46
   2  -9   7   91.35   26.07
  -2  -9  -7   95.35   28.18
   2  -9   6   29.24   20.67
   2  -9   6   13.53   11.41
   2  -9   5  100.86   25.91
   2  -9   5  145.80   33.32
   2  -9   5  117.79   11.03
   2  -9   5   94.83    8.49
   2  -9   4   -2.42   17.96
  -2  -9  -4   19.39   17.28
  -2  -9  -4  -10.43   14.70
   2  -9   4   14.08    6.64
   2  -9   4   15.50    6.03
   2  -9   3   20.01   14.87
  -2  -9  -3   23.21   16.39
  -2  -9  -3   22.14   15.90
   2  -9   3   44.78   13.92
   2  -9   3   20.20    6.37
   2  -9   2   43.16   20.53
  -2  -9  -2   65.27   23.84
   2  -9   2   51.17   13.53
  -2  -9  -2   63.26   20.57
   2  -9   2   73.11   11.55
   2  -9   1  116.85   26.01
  -2  -9  -1  141.18   33.44
   2  -9   1  165.57   23.51
  -2  -9  -1  141.43   27.42
   2  -9   1  171.92   18.30
  -2  -9   0    0.46   11.45
   2  -9   0   -0.82   10.65
  -2  -9   0   12.88   11.10
   2  -9   0   12.72    6.50
  -2  -9   1  140.45   34.84
   2  -9  -1  137.29   31.87
  -2  -9   1  185.73   31.46
   2  -9  -1  153.20   30.90
   2  -9  -1  196.61   20.22
   2  -9  -2   70.63   20.70
  -2  -9   2   58.51   22.70
  -2  -9   2   55.99   17.15
   2  -9  -2   76.95   13.46
   2  -9  -2   77.32   22.05
   2  -9  -3   26.36   16.22
  -2  -9   3   16.40   16.79
  -2  -9   3   26.70   10.83
   2  -9  -3   37.98   10.82
   2  -9  -3   17.83    7.33
  -2  -9   4    5.80   10.09
   2  -9  -4   -9.08   13.51
  -2  -9   4   13.98   10.62
   2  -9  -4   15.40   11.50
  -2  -9   5  162.52   36.49
   2  -9  -5  106.69   25.40
  -2  -9   5  120.56   22.58
   2  -9  -5  105.15   25.26
   2  -9  -6    6.20   12.14
  -2  -9   6    8.96    8.70
   2  -9  -6  -10.70   11.80
   2  -9  -7   81.81   23.16
  -2  -9   7   79.25   19.41
   2  -9  -7   81.70   24.69
  -2  -9   8   61.75   24.18
   2  -9  -8   49.87   16.92
  -2  -9   8   56.67   15.97
   2  -9  -9   22.33   15.78
  -2  -9   9  -16.39   20.65
   2  -9  -9   27.28   19.50
   2  -9 -10   41.60   17.55
  -2  -9  10   -4.00   15.90
   2  -9 -10   24.24   17.30
   2  -9 -11   27.61   18.47
  -2  -9  11    1.29   12.46
   2  -9 -11   34.92   19.37
   2  -9 -12   82.21   25.53
  -2  -9  12   65.18   21.63
   2  -9 -12   53.02   22.12
  -2  -9  13   37.95   19.29
   2  -9 -13   -6.32   16.02
   2  -9 -14  180.77   35.73
  -2  -9  14  194.07   41.24
   2  -9 -14  222.94   46.78
   2  -9 -15   86.15   24.67
  -2  -9  15   82.88   29.33
   2  -9 -15  103.71   34.59
   2  -9 -16   14.66   14.88
  -2  -9  16   41.77   26.91
   2  -9 -16   23.60   23.25
   2  -9 -17   29.95   19.83
  -2  -9  17   27.58   17.84
   2  -9 -18   75.25   29.34
   2  -9 -18   29.42   20.22
   2  -9 -19   12.08   17.81
   2  -9 -19   74.34   39.35
   2  -9 -20   13.32   20.23
   2  -9 -20  115.75   45.82
   2  -9 -21   66.80   32.56
   2  -9 -22   11.41   23.85
   2  -9 -23    3.20   23.46
  -2 -10 -18   26.57   26.14
  -2 -10 -18   22.57   16.77
  -2 -10 -17  146.92   41.44
  -2 -10 -17   20.72   20.81
  -2 -10 -16   -9.81   26.43
  -2 -10 -15   12.59   21.91
  -2 -10 -14    1.67   14.90
  -2 -10 -14   -4.96   19.35
  -2 -10 -13   48.50   23.21
  -2 -10 -13   21.86   22.84
  -2 -10 -12   17.24   24.28
  -2 -10 -12   13.76   22.83
  -2 -10 -11   19.06   21.41
   2 -10  11   -0.59   20.00
  -2 -10 -11  -10.85   22.32
  -2 -10 -10   25.33   17.35
   2 -10  10   23.85   20.33
  -2 -10 -10   49.34   26.73
  -2 -10  -9   -5.61   13.15
   2 -10   9   13.67   17.73
  -2 -10  -9   43.41   24.24
   2 -10   8   60.55   26.88
  -2 -10  -8   74.78   28.39
   2 -10   7   25.26   19.16
  -2 -10  -7   40.20   23.18
   2 -10   6   34.82   24.17
  -2 -10  -6    3.10   13.26
   2 -10   5   13.11   14.44
  -2 -10  -5    3.86   19.13
   2 -10   4  137.97   30.99
  -2 -10  -4  120.26   31.48
   2 -10   4  151.85   17.11
   2 -10   4  118.53   12.31
   2 -10   3    3.97   12.24
  -2 -10  -3   19.29   18.26
   2 -10   3   26.91   10.20
   2 -10   3   25.19    8.98
  -2 -10  -2  197.00   40.91
   2 -10   2  239.43   21.92
   2 -10   2  255.36   29.32
  -2 -10  -2  189.47   34.63
  -2 -10  -1   64.52   25.00
  -2 -10  -1   60.25   21.97
   2 -10   1   54.73   12.04
  -2 -10   0  214.35   43.38
   2 -10   0  239.09   42.21
   2 -10   0  241.87   29.52
  -2 -10   0  219.92   36.79
   2 -10   0  237.24   25.47
  -2 -10   1   82.61   28.79
   2 -10  -1   65.20   24.84
  -2 -10   1   70.44   21.86
   2 -10  -1   67.43   14.60
   2 -10  -1   67.57   22.63
  -2 -10   2  227.18   43.84
   2 -10  -2  191.21   36.32
  -2 -10   2  209.01   34.01
   2 -10  -2  227.44   25.08
   2 -10  -2  182.73   36.53
   2 -10  -3   31.10   16.67
  -2 -10   3   42.15   23.32
  -2 -10   3   11.92   11.83
   2 -10  -3   42.19   12.81
   2 -10  -4   89.45   25.34
  -2 -10   4  131.48   33.88
  -2 -10   4  146.58   27.80
   2 -10  -4  160.58   22.31
   2 -10  -5   13.62   16.86
  -2 -10   5  -21.56   17.78
  -2 -10   5    6.82   10.52
   2 -10  -5    1.16   15.69
  -2 -10   6   14.23   14.67
  -2 -10   6   15.06   14.10
   2 -10  -6   44.94   18.76
  -2 -10   7    5.43   19.24
  -2 -10   7   -3.17   11.47
   2 -10  -7  -24.57   17.31
  -2 -10   8   92.02   30.01
   2 -10  -8   89.76   28.33
  -2 -10   8   57.79   15.36
   2 -10  -8   30.70   18.61
  -2 -10   9    1.11   13.04
   2 -10  -9  -18.85   16.59
  -2 -10   9  -17.40   11.32
   2 -10  -9   -0.83   16.13
   2 -10 -10   45.64   22.59
  -2 -10  10   49.16   25.88
   2 -10 -10   40.17   26.63
   2 -10 -11   11.30   12.21
  -2 -10  11   10.57   15.04
   2 -10 -11  -13.62   19.40
   2 -10 -12   -8.95   13.49
  -2 -10  12   30.19   24.45
   2 -10 -12   -0.31   18.04
   2 -10 -13   25.21   12.15
  -2 -10  13   -3.37   16.72
   2 -10 -13   46.10   27.82
   2 -10 -14  -10.54   16.33
  -2 -10  14   17.36   24.49
   2 -10 -14    4.28   23.86
   2 -10 -15   30.49   27.81
  -2 -10  15   -0.97   19.57
   2 -10 -16  -18.11   23.92
   2 -10 -16  -18.10   23.63
   2 -10 -17   57.09   26.67
  -2 -10  17  147.14   41.55
   2 -10 -17   95.89   37.49
   2 -10 -18   20.67   17.61
  -2 -10  18   11.57   27.62
   2 -10 -18   10.05   21.61
   2 -10 -19  -35.93   24.65
   2 -10 -20  -12.62   28.80
   2 -10 -21  -44.76   36.26
  -2 -11 -15   -0.38   17.18
   2 -11  15  -18.72   20.24
  -2 -11 -15   25.69   29.77
  -2 -11 -14  159.63   43.67
   2 -11  14   89.47   37.98
  -2 -11 -14  110.62   31.56
  -2 -11 -13   29.14   21.47
   2 -11  13    5.90   23.96
  -2 -11 -13   35.92   26.29
   2 -11  12   29.89   25.91
  -2 -11 -11    5.47   18.81
   2 -11  11   36.03   25.60
  -2 -11 -11    1.27   16.52
  -2 -11 -10   34.99   22.00
   2 -11  10   99.08   36.91
  -2 -11 -10   46.44   25.01
  -2 -11  -9   23.11   19.27
   2 -11   9    1.88   14.42
  -2 -11  -9  -12.85   23.04
   2 -11   8   41.38   21.36
  -2 -11  -8   63.56   30.50
   2 -11   7   30.38   24.70
  -2 -11  -7    9.94   20.64
   2 -11   6   50.40   22.42
  -2 -11  -6   49.53   22.38
   2 -11   5   47.64   27.14
  -2 -11  -5   78.66   29.72
   2 -11   4   25.95   13.93
  -2 -11  -4    2.76   14.06
   2 -11   4   14.56    7.91
   2 -11   4    8.46    5.05
  -2 -11  -3   25.41   13.48
   2 -11   3   22.71   21.13
   2 -11   3    8.01    9.87
   2 -11   3    5.38    7.29
  -2 -11  -2   36.90   19.00
   2 -11   2    1.66   14.37
   2 -11   2   35.98   15.02
   2 -11   2    6.19    6.78
  -2 -11  -1   41.87   14.64
   2 -11   1   55.73   20.43
   2 -11   1  102.18   23.05
   2 -11   1   71.10   13.86
  -2 -11   0   53.55   24.37
   2 -11   0   82.32   29.89
  -2 -11   0   80.71   27.10
   2 -11   0   49.43   15.29
   2 -11   0   49.23   11.95
   2 -11   0   21.59   10.83
   2 -11  -1   76.71   26.66
  -2 -11   1   82.73   31.35
   2 -11  -1   91.34   20.48
   2 -11  -1   83.99   18.55
   2 -11  -1   65.50   22.45
   2 -11  -2   16.47   17.14
   2 -11  -2    8.54   10.54
   2 -11  -2   44.11   23.45
  -2 -11   3   -8.64   17.88
  -2 -11   3   20.63   16.17
   2 -11  -3   -6.87   14.01
   2 -11  -3   -3.81   13.04
  -2 -11   4    5.68   15.37
   2 -11  -4   46.85   25.21
  -2 -11   4   17.74   15.95
   2 -11  -4    3.48   10.77
   2 -11  -5   55.75   25.56
  -2 -11   5   51.13   29.62
  -2 -11   5   55.18   18.24
   2 -11  -5   48.19   24.28
   2 -11  -6   13.31   13.94
  -2 -11   6   -9.70   17.93
  -2 -11   6   25.76   12.84
   2 -11  -6   15.14   21.07
   2 -11  -7    7.39   15.08
  -2 -11   7    4.91   14.39
  -2 -11   7    0.43   11.02
   2 -11  -7   15.74   14.69
  -2 -11   8   49.99   26.82
   2 -11  -8   71.60   31.06
   2 -11  -8   39.86   20.67
   2 -11  -9  -21.59   21.89
  -2 -11   9   24.89   23.37
   2 -11  -9   17.41   17.75
   2 -11 -10   44.43   24.00
  -2 -11  10   34.95   20.89
   2 -11 -10   40.23   21.39
   2 -11 -11   17.11   20.15
  -2 -11  11   17.48   23.34
   2 -11 -11  -12.08   25.61
   2 -11 -12   23.24   19.80
  -2 -11  12   -3.31   14.53
   2 -11 -12    4.38   15.86
   2 -11 -13  -13.06   19.91
   2 -11 -13   28.32   29.44
   2 -11 -14  109.76   37.16
  -2 -11  14  155.23   46.75
   2 -11 -14  138.64   43.09
   2 -11 -15    7.46   21.38
  -2 -11  15   15.76   21.54
   2 -11 -15  -28.25   25.67
   2 -11 -16   13.69   19.11
  -2 -11  16  -52.07   38.68
   2 -11 -18   25.45   21.35
   2 -11 -19    9.59   26.46
   2 -12  12   13.39   22.93
  -2 -12 -11   16.67   24.53
   2 -12  11   12.36   28.65
  -2 -12 -11   24.00   28.89
  -2 -12 -10   38.12   27.94
   2 -12  10   16.94   17.78
  -2 -12 -10   15.78   16.54
  -2 -12  -9   22.06   24.57
  -2 -12  -9   26.46   24.15
  -2 -12  -8    2.17   23.14
  -2 -12  -8    8.92   19.23
   2 -12   7   -7.07   18.13
   2 -12   6   -5.94   20.56
   2 -12   5    2.27   19.20
  -2 -12  -5   34.62   22.15
  -2 -12  -4  -18.00   25.40
   2 -12   4    6.69   18.77
  -2 -12  -3  -25.67   32.21
   2 -12   3    0.32   16.35
   2 -12   3   -9.17   11.36
   2 -12   3   32.09   10.02
  -2 -12  -2   34.13   22.67
   2 -12   2    1.86   13.73
   2 -12   2   24.56   17.78
   2 -12   2   -4.45    9.57
  -2 -12  -1   46.36   27.40
   2 -12   1   22.98   23.24
   2 -12   1   31.91   16.09
   2 -12   1   36.29   13.53
   2 -12   1   15.53   15.04
   2 -12   0   12.66   21.72
  -2 -12   0  -13.99   17.65
   2 -12   0    5.23   13.72
   2 -12   0   -5.17   11.21
   2 -12   0  -18.22   17.97
   2 -12  -1   57.78   28.84
  -2 -12   1   42.43   30.53
   2 -12  -1    7.69   12.81
   2 -12  -1   10.24   11.74
   2 -12  -1   39.13   21.74
  -2 -12   2   39.49   33.20
   2 -12  -2    5.33   18.74
   2 -12  -2    2.83   13.74
  -2 -12   2  -23.03   19.23
   2 -12  -2  -21.86   16.23
   2 -12  -2    8.08   15.58
  -2 -12   3   19.74   17.17
   2 -12  -3   12.58   21.16
  -2 -12   3   25.06   18.26
   2 -12  -3   27.52   16.71
   2 -12  -3   -1.58   14.96
  -2 -12   4  -17.12   15.25
   2 -12  -4   -2.63   16.82
   2 -12  -4    9.00   15.07
  -2 -12   5   68.41   29.76
   2 -12  -5   35.41   23.80
   2 -12  -5   24.02   23.35
   2 -12  -6   17.76   19.97
  -2 -12   6   -4.09   18.87
   2 -12  -6   17.78   24.70
   2 -12  -7    1.49   19.85
   2 -12  -7  -21.95   24.02
   2 -12  -8   12.28   20.81
  -2 -12   8   -3.47   17.46
   2 -12  -8  -43.99   29.39
   2 -12  -9    0.60   15.69
  -2 -12   9   23.55   20.54
   2 -12 -10   27.38   23.28
  -2 -12  10   34.69   31.91
   2 -12 -10   35.71   29.16
   2 -12 -11   30.83   27.18
  -2 -12  11   36.38   26.53
   2 -12 -11  -21.78   29.40
  -2 -12  12   26.72   34.38
   2 -12 -12  -33.14   29.53
   2 -12 -14   59.69   31.15
   2 -12 -15   14.79   20.41
   2 -12 -16   26.69   30.27
   2 -13   7  -45.67   37.25
   2 -13   6  -29.22   32.88
   2 -13   5   14.03   20.52
  -2 -13  -5   37.21   26.54
  -2 -13  -4   58.74   32.04
   2 -13   4   34.41   30.01
  -2 -13  -3   58.26   31.05
   2 -13   3    2.10   20.33
  -2 -13  -2   24.69   26.00
   2 -13   2   32.12   22.87
   2 -13   2    8.58   15.67
  -2 -13  -1   -7.14   25.12
   2 -13   1  -24.21   20.12
   2 -13   1   10.62   17.37
  -2 -13   0   14.21   22.75
   2 -13   0   35.76   21.06
   2 -13   0   38.86   20.68
  -2 -13   1   -5.94   19.89
   2 -13  -1   -8.61   19.27
   2 -13  -1  -14.86   21.17
  -2 -13   2   52.95   25.08
   2 -13  -2   33.05   16.22
   2 -13  -2   42.49   28.92
  -2 -13   3   16.45   23.57
   2 -13  -3   45.53   23.51
  -2 -13   4   26.56   29.72
   2 -13  -4  -12.29   15.38
  -2 -13   5   43.20   24.13
   2 -13  -5   40.68   25.44
   2 -13  -6  -13.61   24.76
   2 -13  -6   25.95   25.07
   2 -13  -7  -22.73   29.80
   2 -13  -7   -6.78   18.54
   2 -13  -8   13.37   21.49
   2 -13  -8   45.19   27.96
   2 -13  -9    4.68   18.35
   2 -13 -10  -14.21   25.46
   2 -13 -11   -9.91   24.55
   2 -14   4    4.02   18.91
   2 -14   3  -11.88   22.01
   2 -14   2   -6.85   19.39
   2 -14   1   -0.27   17.89
   2 -14   0   18.58   19.91
   2 -14  -1   71.96   31.72
   2 -14  -4   -3.39   19.68
   2 -14  -5   -2.72   19.72
   2 -14  -6   18.54   22.42
   2 -14  -7   63.11   25.93
  -3   0   0    3.20    2.54
   3   0   0    4.67    4.62
   3   0   0    2.17    2.84
  -3   0   0   -4.45    3.27
   3   0   0   -2.15    3.65
   3   0   1 1619.25   45.36
   3   0   1 1589.94   44.90
   3   0  -1 1596.31   33.27
  -3   0   1 1606.01   32.15
  -3   0  -1 1534.43   43.99
   3   0  -1 1592.47   71.25
   3   0   1 1590.85   69.69
  -3   0   1 1635.89   71.51
  -3   0  -1 1552.30   45.95
   3   0  -1 1576.25   53.13
  -3   0   1 1567.38   54.14
   3   0   2 2102.08   56.99
  -3   0  -2 2062.30   56.34
   3   0  -2 2178.52   82.38
  -3   0   2 2089.73   80.77
   3   0   2 2099.11   78.35
  -3   0   2 2137.07   67.23
   3   0  -2 2144.73   66.46
  -3   0  -2 2071.37   48.09
  -3   0  -3   11.41    3.33
   3   0  -3   11.31    6.25
  -3   0   3    4.08    6.20
   3   0   3   15.75    6.28
  -3   0  -3   15.08    6.92
  -3   0  -3   31.96    9.93
   3   0  -3    7.89    6.02
   3   0   3   10.19    3.67
  -3   0   3   12.41    9.19
  -3   0  -4 1295.29   51.56
   3   0   4 1255.56   52.48
   3   0   4 1273.97   60.38
  -3   0   4 1281.27   63.80
   3   0  -4 1184.51   64.62
  -3   0  -4 1305.35   64.87
  -3   0   4 1367.08   59.75
  -3   0  -4 1360.38   33.19
   3   0  -4 1295.34   58.25
   3   0  -5  154.47   21.11
  -3   0   5  171.43    8.89
  -3   0   5  147.92   21.35
  -3   0   5  171.45    8.72
  -3   0  -5  184.06   21.87
   3   0   5  193.39   21.73
   3   0  -5  150.53   23.52
  -3   0   5  166.07   23.10
   3   0   5  166.41   21.41
  -3   0  -5  157.76   23.17
  -3   0  -5  170.33   11.10
   3   0  -6  106.83   18.08
  -3   0   6  140.85   20.73
  -3   0   6  112.18    9.30
  -3   0  -6  191.29   28.58
  -3   0   6  125.02   20.41
   3   0  -6  131.37   23.84
  -3   0  -6  121.19   20.89
   3   0   6  112.94   17.44
  -3   0  -6  124.82   10.13
  -3   0  -7  271.84   28.81
  -3   0   7  359.76   20.54
   3   0   7  333.10   33.22
  -3   0  -7  300.85   34.55
   3   0   7  308.19   27.90
   3   0  -7  278.83   31.96
  -3   0  -7  292.34   15.93
  -3   0   7  308.78   35.42
  -3   0   8  506.51   25.94
  -3   0  -8  493.84   40.01
   3   0   8  514.88   41.97
  -3   0  -8  503.68   43.18
   3   0  -8  475.64   43.29
   3   0   8  455.59   33.25
  -3   0  -8  483.61   22.60
  -3   0   8  510.69   44.65
  -3   0  -9  415.18   38.76
  -3   0   9  366.85   24.57
   3   0   9  384.14   38.54
  -3   0  -9  436.37   38.80
   3   0   9  380.37   29.67
   3   0  -9  338.14   37.51
   3   0  -9  344.76   38.98
  -3   0  -9  371.93   21.89
  -3   0   9  369.96   38.96
   3   0 -10   20.42   13.50
  -3   0 -10   13.46    6.90
   3   0  10   20.44    9.20
  -3   0  10   -4.81    9.65
   3   0 -10   16.11   11.13
  -3   0 -10   28.62   12.10
  -3   0  10    7.61    6.83
  -3   0 -10   33.21    8.97
   3   0 -11   18.26   11.51
  -3   0 -11   24.04    5.82
  -3   0  11   35.65    9.77
   3   0  11   27.05   11.78
  -3   0 -11    5.50   10.16
   3   0 -11   38.27   13.90
  -3   0 -11   22.89   12.66
   3   0  11   20.57    6.67
  -3   0 -12   18.29    8.12
   3   0 -12    2.04    8.75
   3   0  12    8.91    9.81
  -3   0 -12   -7.84    9.56
   3   0 -12   15.26   10.96
  -3   0 -12    6.32    8.78
   3   0  12    6.82    3.06
  -3   0  12    6.37    7.38
   3   0 -13   10.89   10.63
  -3   0 -13    5.77    5.72
  -3   0  13   30.49   12.54
  -3   0 -13   13.74    9.81
  -3   0 -13    7.92   10.17
   3   0 -13  -17.94   15.49
  -3   0  13  -12.10   14.87
   3   0  13   18.57    8.23
   3   0 -14   46.00   15.66
  -3   0 -14   59.38   14.10
  -3   0 -14   36.83   12.74
   3   0  14   44.72   17.73
  -3   0  14   30.87    8.09
  -3   0 -14   36.27   13.55
   3   0 -14   38.10   16.83
  -3   0  14   28.42   15.27
   3   0 -15  317.72   45.11
  -3   0  15  264.31   30.77
  -3   0 -15  231.37   37.88
   3   0  15  288.31   41.53
   3   0 -15  249.02   38.59
  -3   0 -15  254.62   36.07
  -3   0 -15  273.39   28.16
   3   0 -16  324.39   47.91
  -3   0  16  361.19   37.72
  -3   0 -16  367.57   48.67
   3   0 -16  362.25   46.66
  -3   0 -16  370.93   35.79
   3   0 -17  119.08   31.18
  -3   0 -17  102.21   26.57
   3   0 -17  148.15   30.89
  -3   0  17   88.57   19.34
  -3   0 -18   10.87    9.11
   3   0 -18  -21.21   21.64
  -3   0  18  -15.91   13.09
   3   0 -19   25.11   20.31
  -3   0 -19   11.20   10.19
   3   0 -19    7.20   16.80
  -3   0  19   -5.51   12.20
  -3   0 -20  212.43   30.35
   3   0 -20  230.56   43.84
  -3   0  20  225.28   39.21
  -3   0 -21   11.53   10.05
   3   0 -21   16.13   11.59
  -3   0 -22   -0.82   11.15
   3   0 -22    0.30   11.71
   3   0 -22   32.02   19.10
  -3   0 -23   16.96   14.94
   3   0 -23   25.32   18.35
   3   0 -23  -15.28   19.59
  -3   0 -24   17.99   13.08
   3   0 -24   -8.54   21.46
   3   0 -24   26.86   17.98
  -3   0 -25  -12.65   13.63
   3   0 -25  -20.84   26.08
   3   0 -26   38.69   28.70
   3   0 -26  -18.30   24.31
  -3   0 -27   29.85   24.99
  -3   0 -28  -33.29   29.16
   3   0 -28   62.83   34.84
  -3  -1 -29  -32.74   30.68
   3   1 -29    5.51   33.15
  -3  -1 -28   45.45   26.32
   3   1 -28   11.65   29.04
  -3  -1 -27   10.03   19.43
   3   1 -27    1.60   22.69
  -3  -1 -26    5.12   18.48
   3   1 -26   26.81   25.24
   3   1 -26   19.74   34.98
   3   1 -25  -11.84   25.51
  -3  -1 -24   60.65   23.71
   3   1 -24   20.05   24.08
   3   1 -24  -16.73   25.87
   3   1 -23   34.43   21.23
  -3  -1 -23   40.72   19.04
   3   1 -23    8.87   15.05
   3   1 -22   14.88   12.80
  -3  -1 -22   -8.40   14.36
   3   1 -22  -12.84   21.11
  -3  -1 -21   70.14   23.44
   3   1 -21   70.11   30.22
  -3  -1 -21   75.18   28.40
  -3  -1 -20   85.00   22.21
   3   1 -20   37.53   20.01
   3   1 -20   61.66   24.59
  -3   1  20   67.59   24.13
  -3  -1 -20   77.68   28.85
  -3  -1 -19   27.22   16.85
   3   1 -19   -2.52   17.71
   3   1 -19   49.16   22.89
  -3  -1 -19   36.60   19.05
  -3  -1 -18   20.89   10.66
  -3   1  18   26.80   15.15
   3   1 -18   22.44   18.71
  -3  -1 -17   20.58    9.36
   3   1 -17   25.33   16.95
  -3  -1 -17   -1.53   10.77
  -3   1  17   -0.85   10.29
   3   1 -17    9.86   16.21
  -3  -1 -17   23.58   12.20
   3   1 -16  214.16   38.98
  -3  -1 -16  234.07   36.56
  -3   1  16  219.90   29.46
   3   1 -16  249.09   40.04
  -3  -1 -16  195.83   31.71
   3   1 -15    2.65    8.67
  -3  -1 -15   29.19   12.78
   3  -1  15   -1.65   12.41
  -3  -1 -15   12.99   13.67
  -3   1  15   -9.87   11.74
   3   1 -15   34.84   14.52
   3   1 -14    6.33   12.78
   3  -1  14   11.88   11.85
  -3  -1 -14   10.37    8.07
  -3   1  14   20.48    9.94
  -3  -1 -14    5.82   10.02
   3   1 -14   14.07   15.66
  -3   1  14   -1.56   15.56
  -3  -1 -14    8.15    7.54
   3   1 -13   28.15   14.36
  -3  -1 -13   38.97   18.28
  -3   1  13   50.36   12.27
  -3  -1 -13   29.41   10.35
   3   1 -13   33.28   15.20
  -3   1  13   41.34   16.38
  -3  -1 -13   60.40   13.68
   3  -1  13   47.17   10.03
   3   1 -12   24.75   11.87
  -3   1  12   45.14   11.15
   3  -1  12   64.00   20.53
  -3  -1 -12   55.84   18.98
   3   1 -12   49.32   16.44
  -3  -1 -12   27.83   12.56
  -3   1  12   31.28   17.50
  -3  -1 -12   39.33   10.46
   3   1 -11   84.20   19.63
  -3  -1 -11   86.01   19.67
   3  -1  11  149.00   27.04
  -3   1  11   95.47   15.90
  -3  -1 -11  101.69   21.30
   3   1 -11  114.78   23.09
   3  -1  11   93.12   14.40
  -3  -1 -11  108.68   16.18
  -3   1  11   71.74   20.10
   3   1 -10   75.07   19.38
  -3  -1 -10   64.64   17.05
   3  -1  10   71.43   18.86
  -3   1  10   85.12   13.29
   3   1 -10   95.28   22.55
  -3  -1 -10   74.73   20.16
  -3   1  10  117.96   24.00
   3  -1  10   70.49   11.42
  -3  -1 -10   78.71   12.34
   3   1  -9  121.50   22.13
  -3  -1  -9  145.19   25.71
  -3   1   9  107.38   12.61
   3  -1   9  132.47   23.52
  -3  -1  -9  116.50   20.98
   3   1  -9  128.80   26.76
   3  -1   9  110.25   15.44
  -3  -1  -9  123.92   14.56
  -3   1   9  118.41   21.48
  -3   1   8  498.01   24.03
   3  -1   8  520.17   42.89
   3  -1   8  506.20   33.79
  -3  -1  -8  545.57   45.25
  -3  -1  -8  502.70   29.17
  -3   1   8  450.18   41.94
   3   1  -8  514.97   44.83
  -3   1   7  404.63   18.24
   3  -1   7  364.78   34.35
  -3  -1  -7  378.25   33.95
   3   1  -7  379.50   38.72
  -3  -1  -7  425.84   41.95
   3  -1   7  388.14   30.00
  -3  -1  -7  365.28   23.59
  -3   1   7  411.64   38.33
  -3  -1  -6  676.00   44.03
   3  -1   6  650.86   40.43
   3   1  -6  704.52   52.24
  -3  -1  -6  664.43   47.71
  -3   1   6  573.27   42.70
   3   1  -6  686.71   47.99
  -3  -1  -5  182.11   21.97
   3  -1   5  210.73   23.35
   3   1  -5  182.75   27.25
   3  -1   5  182.66   22.08
  -3  -1  -5  176.93   25.71
   3   1  -5  215.89   26.37
  -3   1   5  187.17   23.36
  -3  -1  -4  608.68   30.38
  -3  -1  -4  658.71   39.13
   3  -1   4  586.18   35.92
   3  -1   4  601.91   41.17
  -3   1   4  583.67   42.17
   3   1  -4  561.20   43.75
  -3  -1  -4  568.65   44.39
  -3   1   4  598.75   39.14
   3   1  -4  607.71   41.32
  -3  -1  -3  816.81   40.51
   3  -1   3  783.76   38.51
   3  -1   3  835.89   48.32
  -3   1   3  817.27   49.61
   3   1  -3  791.01   51.51
  -3  -1  -3  752.29   51.60
   3   1  -3  812.87   46.03
  -3  -1  -3  749.09   34.32
  -3   1   3  795.33   42.32
   3  -1   2  547.38   28.98
  -3  -1  -2  542.03   31.11
   3  -1   2  541.44   39.69
  -3  -1  -2  511.09   42.46
   3   1  -2  577.48   43.04
  -3   1   2  541.12   38.93
   3  -1   2  509.03   19.48
  -3   1   2  533.42   32.76
   3   1  -2  564.16   36.45
  -3  -1  -2  544.39   30.41
   3   1  -1  657.15   28.40
   3   1  -1  632.28   35.83
   3  -1   1  638.57   27.46
  -3  -1  -1  628.98   31.30
   3  -1   1  682.32   45.09
  -3   1   1  610.76   42.77
  -3  -1  -1  577.89   44.52
   3   1  -1  657.98   45.83
  -3  -1  -1  619.79   33.14
  -3   1   1  636.89   32.75
   3  -1   1  613.39   25.64
   3   1   0   12.67    3.69
   3  -1   0   13.66    4.45
  -3  -1   0    7.59    4.93
   3  -1   0   14.47    3.70
  -3  -1   0   17.46    5.81
   3   1   0   11.40    4.50
   3  -1   0   12.07    4.84
  -3  -1   0   18.99   10.22
   3   1   0   13.79    6.76
  -3   1   0    7.09    4.20
   3  -1  -1  647.99   17.50
   3   1   1  639.84   32.27
  -3  -1   1  636.14   27.46
  -3  -1   1  618.54   46.10
   3   1   1  658.11   44.27
   3  -1  -1  710.92   47.25
   3  -1  -1  652.04   33.17
  -3  -1   1  660.57   37.59
  -3   1  -1  628.70   25.99
  -3  -1   2  516.28   23.47
   3   1   2  485.00   30.28
   3   1   2  505.32   38.91
  -3   1  -2  559.82   40.42
  -3  -1   2  516.85   41.44
   3  -1  -2  490.43   39.11
   3  -1  -2  537.41   33.05
  -3  -1   2  530.82   35.35
  -3   1  -2  541.67   19.56
  -3  -1   3  794.23   28.18
   3   1   3  751.58   39.97
  -3  -1   3  795.00   51.82
   3   1   3  775.75   47.55
   3  -1  -3  761.03   50.69
  -3   1  -3  738.55   47.69
  -3  -1   3  812.25   45.57
   3  -1  -3  745.93   41.90
  -3  -1   4  591.00   24.80
   3   1   4  584.89   37.80
   3   1   4  616.08   42.00
   3  -1  -4  614.98   45.58
  -3  -1   4  583.23   43.41
   3  -1  -4  603.87   40.24
  -3  -1   5  176.29   24.08
   3   1   5  202.84   23.73
  -3  -1   5  190.68   14.17
  -3  -1   5  151.48   22.15
   3   1   5  200.74   23.56
   3  -1  -5  213.50   28.26
   3  -1  -5  185.48   23.61
   3   1   6  625.73   43.14
   3   1   6  639.43   41.09
  -3  -1   6  643.64   46.28
   3  -1  -6  703.33   49.78
  -3  -1   6  673.59   47.82
   3  -1  -6  625.43   44.76
   3   1   7  390.05   35.48
  -3  -1   7  365.51   34.73
   3  -1  -7  380.29   38.35
  -3   1  -7  420.71   38.52
   3   1   7  398.34   31.87
   3  -1  -7  385.09   36.49
  -3  -1   7  384.15   38.53
   3   1   8  456.59   40.52
  -3  -1   8  495.67   30.08
   3  -1  -8  484.43   45.24
  -3   1  -8  514.42   41.24
  -3  -1   8  497.24   45.50
   3  -1  -9  105.50   21.99
  -3  -1   9  101.08   18.61
  -3  -1   9  141.43   16.23
   3   1   9  140.98   23.40
   3  -1  -9  145.41   29.07
  -3   1  -9  163.15   25.11
   3   1   9  121.65   17.05
  -3   1  -9  120.96    9.06
   3  -1 -10   68.22   17.82
  -3   1 -10   72.14    8.18
  -3  -1  10   51.64   16.03
   3   1  10   73.04   18.23
  -3  -1  10   78.22   14.75
   3  -1 -10   84.14   22.27
  -3   1 -10   43.90   12.03
   3   1  10   82.56   13.65
   3  -1 -11   89.61   23.16
  -3   1 -11   86.19   10.10
  -3  -1  11   59.77   19.21
   3   1  11   87.90   19.81
  -3   1 -11  129.72   24.80
   3  -1 -11   69.41   19.53
   3   1  11   96.75   14.70
  -3   1 -12   46.22    9.01
   3  -1 -12   44.16   16.99
  -3  -1  12   78.19   21.64
   3   1  12   28.48   12.95
  -3  -1  12   27.48    9.01
  -3   1 -12   24.29    9.31
   3  -1 -12   41.18   13.27
   3   1  12   36.89    9.29
   3  -1 -13   39.51   17.65
  -3   1 -13   58.82   11.09
  -3  -1  13   76.71   18.67
   3   1  13   43.83   17.43
  -3   1 -13   68.43   20.04
   3  -1 -13   63.17   20.70
  -3  -1  13   60.45   21.79
   3   1  13   78.72   13.81
   3  -1 -14   18.92   11.02
  -3   1 -14   12.50    4.63
   3   1  14   20.68   15.26
  -3  -1  14    3.90    9.26
   3  -1 -14  -22.14   14.03
  -3   1 -14    8.75   10.01
  -3  -1  14  -10.23   15.76
   3  -1 -15   19.43   13.29
  -3   1 -15   13.03    7.24
  -3   1 -15  -16.00   15.01
   3  -1 -15   16.75   15.78
  -3  -1  15   19.39   11.35
   3  -1 -16  200.72   37.69
  -3   1 -16  213.94   24.92
  -3   1 -16  249.00   35.39
   3  -1 -16  231.65   35.91
  -3  -1  16  239.39   33.48
   3  -1 -17   24.38   18.26
  -3   1 -17    1.11    8.20
   3  -1 -17   -8.22   11.98
  -3   1 -17   33.13   18.54
  -3  -1  17    5.28    9.89
   3  -1 -18    3.89   11.30
   3  -1 -19   31.22   17.70
  -3   1 -19    3.47    7.25
  -3   1 -19   35.82   18.88
  -3  -1  19   53.52   21.32
   3  -1 -20   84.21   29.70
  -3   1 -20   73.50   17.44
  -3   1 -20   86.25   25.29
   3  -1 -20   70.37   22.26
  -3  -1  20   70.66   24.65
  -3   1 -21   47.16   15.35
   3  -1 -21   59.15   21.08
   3  -1 -21   44.60   21.09
   3  -1 -22  -11.59   22.61
  -3   1 -22   16.97   13.74
   3  -1 -22  -17.63   21.09
   3  -1 -23   20.87   30.01
  -3   1 -23   19.80   12.57
   3  -1 -23    4.72   21.26
  -3   1 -24   28.85   16.28
   3  -1 -24   -4.08   16.57
   3  -1 -25   46.00   32.13
  -3   1 -25   24.87   16.59
   3  -1 -25   14.04   16.57
   3  -1 -26   61.58   38.33
  -3   1 -26   37.39   22.41
  -3   1 -27  -29.28   24.69
   3  -1 -27  -11.09   30.00
  -3   1 -28  -27.32   24.59
   3  -1 -28  -15.44   29.52
  -3  -2 -29   82.80   40.37
   3   2 -29   16.27   38.52
  -3  -2 -28  -32.13   27.35
   3   2 -28  -14.91   25.96
  -3  -2 -27   13.98   22.44
   3   2 -27  -23.51   30.64
  -3  -2 -26  -28.28   22.53
   3   2 -26   -2.93   22.71
   3   2 -26    8.00   23.61
  -3  -2 -25  -22.41   18.24
   3   2 -25  -18.73   22.04
   3   2 -25   29.66   28.95
   3   2 -24   -3.97   26.37
  -3  -2 -24   20.05   23.11
   3   2 -24  -45.46   30.56
  -3  -2 -23   17.36   17.95
   3   2 -23   15.15   21.32
  -3  -2 -23   23.97   21.15
   3   2 -23   56.69   27.41
   3  -2  23   47.92   21.18
  -3  -2 -22   -1.49   21.31
  -3  -2 -22   39.95   19.41
   3   2 -22   27.80   18.10
   3  -2  22   18.62   14.45
   3   2 -21   -0.29   18.16
  -3  -2 -21    6.62   12.82
  -3  -2 -21  -11.36   16.06
   3   2 -21   -0.72   13.12
   3  -2  21   -8.15   13.86
   3   2 -20   12.02   12.14
  -3  -2 -20   39.43   18.17
  -3   2  20   27.87   16.61
  -3  -2 -20   17.59   11.90
   3   2 -20   26.21   17.95
   3  -2  20   47.12   17.33
   3   2 -19   40.75   19.94
  -3  -2 -19  -14.81   14.89
  -3  -2 -19   15.03    9.36
   3   2 -19   12.00   16.11
   3  -2  19   19.69   10.90
   3   2 -18   88.91   29.28
  -3  -2 -18   48.03   20.55
  -3   2  18   48.03   13.10
   3   2 -18   81.65   26.92
  -3  -2 -18   70.11   20.03
   3  -2  18   76.06   17.19
   3   2 -17   34.99   15.97
  -3  -2 -17   23.64   17.03
  -3   2  17   -2.45   14.28
   3   2 -17  -20.36   19.96
  -3  -2 -17   43.42   14.72
   3  -2  17   41.34   12.15
   3   2 -16    6.85   10.12
  -3  -2 -16   30.64   15.60
  -3   2  16   25.47   10.86
   3   2 -16   44.70   17.47
  -3  -2 -16   36.60   15.72
   3   2 -15  140.89   30.46
  -3   2  15  126.05   21.21
  -3  -2 -15  156.98   32.95
   3   2 -15  212.26   37.71
  -3  -2 -15  115.89   20.28
  -3  -2 -15  134.58   27.41
   3  -2  15  124.72   17.17
  -3   2  14  292.56   30.70
   3  -2  14  346.07   45.62
  -3  -2 -14  283.43   40.84
   3   2 -14  333.09   43.39
   3  -2  14  299.72   24.51
   3   2 -14  371.05   48.30
  -3   2  14  321.38   43.34
  -3  -2 -14  272.59   35.65
   3   2 -13   35.66   16.52
  -3   2  13   46.82   12.48
  -3  -2 -13   78.25   23.73
   3  -2  13   36.22   15.04
   3   2 -13   73.78   20.79
  -3  -2 -13   32.57   10.52
  -3   2  13   64.77   19.33
   3  -2  13   58.07   10.51
   3   2 -12   98.39   25.11
   3  -2  12  105.05   24.66
  -3  -2 -12  131.00   24.53
  -3   2  12  122.06   19.53
   3  -2  12  113.69   13.57
   3   2 -12  107.27   21.67
  -3  -2 -12  107.39   22.77
  -3  -2 -12  143.29   21.29
   3  -2  12  101.55   12.03
   3   2 -11   70.75   17.31
  -3  -2 -11   59.87   15.45
   3  -2  11   67.84   17.60
  -3   2  11   98.63   15.81
   3   2 -11   77.74   20.40
  -3  -2 -11   76.06   20.04
   3  -2  11   87.03   12.79
  -3  -2 -11   52.39   11.63
   3  -2  11   68.18    8.55
  -3   2  11   43.43   15.56
   3   2 -10  113.06   22.47
   3  -2  10  119.86   23.39
  -3   2  10   86.96   13.15
  -3  -2 -10  120.68   25.65
  -3  -2 -10  111.88   21.80
   3  -2  10  116.07   14.72
   3   2 -10  101.83   21.03
  -3   2  10  134.11   25.69
  -3  -2 -10  107.73   17.47
  -3   2   9  231.56   20.52
   3   2  -9  217.78   31.07
  -3  -2  -9  214.09   29.10
   3  -2   9  204.35   27.24
   3  -2   9  198.43   19.89
  -3  -2  -9  215.79   29.73
   3   2  -9  227.43   34.87
  -3  -2  -9  183.05   21.00
  -3   2   9  229.34   32.22
   3   2  -8  146.12   24.65
  -3   2   8  122.69   12.41
   3  -2   8  135.12   22.88
  -3  -2  -8  192.64   28.59
  -3  -2  -8  125.51   20.36
   3  -2   8  145.28   18.13
  -3  -2  -8  132.95   17.73
  -3   2   8  135.79   22.82
   3   2  -7   70.66   18.16
   3  -2   7   71.98   16.96
  -3  -2  -7   52.16   11.89
  -3   2   7   75.63    8.63
   3   2  -7   28.39    7.47
  -3  -2  -7   66.01   17.18
  -3   2   7   71.58   16.92
   3  -2   7   87.46   14.29
  -3   2   6   84.07    8.20
  -3  -2  -6   62.38   12.80
   3  -2   6   56.26   12.32
   3   2  -6   54.28   14.61
   3  -2   6   89.95   15.21
  -3  -2  -6   81.48   16.57
   3  -2   5  224.69   23.78
  -3  -2  -5  227.38   26.82
   3   2  -5  206.75   27.25
  -3  -2  -5  220.59   27.74
   3  -2   5  250.10   26.07
   3   2  -5  242.44   28.88
  -3   2   5  241.33   27.13
  -3  -2  -4 1707.04   67.31
   3  -2   4 1643.00   62.54
   3   2  -4 1629.83   75.27
   3  -2   4 1522.06   63.86
  -3  -2  -4 1540.21   76.16
   3   2  -4 1518.43   69.26
  -3   2   4 1572.17   64.08
  -3  -2  -3  345.65   27.20
  -3  -2  -3  325.53   28.50
   3   2  -3  353.89   32.16
   3  -2   3  338.68   26.32
   3  -2   3  346.13   30.95
   3   2  -3  390.16   35.86
  -3  -2  -3  405.61   37.71
  -3   2   3  365.40   28.45
  -3  -2  -2  895.36   44.36
  -3  -2  -2  860.15   43.03
   3   2  -2  923.95   49.60
   3  -2   2  897.02   39.33
  -3  -2  -2  885.56   55.88
   3   2  -2  899.61   55.24
  -3   2   2  798.37   47.67
   3  -2   2  877.14   50.63
  -3   2   2  854.79   41.79
   3  -2   2  879.91   27.16
   3   2  -1  816.70   45.09
   3   2  -1  774.61   37.90
  -3  -2  -1  750.53   38.37
   3  -2   1  745.58   32.65
  -3  -2  -1  778.39   53.16
   3   2  -1  806.62   50.91
  -3   2   1  742.04   45.79
   3  -2   1  750.17   46.81
  -3  -2  -1  762.52   42.51
  -3   2   1  759.07   36.21
   3  -2   1  775.98   30.43
  -3  -2   0 1715.00   56.66
   3   2   0 1695.13   57.88
   3  -2   0 1661.17   43.75
   3   2   0 1768.87   75.29
   3  -2   0 1656.37   70.60
  -3  -2   0 1548.57   74.56
  -3   2   0 1739.39   49.63
   3  -2   0 1701.60   50.43
  -3  -2   0 1727.69   64.49
   3   2   1  761.20   40.35
  -3  -2   1  698.12   35.38
   3  -2  -1  753.16   48.07
   3   2   1  740.38   47.85
  -3  -2   1  731.44   50.49
  -3   2  -1  747.08   45.73
  -3  -2   1  778.93   44.99
  -3   2  -1  789.58   29.54
   3  -2  -1  804.71   38.32
   3  -2  -2  878.59   24.12
   3   2   2  911.42   45.80
  -3  -2   2  865.29   38.12
   3   2   2  898.74   53.10
  -3  -2   2  840.00   54.76
   3  -2  -2  824.64   51.80
  -3   2  -2  856.88   48.75
   3  -2  -2  823.91   41.85
  -3  -2   3  365.54   25.43
   3   2   3  355.06   30.41
   3  -2  -3  365.79   13.25
   3   2   3  369.47   32.99
  -3   2  -3  356.86   30.95
   3  -2  -3  337.81   33.46
  -3  -2   3  348.15   34.98
  -3  -2   3  334.49   30.08
   3  -2  -3  322.19   27.61
  -3  -2   4 1600.73   53.48
  -3  -2   4 1392.02   70.37
  -3   2  -4 1621.44   67.59
   3   2   4 1551.60   67.09
   3  -2  -4 1584.07   74.75
  -3  -2   4 1488.21   68.95
   3  -2  -4 1579.65   65.19
  -3  -2   5  230.78   27.47
  -3  -2   5  261.08   22.60
   3   2   5  228.31   26.07
   3  -2  -5  235.80   11.62
   3  -2  -5  198.59   27.57
  -3  -2   5  229.09   28.34
   3   2   5  247.00   26.18
  -3   2  -5  242.97   27.35
   3  -2  -5  226.24   25.94
  -3  -2   6   64.41   15.22
  -3  -2   6   68.81   10.35
   3  -2  -6   75.21   16.29
   3  -2  -6   73.55    7.81
   3   2   6   52.57   14.01
  -3  -2   6   86.53   19.06
  -3   2  -6   57.62   13.05
  -3  -2   7   96.87   20.20
   3  -2  -7   75.83   15.82
   3   2   7  104.87   19.42
   3  -2  -7   74.14    8.78
  -3  -2   7   90.67   17.91
   3  -2  -7   60.06   15.61
  -3   2  -7   99.77   17.65
   3   2   7   96.34   16.44
  -3  -2   8  136.86   24.37
   3  -2  -8  129.69   23.87
   3  -2  -8  132.55   13.88
   3   2   8  167.77   26.51
  -3  -2   8  139.75   22.04
   3  -2  -8  145.49   25.47
   3   2   8  146.47   20.35
  -3  -2   9  164.90   27.17
   3  -2  -9  214.18   19.03
   3   2   9  209.81   30.47
   3  -2  -9  196.01   29.14
   3   2   9  198.12   22.66
   3  -2  -9  214.59   31.31
  -3  -2  10  147.26   27.52
   3  -2 -10   93.61   20.12
   3  -2 -10  110.82   15.61
   3   2  10   78.19   19.40
   3  -2 -10  109.39   19.98
  -3   2 -10  119.37   20.22
   3   2  10  118.96   18.04
  -3   2 -11   74.30    8.44
   3  -2 -11   79.94   21.11
  -3  -2  11   60.73   18.63
  -3  -2  11   67.26   13.55
   3   2  11   82.64   21.83
   3  -2 -11  105.89   15.25
   3  -2 -11   67.10   18.07
  -3   2 -11   75.78   16.59
   3   2  11   65.31   12.83
   3  -2 -12   95.89   22.00
  -3   2 -12  123.42   13.02
   3  -2 -12  113.47   16.66
  -3  -2  12  135.06   21.76
   3  -2 -12  107.99   22.92
  -3   2 -12  120.93   21.85
   3   2  12  134.45   18.11
  -3  -2  13   62.88   22.37
  -3   2 -13   57.06   10.36
   3  -2 -13  105.64   27.36
  -3  -2  13   55.40   14.08
   3   2  13   63.50   20.00
   3  -2 -13   59.90   17.60
  -3   2 -13   61.82   18.87
   3  -2 -14  250.49   38.50
  -3  -2  14  255.36   41.36
  -3  -2  14  271.49   32.65
   3   2  14  344.93   47.36
  -3   2 -14  286.16   34.23
   3  -2 -14  303.03   40.48
  -3   2 -14  293.27   23.69
   3  -2 -15  161.59   33.01
  -3   2 -15  154.42   19.34
   3  -2 -15  124.63   25.78
  -3   2 -15  111.74   21.70
  -3  -2  15  137.45   25.56
   3  -2 -16   30.58   15.54
  -3   2 -16   13.70    7.15
   3  -2 -16   34.68   15.74
  -3   2 -16   36.10   17.16
  -3  -2  16   14.63   11.78
   3  -2 -17    7.60   17.57
  -3   2 -17   28.74   12.82
   3  -2 -17   38.85   19.90
  -3   2 -17    3.00   11.30
  -3  -2  17   14.46   12.04
  -3   2 -18   59.04   15.46
   3  -2 -18   69.18   22.77
  -3   2 -18   56.10   19.49
  -3  -2  18   54.09   18.84
  -3   2 -19   -2.79   15.80
   3  -2 -19   29.05   20.29
  -3  -2  19    3.64   11.94
   3  -2 -20   44.68   24.17
  -3   2 -20   23.86   12.12
   3  -2 -20   12.22   13.87
   3  -2 -21   -2.95   19.35
  -3   2 -21   16.02   15.17
  -3   2 -21    1.27   15.14
   3  -2 -21    6.25   15.70
   3  -2 -22   42.73   25.63
  -3   2 -22   14.49    9.03
   3  -2 -22    0.79   16.55
  -3   2 -22   10.50   17.62
   3  -2 -23    9.13   13.52
  -3   2 -23   44.97   16.91
   3  -2 -23   55.86   25.75
   3  -2 -24   -0.68   19.43
  -3   2 -24   31.02   19.54
   3  -2 -24   28.20   23.28
   3  -2 -25  -55.84   34.79
  -3   2 -25   -2.94   14.52
   3  -2 -25    2.78   24.43
   3  -2 -26   47.80   36.47
  -3   2 -26  -21.13   20.98
   3  -2 -26  -13.63   20.74
   3  -2 -27  -26.67   31.00
  -3  -3 -29 -100.94   45.67
  -3  -3 -28  -68.82   40.74
   3   3 -28  -12.61   30.77
  -3  -3 -27   72.47   34.17
   3   3 -27   22.41   23.41
  -3  -3 -26  -21.26   22.60
   3   3 -26   -5.88   22.32
   3   3 -26  -13.50   20.97
  -3  -3 -25   28.77   20.58
   3   3 -25   51.74   32.72
   3   3 -25   49.11   29.87
  -3  -3 -25  -29.26   28.71
  -3  -3 -24   36.51   19.99
   3   3 -24  -13.09   20.77
  -3  -3 -23  123.74   27.76
   3   3 -23   50.73   26.29
  -3  -3 -23   69.52   29.80
   3   3 -23   76.26   30.47
   3   3 -22  -12.56   20.13
  -3  -3 -22    5.66   13.03
  -3  -3 -22   40.75   24.69
   3   3 -22   19.70   19.79
   3  -3  22   12.18   15.06
   3   3 -21    2.34   14.69
  -3  -3 -21    8.07   16.22
  -3  -3 -21   19.90   19.02
   3   3 -21  -14.62   17.36
   3  -3  21    7.01   12.96
   3   3 -20   82.32   28.10
  -3  -3 -20   87.58   31.58
  -3   3  20   74.33   26.26
   3   3 -20   70.12   23.78
   3  -3  20   70.04   18.00
  -3  -3 -20  119.02   29.85
   3   3 -19    7.68   19.30
  -3   3  19    4.42   13.36
  -3  -3 -19   37.31   20.93
   3   3 -19   21.53   21.55
  -3  -3 -19    2.23    9.52
   3  -3  19   19.16   11.00
   3   3 -18  220.86   41.46
  -3  -3 -18  337.08   49.14
  -3   3  18  297.30   38.17
   3   3 -18  200.64   37.73
   3  -3  18  275.04   30.74
  -3  -3 -18  270.00   38.01
  -3   3  17  413.34   43.63
   3   3 -17  396.27   50.56
   3  -3  17  380.58   34.23
  -3  -3 -17  459.27   48.51
   3   3 -16   45.49   20.98
  -3   3  16   51.58   15.76
  -3  -3 -16   69.97   20.78
   3   3 -16   63.25   17.60
   3  -3  16   33.80   11.08
  -3  -3 -16   43.56   18.52
  -3  -3 -15    3.51    9.53
  -3   3  15    2.78    7.89
   3   3 -15  -13.04   15.36
   3  -3  15    8.53    5.35
  -3  -3 -15   10.34    8.55
   3   3 -14  189.68   36.37
   3  -3  14   91.53   24.02
  -3  -3 -14  152.03   33.15
  -3   3  14  118.89   21.21
   3   3 -14  177.86   29.58
  -3  -3 -14  148.66   26.20
   3  -3  14  147.47   17.89
  -3  -3 -14  106.51   22.53
  -3   3  13  542.06   41.45
  -3  -3 -13  601.58   58.47
   3  -3  13  565.84   56.44
  -3  -3 -13  538.50   52.02
   3   3 -13  560.36   55.79
  -3   3  13  609.22   61.23
   3  -3  13  559.29   31.30
  -3  -3 -13  639.05   49.91
   3   3 -13  598.84   59.90
   3   3 -12  173.36   31.06
  -3  -3 -12  168.57   31.76
  -3   3  12  171.43   22.61
   3  -3  12  179.36   15.61
   3   3 -12  125.99   25.82
  -3   3  12  202.32   34.47
  -3  -3 -12  183.24   25.57
   3  -3  12  170.50   16.05
  -3  -3 -12  143.31   26.27
   3   3 -11   99.11   23.32
  -3   3  11   59.99   14.68
  -3  -3 -11   53.33   19.59
   3  -3  11   71.44   18.80
   3   3 -11   69.24   17.91
   3  -3  11   76.56   10.46
  -3   3  11   63.90   18.89
   3  -3  11   73.84    9.67
   3   3 -10   27.64   18.57
  -3   3  10   17.21    7.52
   3  -3  10   -0.74   11.63
  -3  -3 -10   29.61   11.97
  -3  -3 -10   43.81   25.54
   3   3 -10   27.26    6.72
  -3   3  10   15.77   17.30
   3  -3  10    7.64    3.26
   3  -3  10   17.83    4.83
  -3  -3 -10   26.24   11.54
  -3   3   9  349.50   25.16
  -3  -3  -9  339.06   38.34
   3  -3   9  332.33   37.34
   3  -3   9  302.54   22.90
  -3  -3  -9  381.89   44.58
  -3   3   9  312.33   36.83
  -3  -3  -9  310.81   31.06
   3   3  -9  315.90   37.99
   3  -3   9  303.18   13.84
   3   3  -8  234.40   32.58
  -3   3   8  246.33   22.09
  -3  -3  -8  227.96   30.87
   3  -3   8  274.03   32.60
  -3  -3  -8  214.70   29.69
   3  -3   8  232.30   21.73
  -3   3   8  180.66   27.61
  -3   3   7  101.19   12.33
   3   3  -7  140.60   26.30
  -3  -3  -7  141.88   23.06
   3  -3   7  117.30   20.23
   3  -3   7  151.11   18.15
   3   3  -7  155.10   26.63
  -3  -3  -7  151.08   25.96
  -3   3   7  124.88   22.87
   3   3  -6  142.06   24.01
  -3   3   6  224.12   19.16
   3  -3   6  127.83   20.53
  -3  -3  -6  136.42   23.16
   3   3  -6  147.36   24.48
   3  -3   6  158.34   19.36
  -3   3   6  135.20   22.48
  -3  -3  -5 1052.23   58.06
   3   3  -5 1079.36   62.98
   3  -3   5 1032.36   53.73
  -3  -3  -5 1062.31   65.66
   3  -3   5 1108.68   52.04
   3   3  -5 1135.74   64.52
  -3   3   5 1165.69   59.34
  -3  -3  -4 1038.91   56.27
   3   3  -4  936.24   57.17
  -3  -3  -4 1014.45   63.07
   3  -3   4 1024.90   51.41
   3   3  -4 1017.29   60.51
  -3   3   4 1110.08   56.00
   3  -3   4 1030.91   26.94
   3   3  -3   52.44   14.31
  -3  -3  -3   36.83   10.09
   3   3  -3   48.85   15.36
  -3  -3  -3   51.77   15.28
   3  -3   3   50.52   12.42
   3  -3   3   53.14    7.29
  -3   3   3   60.07   12.16
  -3  -3  -2  907.55   50.82
  -3  -3  -2  900.92   50.71
   3  -3   2  884.88   50.29
   3   3  -2  967.17   56.66
  -3  -3  -2  911.76   59.43
  -3   3   2  857.70   43.53
   3  -3   2  930.82   33.63
   3   3  -1  966.62   49.79
  -3  -3  -1  945.97   51.25
  -3  -3  -1  870.98   47.86
   3   3  -1  907.20   55.50
   3  -3   1  915.72   51.92
  -3  -3  -1 1049.77   62.55
   3  -3   1  955.14   37.71
   3   3   0 3746.67   98.31
  -3  -3   0 3760.48  107.30
  -3  -3   0 3771.26   96.62
   3   3   0 3861.97  112.13
   3  -3   0 3906.20  109.86
  -3  -3   0 3829.44  121.35
   3  -3   0 3599.95   80.99
   3  -3  -1  895.53   36.94
  -3  -3   1 1059.78   52.78
   3   3   1 1093.55   58.76
   3  -3  -1  950.06   55.34
  -3  -3   1  911.90   59.27
  -3  -3   1 1000.29   56.17
   3  -3  -1 1007.34   45.55
   3  -3  -2  852.39   34.26
   3   3   2  856.41   50.39
  -3  -3   2  908.27   46.52
  -3   3  -2  836.89   44.99
   3   3   2  900.82   52.29
   3  -3  -2  907.89   54.46
  -3  -3   2  925.81   58.93
   3  -3  -2  933.88   46.60
  -3  -3   2  934.88   55.02
  -3  -3   3   27.34   11.39
   3  -3  -3   49.34    7.87
  -3  -3   3   50.76   10.98
   3   3   3   61.00   13.46
  -3  -3   3   56.94   15.31
  -3   3  -3   22.41    6.05
   3  -3  -3   58.36   16.37
   3  -3  -3   49.69   12.95
   3  -3  -4 1011.52   35.35
  -3  -3   4  997.35   48.92
   3   3   4  960.35   55.78
   3   3   4  928.56   52.36
   3  -3  -4  999.53   59.87
  -3   3  -4 1058.84   53.17
  -3  -3   4 1023.99   62.56
   3  -3  -4 1006.90   54.96
  -3  -3   4 1085.69   62.42
   3  -3  -5 1052.26   36.52
  -3  -3   5 1013.64   49.78
   3   3   5  977.92   57.97
  -3  -3   5 1044.45   62.41
  -3   3  -5 1040.84   51.14
   3   3   5 1128.13   57.04
  -3  -3   5  989.98   61.11
   3  -3  -5 1090.16   59.61
  -3  -3   6  160.20   26.14
  -3  -3   6  125.91   18.15
   3   3   6  119.42   21.48
   3  -3  -6  122.15   12.65
  -3  -3   6  112.96   20.38
   3  -3  -6  137.17   24.01
  -3   3  -6  140.79   21.22
   3  -3  -6  136.85   22.98
   3   3   6  137.68   20.06
  -3  -3   7  114.62   22.00
  -3  -3   7  188.55   27.40
   3  -3  -7  134.88   14.31
   3   3   7  157.69   25.12
   3  -3  -7  104.95   20.09
  -3  -3   7  114.47   20.12
  -3   3  -7  131.03   18.25
   3   3   7  122.52   19.14
   3  -3  -7  148.00   23.73
  -3  -3   8  266.98   35.09
   3  -3  -8  238.79   20.59
   3   3   8  292.95   35.68
   3  -3  -8  259.02   33.53
   3   3   8  262.33   27.23
  -3   3  -8  297.99   29.47
  -3  -3   8  238.91   29.69
   3  -3  -8  216.34   29.92
  -3  -3   9  338.32   40.19
   3   3   9  385.32   42.35
   3  -3  -9  323.50   25.93
  -3  -3   9  297.46   33.07
  -3   3  -9  307.65   28.85
   3   3   9  366.41   31.48
   3  -3  -9  332.73   37.80
   3  -3  -9  328.61   38.35
  -3  -3  10   12.20   12.19
   3  -3 -10    7.74    8.25
   3  -3 -10   12.97    5.73
   3   3  10   20.49   10.72
  -3   3 -10   11.01    7.74
   3  -3 -10   41.07   18.09
   3   3  10   11.66    6.10
   3  -3 -11   87.39   22.95
   3  -3 -11   76.13   14.72
   3   3  11   68.35   22.02
   3  -3 -11   73.31   19.23
  -3   3 -11   72.45   14.50
   3   3  11   62.16   12.34
  -3  -3  12  163.17   32.46
   3  -3 -12  207.81   34.73
   3  -3 -12  187.93   23.37
   3   3  12  109.87   25.45
   3  -3 -12  125.12   24.34
   3   3  12  180.64   21.88
   3   3  13  558.93   58.66
   3  -3 -13  527.77   40.02
  -3  -3  13  530.56   48.39
   3  -3 -13  557.53   52.98
  -3   3 -13  555.54   42.14
   3  -3 -13  557.75   57.86
  -3  -3  13  579.61   60.71
  -3   3 -14  131.10   16.36
   3  -3 -14  154.52   31.68
  -3   3 -14   90.66   18.39
   3  -3 -14  192.85   31.98
   3  -3 -14  142.20   23.76
  -3  -3  14  153.28   26.88
  -3   3 -15   16.78    7.80
   3  -3 -15   22.22   17.18
   3  -3 -15  -11.74   14.94
  -3   3 -15    6.83   12.59
   3  -3 -15    9.28    6.01
  -3  -3  15   14.06   10.34
  -3   3 -16   53.82   13.48
   3  -3 -16   45.90   24.05
  -3   3 -16   47.53   16.75
   3  -3 -16   43.18   16.56
   3  -3 -16   46.04   13.70
  -3   3 -17  391.80   32.38
  -3   3 -17  396.09   39.89
   3  -3 -17  415.40   41.94
  -3  -3  17  424.38   47.74
   3  -3 -18  301.45   49.18
  -3   3 -18  262.52   27.96
  -3   3 -18  270.10   35.25
   3  -3 -18  251.90   39.41
  -3  -3  18  287.76   41.31
   3  -3 -19   19.69   13.10
  -3   3 -19    1.31   10.51
   3  -3 -19    9.68    9.87
   3  -3 -20   70.70   25.48
  -3   3 -20   52.33   15.83
  -3   3 -20   61.66   21.06
   3  -3 -20   62.30   22.07
   3  -3 -21    4.85   14.17
  -3   3 -21   -4.28   13.16
   3  -3 -21   21.23   15.98
  -3   3 -21   18.05   16.00
   3  -3 -22    2.87   17.50
  -3   3 -22   32.91   17.39
   3  -3 -22  -15.65   20.61
  -3   3 -23   79.38   20.12
   3  -3 -23   55.28   20.39
   3  -3 -23   32.71   21.15
  -3   3 -23   42.82   19.02
  -3   3 -24   14.62   12.59
   3  -3 -24   -8.69   24.02
  -3   3 -25   14.96   15.81
   3  -3 -25   -0.73   20.96
   3  -3 -25   32.72   23.11
  -3   3 -26    8.60   14.61
   3  -3 -26   -3.25   24.93
  -3  -4 -28   75.00   43.45
  -3  -4 -27   18.25   26.53
   3   4 -27   -2.19   23.16
  -3  -4 -26   22.33   22.46
   3   4 -26   35.96   31.09
   3   4 -25  -12.18   23.96
  -3  -4 -25   11.54   21.29
   3   4 -25    9.60   23.76
  -3  -4 -25   13.17   27.24
   3   4 -24   48.01   39.06
  -3  -4 -24  -16.46   20.05
   3   4 -24   -8.28   18.10
  -3  -4 -24   32.63   23.75
   3   4 -23  138.48   41.66
  -3  -4 -23   25.26   14.98
   3   4 -23   99.10   34.21
   3   4 -22   16.63   20.84
  -3  -4 -22   28.68   20.25
   3   4 -22   63.00   23.50
  -3  -4 -22   33.95   17.98
   3  -4  22   42.41   18.90
   3   4 -21   12.29   22.29
   3   4 -21   35.88   21.61
   3  -4  21   31.51   17.72
   3   4 -20   31.04   18.92
  -3  -4 -20   -0.57   10.02
   3   4 -20   14.20   18.36
   3  -4  20    8.52   12.06
  -3  -4 -20   15.30   12.48
  -3   4  19   11.97   13.40
  -3  -4 -19   58.54   25.39
   3   4 -19   34.02   16.94
  -3  -4 -19   41.73   13.23
   3  -4  19   36.64   14.49
   3   4 -18  185.36   40.73
  -3  -4 -18  164.99   35.05
   3   4 -18  175.27   34.55
   3  -4  18  165.05   23.55
  -3  -4 -18  184.39   34.22
   3   4 -17  120.10   32.79
  -3   4  17  174.14   31.29
  -3  -4 -17   91.86   26.51
   3   4 -17  125.88   28.22
  -3  -4 -17  143.21   28.72
   3  -4  17  118.41   19.18
  -3   4  16   18.60   14.50
   3   4 -16   10.45   15.80
  -3  -4 -16   19.99   13.56
   3   4 -15   45.87   17.84
  -3  -4 -15   53.38   21.49
  -3   4  15   86.54   19.91
   3   4 -15   70.42   22.04
  -3  -4 -15   42.35   15.62
   3  -4  15   57.37   13.35
   3   4 -14  149.00   30.60
  -3   4  14  170.26   27.33
  -3  -4 -14  141.84   29.37
   3   4 -14  108.67   23.26
   3  -4  14  130.02   16.26
  -3  -4 -14  151.77   28.44
   3   4 -13   86.71   27.89
  -3  -4 -13  107.50   23.66
  -3   4  13  126.03   21.65
   3  -4  13  102.67   27.00
   3   4 -13  108.98   24.11
  -3  -4 -13   82.56   18.34
   3  -4  13  121.51   16.29
   3   4 -12  -18.05   14.14
   3  -4  12   24.94   15.92
  -3   4  12    2.23    7.34
  -3  -4 -12   -0.75   12.06
   3   4 -12   -4.01    8.31
  -3  -4 -12   -5.01    7.45
  -3  -4 -12    8.34   10.50
   3  -4  12    2.63    3.33
  -3   4  12    7.33   13.56
   3   4 -11   96.99   26.28
  -3  -4 -11  147.96   30.65
  -3   4  11  113.36   19.71
   3   4 -11   90.67   18.54
   3  -4  11   87.68    9.68
  -3  -4 -11  115.41   22.66
   3  -4  11   86.28   12.24
  -3  -4 -11   83.28   21.37
  -3   4  11  101.96   24.88
   3   4 -10  119.19   23.54
  -3  -4 -10   97.71   23.04
   3  -4  10  110.44   24.94
   3  -4  10  119.46   12.25
   3   4 -10   96.76   21.90
  -3  -4 -10  125.04   24.23
  -3   4  10   95.99   22.28
   3  -4  10  121.43   13.74
  -3  -4 -10  128.80   21.99
   3  -4   9   32.45   13.07
  -3  -4  -9   48.79   18.05
   3   4  -9   40.97   16.70
  -3   4   9   15.64    7.80
   3  -4   9   25.51    5.62
   3  -4   9   27.29    6.27
  -3   4   9   39.19   16.87
   3   4  -8  171.97   29.79
  -3   4   8  170.93   19.38
  -3  -4  -8  193.30   30.38
   3  -4   8  185.51   28.37
   3  -4   8  153.14   16.46
  -3  -4  -8  179.95   29.80
   3  -4   8  169.26   14.09
  -3   4   8  167.84   27.20
   3   4  -7   74.47   20.26
   3  -4   7   51.29    8.01
  -3   4   7   36.46    6.04
  -3  -4  -7   60.01   18.43
  -3  -4  -7   51.43   17.18
   3  -4   7   49.50   10.07
   3   4  -7   35.09   12.57
  -3   4   7   41.20   12.52
   3   4  -6  557.44   48.62
  -3  -4  -6  529.78   44.77
   3  -4   6  516.26   33.98
  -3  -4  -6  559.91   49.75
   3   4  -6  575.80   45.39
  -3   4   6  562.08   45.89
   3  -4   6  598.65   26.23
   3   4  -5   71.53   15.79
   3  -4   5  119.12   12.40
  -3  -4  -5   89.64   18.46
   3   4  -5  141.55   27.98
  -3  -4  -5  100.66   22.32
   3  -4   5   87.99   15.30
   3  -4   5   94.69   10.85
  -3   4   5  108.59   19.37
   3  -4   4   79.55   14.45
   3   4  -4   52.94   15.36
  -3  -4  -4   47.44   13.21
   3  -4   4   54.82    8.50
   3   4  -3  141.52   22.21
  -3  -4  -3  131.19   24.56
   3  -4   3  135.74   19.38
   3  -4   3  108.83   13.28
  -3  -4  -2  472.02   40.93
  -3  -4  -2  438.19   38.47
  -3  -4  -2  405.64   41.82
   3   4  -2  431.24   37.97
   3  -4   2  396.92   33.36
   3  -4   2  430.68   27.87
   3   4  -1  704.47   47.76
  -3  -4  -1  681.56   48.99
  -3  -4  -1  639.97   45.02
  -3  -4  -1  670.76   52.25
   3   4  -1  628.48   45.61
   3  -4   1  633.77   44.04
   3  -4   1  654.10   36.45
   3  -4   0   68.68   13.38
  -3  -4   0   76.49   16.47
   3   4   0   60.78   15.18
  -3  -4   0   59.93   13.42
  -3  -4   0   73.88   17.07
   3  -4   0   55.90   14.32
   3  -4   0   52.81   11.06
  -3  -4   1  595.84   46.91
   3  -4  -1  668.46   37.82
   3   4   1  675.97   48.11
  -3  -4   1  616.85   43.78
   3  -4  -1  676.70   47.07
  -3  -4   1  629.22   51.37
   3  -4  -1  662.55   40.34
   3   4   2  385.12   37.21
   3  -4  -2  466.30   30.28
  -3  -4   2  379.99   33.58
  -3  -4   2  418.70   41.57
   3   4   2  382.42   34.69
   3  -4  -2  372.09   34.86
   3  -4  -2  415.56   33.17
  -3  -4   2  458.26   41.88
  -3  -4   3   97.82   20.42
   3  -4  -3  113.54   14.71
   3   4   3  114.17   21.41
  -3  -4   3  104.30   17.38
  -3  -4   3  116.10   22.36
   3  -4  -3  135.24   22.40
   3  -4  -3  105.23   16.78
   3   4   3  177.46   23.68
  -3  -4   4   57.83   15.71
  -3  -4   4   42.67    9.25
   3  -4  -4   55.43   10.56
   3   4   4   73.81   17.90
  -3   4  -4   82.02   13.82
   3  -4  -4   68.71   15.23
  -3  -4   4   63.81   16.20
   3   4   4  107.78   21.08
   3  -4  -4   46.68   13.50
  -3  -4   5   95.33   19.07
  -3  -4   5   96.28   21.46
   3   4   5  117.06   21.15
   3  -4  -5  102.11   13.96
  -3   4  -5  129.13   17.93
   3  -4  -5  100.83   19.38
  -3  -4   5   89.73   18.83
   3   4   5  103.71   18.83
   3  -4  -5   98.09   18.62
  -3  -4   6  564.35   41.87
   3  -4  -6  538.95   33.05
   3   4   6  555.69   48.95
   3  -4  -6  579.40   46.89
  -3   4  -6  658.98   40.94
  -3  -4   6  576.79   47.22
   3   4   6  549.77   40.44
   3  -4  -6  572.54   46.99
  -3  -4   6  537.91   49.97
  -3  -4   7   61.32   18.63
  -3  -4   7   25.71    9.76
   3   4   7   64.49   19.60
   3  -4  -7   55.47   11.21
  -3   4  -7   42.17    8.05
   3  -4  -7   53.95   15.62
  -3  -4   7   70.18   18.05
   3  -4  -7   51.26   14.54
   3   4   7   52.78   11.95
  -3  -4   8  200.67   32.26
   3  -4  -8  148.02   18.16
   3   4   8  183.13   30.04
   3  -4  -8  173.06   26.19
   3   4   8  171.62   22.36
  -3  -4   8  152.95   22.67
  -3   4  -8  160.24   20.18
   3  -4  -8  175.62   28.38
   3  -4  -9   32.87    9.06
   3   4   9   22.25    9.21
  -3  -4   9   10.50    6.85
  -3   4  -9   33.09    9.95
   3  -4  -9   25.01   13.29
   3  -4  -9   27.56   13.17
   3   4   9   16.16    6.61
  -3  -4  10  116.40   27.08
   3  -4 -10  115.71   18.23
  -3  -4  10  122.25   21.82
  -3   4 -10  123.40   17.96
   3  -4 -10  137.41   26.31
   3   4  10  120.89   17.48
  -3  -4  11   87.94   25.12
   3   4  11  129.30   27.95
   3  -4 -11   85.55   15.79
  -3   4 -11   93.91   15.45
   3   4  11  103.13   15.37
   3  -4 -11  108.97   24.79
  -3  -4  12    0.20   10.87
   3   4  12   23.68   16.89
   3  -4 -12   -3.50    6.60
  -3   4 -12   10.93    8.67
   3  -4 -12    0.76    6.18
   3  -4 -13  135.00   21.20
  -3   4 -13  103.22   16.00
   3  -4 -13   86.20   21.29
   3  -4 -14  103.18   27.76
  -3   4 -14  143.44   20.40
   3  -4 -14  142.58   24.61
   3  -4 -15   59.48   22.33
  -3   4 -15   52.80   13.72
  -3  -4  15   59.88   19.39
   3  -4 -15   71.86   17.99
  -3  -4  16   33.82   24.45
   3  -4 -16    0.14    7.99
   3  -4 -17  119.93   30.69
  -3   4 -17  122.74   20.27
   3  -4 -17  144.00   26.87
   3  -4 -18  204.76   45.26
  -3   4 -18  175.10   24.11
   3  -4 -18  179.86   32.45
   3  -4 -19   27.98   10.37
  -3   4 -19   38.68   14.93
   3  -4 -19   55.60   19.90
   3  -4 -20   19.06   24.99
  -3   4 -20   23.36   17.30
   3  -4 -20    8.13   14.49
   3  -4 -21   59.50   30.05
  -3   4 -21   58.41   19.40
  -3   4 -21   34.79   17.62
   3  -4 -22   57.14   25.43
  -3   4 -22   42.53   16.04
   3  -4 -22   72.06   26.06
  -3   4 -22   41.59   17.47
  -3   4 -23   60.87   19.43
   3  -4 -23   41.45   23.82
  -3   4 -24   32.42   19.41
   3  -4 -24   15.09   20.48
  -3   4 -25    1.95   15.95
   3  -4 -25    3.79   27.72
   3  -4 -25   -3.37   22.15
  -3  -5 -27   10.92   29.92
   3   5 -26  -15.19   26.09
  -3  -5 -25   19.50   26.30
   3   5 -24   42.65   29.73
  -3  -5 -24   41.13   32.39
   3   5 -24   53.40   25.06
  -3  -5 -24   42.73   23.11
  -3  -5 -23   93.00   34.81
   3   5 -23   95.96   30.17
  -3  -5 -23  102.55   32.32
   3   5 -22    8.17   21.72
  -3  -5 -22  -14.91   19.37
   3   5 -22   -8.03   15.87
  -3  -5 -22   19.32   24.09
   3   5 -21   -5.01   17.96
  -3  -5 -21   37.45   29.48
   3   5 -21   56.22   24.65
  -3  -5 -21   49.58   27.70
   3  -5  21   31.62   16.77
   3   5 -20   31.79   23.87
  -3  -5 -20   30.89   20.65
   3   5 -20    4.39   15.52
   3  -5  20   23.91   13.61
  -3  -5 -20   -1.65   14.67
   3   5 -19   13.21   15.83
  -3  -5 -19   37.36   24.83
   3   5 -19   45.57   21.01
   3  -5  19    2.06   11.94
   3   5 -18   28.60   19.03
  -3   5  18   34.11   19.07
  -3  -5 -18   60.60   28.06
   3   5 -18   37.97   19.05
  -3  -5 -18   87.79   28.13
   3  -5  18   31.38   13.18
   3   5 -17   58.28   25.84
  -3   5  17   96.30   25.72
  -3  -5 -17   66.46   22.67
   3   5 -17   68.62   22.64
   3  -5  17   76.13   17.34
  -3  -5 -17   75.97   21.94
   3   5 -16   26.90   18.91
  -3   5  16   46.42   18.84
  -3  -5 -16   25.25   17.06
   3   5 -16   43.47   13.81
   3  -5  16   29.13   12.06
  -3  -5 -16   45.21   19.64
  -3   5  15    2.58    9.47
   3   5 -15   18.93   16.16
   3  -5  15    0.73    7.78
  -3  -5 -15   42.08   21.45
   3   5 -14   85.19   25.89
  -3  -5 -14   93.31   27.90
  -3   5  14   76.37   17.99
   3   5 -14  113.82   25.10
  -3  -5 -14   96.49   25.44
   3  -5  14   69.03   14.71
   3   5 -13   27.99   13.26
  -3  -5 -13   40.40   15.97
  -3   5  13    3.31    7.65
   3   5 -13    4.45   10.99
  -3  -5 -13   53.47   19.41
   3  -5  13   38.79   10.14
   3  -5  12    0.59    5.20
   3   5 -12    5.56   12.38
  -3   5  12    3.58    8.82
   3  -5  12    2.52   16.06
  -3  -5 -12   25.69   19.50
   3   5 -12    4.32    8.32
  -3  -5 -12    1.92   10.82
   3   5 -11  294.15   41.96
  -3   5  11  346.97   34.50
  -3  -5 -11  325.15   42.33
   3  -5  11  338.39   42.59
   3   5 -11  350.35   38.76
  -3  -5 -11  329.70   39.26
  -3   5  11  326.84   43.81
   3  -5  11  304.34   25.55
   3   5 -10  996.16   75.17
  -3   5  10 1128.82   60.39
  -3  -5 -10 1074.19   78.03
   3  -5  10 1157.76   79.75
   3   5 -10 1090.48   67.27
  -3  -5 -10 1012.23   72.19
   3  -5  10 1128.27   30.55
   3  -5  10 1111.88   46.59
  -3   5  10 1134.89   78.32
  -3  -5 -10 1164.13   73.81
   3  -5   9  145.10   16.05
   3   5  -9  120.22   27.38
  -3   5   9  128.91   19.94
  -3  -5  -9  115.82   24.52
   3   5  -9  134.40   23.14
  -3  -5  -9  148.49   28.55
   3  -5   9  131.05   12.40
   3   5  -8  313.44   41.00
  -3   5   8  338.54   31.27
  -3  -5  -8  316.50   40.83
   3  -5   8  336.33   22.06
  -3  -5  -8  376.92   43.35
   3  -5   8  318.34   24.78
  -3   5   7  104.88   18.74
   3  -5   7   79.43   12.54
  -3  -5  -7   96.12   18.68
   3  -5   7  101.06   13.70
  -3  -5  -6  788.86   59.14
   3  -5   6  745.32   39.64
  -3  -5  -6  687.39   56.90
   3  -5   6  800.37   38.98
   3  -5   5   32.74    8.66
  -3  -5  -5   50.65   18.73
  -3  -5  -5   24.51    9.35
   3  -5   5   33.38   10.22
  -3  -5  -4  228.61   31.03
  -3  -5  -4  230.66   33.77
   3  -5   4  241.32   26.03
   3  -5   4  235.40   21.02
  -3  -5  -3  189.01   27.92
   3  -5   3  203.67   24.38
  -3  -5  -3  209.50   32.16
   3  -5   3  186.25   19.25
  -3  -5  -2  362.92   39.67
  -3  -5  -2  341.44   40.27
   3  -5   2  389.48   35.04
   3  -5   2  359.55   28.39
  -3  -5  -1  365.43   41.89
   3   5  -1  311.87   35.28
   3  -5   1  338.02   32.94
  -3  -5  -1  345.01   37.76
  -3  -5  -1  363.81   41.00
   3   5  -1  352.05   33.33
   3  -5   1  320.18   32.64
   3  -5   1  324.86   29.17
  -3  -5   0   15.76   14.31
   3   5   0   23.10   13.75
   3  -5   0   13.34    8.01
  -3  -5   0   28.18   15.57
   3  -5   0    7.83    7.56
  -3  -5   0   23.19   13.52
   3   5   0   32.32   11.12
   3  -5   0   15.54    6.14
   3  -5  -1  304.27   29.08
  -3  -5   1  345.69   37.47
  -3  -5   1  299.68   37.75
   3   5   1  298.52   34.13
  -3  -5   1  327.85   39.19
   3   5   1  329.02   32.60
   3  -5  -1  321.11   34.35
   3  -5  -1  252.88   27.91
   3   5   2  375.40   39.99
   3  -5  -2  321.70   30.08
  -3  -5   2  389.07   38.86
   3   5   2  381.99   33.92
   3  -5  -2  391.13   37.37
  -3  -5   2  346.28   39.75
   3  -5  -2  396.76   34.60
  -3  -5   2  357.27   41.73
   3   5   3  206.74   31.15
   3  -5  -3  183.24   22.71
  -3  -5   3  212.98   31.83
  -3  -5   3  178.62   26.44
  -3  -5   3  171.07   28.01
   3  -5  -3  160.21   25.36
   3   5   3  194.50   23.54
   3  -5  -3  189.71   25.51
  -3  -5   4  247.29   35.64
   3  -5  -4  247.81   25.42
  -3  -5   4  220.54   28.83
   3   5   4  272.20   35.39
   3   5   4  225.06   25.17
   3  -5  -4  239.51   30.33
  -3  -5   4  197.59   29.72
   3  -5  -4  240.02   29.50
  -3  -5   5   60.69   17.75
  -3  -5   5   42.53   14.31
   3  -5  -5   38.44    9.42
   3   5   5   44.51   17.10
   3  -5  -5   56.88   13.81
  -3  -5   5   31.95   11.90
   3   5   5   59.84   13.31
   3  -5  -5   45.14   14.29
  -3  -5   6  625.83   49.03
   3   5   6  752.12   60.33
   3  -5  -6  761.44   45.30
   3   5   6  811.09   48.93
   3  -5  -6  657.45   51.28
  -3  -5   6  773.43   57.41
  -3  -5   6  760.19   61.63
   3  -5  -6  774.42   57.31
  -3  -5   7   96.74   17.55
   3   5   7  120.90   24.30
   3  -5  -7   82.41   14.22
   3  -5  -7   65.84   15.88
  -3  -5   7  107.20   21.02
   3  -5  -7   87.57   19.28
   3   5   7   90.88   15.99
  -3  -5   8  301.15   41.16
  -3  -5   8  320.33   36.27
   3  -5  -8  318.48   30.71
   3   5   8  348.17   31.96
  -3  -5   8  380.27   37.99
   3  -5  -8  285.41   35.78
  -3  -5   9   82.28   18.74
  -3  -5   9  110.63   26.16
   3   5   9  156.61   30.57
   3  -5  -9  142.42   20.80
  -3   5  -9  142.72   15.18
  -3  -5   9  149.07   24.46
   3   5   9  141.73   19.77
   3  -5  -9  146.57   27.61
   3   5  10 1066.57   78.59
  -3  -5  10 1009.08   64.98
   3  -5 -10 1124.27   59.87
  -3   5 -10 1146.68   41.10
  -3  -5  10 1192.71   66.81
   3   5  10 1129.94   56.93
  -3  -5  10 1133.40   83.30
   3  -5 -10 1098.69   76.54
   3  -5 -11  279.02   30.39
   3   5  11  316.73   44.32
  -3   5 -11  339.87   21.81
   3  -5 -11  349.22   46.49
   3  -5 -12    3.44    5.24
  -3   5 -12    3.33    4.57
   3  -5 -13   37.35   14.84
  -3   5 -13   36.89    7.83
   3  -5 -13   41.09   15.13
   3  -5 -14   74.93   18.81
  -3   5 -14   84.51   10.76
   3  -5 -14   63.62   20.51
  -3   5 -15   11.06    6.24
   3  -5 -15    7.00   10.02
   3  -5 -16   56.91   25.17
   3  -5 -16   48.28   16.83
   3  -5 -17  133.52   33.44
  -3   5 -17   68.71   11.70
   3  -5 -17  102.41   23.45
   3  -5 -18   40.60   24.29
  -3   5 -18   38.28   10.37
   3  -5 -18   39.79   16.02
   3  -5 -19   21.28   15.14
  -3   5 -19   -3.49    6.81
   3  -5 -19   17.52   14.84
   3  -5 -20   29.91   17.77
  -3   5 -20   13.39    9.06
   3  -5 -20   47.97   21.16
  -3   5 -21   18.34    9.58
   3  -5 -21   21.99   14.02
   3  -5 -22   23.33   23.45
   3  -5 -22    7.21   18.01
   3  -5 -23   61.78   28.80
   3  -5 -23  140.62   34.31
   3  -5 -24   56.64   36.20
   3  -5 -24   48.01   26.99
  -3  -6 -26   17.60   23.24
  -3  -6 -25   31.46   24.83
   3   6 -24   19.17   20.47
  -3  -6 -24   67.49   30.51
   3   6 -23    4.50   21.53
  -3  -6 -23   42.73   27.98
   3   6 -23   25.10   17.75
  -3  -6 -23   70.58   26.02
   3   6 -22   15.55   16.37
  -3  -6 -22   -9.02   17.27
   3   6 -21   76.87   33.01
  -3  -6 -21   20.86   16.96
   3   6 -21   26.44   20.10
  -3  -6 -21   41.41   22.65
   3   6 -20  -23.70   19.26
  -3  -6 -20    2.55   19.41
   3   6 -20   14.50   16.85
  -3  -6 -20   -6.38   15.68
   3  -6  20  -17.29   17.33
   3   6 -19   69.52   33.27
  -3  -6 -19  116.00   37.86
   3   6 -19   74.05   21.97
  -3  -6 -19   76.76   28.12
   3  -6  19   84.16   20.82
   3   6 -18   34.69   20.95
  -3  -6 -18   47.47   21.07
   3   6 -18  -12.59   12.23
   3  -6  18   11.66   10.47
  -3  -6 -18   22.96   19.25
   3   6 -17   29.18   24.12
  -3  -6 -17   11.74   11.13
  -3   6  17    6.16   14.09
   3   6 -17   10.83   12.58
   3  -6  17   14.62   13.04
   3   6 -16   11.54   17.32
  -3  -6 -16   26.01   23.24
  -3   6  16   18.12   15.04
   3   6 -16   10.71   14.53
  -3  -6 -16    2.61   13.25
   3  -6  16    7.51    8.28
   3   6 -15   11.60   14.38
  -3  -6 -15    5.59   14.75
   3  -6  15   11.72   10.96
  -3  -6 -15   10.65   12.14
   3   6 -14    8.45   14.41
  -3   6  14   -6.28   16.98
   3  -6  14   10.33    8.44
  -3  -6 -14   15.76   16.41
   3   6 -14   -8.46    9.25
  -3  -6 -14  -12.16   15.06
  -3   6  13   73.90   19.55
   3  -6  13   73.35   15.70
   3   6 -13   70.87   19.99
  -3  -6 -13   83.17   21.48
   3  -6  12  160.44   21.38
   3   6 -12  142.93   30.03
  -3   6  12  176.04   28.58
  -3  -6 -12  241.70   37.91
   3   6 -12  191.77   29.36
  -3  -6 -12  175.40   31.10
  -3   6  11  119.65   24.20
  -3  -6 -11  154.12   30.70
   3   6 -11  191.23   28.90
  -3  -6 -11  131.70   27.17
  -3   6  10  496.87   43.79
  -3  -6 -10  482.55   54.56
   3   6 -10  468.20   44.69
   3  -6  10  442.83   33.74
  -3  -6 -10  499.71   50.87
  -3   6   9   52.71   14.93
   3  -6   9   49.37   11.94
  -3  -6  -9   49.14   22.33
   3   6  -9   49.53   15.20
   3  -6   9   48.48    5.34
  -3  -6  -8  662.29   61.23
  -3   6   8  614.20   46.73
   3   6  -8  606.52   47.68
  -3  -6  -8  662.03   59.64
   3  -6   8  615.99   24.39
   3  -6   8  589.44   39.50
  -3  -6  -7  461.21   49.65
   3  -6   7  489.47   27.19
   3   6  -7  466.66   41.17
  -3  -6  -7  509.03   53.96
   3  -6   7  469.49   35.21
  -3  -6  -6 1145.97   77.98
   3  -6   6 1217.86   56.20
   3  -6   6 1172.92   47.84
   3   6  -6 1107.02   62.35
  -3  -6  -6 1086.97   76.24
  -3  -6  -5  120.38   25.75
   3  -6   5  124.42   17.15
   3   6  -5  145.61   24.53
  -3  -6  -4  223.33   34.34
  -3  -6  -4  220.77   33.15
   3  -6   4  197.94   23.54
   3   6  -4  190.41   24.90
  -3  -6  -3  311.32   39.12
   3   6  -3  301.37   31.38
  -3  -6  -3  323.00   39.95
   3  -6   3  345.95   32.04
   3  -6   3  315.91   28.61
   3  -6   2  219.38   29.42
  -3  -6  -2  233.39   34.32
  -3  -6  -2  244.42   35.33
   3   6  -2  241.42   27.26
   3  -6   2  231.96   27.19
   3  -6   2  218.14   24.98
  -3  -6  -1   31.88   16.14
   3  -6   1   39.77   14.60
  -3  -6  -1   36.28   15.08
  -3  -6  -1   28.33   11.41
   3  -6   1   43.11   12.62
   3  -6   1   38.79   11.68
   3   6  -1   38.64   11.32
   3   6   0  184.21   30.47
  -3  -6   0  180.46   28.86
  -3  -6   0  202.18   32.31
   3  -6   0  175.47   24.43
  -3  -6   0  205.75   33.78
   3  -6   0  160.69   22.49
   3   6   0  203.92   25.32
   3  -6  -1   36.09   10.95
  -3  -6   1   92.13   24.92
   3   6   1   34.28   16.20
  -3  -6   1   46.05   15.27
  -3  -6   1   54.31   18.40
   3   6   1   30.71   10.48
   3   6   2  236.39   34.57
   3  -6  -2  255.03   29.36
  -3  -6   2  224.39   32.90
  -3  -6   2  243.95   33.93
   3   6   2  261.66   27.08
   3  -6  -2  237.45   30.80
   3  -6  -2  234.22   29.89
   3   6   3  356.78   42.16
  -3  -6   3  330.62   38.81
   3  -6  -3  313.48   32.42
  -3  -6   3  310.78   38.99
   3   6   3  306.24   30.74
   3  -6  -3  341.06   37.04
   3  -6  -3  257.92   31.53
   3   6   4  175.44   31.07
  -3  -6   4  225.82   34.89
   3  -6  -4  209.15   26.37
  -3  -6   4  218.86   30.94
   3  -6  -4  179.80   27.10
   3   6   4  222.04   26.03
  -3  -6   4  228.42   34.58
   3  -6  -4  187.81   27.97
  -3  -6   5  119.29   23.32
  -3  -6   5  135.26   30.03
   3  -6  -5  106.00   19.49
   3  -6  -5  121.45   22.96
  -3  -6   5  108.52   24.88
   3   6   5  125.91   19.35
   3  -6  -5  126.78   25.02
  -3  -6   6 1108.51   70.91
   3   6   6 1117.02   79.97
   3  -6  -6 1105.64   61.03
   3   6   6 1221.18   60.03
   3  -6  -6  989.90   62.55
  -3  -6   6 1171.69   71.32
  -3  -6   6 1188.61   81.17
   3  -6  -6 1166.80   74.91
   3  -6  -7  485.18   40.74
  -3  -6   7  442.92   44.46
   3   6   7  516.17   53.74
   3   6   7  504.67   37.42
  -3  -6   7  486.58   46.30
  -3  -6   7  499.95   55.49
   3  -6  -7  466.23   47.98
  -3  -6   8  631.36   55.61
   3   6   8  663.04   64.41
   3   6   8  653.53   43.70
  -3  -6   8  570.95   49.21
   3  -6  -8  577.99   55.87
  -3  -6   8  576.95   60.94
  -3  -6   9   38.45   17.68
   3  -6  -9   47.49   15.32
  -3  -6   9   58.59   16.96
   3  -6  -9   48.65   20.43
   3   6   9   43.97    9.94
   3  -6 -10  534.30   45.69
  -3  -6  10  437.71   47.31
  -3  -6  10  464.54   42.08
   3  -6 -10  505.14   53.99
   3  -6 -11  155.90   25.02
   3  -6 -11  153.38   32.42
   3  -6 -12  211.30   30.85
  -3  -6  12  214.76   35.67
   3  -6 -12  184.59   35.84
   3  -6 -13   69.35   18.59
   3  -6 -13   43.18   18.53
   3  -6 -14   -4.30    7.95
   3  -6 -15    7.87   13.55
   3  -6 -15    0.51   12.70
   3  -6 -16   21.86   15.13
   3  -6 -16    5.69   20.55
   3  -6 -17   -4.79   11.78
   3  -6 -17   28.69   16.43
   3  -6 -18   22.10   14.81
   3  -6 -18  -23.81   24.25
   3  -6 -19  108.28   27.11
   3  -6 -19  100.56   35.70
   3  -6 -20   -4.80   11.97
   3  -6 -20  -26.47   20.28
   3  -6 -21   41.26   22.38
   3  -6 -21   40.54   29.25
   3  -6 -22    5.07   18.56
   3  -6 -22   15.51   21.63
   3  -6 -23   43.41   25.94
   3  -6 -23  -33.92   30.29
   3  -6 -24   19.37   21.97
  -3  -7 -24   38.93   31.63
   3   7 -22   40.96   36.61
  -3  -7 -22  -15.74   25.98
   3   7 -22  -22.87   18.27
  -3  -7 -22   43.36   24.20
   3   7 -21    1.69   23.26
  -3  -7 -21  -18.37   24.29
   3   7 -21   20.43   15.55
  -3  -7 -21    5.53   16.50
   3   7 -20  -34.49   32.34
   3   7 -20   -2.75   15.28
  -3  -7 -20   11.27   16.76
   3   7 -19   46.77   26.81
   3   7 -19   20.52   16.72
  -3  -7 -19   30.68   23.46
   3  -7  19   -8.60   16.35
   3   7 -18    5.45   16.06
  -3  -7 -18   10.36   17.80
   3   7 -18  -15.86   12.42
   3  -7  18  -11.52   12.54
  -3  -7 -18    4.92   16.68
  -3  -7 -17   42.63   23.79
   3   7 -17   27.09   16.66
   3  -7  17   13.20   12.70
  -3  -7 -17    5.26   13.67
   3  -7  16   24.38   14.28
  -3  -7 -16   26.17   20.78
   3   7 -16   23.18   15.59
  -3  -7 -16    7.28   14.83
  -3   7  15   56.45   22.70
   3  -7  15   48.95   16.07
  -3  -7 -15   83.70   31.76
   3   7 -15   21.80   11.68
  -3  -7 -15   46.81   21.04
   3  -7  14    3.49    8.81
  -3   7  14   22.84   16.50
  -3  -7 -14    0.78   13.18
   3   7 -14   20.38   10.41
  -3   7  13   28.42   14.48
   3  -7  13   69.32   15.71
   3   7 -13   75.93   18.06
  -3  -7 -13   27.93   12.90
   3  -7  12   17.76   13.83
  -3  -7 -12   -0.73   11.40
   3   7 -12   26.05   12.59
  -3  -7 -12   32.62   15.00
   3  -7  11  254.00   29.90
  -3   7  11  269.23   37.63
   3   7 -11  237.40   30.19
  -3  -7 -11  249.83   40.49
   3  -7  10   14.04    7.78
  -3   7  10   14.61   14.13
  -3  -7 -10   16.42    9.53
   3   7 -10   23.68   14.03
  -3  -7  -9  265.88   42.56
   3  -7   9  264.67   30.39
   3   7  -9  267.27   31.04
  -3  -7  -8   -7.64    7.33
   3  -7   8   10.75    9.18
   3   7  -8    6.66    6.62
  -3  -7  -7  620.28   63.04
   3  -7   7  593.62   24.60
   3   7  -7  553.62   42.15
   3  -7   7  612.92   45.92
   3  -7   6  214.47   27.05
  -3  -7  -6  131.39   28.23
   3  -7   6  192.60   18.51
   3   7  -6  230.68   28.00
  -3  -7  -6  225.27   38.12
   3  -7   5   75.14   17.59
  -3  -7  -5   90.35   23.99
   3  -7   5  108.75   16.03
  -3  -7  -5   76.00   24.11
   3   7  -5   79.57   15.53
   3  -7   4   35.86   14.59
  -3  -7  -4   53.28   20.34
  -3  -7  -4   33.99   16.66
   3  -7   4   43.58   12.35
   3   7  -4   39.68   12.34
  -3  -7  -3  587.91   58.33
   3  -7   3  606.47   54.31
   3   7  -3  609.88   42.90
   3  -7   3  645.40   44.57
   3  -7   2  157.13   28.65
  -3  -7  -2  191.27   31.99
  -3  -7  -2  123.56   27.22
   3  -7   2  141.02   21.94
   3   7  -2  199.59   25.33
   3  -7   2  146.21   23.07
   3  -7   1   13.35   10.51
  -3  -7  -1   10.32   14.39
  -3  -7  -1   15.17   15.85
  -3  -7  -1    1.75   11.48
   3  -7   1   14.39    9.52
   3   7  -1   21.69   10.53
   3  -7   1   15.57    7.05
  -3  -7   0  176.51   33.14
   3  -7   0  183.92   29.17
  -3  -7   0  201.15   35.03
  -3  -7   0  150.32   29.92
   3   7   0  192.01   24.92
   3  -7   0  179.82   25.77
   3   7   1   30.94   12.41
  -3  -7   1    5.90   10.35
  -3  -7   1  -10.94   11.86
   3  -7  -1   20.56    9.53
   3  -7  -1   14.65    9.66
  -3  -7   1    3.75    8.87
   3  -7  -1    8.15    6.79
   3   7   1    1.89    7.55
  -3  -7   2  202.24   36.32
   3   7   2  150.15   29.80
  -3  -7   2  140.99   28.37
   3  -7  -2  194.05   28.58
   3  -7  -2  137.46   24.03
  -3  -7   2  129.50   24.81
   3  -7  -2  160.91   26.38
   3   7   2  177.17   22.53
   3   7   3  590.59   59.81
  -3  -7   3  603.19   58.44
   3  -7  -3  563.52   49.35
  -3  -7   3  616.49   60.27
   3   7   3  667.17   44.38
   3  -7  -3  611.99   49.78
  -3  -7   3  550.41   52.66
   3  -7  -3  568.10   50.46
   3   7   4   42.54   19.77
  -3  -7   4   23.73   14.47
   3  -7  -4   44.04   14.94
   3  -7  -4   33.47   10.93
  -3  -7   4   50.56   16.73
   3   7   4   53.33   13.97
   3  -7  -4   58.03   17.03
   3   7   5   71.42   22.53
  -3  -7   5   63.54   16.82
   3  -7  -5   62.57   14.91
   3  -7  -5   55.96   16.59
  -3  -7   5   69.60   20.29
   3   7   5   83.95   17.13
   3  -7  -5   46.90   15.93
  -3  -7   6  183.68   32.96
   3  -7  -6  202.14   28.57
   3  -7  -6  150.82   24.91
  -3  -7   6  205.21   30.63
   3   7   6  209.16   25.80
   3  -7  -6  196.85   32.06
  -3  -7   7  587.18   56.46
   3  -7  -7  632.43   51.55
   3   7   7  608.35   43.73
  -3  -7   7  667.64   55.34
   3  -7  -7  585.81   56.21
  -3  -7   8   -9.20   10.51
   3  -7  -8   11.17    9.25
  -3  -7   8    3.77    9.87
   3  -7  -8   -1.90    9.98
  -3  -7   9  282.02   38.50
   3  -7  -9  314.57   36.57
  -3  -7   9  312.50   36.90
   3  -7  -9  304.88   43.28
   3  -7 -10   27.64   14.32
  -3  -7  10   24.80   12.77
   3  -7 -10    4.24   12.50
  -3  -7  11  218.58   37.09
   3  -7 -11  287.77   37.17
  -3  -7  11  263.28   31.96
   3  -7 -11  356.54   50.19
   3  -7 -12    9.52   13.34
  -3  -7  12   49.52   18.75
   3  -7 -13   72.79   20.13
  -3  -7  13   58.11   20.29
   3  -7 -13   87.15   28.39
   3  -7 -14   37.93   15.90
   3  -7 -14  -16.20   18.57
   3  -7 -15   28.55   14.32
   3  -7 -15   55.45   26.05
   3  -7 -16   26.71   15.02
   3  -7 -16   25.56   17.24
   3  -7 -17   36.17   18.48
   3  -7 -17   45.63   22.70
   3  -7 -18    7.01   13.78
   3  -7 -18   17.89   27.18
   3  -7 -19   23.37   18.85
   3  -7 -20  -18.84   22.21
   3  -7 -21    4.96   15.31
   3  -7 -21   18.53   22.64
   3  -7 -22   -2.21   17.57
   3  -7 -22    5.71   27.20
   3  -7 -23   99.35   31.18
   3  -7 -24  -12.35   26.83
   3  -7 -25   26.78   24.56
   3  -7 -26   -5.58   25.22
  -3  -8 -23  -20.42   30.26
  -3  -8 -22  -11.49   29.18
  -3  -8 -20   12.72   20.05
  -3  -8 -20   28.49   24.14
  -3  -8 -19   20.75   25.11
  -3  -8 -19   70.66   32.46
  -3  -8 -18   -3.73   16.54
  -3  -8 -17   23.69   17.81
   3  -8  17   51.51   21.97
  -3  -8 -17   28.52   19.63
   3   8 -17   29.09   10.87
  -3  -8 -16   -0.94   16.18
   3  -8  16   19.32   14.49
  -3  -8 -16    3.52   19.88
   3   8 -16    4.72    7.43
  -3  -8 -15   55.53   25.21
   3  -8  15   60.00   19.74
  -3  -8 -15   96.48   33.07
   3   8 -15   93.57   18.02
  -3  -8 -14    8.94   11.36
   3  -8  14  -18.71   15.57
  -3  -8 -14    3.52   12.23
   3   8 -14    5.95    7.25
  -3  -8 -13    6.71   12.93
   3  -8  13    1.12   11.12
   3   8 -13   29.86   12.88
  -3  -8 -13    2.18   14.01
  -3  -8 -12   72.02   30.86
  -3   8  12   24.27   15.22
   3  -8  12   55.52   18.23
  -3  -8 -12   32.91   19.90
   3   8 -12   44.47   12.32
  -3  -8 -11   43.36   26.85
  -3   8  11    8.52   15.03
   3  -8  11   35.06   16.75
  -3  -8 -11   14.51   12.94
   3   8 -11    7.57    8.29
  -3  -8 -10  -21.89   22.75
   3  -8  10   13.12   12.94
   3   8 -10  -12.32    8.55
  -3  -8  -9   70.91   28.23
   3  -8   9   60.87   16.18
   3   8  -9   77.72   14.09
   3  -8   8  138.86   23.14
   3   8  -8  154.27   22.41
  -3  -8  -7  226.18   40.24
   3  -8   7  174.55   26.79
   3   8  -7  168.14   22.03
   3  -8   6   14.30   10.83
  -3  -8  -6   11.78   10.09
   3  -8   6   18.85    5.14
   3   8  -6   14.64    5.01
   3  -8   5   52.85   19.53
   3  -8   5   45.33   14.61
  -3  -8  -5   29.87   11.94
   3  -8   5   37.78    8.98
   3   8  -5   57.49   13.26
   3  -8   4   74.87   21.54
  -3  -8  -4   74.79   27.01
   3  -8   4   78.60   15.06
  -3  -8  -4   83.40   25.72
   3   8  -4   63.25   14.74
   3  -8   3  274.42   39.26
  -3  -8  -3  313.57   45.53
   3   8  -3  260.45   27.29
  -3  -8  -3  231.01   37.88
   3  -8   3  299.06   32.46
   3  -8   3  223.69   29.42
   3  -8   2   76.03   22.65
  -3  -8  -2   26.10   14.84
  -3  -8  -2   20.68   11.44
   3  -8   2   35.04   11.37
   3   8  -2   43.65   10.38
   3  -8   2   41.21   14.43
   3  -8   1  137.58   27.56
  -3  -8  -1  105.62   27.75
   3  -8   1  138.45   23.79
  -3  -8  -1  132.63   30.20
   3   8  -1  156.27   22.66
   3  -8   1  121.49   21.39
   3  -8   0   59.55   19.28
  -3  -8   0   23.66   12.45
   3  -8   0   42.41   12.01
   3   8   0   75.12   16.89
   3  -8   0   52.01   16.00
  -3  -8   1  141.96   32.89
   3  -8  -1  126.38   25.20
   3  -8  -1  162.97   26.08
  -3  -8   1  141.91   29.66
   3  -8  -1  130.41   24.31
   3   8   1  173.38   25.03
  -3  -8   2   44.80   18.88
   3  -8  -2   55.55   17.14
   3  -8  -2   64.40   17.46
  -3  -8   2   67.56   22.22
   3  -8  -2   60.01   18.77
   3   8   2   41.91   12.89
   3  -8  -3  225.75   32.75
  -3  -8   3  267.66   41.51
   3  -8  -3  265.47   33.11
   3   8   3  235.48   26.29
  -3  -8   3  291.78   39.54
   3  -8  -3  263.35   36.57
   3  -8  -4   75.45   22.63
  -3  -8   4  126.74   29.89
  -3  -8   4   58.83   18.73
   3  -8  -4   83.03   20.28
   3  -8  -4  101.16   24.47
   3   8   4   82.27   15.53
   3  -8  -5   44.47   15.05
  -3  -8   5   64.45   21.46
   3  -8  -5   46.79   15.16
  -3  -8   5   78.44   22.90
   3   8   5   46.11   12.50
   3  -8  -5   56.80   18.45
   3  -8  -6    5.01    7.99
  -3  -8   6  -17.79   12.39
  -3  -8   6    7.79   14.26
   3  -8  -6   12.50    7.19
   3  -8  -6   14.01   12.81
  -3  -8   7  199.80   33.56
   3  -8  -7  187.50   32.52
  -3  -8   7  183.70   31.14
   3  -8  -7  147.38   30.99
  -3  -8   8  132.56   28.86
   3  -8  -8  176.52   30.27
  -3  -8   8  164.64   27.80
   3  -8  -8  173.20   34.32
  -3  -8   9  106.07   33.69
   3  -8  -9   78.19   20.03
  -3  -8   9  106.39   22.86
   3  -8  -9   59.36   21.16
  -3  -8  10    4.33   12.37
   3  -8 -10    8.78   10.39
  -3  -8  10   -6.72   14.13
   3  -8 -11   15.31   12.85
  -3  -8  11   -8.35   10.55
   3  -8 -11    7.10   10.18
   3  -8 -12   54.58   19.89
  -3  -8  12   53.60   24.70
   3  -8 -12   78.72   27.30
   3  -8 -13    7.16   11.51
  -3  -8  13  -29.25   22.40
   3  -8 -14   12.14   13.67
  -3  -8  14   -4.00   16.35
   3  -8 -14  -21.34   22.89
   3  -8 -15   84.84   26.82
  -3  -8  15   97.99   32.49
   3  -8 -15   94.32   31.00
   3  -8 -16    1.68   11.84
  -3  -8  16   20.74   13.57
   3  -8 -16    9.08   19.09
  -3  -8  17   76.49   27.92
   3  -8 -17   41.51   24.73
   3  -8 -18   21.66   20.13
  -3  -8  18   22.13   19.92
   3  -8 -18   17.14   24.23
   3  -8 -19   61.20   27.49
  -3  -8  19   31.70   24.86
   3  -8 -19   26.56   24.06
   3  -8 -20   20.29   20.96
   3  -8 -20   56.07   35.34
   3  -8 -21   -5.40   23.25
   3  -8 -22   20.74   25.16
   3  -8 -23  -21.38   25.17
   3  -8 -25  -41.72   36.05
  -3  -9 -20   -5.37   23.41
  -3  -9 -19   22.45   25.08
  -3  -9 -18   22.24   23.75
  -3  -9 -17   65.51   32.62
  -3  -9 -17   50.34   28.85
   3   9 -16   46.96    9.93
  -3  -9 -16   39.44   19.13
  -3  -9 -15   18.21   26.65
   3  -9  15   18.56   20.22
   3   9 -15   18.28    8.18
  -3  -9 -15   19.15   13.98
  -3  -9 -14   28.02   21.65
  -3  -9 -14   23.64   23.44
   3   9 -14   30.83   10.20
  -3  -9 -13  101.50   34.93
  -3  -9 -13  104.84   31.29
  -3  -9 -12   79.59   33.29
   3   9 -12  116.15   17.31
  -3  -9 -12  125.04   29.19
  -3  -9 -11    6.07   10.34
   3  -9  11   33.77   18.51
   3   9 -11   28.61   10.06
  -3  -9 -11   23.48   15.35
   3  -9  10   24.01   18.00
   3   9 -10    3.04    7.66
  -3  -9 -10    5.18   13.95
  -3  -9  -9   31.79   15.55
   3  -9   9    7.14   13.08
   3   9  -9   22.65    9.35
  -3  -9  -8   81.98   23.99
   3  -9   8   79.16   23.36
   3  -9   8   75.15   26.80
   3   9  -8   85.49   15.11
   3  -9   7   44.85   17.15
   3   9  -7   61.01   14.12
   3  -9   6   35.45   19.30
  -3  -9  -6   45.57   26.92
   3  -9   6   50.61    6.43
   3   9  -6   67.67   14.49
   3  -9   6   40.71    4.39
   3  -9   5   26.21   16.37
  -3  -9  -5   -1.53   13.01
   3  -9   5    8.67    5.26
   3  -9   5   12.43    3.93
   3   9  -5   12.73    6.91
   3  -9   4   22.06    9.10
   3  -9   4   33.99   10.82
   3   9  -4   12.16    5.05
   3  -9   4   25.32    6.47
   3  -9   3   71.41   23.83
  -3  -9  -3  172.46   40.09
   3  -9   3  158.04   24.47
   3   9  -3  104.50   17.95
   3  -9   3   71.02   15.93
   3  -9   2  216.80   37.98
   3   9  -2  244.56   25.38
   3  -9   2  219.69   29.77
   3  -9   2  219.27   31.78
   3  -9   1   21.79   14.63
   3  -9   1   31.80   14.18
  -3  -9  -1   10.21   14.08
   3  -9   1    7.58   10.18
   3   9  -1   24.46   10.85
   3  -9   0   10.98    8.64
   3  -9   0   31.11   13.62
  -3  -9   0  -12.71   19.13
   3  -9   0    5.17   10.26
   3   9   0   21.16    8.04
   3  -9  -1   19.04   12.02
   3  -9  -1   16.49   10.51
  -3  -9   1   -7.03   15.38
   3  -9  -1   12.33    8.23
   3   9   1   16.27    8.13
   3  -9  -2  218.83   35.41
  -3  -9   2  222.62   35.71
   3  -9  -2  227.89   32.28
   3  -9  -2  218.21   34.92
   3   9   2  242.13   26.66
   3  -9  -3  104.50   26.13
   3  -9  -3  110.36   22.54
   3  -9  -3  142.99   26.97
   3  -9  -4   28.74   16.09
   3  -9  -4   19.62   11.41
  -3  -9   4   20.02   12.55
   3  -9  -4   30.44   14.72
   3  -9  -5   22.68   16.62
  -3  -9   5    4.85   13.30
   3  -9  -5   -1.33    8.21
   3  -9  -5   41.66   17.62
   3  -9  -6   44.07   18.71
  -3  -9   6   79.50   28.13
   3  -9  -6   31.61   14.04
  -3  -9   6   66.15   23.62
   3  -9  -6   60.21   20.73
   3  -9  -7   57.78   20.72
  -3  -9   7   83.85   27.60
  -3  -9   7   53.76   20.19
  -3  -9   8   65.12   26.06
   3  -9  -8   48.00   18.24
  -3  -9   8   67.00   20.07
   3  -9  -8   81.87   27.60
  -3  -9   9   43.10   23.21
   3  -9  -9   62.88   21.33
  -3  -9   9   38.32   14.76
   3  -9  -9   53.34   24.03
  -3  -9  10   19.91   15.79
   3  -9 -10   26.74   19.77
  -3  -9  10    5.25   10.29
   3  -9 -10   22.48   17.44
   3  -9 -11   42.63   18.41
  -3  -9  11   37.24   17.63
   3  -9 -11   36.00   22.45
   3  -9 -12   86.18   23.79
  -3  -9  12  120.53   34.27
   3  -9 -12   99.80   29.40
   3  -9 -13   72.72   24.28
  -3  -9  13   82.47   27.64
   3  -9 -13   72.24   27.66
  -3  -9  14   41.26   22.35
   3  -9 -14   81.19   32.75
   3  -9 -15  -20.97   23.75
  -3  -9  15  -17.46   23.49
   3  -9 -15  -14.24   22.61
   3  -9 -16   37.30   21.17
  -3  -9  16  103.25   32.60
   3  -9 -16   73.59   33.04
   3  -9 -17   -0.49   16.73
  -3  -9  17   26.65   30.41
   3  -9 -17  -19.48   21.82
   3  -9 -18   -8.32   17.77
  -3  -9  18  -20.05   22.93
   3  -9 -18   28.01   33.12
   3  -9 -19   -0.78   22.51
  -3  -9  19    5.84   18.53
   3  -9 -19  -13.10   19.89
   3  -9 -20   25.73   24.47
  -3  -9  20  -33.63   28.28
   3  -9 -21   23.77   24.30
   3  -9 -23  -52.42   33.22
   3  -9 -24   32.76   34.06
  -3 -10 -18  -12.59   26.29
  -3 -10 -17   97.41   35.35
  -3 -10 -16    1.83   24.85
  -3 -10 -16   20.65   24.51
  -3 -10 -15   80.32   38.42
  -3 -10 -14   17.51   21.25
  -3 -10 -14  -14.55   26.58
   3  10 -14    5.76    4.89
  -3 -10 -13   68.29   28.86
   3  10 -13   67.89    9.74
  -3 -10 -13   76.38   31.00
  -3 -10 -12    3.96   16.99
   3  10 -12   21.26    6.99
  -3 -10 -12   32.53   22.37
  -3 -10 -11   16.39   18.28
   3  10 -11   27.95    7.39
  -3 -10 -11   43.77   26.05
  -3 -10 -10   46.64   19.02
   3 -10  10   52.01   24.25
   3 -10  10   19.47   16.05
   3  10 -10   31.52    8.31
  -3 -10 -10   21.52   18.01
  -3 -10  -9   53.79   28.86
   3 -10   9   40.21   24.43
   3 -10   9   59.66   23.96
   3  10  -9   73.88   14.46
  -3 -10  -8  -17.24   18.60
   3 -10   8    4.90   10.67
   3 -10   8   34.22   22.85
   3  10  -8   12.11    7.32
  -3 -10  -7   10.61   14.37
   3 -10   7    4.49   16.45
   3 -10   7  -22.71   18.82
   3  10  -7   -2.83    8.23
  -3 -10  -6    6.42   14.26
   3 -10   6   12.96   15.55
   3  10  -6   15.69    7.02
   3 -10   5   32.93   19.64
  -3 -10  -5   19.90   17.58
   3 -10   5   13.69    5.24
   3  10  -5   27.07    9.76
   3 -10   5   10.40    3.83
   3 -10   4  -11.08   13.26
  -3 -10  -4  -11.59   20.67
   3 -10   4    6.84    6.82
   3 -10   4   -6.61    6.17
   3  10  -4    0.74    5.97
   3 -10   4   -0.44    9.73
   3 -10   3   14.34   13.72
  -3 -10  -3    7.25   14.71
   3 -10   3    8.75    7.78
   3 -10   3   11.20    5.12
   3  10  -3   12.57    7.53
   3 -10   3   -0.31    8.32
  -3 -10  -2   81.50   30.90
   3 -10   2   60.28   10.83
   3 -10   2   31.25   15.13
  -3 -10  -1  114.10   34.34
   3 -10   1  110.46   25.30
   3 -10   1  104.85   24.83
   3 -10   1  109.06   15.37
   3 -10   0    9.84   13.56
  -3 -10   0   27.17   22.01
   3 -10   0   -8.94   11.70
   3 -10   0   -3.42    5.55
   3 -10   0    4.19    8.83
  -3 -10   1  104.44   32.88
   3 -10  -1  104.17   28.81
   3 -10  -1   72.23   19.36
   3 -10  -1   98.15   24.24
   3 -10  -2   61.44   22.36
  -3 -10   2   26.08   18.52
  -3 -10   2   82.73   26.02
   3 -10  -2   41.00   12.85
   3 -10  -2   48.62   16.86
  -3 -10   3   35.56   23.24
   3 -10  -3   20.60   10.99
   3 -10  -3   22.37   10.94
  -3 -10   3   18.97   17.89
   3 -10  -4   14.50   15.02
  -3 -10   4   30.05   22.92
   3 -10  -4    2.40    9.13
  -3 -10   4    9.46   17.48
   3 -10  -4   -3.67   11.67
   3 -10  -5   18.47   16.84
  -3 -10   5   23.76   15.31
   3 -10  -5   -0.95   10.31
   3 -10  -5   28.42   14.83
   3 -10  -6    5.90   13.74
  -3 -10   6  -31.68   19.58
   3 -10  -6   -3.46   10.13
  -3 -10   6    1.19   12.32
   3 -10  -6    6.62   11.47
   3 -10  -7    6.62   11.69
  -3 -10   7  -10.02   17.98
  -3 -10   7   -4.46   12.95
   3 -10  -7    9.14   15.16
  -3 -10   8   -9.62   16.60
  -3 -10   8    8.04   11.89
   3 -10  -8   22.62   19.41
  -3 -10   9   76.92   26.55
  -3 -10   9   77.92   19.88
   3 -10  -9   42.33   20.38
  -3 -10  10   48.22   22.10
   3 -10 -10   46.08   21.87
  -3 -10  10   50.09   18.35
   3 -10 -10   77.13   30.74
   3 -10 -11   32.85   18.34
  -3 -10  11   59.41   29.01
   3 -10 -11   23.38   17.75
   3 -10 -12   19.01   19.53
  -3 -10  12   12.94   16.86
   3 -10 -12   11.69   18.20
   3 -10 -13   46.86   19.00
  -3 -10  13   77.12   32.38
   3 -10 -13   64.54   27.45
   3 -10 -14   38.07   24.37
   3 -10 -14   20.23   20.13
   3 -10 -15   22.31   20.79
  -3 -10  15   46.30   26.76
   3 -10 -15   53.10   31.27
   3 -10 -16   10.09   19.73
   3 -10 -16  -13.55   21.62
   3 -10 -17   38.65   24.33
  -3 -10  17   74.52   31.36
   3 -10 -17   35.80   27.19
   3 -10 -18  -37.05   28.01
  -3 -10  18  -24.62   27.36
   3 -10 -19   20.49   31.86
   3 -10 -21    1.50   23.98
   3 -10 -22  -10.16   28.95
   3 -11  14   56.64   30.59
  -3 -11 -14  105.23   34.22
  -3 -11 -13  -16.50   29.45
   3 -11  13   46.44   26.69
  -3 -11 -13   -3.70   23.97
  -3 -11 -12  -17.48   23.79
  -3 -11 -12  -16.77   27.43
  -3 -11 -11   -2.85   20.86
   3 -11  11   18.79   23.63
   3 -11  10  -17.24   21.68
  -3 -11 -10   38.29   24.12
  -3 -11  -9   79.57   33.56
   3 -11   9   48.77   31.63
  -3 -11  -8    8.78   18.35
   3 -11   8   17.99   19.91
  -3 -11  -7  100.61   37.78
   3 -11   7   75.95   28.27
  -3 -11  -6  -14.73   23.94
   3 -11   6    9.14   17.60
   3 -11   5   62.53   26.67
   3 -11   5   81.94   23.04
   3 -11   4   88.16   33.08
  -3 -11  -4   75.01   30.68
   3 -11   4   56.10   12.55
   3 -11   4   48.55    9.26
  -3 -11  -3   10.67   22.62
   3 -11   3  -16.18   21.45
   3 -11   3    3.66   11.09
   3 -11   3   -7.13    8.00
  -3 -11  -2   26.94   18.34
   3 -11   2   95.22   33.78
   3 -11   2   72.77   13.28
   3 -11   2   61.17   19.36
  -3 -11  -1   95.46   33.81
   3 -11   1   77.39   26.98
   3 -11   1   60.17   18.19
   3 -11   1   59.01   13.52
   3 -11   1   52.89   21.12
  -3 -11   0  112.54   34.24
   3 -11   0  151.64   38.03
   3 -11   0  117.04   23.28
   3 -11   0  162.32   21.18
   3 -11   0  112.78   28.96
  -3 -11   1   44.91   20.76
   3 -11  -1   72.03   25.60
   3 -11  -1   73.18   23.23
   3 -11  -1   59.48   22.00
   3 -11  -1   64.19   14.91
   3 -11  -2  109.39   28.96
  -3 -11   2   63.60   29.92
   3 -11  -2   79.60   22.58
   3 -11  -2   80.39   25.93
   3 -11  -2   69.96   15.27
  -3 -11   3  -27.01   18.37
   3 -11  -3   12.00   12.98
   3 -11  -3   -7.31   12.11
   3 -11  -3    3.18   14.25
  -3 -11   4   63.87   29.44
   3 -11  -4   36.60   13.44
   3 -11  -4   29.85   11.34
  -3 -11   4   15.38   21.32
   3 -11  -4   73.54   26.20
   3 -11  -5  167.99   37.98
  -3 -11   5  108.02   34.18
   3 -11  -5   88.77   24.54
  -3 -11   5  127.04   31.39
   3 -11  -5   92.83   28.45
   3 -11  -6   40.12   23.35
  -3 -11   6   39.18   24.35
   3 -11  -6    8.62    9.59
   3 -11  -6   10.32   18.32
   3 -11  -7   86.14   28.82
  -3 -11   7   67.97   27.01
   3 -11  -7   54.44   18.30
  -3 -11   7   78.96   24.26
   3 -11  -7  104.48   32.58
   3 -11  -8   13.70   20.29
  -3 -11   8   17.31   18.75
   3 -11  -8    1.51   10.47
   3 -11  -8   -7.30   16.03
  -3 -11   9    9.70   17.91
   3 -11  -9   45.57   20.52
   3 -11  -9   24.70   12.92
   3 -11  -9   39.76   22.08
   3 -11 -10  -10.60   17.55
  -3 -11  10   18.76   23.36
   3 -11 -10   31.49   25.77
   3 -11 -11   10.19   19.45
   3 -11 -11  -14.64   18.25
   3 -11 -12    5.28   19.76
   3 -11 -13  -10.83   16.20
  -3 -11  13   40.12   33.38
   3 -11 -13   50.82   34.72
   3 -11 -14   33.41   19.35
   3 -11 -14   19.49   20.48
   3 -11 -15   26.38   24.12
  -3 -11  15   19.96   26.12
   3 -11 -16   14.91   24.98
   3 -11 -18   43.41   35.01
   3 -11 -19  -11.85   28.74
   3 -12  11    7.29   17.78
   3 -12  10   39.13   28.38
  -3 -12 -10   54.35   28.74
  -3 -12  -9  -20.24   31.46
   3 -12   9   19.06   16.87
  -3 -12  -9    2.13   20.70
  -3 -12  -8    5.63   25.33
  -3 -12  -7   42.00   32.73
  -3 -12  -6   -1.09   17.06
   3 -12   6   -9.10   21.30
   3 -12   6   16.47   14.93
  -3 -12  -5   24.85   20.61
   3 -12   5   25.15   23.22
   3 -12   5   -6.61   10.05
  -3 -12  -4   42.52   29.43
   3 -12   4   42.44   23.90
   3 -12   4   19.33   17.61
   3 -12   3   -4.31   23.19
   3 -12   3   15.68   12.36
   3 -12   3    6.89   15.88
   3 -12   2  101.03   30.54
   3 -12   2   84.37   26.37
   3 -12   1  -37.47   29.12
   3 -12   1   -1.20   10.95
   3 -12   0   54.85   29.87
   3 -12   0   76.80   24.17
   3 -12   0   31.44   15.15
   3 -12  -1   13.88   15.87
   3 -12  -1   -5.70   18.83
   3 -12  -1   18.16   16.17
   3 -12  -2  119.01   38.01
   3 -12  -2  130.46   31.21
   3 -12  -2   86.02   28.77
   3 -12  -3   14.63   21.16
   3 -12  -3    8.95   16.79
   3 -12  -3  -10.36   15.49
   3 -12  -4   31.89   19.71
   3 -12  -4   23.61   20.39
   3 -12  -5   20.92   20.04
   3 -12  -5   10.49   14.56
   3 -12  -5   40.96   24.50
   3 -12  -6   -7.96   18.69
  -3 -12   6  -31.83   24.99
   3 -12  -6   28.10   20.62
   3 -12  -6  -17.93   20.74
   3 -12  -7   14.89   20.07
  -3 -12   7   12.67   27.00
   3 -12  -7   17.38   12.80
   3 -12  -7  -20.46   22.15
   3 -12  -8   21.86   21.39
  -3 -12   8   29.37   26.85
   3 -12  -8    6.89   14.77
   3 -12  -9   74.57   30.40
  -3 -12   9   39.12   25.37
   3 -12  -9   17.91   14.46
   3 -12  -9   58.18   29.53
   3 -12 -10   46.76   23.94
  -3 -12  10   86.35   31.24
   3 -12 -10    0.75   17.00
   3 -12 -10   32.72   28.36
   3 -12 -11   16.40   25.13
  -3 -12  11   16.25   20.40
   3 -12 -11   14.79   25.03
   3 -12 -12   26.55   27.46
   3 -12 -12   10.28   14.48
   3 -12 -13  -27.38   18.56
   3 -12 -14   -5.53   26.51
   3 -12 -15    7.13   29.80
   3 -12 -16   48.31   33.62
   3 -13   8   -3.46   14.35
   3 -13   7   39.13   21.21
   3 -13   6  -17.58   27.84
   3 -13   6    7.71   14.77
   3 -13   5   41.59   29.22
   3 -13   5   17.31   19.31
   3 -13   4   44.36   27.67
   3 -13   4   -4.82   13.11
   3 -13   3   -5.80   18.86
   3 -13   3   25.02   17.30
   3 -13   2   21.14   19.68
   3 -13   2   13.58   16.66
   3 -13   1   41.84   26.84
   3 -13   1   39.15   18.11
   3 -13   0   18.58   19.41
   3 -13  -1   18.67   21.19
   3 -13  -1   37.04   23.51
   3 -13  -2   20.73   19.87
   3 -13  -4   17.97   20.47
   3 -13  -4    9.11   24.70
   3 -13  -5   11.69   17.46
   3 -13  -5    7.48   16.02
   3 -13  -6   -5.20   18.12
   3 -13  -6    8.72   20.19
   3 -13  -7   39.88   24.93
   3 -13  -7   63.89   24.36
   3 -13  -7   64.65   28.94
   3 -13  -8   37.12   27.66
   3 -13  -8   12.57   22.76
   3 -13  -9   66.10   35.85
   3 -13 -10   31.69   31.64
   3 -13 -10    6.90   16.82
   3 -13 -11    3.25   30.22
   3 -13 -11   31.40   23.39
   3 -14   8   19.17   20.19
   3 -14   7  -13.78   18.66
   3 -14   6  -12.30   16.55
   3 -14   5   13.10   17.09
   3 -14   4    9.21   20.52
   3 -14   3    3.90   19.00
   3 -14   2   -1.80   18.13
   3 -14   1   36.88   24.50
   3 -14   0   -0.49   18.52
   3 -14  -8   35.69   30.21
   4   0   0  548.85   25.95
   4   0   0  581.77   34.60
  -4   0   0  573.17   25.90
  -4   0   0  494.17   47.34
   4   0   0  536.38   47.78
  -4   0   0  585.63   34.55
   4   0  -1 1224.59   32.87
   4   0   1 1227.93   43.73
   4   0   1 1206.36   46.09
  -4   0  -1 1227.76   42.77
  -4   0   1 1211.07   31.89
  -4   0  -1 1178.04   71.65
   4   0  -1 1224.51   72.39
  -4   0   1 1203.05   71.63
   4   0   1 1142.79   68.85
  -4   0  -1 1227.07   47.44
   4   0  -1 1189.91   52.22
  -4   0   1 1217.00   53.87
  -4   0  -2   31.34    6.00
   4   0  -2   37.95   10.31
  -4   0   2   38.80   10.07
  -4   0  -2   31.26    7.66
   4   0   2   37.28    9.01
   4   0   2   37.58   12.73
   4   0  -2   34.28   14.66
  -4   0   2   34.13   13.83
  -4   0  -2   30.92    8.94
   4   0  -3   39.02   10.72
  -4   0   3   33.49   11.58
  -4   0  -3   18.71    4.88
   4   0   3   22.78    8.17
   4   0  -3   33.82   14.41
  -4   0   3   36.48   13.86
   4   0   3    3.01    5.19
  -4   0  -3   17.28    8.91
  -4   0  -4   61.10    8.36
   4   0  -4   76.20   15.93
  -4   0   4   71.63   15.76
   4   0   4   73.65   14.16
  -4   0  -4   78.61   13.80
  -4   0  -4   69.32   19.22
  -4   0   4   94.61   19.80
   4   0   4   78.94   18.13
   4   0  -4   91.86   22.02
   4   0   5  263.88   26.78
  -4   0  -5  288.70   35.83
   4   0   5  306.07   33.43
   4   0  -5  318.70   39.80
  -4   0   5  271.33   34.52
  -4   0  -5  316.01   17.28
  -4   0   5  350.04   34.88
   4   0  -5  321.98   33.80
  -4   0  -6    2.24    3.02
   4   0  -6    3.21    6.48
  -4   0   6    7.57    5.67
  -4   0  -6   10.87    9.14
   4   0   6   17.72    8.92
  -4   0   6   -0.42    7.72
  -4   0  -6    1.67    7.16
   4   0  -6   -5.17    8.29
   4   0   6   -5.23    7.78
   4   0  -7  119.27   21.21
   4   0   7  125.00   21.60
  -4   0  -7  143.88   24.39
  -4   0   7  148.46   24.63
  -4   0  -7  132.80   25.28
   4   0  -7  110.29   24.35
   4   0   7  121.90   20.53
  -4   0  -7  123.90    8.86
  -4   0   7  155.86   27.88
  -4   0  -7  129.72    9.17
   4   0  -8  175.52   28.01
  -4   0   8  204.63   12.16
  -4   0   8  165.33   10.02
   4   0   8  126.78   24.53
  -4   0  -8  190.91   25.55
   4   0  -8  181.66   30.73
  -4   0  -8  179.95   29.29
  -4   0   8  171.04   28.04
  -4   0  -8  211.12   13.35
  -4   0  -8  173.45   10.63
   4   0   8  182.00   24.58
   4   0  -9   70.22   18.00
  -4   0  -9   90.19    8.20
  -4   0   9   83.00    8.96
   4   0   9   76.43   19.78
  -4   0  -9   81.09   20.77
   4   0  -9  123.26   27.81
  -4   0  -9   85.24   20.87
  -4   0  -9   83.92    8.52
  -4   0   9   76.84   18.98
   4   0   9   71.71   15.66
   4   0 -10   24.67   11.88
  -4   0 -10   15.45    4.68
   4   0  10   24.73   12.55
  -4   0  10    8.68    3.63
  -4   0 -10   35.51   14.96
   4   0 -10    9.76   11.28
  -4   0 -10   15.34   16.15
   4   0  10   17.00    7.44
  -4   0  10   15.31   10.61
   4   0 -11   -3.58    6.92
  -4   0 -11    9.04    5.24
   4   0  11    4.00    7.60
  -4   0  11   11.88    5.10
  -4   0 -11    8.88    7.83
   4   0 -11  -19.60   14.48
  -4   0  11  -13.41   11.43
   4   0  11   13.87    8.52
   4   0 -12   44.59   16.79
  -4   0 -12   64.84    9.62
  -4   0  12   72.16   12.82
   4   0  12   52.71   17.49
  -4   0 -12   47.11   15.09
  -4   0 -12   44.33   17.06
   4   0 -12   31.32   17.26
   4   0  12   48.51   12.57
  -4   0  12   69.76   22.63
  -4   0 -13  112.59   14.18
   4   0 -13   96.15   25.28
   4   0  13   82.51   22.92
  -4   0  13  102.44   16.36
  -4   0 -13  146.85   28.59
   4   0 -13   72.73   21.70
   4   0  13  108.47   17.36
  -4   0 -14   71.84   12.40
   4   0 -14   91.64   27.45
  -4   0 -14  102.77   29.40
  -4   0  14   65.18   15.01
   4   0 -14   58.65   21.54
  -4   0 -14   52.71   18.23
   4   0  14   57.17   12.44
   4   0 -15  349.17   48.58
  -4   0  15  303.52   30.84
  -4   0 -15  328.06   46.39
   4   0 -15  364.93   51.02
  -4   0 -15  340.94   47.05
   4   0  15  407.92   32.54
  -4   0 -15  344.96   26.74
  -4   0 -16   41.93   12.12
   4   0 -16   28.86   13.84
  -4   0 -16   10.46   16.86
  -4   0  16   63.51   16.21
  -4   0 -17   43.30   12.43
   4   0 -17   43.10   24.97
   4   0 -17   11.87   20.65
  -4   0  17   35.61   15.05
  -4   0 -18    5.15    8.61
   4   0 -18    3.71   20.10
  -4   0  18   10.51   11.39
  -4   0 -19   63.85   16.14
   4   0 -19   25.99   14.38
   4   0 -19   34.57   21.29
  -4   0  19   48.82   17.15
  -4   0 -20   19.44   12.83
   4   0 -20   -6.47   15.38
   4   0 -20   30.73   23.55
  -4   0 -21   31.88   10.24
   4   0 -21   71.17   31.03
  -4   0  21   27.82   18.87
  -4   0 -22   45.56   17.36
   4   0 -22   35.36   22.59
   4   0 -22   53.02   25.23
  -4   0 -23  -15.58   15.78
   4   0 -23   -4.38   18.19
   4   0 -23  -11.81   17.47
   4   0 -24  -33.91   30.13
  -4   0 -24   39.50   19.05
   4   0 -24  -25.26   28.74
   4   0 -25   30.56   29.96
  -4   0 -25   -2.18   17.57
   4   0 -26  -39.10   32.04
   4   0 -27   79.10   33.19
   4   1 -27  -20.54   42.36
  -4  -1 -26   35.92   23.99
  -4  -1 -25   24.04   19.99
   4   1 -25   41.67   33.38
   4   1 -25   27.51   25.55
  -4  -1 -24   23.17   15.45
   4   1 -24   51.34   28.09
  -4  -1 -23   29.89   17.11
   4   1 -23   53.24   30.75
  -4  -1 -22    2.76   11.68
   4   1 -22  -30.73   29.70
   4   1 -22    5.51   19.09
  -4  -1 -21   19.26   12.55
   4   1 -21    3.43   21.06
   4   1 -21    6.47   16.93
  -4   1  21    8.02   15.68
  -4  -1 -20    7.50    9.24
   4   1 -20   15.73   14.18
   4   1 -20   25.94   22.45
  -4  -1 -20   20.79   16.32
  -4  -1 -19   24.25   10.08
   4   1 -19   68.95   30.25
   4   1 -19   24.85   17.82
  -4   1  19   30.49   18.48
  -4  -1 -19   50.72   21.73
  -4  -1 -18  149.86   24.90
   4   1 -18  123.85   32.34
  -4  -1 -18  100.44   29.07
  -4   1  18  154.71   30.08
  -4  -1 -17  101.16   20.05
   4   1 -17   70.61   25.65
   4   1 -17  144.70   35.90
  -4  -1 -17   95.32   29.30
  -4   1  17  119.82   23.23
  -4  -1 -16   90.87   17.08
  -4  -1 -16   98.78   26.16
  -4   1  16   64.97   17.84
   4   1 -16  112.30   27.14
   4   1 -15   81.27   24.30
  -4  -1 -15  117.44   20.88
  -4   1  15   93.84   17.80
  -4  -1 -15   87.24   24.92
   4   1 -15   95.08   27.54
   4  -1  15   81.96   14.38
  -4   1  14  332.97   29.54
   4   1 -14  317.78   43.39
  -4  -1 -14  285.45   42.13
   4  -1  14  309.65   27.86
   4   1 -14  259.76   39.47
  -4  -1 -14  275.77   42.04
  -4  -1 -14  290.97   28.39
   4   1 -13   28.17   11.98
  -4  -1 -13   -5.81   10.34
   4  -1  13   17.32   13.83
  -4   1  13   10.92    8.84
   4   1 -13    9.18   10.28
  -4  -1 -13    7.15   11.00
   4  -1  13   26.06    8.65
  -4  -1 -13   23.59    9.61
   4   1 -12   85.53   23.37
  -4  -1 -12   78.88   19.24
   4  -1  12   94.41   23.68
  -4   1  12  108.83   15.04
   4   1 -12  105.21   25.78
  -4  -1 -12   95.44   24.78
   4  -1  12  117.91   18.56
  -4   1  12   91.05   23.83
  -4  -1 -12   82.02   14.63
   4   1 -11   27.31   12.04
   4  -1  11   26.20   15.90
  -4   1  11   24.08    6.34
  -4  -1 -11   62.26   18.27
  -4  -1 -11   10.43   13.42
   4   1 -11   34.88   14.46
   4  -1  11   17.40    7.86
  -4  -1 -11   18.09    7.17
  -4   1  11   25.32   16.86
   4   1 -10   65.90   21.38
  -4   1  10   75.84    8.76
   4  -1  10   53.25   14.45
  -4  -1 -10   62.23   20.10
  -4  -1 -10   77.45   22.15
   4   1 -10   57.27   16.89
   4  -1  10   43.10   11.06
  -4   1  10   76.12   20.46
  -4  -1 -10   57.01   10.49
  -4   1   9  777.73   20.36
   4  -1   9  697.69   54.86
  -4  -1  -9  883.48   60.41
  -4  -1  -9  752.85   62.70
   4   1  -9  791.44   64.89
   4  -1   9  744.71   48.80
   4   1  -9  730.88   60.01
  -4  -1  -9  803.77   37.30
  -4   1   9  774.81   59.86
  -4  -1  -8   22.00    7.83
   4   1  -8   18.20    5.62
   4  -1   8    4.39    9.18
  -4  -1  -8   -2.55   10.34
   4   1  -8   23.88   14.42
  -4  -1  -8    3.71   11.62
   4  -1   8   38.33   11.90
  -4   1   8   17.25    7.59
  -4  -1  -8   16.32    6.47
   4   1  -7   28.49   11.42
  -4  -1  -7   44.07    8.76
   4  -1   7   37.06   13.10
   4  -1   7   46.69   13.28
  -4   1   7   26.91    9.97
   4  -1   6  274.47   30.09
  -4  -1  -6  242.04   27.69
   4  -1   6  258.36   30.05
  -4  -1  -6  240.53   33.65
   4   1  -6  205.10   31.49
   4   1  -6  257.90   33.26
  -4   1   6  293.77   33.92
  -4  -1  -6  369.67   29.13
  -4  -1  -5  104.87   12.46
  -4  -1  -5  145.71   22.71
  -4   1   5   95.40   20.87
   4   1  -5  112.10   20.31
  -4  -1  -5  103.96   24.74
  -4   1   5  130.63   21.67
  -4  -1  -4  146.81   16.11
   4   1  -4  161.93   23.83
   4  -1   4  133.61   18.88
  -4  -1  -4  187.71   28.67
  -4   1   4  126.40   24.35
   4   1  -4  152.30   27.72
  -4  -1  -4  111.28   23.86
  -4   1   4  140.71   21.29
  -4  -1  -3  710.65   41.13
   4  -1   3  768.13   40.48
   4   1  -3  783.87   58.93
  -4   1   3  797.41   56.80
  -4  -1  -3  738.23   59.31
  -4  -1  -3  797.13   39.15
   4   1  -3  707.16   47.17
   4  -1   2   21.98    5.69
  -4  -1  -2   37.79   11.75
   4   1  -2   19.10    8.02
   4  -1   2   28.25    7.53
  -4  -1  -2   34.29   10.99
  -4  -1  -2    3.01    7.12
  -4   1   2   39.91   14.90
   4   1  -2   -3.97    7.50
  -4   1   2   11.27    6.40
   4  -1   1 1193.96   40.89
   4   1  -1 1253.77   42.47
   4   1  -1 1211.77   56.09
  -4  -1  -1 1226.85   47.94
  -4  -1  -1 1251.74   75.25
   4   1  -1 1195.23   71.52
  -4   1   1 1171.69   68.86
   4  -1   1 1243.41   43.20
  -4  -1  -1 1223.17   52.23
  -4   1   1 1234.06   51.35
  -4  -1   0  139.59   18.46
   4   1   0  146.46   18.68
   4  -1   0  135.94   11.88
   4  -1   0  118.23   14.83
   4   1   0  141.96   15.25
  -4  -1   0  144.57   15.96
   4  -1   0  132.19   19.43
  -4   1   0  137.11   25.26
  -4  -1   0  145.03   27.80
   4   1   0  125.69   23.59
  -4   1   0  152.75   16.31
   4   1   1 1205.76   48.61
   4  -1  -1 1230.85   25.44
  -4  -1   1 1198.58   40.72
   4   1   1 1306.77   72.40
  -4   1  -1 1282.53   71.95
  -4  -1   1 1196.54   73.27
   4  -1  -1 1251.78   72.55
  -4   1  -1 1221.53   42.87
   4  -1  -1 1235.73   51.39
  -4  -1   2   22.07    8.92
   4  -1  -2   16.07    7.54
   4   1   2   32.19    9.08
  -4  -1   2   28.24    4.75
   4  -1  -2   29.19   11.50
  -4  -1   2   19.96   10.70
  -4   1  -2   36.13   12.98
   4   1   2   25.42   12.14
  -4   1  -2   26.25    6.22
  -4  -1   3  748.27   27.75
   4   1   3  733.43   43.11
   4   1   3  761.83   54.47
  -4  -1   3  787.04   58.89
  -4   1  -3  757.39   55.90
   4  -1  -3  720.96   56.39
  -4  -1   3  791.65   49.99
   4  -1  -3  755.45   45.69
  -4   1  -3  773.38   24.52
  -4  -1   4  146.44   23.57
  -4  -1   4  142.43   11.72
   4  -1  -4  138.48   21.57
  -4  -1   4  118.14   25.46
   4   1   4  135.90   24.43
   4  -1  -4  121.06   23.10
  -4   1  -4  171.47   27.99
  -4  -1   5  146.61   22.35
   4  -1  -5   99.99   18.85
  -4  -1   5  141.43   12.47
   4   1   5  101.47   18.80
  -4  -1   5  108.92   22.53
   4  -1  -5  123.20   24.30
   4   1   5  129.88   23.44
  -4   1  -5  102.79   21.25
   4   1   6  266.40   31.00
  -4  -1   6  266.83   16.03
  -4   1  -6  255.52   33.01
  -4  -1   6  263.71   33.92
   4   1   6  277.99   31.85
   4  -1  -6  262.45   37.42
  -4  -1   6  305.27   37.06
  -4  -1   7   32.17   15.84
   4  -1  -7   51.83   13.17
  -4  -1   7   73.26   12.48
  -4  -1   7   42.71    7.24
   4   1   7   28.74   10.80
  -4  -1   7   19.94   12.18
  -4   1  -7   13.21   13.35
   4  -1  -7   55.14   19.51
   4   1   7   47.80   14.67
  -4  -1   8   22.64    6.01
   4  -1  -8   -9.50    6.07
  -4  -1   8   21.55   13.38
  -4  -1   8   21.43    6.33
   4   1   8   18.51    8.38
  -4  -1   8   17.80   12.55
  -4   1  -8   22.45   13.95
   4  -1  -8   13.63   11.49
   4   1   8   12.73    9.08
  -4  -1   9  762.08   34.47
   4   1   9  787.37   58.88
  -4  -1   9  791.64   36.41
   4   1   9  756.70   50.76
   4  -1  -9  781.50   64.87
  -4   1  -9  833.18   61.92
   4  -1  -9  667.52   57.13
  -4  -1   9  753.35   61.47
   4  -1 -10   58.14   17.02
  -4  -1  10   59.18   11.67
   4   1  10   65.98   20.25
   4  -1 -10   91.08   25.21
  -4   1 -10   92.69   22.88
   4   1  10   79.01   16.82
   4  -1 -11    6.30    6.95
  -4  -1  11   29.26   16.78
  -4  -1  11   29.47    9.64
   4   1  11   47.70   15.08
   4  -1 -11   63.87   22.54
  -4   1 -11   26.03   14.51
   4   1  11   25.53   11.20
   4  -1 -12   88.28   24.91
  -4  -1  12   79.67   16.33
   4   1  12  100.42   26.80
   4  -1 -12  137.10   31.83
  -4   1 -12   62.00   19.04
  -4  -1  12   70.95   21.12
   4   1  12   85.27   16.33
   4  -1 -13   22.04   15.43
  -4   1 -13   10.39    2.79
  -4  -1  13   11.65    8.99
   4   1  13    8.81    9.87
   4  -1 -13   -0.21   15.65
  -4   1 -13   28.48   16.28
   4   1  13   15.22    8.05
   4  -1 -14  328.07   47.96
  -4  -1  14  311.87   31.26
  -4   1 -14  313.76   42.95
   4  -1 -14  379.52   53.63
   4   1  14  284.83   29.50
  -4   1 -14  283.53   17.53
   4  -1 -15   61.25   22.56
  -4   1 -15   94.26   11.63
  -4  -1  15   86.98   19.89
   4  -1 -15   81.04   21.61
   4   1  15   77.07   15.15
  -4   1 -16   82.18   12.61
  -4   1 -16  107.25   28.56
   4  -1 -16  106.67   29.78
  -4  -1  16   70.45   18.37
   4  -1 -17  105.93   30.26
  -4   1 -17  106.18   15.31
  -4   1 -17  126.99   29.94
  -4  -1  17  106.67   22.57
   4  -1 -18  116.92   34.82
  -4   1 -18  121.29   16.65
   4  -1 -18  133.76   33.64
  -4   1 -18  154.36   36.08
  -4  -1  18  128.18   25.23
   4  -1 -19   31.73   20.20
  -4   1 -19   15.05    6.10
   4  -1 -20   25.93   17.67
  -4   1 -20   41.33   12.21
   4  -1 -20   17.93   17.00
  -4  -1  20  -11.95   17.99
   4  -1 -21   -4.07   15.73
  -4   1 -21  -15.03   13.10
   4  -1 -21   17.82   15.40
   4  -1 -22   -1.97   18.90
  -4   1 -22   22.09   12.05
  -4   1 -23   18.99   13.50
   4  -1 -23  -15.84   23.05
   4  -1 -24   34.59   24.73
  -4   1 -24    2.84   10.80
   4  -1 -24   23.25   26.90
   4  -1 -25    2.25   21.33
  -4   1 -25   -1.50   14.17
   4  -1 -25   32.23   28.70
   4  -1 -26  -23.22   36.58
   4   2 -28   -5.89   30.99
   4   2 -27   41.89   34.52
  -4  -2 -26   34.08   21.17
   4   2 -26  -54.13   39.36
   4   2 -25   -0.33   29.01
  -4  -2 -24   52.44   24.56
   4   2 -24   64.56   36.29
   4   2 -24   42.52   29.04
  -4  -2 -23   13.17   12.59
   4   2 -23   24.22   25.93
  -4  -2 -22   12.03   19.89
   4   2 -22   13.52   19.29
   4   2 -22   34.67   20.76
  -4  -2 -22  -12.99   20.29
   4   2 -21  -22.03   21.40
  -4  -2 -21   24.11   10.50
   4   2 -21  -13.50   20.36
  -4  -2 -21   20.83   16.13
  -4   2  21   34.49   22.27
   4   2 -20   77.73   28.75
  -4  -2 -20   95.19   26.75
   4   2 -20   20.68   20.88
  -4  -2 -20    0.57   19.60
  -4   2  20   54.58   21.31
   4   2 -19   25.45   21.25
  -4  -2 -19    6.87   10.63
  -4   2  19   18.97   14.98
  -4  -2 -19    3.49   13.42
   4   2 -18  102.10   31.34
  -4  -2 -18  109.98   23.55
  -4   2  18   80.60   20.84
  -4  -2 -18   92.08   29.40
   4   2 -18   84.83   27.80
   4   2 -17   45.33   18.95
  -4  -2 -17   52.15   25.48
  -4   2  17   47.39   14.40
   4   2 -17   43.63   24.17
  -4  -2 -17   39.22   13.90
   4   2 -16  165.94   38.27
  -4   2  16  142.58   22.97
   4   2 -16  162.11   37.35
  -4  -2 -16  134.29   24.03
   4   2 -15   80.90   24.44
  -4   2  15   89.05   17.81
  -4  -2 -15  111.20   29.70
   4   2 -15  125.56   31.22
   4  -2  15   82.99   13.92
   4   2 -14  283.95   42.93
  -4   2  14  338.48   29.57
  -4  -2 -14  333.01   43.01
   4  -2  14  368.48   28.19
   4   2 -14  338.29   47.19
  -4  -2 -14  341.87   32.83
   4   2 -13   68.33   24.08
  -4   2  13   54.26   12.37
  -4  -2 -13   24.95    9.58
   4  -2  13   66.80   26.63
  -4  -2 -13   91.28   25.16
   4   2 -13   52.24   20.19
  -4  -2 -13   81.48   17.57
   4  -2  13   45.27   10.20
  -4   2  12  349.91   25.06
  -4  -2 -12  352.18   43.09
   4  -2  12  371.51   46.75
   4  -2  12  441.43   33.29
   4   2 -12  388.63   49.14
  -4  -2 -12  384.50   47.51
   4   2 -12  361.71   47.29
  -4  -2 -12  366.56   32.72
  -4   2  12  334.69   44.77
   4   2 -11   15.79   13.54
  -4   2  11    6.01    3.76
  -4  -2 -11   11.27   10.93
   4  -2  11    1.36    7.75
  -4  -2 -11   21.18   15.51
   4   2 -11   11.03   12.20
   4  -2  11    4.33    5.91
  -4  -2 -11   -7.23    5.68
  -4   2  11   10.72   11.08
  -4   2  10  291.31   17.16
  -4  -2 -10  303.39   39.73
   4  -2  10  297.15   38.24
   4   2 -10  282.21   42.19
   4  -2  10  296.69   29.66
  -4  -2 -10  275.04   26.31
   4   2 -10  358.56   43.24
  -4   2  10  346.77   42.38
  -4   2   9  122.91    8.52
   4   2  -9   96.56   22.68
   4  -2   9  121.58   23.58
  -4  -2  -9  139.44   24.91
  -4  -2  -9  154.93   28.50
   4   2  -9  131.01   28.34
  -4  -2  -9  128.84   18.00
  -4   2   9  136.60   26.39
   4  -2   9  108.25   18.92
   4  -2   8  720.15   54.33
  -4  -2  -8  674.13   53.44
  -4  -2  -8  708.43   60.48
   4   2  -8  753.91   62.10
  -4   2   8  683.97   54.55
   4   2  -8  662.77   56.42
  -4  -2  -7  394.77   38.81
   4  -2   7  391.39   38.40
  -4  -2  -7  485.23   48.53
   4   2  -7  480.09   48.42
   4   2  -7  452.12   45.11
  -4   2   7  411.50   40.58
  -4  -2  -6  603.45   38.04
   4  -2   6  547.57   42.17
  -4  -2  -6  554.11   54.07
   4   2  -6  589.27   53.74
  -4   2   6  616.41   48.68
   4   2  -6  603.78   49.15
  -4  -2  -5  407.28   33.72
  -4  -2  -5  326.94   32.51
   4  -2   5  326.26   30.84
   4  -2   5  286.93   33.05
  -4  -2  -5  346.47   41.03
   4   2  -5  328.90   39.80
   4   2  -5  293.23   34.79
  -4   2   5  356.84   36.69
   4   2  -4  212.58   28.00
  -4  -2  -4  207.93   22.48
   4  -2   4  212.62   23.56
  -4  -2  -4  191.84   24.23
   4  -2   4  215.83   28.89
   4   2  -4  182.81   29.03
  -4  -2  -4  206.87   33.36
  -4   2   4  178.69   23.60
   4   2  -3  157.42   22.40
  -4  -2  -3  192.74   23.15
   4  -2   3  164.45    9.63
   4  -2   3  178.76   19.42
  -4  -2  -3  188.96   26.22
  -4   2   3  198.52   27.81
  -4  -2  -3  211.84   32.65
   4   2  -3  203.72   32.41
   4   2  -2  217.41   26.75
   4  -2   2  219.27   20.70
  -4  -2  -2  215.39   23.99
  -4   2   2  242.07   30.98
  -4  -2  -2  232.14   34.28
   4   2  -2  324.79   43.66
  -4   2   2  228.56   23.82
   4  -2   2  197.45   14.23
  -4  -2  -1  387.65   29.78
   4   2  -1  357.41   27.28
   4  -2   1  378.85   24.59
  -4   2   1  365.81   37.26
   4   2  -1  403.78   43.57
  -4  -2  -1  449.08   44.57
  -4  -2  -1  412.46   34.03
   4  -2   1  380.23   23.56
  -4   2   1  428.27   29.61
  -4  -2   0  969.59   45.10
   4   2   0 1014.24   47.90
   4  -2   0 1030.64   34.92
   4   2   0 1008.47   65.93
  -4   2   0  966.04   59.53
  -4  -2   0  931.56   67.01
   4  -2   0  938.67   62.04
   4  -2   0  938.41   41.95
  -4   2   0  979.48   41.94
  -4  -2   0  966.06   53.95
   4   2   1  381.61   31.05
  -4  -2   1  425.87   29.84
   4  -2  -1  404.50   17.59
   4   2   1  392.10   41.39
  -4  -2   1  400.60   43.73
   4  -2  -1  416.00   43.09
  -4   2  -1  392.70   38.93
   4  -2  -1  392.66   29.45
  -4   2  -1  408.11   23.28
  -4  -2   1  360.94   33.38
  -4  -2   2  204.25   19.28
  -4  -2   2  240.74   29.28
   4   2   2  204.26   23.82
  -4   2  -2  225.59   29.20
   4   2   2  194.79   27.92
  -4  -2   2  220.21   32.14
   4  -2  -2  218.02   31.85
   4  -2  -2  245.91   24.73
  -4   2  -2  230.98   15.01
   4  -2  -3  169.17   22.46
  -4  -2   3  146.31   22.46
   4   2   3  191.20   23.58
  -4  -2   3  180.32   19.97
  -4   2  -3  174.41   26.21
  -4  -2   3  158.52   27.36
   4   2   3  184.53   27.33
   4  -2  -3  210.59   32.10
   4  -2  -4  193.56   24.45
  -4  -2   4  203.59   28.79
   4   2   4  201.40   25.14
   4   2   4  221.62   28.91
  -4  -2   4  240.17   34.97
  -4   2  -4  206.30   28.22
   4  -2  -4  166.58   28.64
  -4  -2   5  289.24   22.34
   4   2   5  319.35   33.36
  -4  -2   5  286.62   37.13
   4   2   5  322.70   35.19
   4  -2  -5  290.91   36.87
  -4   2  -5  333.60   38.38
   4  -2  -5  330.44   33.29
  -4  -2   5  398.91   42.28
   4   2   6  621.95   48.01
  -4  -2   6  532.30   31.67
  -4  -2   6  499.60   49.23
   4   2   6  593.73   46.19
   4  -2  -6  598.14   54.25
  -4   2  -6  565.76   49.31
  -4  -2   6  626.30   51.38
   4  -2  -6  560.98   46.65
   4   2   7  393.86   39.52
  -4  -2   7  427.11   28.96
  -4  -2   7  451.02   45.95
   4  -2  -7  361.95   42.72
   4   2   7  450.83   39.90
  -4   2  -7  461.90   41.64
   4  -2  -7  427.07   42.41
  -4  -2   7  436.96   44.94
   4   2   8  726.94   56.95
  -4  -2   8  676.17   36.25
   4   2   8  705.14   49.85
  -4  -2   8  618.81   52.48
  -4   2  -8  714.52   52.98
   4  -2  -8  654.22   59.98
   4  -2  -8  655.50   54.76
  -4  -2   8  731.67   60.10
  -4  -2   9  113.52   27.27
   4  -2  -9  115.11   26.12
  -4  -2   9  136.57   17.90
   4   2   9  116.33   23.43
  -4  -2   9  125.79   24.99
  -4   2  -9  143.33   26.24
   4  -2  -9  130.00   28.34
   4   2   9  144.35   22.64
  -4  -2  10  260.53   39.52
  -4  -2  10  268.45   24.77
   4   2  10  280.49   38.05
  -4  -2  10  271.26   26.34
  -4   2 -10  270.97   34.01
   4  -2 -10  289.55   42.06
   4   2  10  309.62   32.13
   4  -2 -10  290.07   38.95
   4  -2 -11   21.25   16.65
  -4  -2  11   -0.58   12.14
   4   2  11   18.69   11.95
   4  -2 -11   21.70   18.31
  -4   2 -11   -2.39   12.41
   4   2  11    8.61    6.73
  -4  -2  12  304.32   45.31
  -4  -2  12  398.63   34.13
   4   2  12  369.53   45.48
   4   2  12  389.93   35.04
   4  -2 -12  392.04   49.55
  -4   2 -12  367.95   42.34
   4  -2 -12  454.28   52.89
   4  -2 -13   46.35   19.52
   4   2  13   63.46   19.63
  -4  -2  13   49.95   15.81
   4  -2 -13   58.37   23.15
  -4   2 -13   51.98   20.75
   4   2  13   64.87   15.24
  -4  -2  14  369.17   36.70
   4  -2 -14  321.60   47.13
  -4   2 -14  356.78   45.06
   4   2  14  364.17   33.85
   4  -2 -14  357.11   50.36
   4  -2 -15  131.82   32.92
  -4  -2  15   70.88   18.71
   4  -2 -15   77.58   22.28
  -4   2 -15  116.32   29.82
   4   2  15   94.10   18.35
  -4   2 -16  160.14   31.84
  -4  -2  16  157.59   25.68
  -4   2 -17   28.58    8.10
   4  -2 -17   61.63   26.54
   4  -2 -17   41.54   20.45
  -4  -2  17   50.93   17.79
  -4   2 -18   77.81   12.25
   4  -2 -18   85.42   26.46
   4  -2 -18   78.13   26.43
  -4   2 -18   91.99   26.27
  -4   2 -19   16.68    9.30
   4  -2 -19  -19.97   22.79
   4  -2 -19    7.80   15.02
  -4   2 -19   -2.63   18.92
  -4  -2  19  -12.32   15.68
  -4   2 -20   37.69   12.37
   4  -2 -20   16.37   15.55
   4  -2 -20   30.33   18.60
  -4   2 -20    0.21   20.48
  -4  -2  20   23.10   15.62
   4  -2 -21   11.79   21.18
  -4   2 -21    1.05    7.73
   4  -2 -21    2.93   18.55
  -4   2 -22    9.53    8.85
   4  -2 -22    9.07   26.43
   4  -2 -22  -23.22   19.84
   4  -2 -23   -6.47   16.22
  -4   2 -24   -3.30   11.87
   4  -2 -24  -22.30   26.86
   4  -2 -25   12.69   21.21
   4   3 -28   -1.39   33.71
  -4  -3 -27   30.83   24.65
  -4  -3 -26  -11.06   21.65
   4   3 -26  -24.15   32.23
  -4  -3 -25   47.39   25.15
   4   3 -25    2.25   23.97
  -4  -3 -24    3.07   19.65
   4   3 -24   11.40   17.51
   4   3 -24   55.97   36.75
  -4  -3 -24  -22.93   23.03
   4   3 -23   26.42   30.80
  -4  -3 -23   39.92   19.29
   4   3 -23   -5.41   19.15
  -4  -3 -23   18.85   22.42
   4   3 -22   42.47   28.63
  -4  -3 -22   12.96   13.67
   4   3 -22   55.38   24.25
  -4  -3 -22   52.77   26.02
   4   3 -21    9.99   18.97
  -4  -3 -21   26.16   16.70
  -4   3  21   41.66   25.29
  -4  -3 -21   31.54   24.95
   4   3 -21   18.15   19.78
   4   3 -20  -10.16   12.54
  -4  -3 -20  -19.50   20.33
   4   3 -20  -11.55   15.21
  -4  -3 -20   21.23   16.07
   4   3 -19    7.64   11.51
  -4  -3 -19   17.40   14.85
  -4   3  19   14.57   15.14
   4   3 -19   -6.71   15.20
  -4  -3 -19   30.62   12.35
   4   3 -18   -8.13   10.92
  -4   3  18   19.60   15.76
  -4  -3 -18    9.23   17.53
   4   3 -18   -0.99   15.59
  -4  -3 -18   30.04   12.93
   4   3 -17   23.54   16.56
  -4   3  17   44.31   13.87
  -4  -3 -17   21.75   15.39
   4   3 -17   63.29   26.36
  -4  -3 -17   71.63   17.49
   4   3 -16   85.41   27.63
  -4   3  16   78.32   17.34
  -4  -3 -16   90.02   26.04
   4   3 -16   98.33   29.20
  -4  -3 -16   71.24   17.76
  -4   3  15  267.25   30.50
  -4  -3 -15  244.76   42.23
  -4  -3 -15  282.11   33.82
   4   3 -14  117.21   29.03
  -4  -3 -14   96.84   26.17
   4   3 -14  159.11   31.70
   4  -3  14  104.28   14.10
  -4  -3 -14  113.64   23.01
   4   3 -13  122.61   29.00
  -4  -3 -13  112.85   28.59
  -4   3  13  125.95   18.82
   4  -3  13  148.45   30.91
   4   3 -13  119.57   29.62
   4  -3  13   98.20   14.24
  -4  -3 -13  124.35   21.38
  -4   3  12  242.67   23.20
   4   3 -12  307.10   44.32
   4  -3  12  270.92   39.84
  -4  -3 -12  288.66   41.60
   4   3 -12  248.24   39.46
  -4  -3 -12  271.55   31.18
  -4   3  12  212.10   36.35
   4   3 -11  299.93   43.66
  -4   3  11  257.45   21.61
  -4  -3 -11  310.11   43.78
   4   3 -11  286.02   41.21
  -4  -3 -11  245.89   37.18
  -4   3  11  258.58   38.25
   4   3 -10  263.56   39.61
  -4   3  10  285.32   19.89
   4  -3  10  318.30   39.75
  -4  -3 -10  284.29   36.48
   4   3 -10  247.37   37.76
   4  -3  10  263.01   26.58
  -4  -3 -10  294.24   40.84
  -4  -3 -10  262.63   29.94
  -4  -3  -9  328.85   41.13
   4  -3   9  260.87   35.84
   4   3  -9  300.06   41.18
   4  -3   9  287.18   28.46
  -4  -3  -9  329.30   43.79
  -4   3   9  287.55   37.96
  -4  -3  -9  323.59   32.18
   4   3  -9  315.20   42.89
   4   3  -8    8.13   10.42
   4  -3   8   12.30   11.32
  -4  -3  -8    4.28    7.45
   4   3  -8   15.36   15.35
  -4  -3  -8    8.49   10.10
  -4   3   8   16.50   12.39
   4  -3   8    5.86    8.18
   4   3  -7  351.20   41.74
  -4  -3  -7  346.29   38.63
   4  -3   7  340.37   36.45
   4  -3   7  332.32   32.61
   4   3  -7  398.60   44.50
  -4   3   7  336.76   38.54
   4   3  -6   -0.30    9.95
  -4  -3  -6   10.50    5.61
   4  -3   6    7.21    7.65
   4  -3   6   25.92   12.06
  -4  -3  -6    5.68    9.89
   4   3  -6   17.36   13.23
  -4   3   6    3.08    7.72
   4   3  -5   12.11    8.27
  -4  -3  -5   15.02   10.28
  -4  -3  -5   19.67    9.20
   4  -3   5   18.34    9.10
   4  -3   5   10.43    7.41
   4   3  -5    4.14    8.75
  -4  -3  -5    6.01   11.29
  -4   3   5   11.68    8.64
   4   3  -4  423.88   42.19
  -4  -3  -4  395.57   34.40
   4  -3   4  442.33   35.84
  -4  -3  -4  484.03   50.87
   4  -3   4  458.00   40.27
   4   3  -4  449.02   45.67
  -4   3   4  434.93   36.88
   4   3  -3  275.90   32.96
  -4  -3  -3  339.30   34.02
  -4  -3  -3  245.18   27.44
   4  -3   3  291.66   27.17
  -4  -3  -3  256.71   37.48
   4  -3   3  270.31   31.96
   4   3  -3  274.56   36.21
   4  -3   3  281.57   15.38
  -4   3   3  292.60   28.55
  -4  -3  -2  526.65   40.46
   4  -3   2  478.11   32.56
   4   3  -2  448.92   46.07
  -4  -3  -2  457.33   47.86
   4  -3   2  473.76   24.91
  -4  -3  -2  509.67   41.93
  -4   3   2  551.20   38.24
  -4  -3  -1  769.07   46.61
   4  -3   1  703.39   36.98
   4   3  -1  761.31   60.30
  -4   3   1  740.69   52.40
  -4  -3  -1  672.45   58.81
  -4   3   1  757.74   41.42
   4  -3   1  698.34   34.48
  -4  -3  -1  781.67   52.26
  -4  -3   0  658.78   40.89
   4   3   0  644.20   43.03
   4  -3   0  687.27   33.75
   4   3   0  689.70   54.63
  -4   3   0  670.36   49.03
   4  -3   0  652.81   52.82
  -4  -3   0  629.44   57.04
  -4  -3   0  591.24   45.93
   4  -3   0  648.79   36.65
   4  -3  -1  694.21   30.79
   4   3   1  674.47   45.63
  -4  -3   1  670.45   41.89
   4  -3  -1  724.48   31.07
   4   3   1  794.81   62.57
   4  -3  -1  691.64   54.97
  -4   3  -1  742.02   51.54
  -4  -3   1  606.37   56.97
  -4  -3   1  724.90   53.09
   4  -3  -1  680.94   40.21
   4  -3  -2  505.83   22.90
   4   3   2  484.07   40.24
  -4  -3   2  469.13   33.67
   4  -3  -2  544.48   24.06
   4   3   2  486.12   44.41
  -4  -3   2  492.37   52.54
  -4   3  -2  460.21   40.69
   4  -3  -2  496.68   47.86
   4  -3  -2  503.18   37.10
  -4  -3   2  511.08   45.65
  -4  -3   3  255.34   31.58
   4   3   3  276.97   30.75
  -4  -3   3  272.07   25.97
   4  -3  -3  303.84   15.30
   4   3   3  289.67   33.38
   4  -3  -3  286.76   36.34
  -4  -3   3  313.30   41.14
  -4   3  -3  352.44   41.40
   4  -3  -3  302.47   30.46
   4   3   4  468.33   41.80
  -4  -3   4  448.37   33.39
   4  -3  -4  450.29   15.64
   4   3   4  444.98   40.40
  -4   3  -4  455.53   41.52
   4  -3  -4  484.57   48.91
  -4  -3   4  405.71   45.44
  -4  -3   4  461.98   43.40
   4  -3  -4  483.25   40.14
  -4  -3   5   11.55    9.45
   4   3   5   13.61    9.38
  -4  -3   5   16.04    9.34
  -4   3  -5   13.78    9.45
   4  -3  -5   16.53   12.37
  -4  -3   5   12.76    9.95
   4   3   5    9.72    5.55
  -4  -3   6    6.78   10.35
   4  -3  -6    0.80    5.23
   4   3   6   17.68   10.60
  -4  -3   6   10.95    7.66
  -4  -3   6   13.25   14.03
   4  -3  -6   -4.67    7.42
  -4   3  -6    9.84    9.28
   4   3   6    9.82    8.12
   4   3   7  357.68   39.45
  -4  -3   7  340.53   29.80
  -4  -3   7  316.98   38.23
   4  -3  -7  352.80   14.92
   4   3   7  378.56   36.03
  -4  -3   7  349.42   39.48
   4  -3  -7  337.71   41.80
  -4   3  -7  344.17   35.55
   4  -3  -7  317.08   37.45
  -4  -3   8   18.86    9.78
   4  -3  -8    3.27   10.86
   4   3   8    5.18   10.37
   4  -3  -8    7.79    3.37
  -4  -3   8  -16.56   15.36
  -4   3  -8    7.37   10.49
   4  -3  -8   18.98   13.31
   4   3   8   21.40   11.75
  -4  -3   9  328.07   44.39
  -4  -3   9  277.02   27.39
   4   3   9  306.28   39.93
   4  -3  -9  294.05   18.41
  -4  -3   9  297.39   36.39
   4  -3  -9  270.96   38.29
   4   3   9  281.48   31.89
  -4   3  -9  264.72   31.73
   4  -3  -9  287.66   38.27
  -4  -3  10  234.85   39.05
  -4  -3  10  243.46   26.88
   4  -3 -10  243.97   35.37
  -4  -3  10  316.49   38.91
   4  -3 -10  284.49   42.28
   4   3  10  312.17   33.49
  -4   3 -10  314.88   35.67
   4   3  10  268.74   39.11
   4  -3 -11  280.26   39.70
  -4  -3  11  313.97   45.40
  -4  -3  11  252.83   28.80
   4   3  11  295.01   31.68
   4  -3 -11  362.89   46.09
  -4   3 -11  283.38   35.85
   4   3  11  247.20   37.68
   4  -3 -12  255.86   40.67
   4   3  12  234.70   36.98
  -4   3 -12  240.43   32.79
   4   3  12  241.25   27.54
   4  -3 -12  223.93   37.01
   4  -3 -13  166.98   34.28
  -4  -3  13  143.00   22.76
  -4   3 -13  131.51   24.68
   4  -3 -13  147.91   32.26
   4   3  13  107.00   19.40
   4  -3 -14   98.53   26.03
  -4  -3  14  122.03   23.56
   4  -3 -14  125.59   29.85
  -4   3 -14   94.45   21.70
   4   3  14  155.87   22.88
   4  -3 -15  254.14   43.90
  -4   3 -15  272.16   36.21
  -4  -3  15  254.91   34.28
   4  -3 -16   57.93   22.01
  -4   3 -16   86.18   21.09
   4  -3 -16   85.86   26.80
  -4  -3  16  101.79   25.81
   4  -3 -17   81.27   25.76
   4  -3 -17   64.46   24.29
  -4   3 -17   35.70   21.67
   4  -3 -18    0.85   14.06
   4  -3 -18    9.67   15.28
  -4   3 -18   29.60   22.32
  -4  -3  18    4.68   14.50
   4  -3 -19   56.46   29.78
   4  -3 -19   37.43   19.63
  -4   3 -19   25.11   18.57
   4  -3 -20   49.51   26.22
   4  -3 -20    5.27   15.98
   4  -3 -21    4.91   17.89
   4  -3 -21   10.72   16.36
  -4   3 -21   24.14   20.22
   4  -3 -22   55.16   30.19
   4  -3 -22   48.18   28.98
  -4   3 -22    2.38   21.76
   4  -3 -23    7.55   16.19
   4  -3 -24   22.84   29.26
   4  -3 -24  -25.38   24.86
   4  -3 -25  -18.87   28.05
  -4  -4 -27    7.57   26.80
   4   4 -27   -5.89   30.82
  -4  -4 -26    0.79   26.78
   4   4 -26  -12.12   29.16
  -4  -4 -25   88.66   31.66
   4   4 -25   57.64   25.11
  -4  -4 -24   23.78   20.90
   4   4 -24   57.78   35.31
  -4  -4 -23   14.64   20.49
   4   4 -23   74.26   39.24
  -4  -4 -23   61.12   34.26
   4   4 -23  107.12   80.55
   4   4 -22   40.80   26.79
  -4  -4 -22    8.96   15.01
   4   4 -21   59.28   30.90
  -4  -4 -21   57.88   30.14
  -4   4  21   24.95   18.32
   4   4 -21   82.05   32.91
  -4  -4 -21   35.09   13.42
  -4   4  20   10.92   15.96
  -4  -4 -20   55.14   27.27
   4   4 -20   57.41   28.19
  -4  -4 -20    2.05   16.75
   4   4 -19   18.82   19.97
  -4   4  19   43.07   19.04
  -4  -4 -19    6.96   14.04
   4   4 -19   -0.73   16.16
  -4  -4 -19   11.67   13.63
   4   4 -18   35.15   23.08
  -4   4  18    1.78   13.75
  -4  -4 -18   31.00   21.07
   4   4 -18   19.48   13.20
  -4  -4 -18   18.78   14.59
   4   4 -17   56.92   25.71
  -4  -4 -17   75.63   27.95
  -4   4  17   29.87   13.55
   4   4 -17   90.22   28.30
  -4  -4 -17   76.81   20.63
   4   4 -16  287.87   48.51
  -4  -4 -16  234.87   44.71
  -4   4  16  257.29   32.46
   4   4 -16  235.91   39.87
  -4  -4 -16  269.32   38.05
   4   4 -15  134.66   33.26
  -4   4  15  136.18   23.82
  -4  -4 -15  164.93   35.51
   4   4 -15  157.33   36.71
  -4  -4 -15  142.57   28.82
  -4  -4 -14  135.42   32.72
  -4   4  14  138.20   21.48
   4   4 -14  177.11   34.60
  -4  -4 -14  111.22   23.75
   4   4 -13   83.01   26.61
  -4  -4 -13   61.88   23.50
   4   4 -13   41.38   18.28
  -4  -4 -13   76.80   19.72
   4  -4  13   62.44   11.05
  -4   4  12  156.40   21.36
   4   4 -12  136.17   31.08
   4  -4  12  122.55   28.43
  -4  -4 -12  165.03   32.14
   4   4 -12  132.45   25.72
   4  -4  12  164.13   18.12
  -4  -4 -12  164.17   26.59
   4   4 -11   66.89   21.65
  -4   4  11   76.20   14.12
  -4  -4 -11   80.17   21.29
   4  -4  11   73.92   20.30
   4   4 -11  110.52   30.44
  -4  -4 -11   70.34   15.88
  -4   4  11   81.26   25.99
   4  -4  11   83.32   13.89
   4   4 -10  139.04   28.55
  -4   4  10  147.14   17.32
  -4  -4 -10  142.96   27.91
   4   4 -10  129.79   27.15
  -4   4  10  136.66   28.89
  -4  -4 -10  155.37   25.32
   4  -4  10  127.46   17.32
   4   4  -9  135.88   27.97
  -4  -4  -9  126.59   26.94
   4  -4   9  138.34   26.96
   4   4  -9  122.26   26.06
  -4  -4  -9  161.88   36.44
   4  -4   9  126.05   18.68
   4   4  -8   76.29   22.25
   4  -4   8  100.39   23.16
  -4  -4  -8   82.56   23.43
   4  -4   8   67.92   14.80
  -4  -4  -8   58.32   17.87
   4   4  -8   60.01   17.89
  -4   4   8   69.52   17.56
   4   4  -7  710.76   61.18
   4  -4   7  664.65   52.84
  -4  -4  -7  658.64   55.42
  -4  -4  -7  679.61   62.51
   4  -4   7  774.18   49.18
   4   4  -7  693.33   60.38
  -4   4   7  729.12   56.85
   4   4  -6  111.10   25.42
   4  -4   6  137.97   24.25
  -4  -4  -6  127.89   23.39
   4   4  -6  134.11   26.80
  -4  -4  -6  113.23   25.66
   4  -4   6  114.19   18.84
  -4   4   6  145.95   25.89
  -4  -4  -5  148.07   24.22
   4  -4   5  137.98   23.01
  -4  -4  -5   97.91   21.71
   4  -4   5  163.96   24.79
   4   4  -5   92.73   20.19
  -4   4   5  103.43   18.58
  -4  -4  -4  355.38   36.83
  -4  -4  -4  348.10   37.63
   4  -4   4  370.72   35.15
   4   4  -4  405.91   43.62
  -4  -4  -4  339.21   44.14
   4  -4   4  421.74   40.37
  -4   4   4  388.86   37.80
   4  -4   4  415.65   20.41
  -4  -4  -3   80.52   19.91
   4  -4   3   56.01   14.78
  -4  -4  -3   48.65   13.71
   4  -4   3   79.64   18.24
  -4  -4  -3  107.94   24.89
   4   4  -3   65.25   17.15
   4  -4   3   66.46   10.08
  -4  -4  -2   22.00   10.75
  -4  -4  -2   16.51    9.73
   4   4  -2   15.29   11.19
  -4  -4  -2   23.45   12.59
   4  -4   2   21.84    7.32
   4   4  -1   -0.69    6.32
  -4  -4  -1   -4.28    9.77
   4   4  -1   -2.05    9.36
   4  -4   1   10.28    7.58
   4  -4   1    3.81    5.14
   4  -4   0   28.45    9.17
   4   4   0   37.60   12.95
  -4  -4   0   35.69   16.14
  -4  -4   0   27.85    9.55
   4   4   0   21.48   12.64
  -4  -4   0   31.99   14.19
   4  -4   0   29.34   12.21
   4  -4   0   38.42    9.55
   4  -4  -1   -3.60    5.37
   4   4   1    1.69    6.76
  -4  -4   1    2.97    6.47
  -4  -4   1   14.81   13.63
   4  -4  -1   -1.93    6.27
   4  -4  -1    0.64    5.01
   4   4   1   -5.08   10.82
   4   4   2   11.72    7.01
  -4  -4   2   11.13    8.04
  -4  -4   2   32.72   12.15
   4  -4  -2   17.49    6.38
  -4   4  -2   21.22   10.67
   4  -4  -2   14.38   11.54
  -4  -4   2   13.45   12.57
   4   4   2   20.56   10.77
   4  -4  -2   28.02   11.57
  -4  -4   3   73.38   19.62
   4  -4  -3   48.47    9.21
  -4  -4   3   61.11   15.18
   4   4   3   46.47   14.13
  -4   4  -3   74.62   17.17
   4  -4  -3   81.09   20.49
  -4  -4   3   52.02   16.74
   4  -4  -3   61.89   15.12
   4   4   3   55.70   15.09
   4   4   4  346.25   38.70
  -4  -4   4  396.46   36.12
   4  -4  -4  386.27   24.23
  -4   4  -4  417.18   37.22
   4  -4  -4  439.05   45.92
  -4  -4   4  323.81   40.96
   4   4   4  378.26   37.57
  -4  -4   4  373.81   42.13
  -4  -4   5  156.62   28.87
   4  -4  -5  147.13   13.93
  -4  -4   5  116.23   20.10
   4   4   5  121.53   22.63
  -4   4  -5  170.23   23.70
   4  -4  -5  128.67   25.77
  -4  -4   5  131.57   28.25
   4   4   5  127.68   23.32
   4  -4  -5  130.94   23.30
   4   4   6  147.15   26.79
  -4  -4   6  146.35   22.50
   4  -4  -6  110.42   13.09
  -4   4  -6  149.68   21.38
   4  -4  -6  107.17   23.76
  -4  -4   6  163.64   30.94
   4   4   6  138.96   22.95
   4  -4  -6  143.15   24.85
  -4  -4   7  722.40   49.28
   4   4   7  667.13   57.70
   4  -4  -7  709.11   32.20
   4   4   7  674.61   49.95
  -4   4  -7  747.95   50.16
   4  -4  -7  692.98   61.43
  -4  -4   7  754.20   62.36
  -4  -4   7  741.65   63.59
   4  -4  -7  786.77   60.22
   4  -4  -8   59.62   19.73
  -4  -4   8   70.58   20.19
   4  -4  -8   77.86   10.97
   4  -4  -8   47.30   20.77
  -4   4  -8   61.81   15.59
  -4  -4   8   80.48   19.16
   4   4   8   63.55   17.04
  -4  -4   9  118.43   20.72
  -4  -4   9  102.75   27.68
   4  -4  -9  123.91   26.16
   4   4   9  158.15   30.88
   4  -4  -9  126.59   15.53
   4  -4  -9  126.20   28.63
  -4   4  -9  108.73   20.82
  -4  -4   9   95.05   23.35
   4   4   9  152.90   23.47
  -4  -4  10  149.99   22.74
   4  -4 -10  134.95   28.64
   4  -4 -10  139.02   16.85
   4   4  10  124.48   28.40
  -4  -4  10  124.59   25.78
   4  -4 -10  121.26   25.41
  -4   4 -10  175.20   25.14
   4   4  10  136.60   21.84
  -4  -4  11   89.55   21.84
   4  -4 -11   81.26   24.33
   4  -4 -11   62.80   12.15
   4  -4 -11   48.55   18.68
  -4   4 -11   92.16   20.70
   4   4  11   72.27   16.78
  -4  -4  12   82.44   19.98
   4  -4 -12  125.53   28.70
   4  -4 -12  142.06   19.18
   4  -4 -12  140.78   29.03
  -4   4 -12  145.60   23.91
   4   4  12  137.00   21.93
   4  -4 -13   46.23   16.16
   4  -4 -13   72.44   15.57
   4  -4 -13   78.30   24.63
  -4   4 -13   51.38   14.99
   4   4  13   47.03   13.80
   4  -4 -14  139.85   33.57
  -4   4 -14  175.84   25.92
   4  -4 -14  154.63   21.75
   4  -4 -15  109.65   28.85
   4  -4 -15  122.10   30.79
  -4   4 -15  119.98   21.28
   4  -4 -15  113.51   21.32
   4  -4 -16  242.73   43.70
   4  -4 -16  214.59   38.26
  -4   4 -16  232.13   30.48
   4  -4 -16  250.70   30.60
  -4  -4  16  259.15   38.96
   4  -4 -17   92.14   30.90
   4  -4 -17   63.38   22.69
  -4   4 -17   74.16   19.63
  -4  -4  17   48.61   25.97
   4  -4 -18   54.98   30.25
   4  -4 -18   42.36   24.49
  -4   4 -18   32.89   15.92
   4  -4 -19   15.69   15.02
   4  -4 -19   11.70   12.87
  -4   4 -19    8.68   13.72
   4  -4 -20   14.18   13.72
  -4   4 -20   12.28   15.17
   4  -4 -20   23.64   17.87
   4  -4 -21   75.45   34.66
  -4   4 -21   63.34   21.59
   4  -4 -21   31.85   20.89
   4  -4 -23   19.67   26.79
   4  -4 -23   21.64   19.62
   4  -4 -24   61.20   38.27
  -4  -5 -27   81.18   39.78
  -4  -5 -25  -21.33   24.52
   4   5 -25  -13.76   23.29
   4   5 -24    7.28   25.43
  -4  -5 -24   18.52   20.25
   4   5 -23   -4.07   27.33
  -4  -5 -23   41.43   29.06
   4   5 -23   -7.37   19.94
  -4  -5 -23    5.72   17.34
   4   5 -22  186.95   47.64
  -4  -5 -22  147.64   44.37
   4   5 -22  140.57   38.48
  -4  -5 -22  184.32   41.63
  -4  -5 -21   39.41   23.14
   4   5 -20   89.36   34.77
  -4  -5 -20   72.45   29.59
  -4   5  20   68.49   27.12
   4   5 -20   41.64   14.77
  -4  -5 -20   93.24   30.78
   4   5 -19   30.91   23.96
  -4  -5 -19   64.91   29.70
  -4   5  19   31.58   16.64
   4   5 -19   -0.47   14.12
   4   5 -18   14.23   15.26
  -4  -5 -18   50.83   26.32
  -4   5  18   38.76   21.05
   4   5 -18   58.36   19.78
  -4  -5 -18   17.94   11.73
   4   5 -17   34.87   21.48
  -4  -5 -17   30.17   20.18
  -4   5  17    4.37   13.88
   4   5 -17   23.67   21.49
  -4  -5 -17   20.31   13.62
   4   5 -16    1.10   15.42
  -4   5  16   17.74   15.88
  -4  -5 -16   17.21   20.11
   4   5 -16  -45.35   25.70
  -4  -5 -16   -4.02   10.09
   4   5 -15   89.05   28.30
  -4   5  15  114.12   21.58
  -4  -5 -15   92.42   26.71
   4   5 -15  110.48   27.54
  -4  -5 -15  102.64   22.62
   4   5 -14   77.89   25.79
  -4   5  14   85.37   23.22
  -4  -5 -14   25.07   13.52
   4   5 -14   37.44   18.64
  -4  -5 -14   84.95   20.14
   4   5 -13   31.03   15.60
  -4   5  13   37.69   13.31
   4   5 -13   51.77   19.99
  -4  -5 -13   55.40   18.76
   4  -5  13   48.64    8.26
   4   5 -12   62.38   23.43
  -4   5  12   48.05   15.10
  -4  -5 -12   61.14   23.04
   4   5 -12   38.02   15.79
   4  -5  12   52.31    8.77
  -4  -5 -12   51.12   16.89
  -4   5  11  100.29   18.58
   4   5 -11   79.88   25.51
   4  -5  11   77.08   23.79
  -4  -5 -11   76.77   22.20
   4   5 -11  121.48   25.14
   4  -5  11  113.88   14.68
  -4  -5 -11   58.24   16.13
   4   5 -10  589.96   60.51
   4  -5  10  550.87   55.10
  -4  -5 -10  583.96   58.09
   4   5 -10  605.27   59.20
   4  -5  10  582.89   33.67
  -4   5  10  562.05   58.00
   4   5  -9   46.78   16.72
  -4  -5  -9   17.79   12.62
   4  -5   9   17.91    9.84
   4   5  -9   -4.52    8.17
  -4   5   9   15.79   12.33
   4  -5   9   40.06   10.03
   4   5  -8  859.21   71.07
   4  -5   8  843.32   64.40
  -4  -5  -8  820.99   66.82
   4  -5   8  825.91   47.16
   4   5  -8  792.25   63.40
   4  -5   7   85.12    8.63
   4  -5   7   96.35   22.04
  -4  -5  -7   83.14   22.54
   4  -5   7  103.65   17.17
   4   5  -7   94.03   22.07
  -4  -5  -7   74.11   22.71
   4  -5   7   94.98    8.76
   4  -5   6  318.77   36.80
  -4  -5  -6  324.54   39.42
   4  -5   6  319.26   32.52
  -4  -5  -6  344.97   45.12
   4   5  -6  309.06   39.03
   4  -5   6  343.58   19.11
   4  -5   6  339.03   19.25
   4  -5   5  121.78   13.36
  -4  -5  -5  157.25   27.85
  -4  -5  -5  122.17   26.39
   4   5  -5  167.07   28.90
   4  -5   5  172.80   25.10
   4  -5   5  125.64   13.56
  -4  -5  -4  910.86   64.06
  -4  -5  -4  873.06   63.32
  -4  -5  -4  891.88   73.05
   4   5  -4  847.18   62.31
   4  -5   4  957.15   59.70
   4  -5   4  870.49   38.47
  -4  -5  -3  257.47   35.15
  -4  -5  -3  296.54   36.90
   4   5  -3  236.70   33.18
  -4  -5  -3  264.79   40.15
   4  -5   3  311.36   35.31
   4  -5   3  281.66   23.74
  -4  -5  -2   72.54   19.65
  -4  -5  -2   58.50   15.21
   4   5  -2   70.91   19.54
   4  -5   2   59.06   12.36
  -4  -5  -1   66.08   15.64
   4  -5   1   87.43   16.69
  -4  -5  -1   70.77   18.72
  -4  -5  -1   89.46   23.99
   4  -5   1   96.38   21.40
   4  -5   1   75.16   14.42
   4   5  -1   87.67   18.67
   4   5   0   61.84   18.16
   4  -5   0   59.44   12.93
  -4  -5   0   75.80   17.82
  -4  -5   0   58.28   13.86
  -4  -5   0   69.27   21.02
   4  -5   0   60.83   15.89
   4  -5   0   75.62   15.32
   4   5   0   46.66   13.87
   4  -5  -1   91.44   16.30
  -4  -5   1  106.12   24.71
   4   5   1   84.58   20.90
  -4  -5   1  121.87   24.30
  -4  -5   1   84.07   23.19
   4  -5  -1   82.20   20.52
   4   5   1   95.89   19.15
   4  -5  -1   73.33   13.89
   4   5   2   64.01   18.50
  -4  -5   2   60.15   19.29
  -4  -5   2  102.06   21.21
   4  -5  -2   80.42   15.15
  -4  -5   2   82.11   22.90
   4  -5  -2   95.58   23.61
   4  -5  -2   91.66   19.22
   4   5   2   84.28   19.36
   4  -5  -3  274.47   25.58
  -4  -5   3  308.28   34.73
   4   5   3  275.42   37.43
  -4  -5   3  235.10   35.59
   4  -5  -3  312.30   39.52
   4   5   3  292.73   32.72
   4  -5  -4  890.72   45.13
   4   5   4  963.19   68.08
  -4  -5   4  863.35   57.54
   4   5   4  884.35   58.42
   4  -5  -4  913.85   67.69
  -4  -5   4  846.68   69.28
  -4  -5   4  835.29   67.91
   4  -5  -4  906.76   60.54
  -4  -5   5  152.00   29.10
   4  -5  -5  151.99   18.61
   4   5   5  100.73   22.86
  -4  -5   5  186.56   29.60
   4  -5  -5  178.82   32.50
  -4  -5   5  128.62   26.60
   4   5   5  121.08   21.26
   4  -5  -5  161.41   26.40
  -4  -5   6  267.64   40.77
   4  -5  -6  301.06   26.06
  -4  -5   6  311.37   34.79
   4  -5  -6  279.14   38.18
   4   5   6  345.52   33.71
  -4  -5   6  322.86   41.71
   4  -5  -6  325.67   39.00
  -4  -5   7   67.75   17.58
  -4  -5   7   93.86   20.61
   4  -5  -7   84.49   13.51
   4   5   7   67.93   20.42
  -4   5  -7  106.03   17.41
   4  -5  -7   87.57   23.15
  -4  -5   7   98.42   25.49
   4  -5  -7  104.94   21.07
   4   5   7  108.26   21.87
  -4  -5   8  779.84   56.66
   4   5   8  838.63   70.40
   4  -5  -8  810.60   43.20
  -4   5  -8  785.75   46.34
   4   5   8  934.27   59.17
   4  -5  -8  847.08   68.81
  -4  -5   8  829.71   65.93
   4  -5  -8  832.53   66.37
  -4  -5   9    4.79    7.22
   4   5   9   20.85   14.50
   4  -5  -9   23.14    7.80
  -4  -5   9   20.48   15.10
  -4   5  -9   24.14    9.59
   4  -5  -9   28.59   12.95
   4   5   9   17.17    6.95
   4  -5  -9   15.68    8.95
  -4  -5  10  650.57   54.30
   4  -5 -10  590.13   39.30
   4   5  10  636.92   46.73
  -4  -5  10  613.64   54.60
   4  -5 -10  544.28   54.90
   4  -5 -10  572.97   58.26
  -4  -5  11   85.71   19.28
   4  -5 -11   80.97   15.19
   4  -5 -11   72.09   19.54
   4   5  11  116.36   19.97
   4  -5 -11   95.33   25.27
  -4  -5  12   19.90   11.77
   4  -5 -12   80.74   20.91
   4  -5 -12   47.50   13.03
   4  -5 -12    9.70    7.83
   4   5  12   51.39   16.07
   4  -5 -13   38.32   10.93
  -4  -5  13   35.05   16.88
   4  -5 -13   73.93   23.88
   4   5  13   75.25   17.91
  -4  -5  14   57.10   20.68
   4  -5 -14   47.74   19.51
   4  -5 -14   46.88   17.80
   4  -5 -15  149.15   35.01
   4  -5 -15   96.74   25.65
   4  -5 -15   94.72   18.79
   4  -5 -16    7.70   11.96
   4  -5 -16    7.13   10.69
   4  -5 -16   10.66   10.60
   4  -5 -17   14.17   14.52
   4  -5 -17   32.63   16.10
   4  -5 -17   21.18   13.07
   4  -5 -18   27.94   19.98
   4  -5 -18   55.93   21.34
   4  -5 -18   30.15   14.46
   4  -5 -19   53.29   23.96
   4  -5 -19   18.87   12.99
  -4   5 -19   61.66   16.77
   4  -5 -19   37.97   19.61
   4  -5 -20   42.38   26.51
   4  -5 -20   42.62   24.68
  -4   5 -20   -6.33   13.55
   4  -5 -22  174.00   48.91
   4  -5 -22  156.33   42.18
   4  -5 -23   57.27   40.14
   4  -5 -23   15.68   18.02
  -4  -6 -26   -5.96   29.50
  -4  -6 -25   17.43   27.03
   4   6 -24   -1.90   30.99
  -4  -6 -24    6.53   22.70
   4   6 -23   58.43   29.53
  -4  -6 -23   40.76   20.46
  -4  -6 -22    5.90   17.86
   4   6 -22   23.13   30.28
  -4  -6 -22   13.68   23.00
   4   6 -21  -32.20   34.58
  -4  -6 -21   33.98   26.10
   4   6 -21   30.47   23.80
  -4  -6 -21  -13.49   18.70
   4   6 -20   40.26   24.24
  -4  -6 -20   40.15   22.36
   4   6 -19   35.71   23.19
  -4   6  19   -1.34   19.25
  -4  -6 -19   28.36   22.88
   4   6 -19  -23.18   19.92
  -4  -6 -19   14.35   16.50
   4  -6  19    3.86    5.83
   4   6 -18   45.76   26.50
  -4   6  18   47.31   22.14
  -4  -6 -18   81.38   32.90
   4   6 -18   84.40   26.00
   4  -6  18   30.83    7.18
  -4  -6 -18   84.11   28.02
   4   6 -17   16.41   22.59
  -4  -6 -17    5.62   12.60
   4   6 -17    6.19   17.33
   4  -6  17   10.93    5.80
  -4  -6 -17   -6.98   12.80
   4   6 -16   13.18   14.70
  -4   6  16   11.95   13.35
  -4  -6 -16   14.20   14.89
   4   6 -16   18.19   20.58
   4  -6  16   14.22    5.62
  -4  -6 -16   -3.94   14.77
   4   6 -15   38.18   24.60
  -4   6  15   13.70   14.40
  -4  -6 -15   24.56   18.10
   4   6 -15   42.36   21.10
  -4  -6 -15   30.69   14.60
   4  -6  15   16.56    4.51
   4   6 -14  -10.82   18.98
  -4   6  14    5.43   11.64
  -4  -6 -14   40.65   23.02
   4   6 -14    6.64   11.42
  -4  -6 -14   15.14   18.22
   4  -6  14    3.46    3.99
  -4   6  13   21.95   11.02
   4   6 -13   13.83   18.05
  -4  -6 -13   34.93   24.34
   4   6 -13   50.37   20.93
   4  -6  13   17.76    5.09
  -4  -6 -13   35.88   15.88
  -4   6  12  162.57   24.87
   4   6 -12  179.28   38.80
  -4  -6 -12  227.40   41.72
   4   6 -12   91.70   19.78
  -4  -6 -12  172.89   32.97
   4  -6  12  124.56   10.46
   4  -6  12  142.09   11.85
  -4  -6 -11   20.32   17.91
   4   6 -11   27.81   11.51
   4  -6  11   39.98    7.52
   4  -6  11   38.14    7.10
  -4  -6 -11   48.69   19.93
   4  -6  11   36.74    6.18
   4  -6  10   59.20    8.49
  -4  -6 -10   69.18   20.63
   4   6 -10   75.74   21.98
   4  -6  10   71.81   11.26
   4  -6  10   68.46    9.07
   4  -6   9   14.23    5.62
  -4  -6  -9   17.80   13.77
   4  -6   9   24.88   17.62
   4   6  -9   45.88   17.20
   4  -6   9   18.34    5.16
   4  -6   9   27.71    8.12
   4  -6   8  101.80   12.78
   4  -6   8  130.66   28.90
  -4  -6  -8  118.42   25.29
   4  -6   8  117.19   16.32
   4   6  -8  102.48   23.18
   4  -6   8  103.58   12.27
   4  -6   7  143.17   15.90
  -4  -6  -7  170.96   35.87
   4  -6   7  130.53   19.75
   4   6  -7  116.64   29.03
   4  -6   7  118.36   13.75
  -4  -6  -6  527.27   54.43
   4  -6   6  611.83   43.83
   4   6  -6  542.44   51.91
   4  -6   6  583.78   32.39
   4  -6   6  616.07   35.68
   4  -6   5   18.91    7.18
  -4  -6  -5   76.50   28.83
   4   6  -5   85.89   26.31
   4  -6   5   16.98    8.01
   4  -6   5   29.64    7.91
  -4  -6  -4   73.37   22.62
  -4  -6  -4   72.95   18.64
   4  -6   4   85.30   18.94
   4   6  -4   69.94   19.97
  -4  -6  -4   79.74   28.53
   4  -6   4   55.92   11.83
  -4  -6  -3    7.23   10.03
  -4  -6  -3   13.73    9.99
  -4  -6  -3   22.00   16.90
   4  -6   3   12.48    7.98
   4   6  -3    6.71   13.39
   4  -6   2  715.01   52.74
  -4  -6  -2  792.08   65.13
  -4  -6  -2  722.42   60.39
   4   6  -2  768.90   56.50
   4  -6   2  753.72   56.73
  -4  -6  -2  753.46   68.09
   4  -6   2  722.33   44.14
  -4  -6  -1    2.17    9.35
   4  -6   1    8.89    6.54
  -4  -6  -1    4.10   10.89
  -4  -6  -1   -0.82   16.10
   4  -6   1   14.36    6.49
   4  -6   1   17.97    9.46
   4   6  -1  -13.40   10.76
   4   6   0   -2.35    8.75
  -4  -6   0   -2.97   16.04
  -4  -6   0    9.35   11.18
  -4  -6   0   10.69   14.90
   4  -6   0   25.26   11.29
   4  -6   0   10.22    9.02
   4   6   0   24.31   12.21
   4  -6  -1    2.11    7.43
  -4  -6   1    9.61   11.03
  -4  -6   1    5.21    9.81
   4  -6  -1   31.20   14.86
   4   6   1   17.55   10.80
   4  -6  -2  738.82   48.30
  -4  -6   2  715.57   59.05
   4   6   2  774.62   55.23
   4  -6  -2  809.83   62.98
  -4  -6   2  807.59   68.53
   4  -6  -2  660.79   50.07
   4   6   3    4.47    8.92
  -4  -6   3    7.28   11.30
   4  -6  -3    9.01    7.93
  -4  -6   3    4.53    7.72
   4  -6  -3   13.92    9.90
   4  -6  -3   19.91   11.51
   4   6   3    8.77   10.88
   4   6   4   68.57   21.70
  -4  -6   4   91.46   24.80
  -4  -6   4   67.66   17.72
   4  -6  -4   61.90   13.21
   4  -6  -4   63.56   17.96
  -4  -6   4   60.62   25.40
   4   6   4   57.81   15.87
   4  -6  -4   78.08   19.63
   4   6   5   34.73   18.61
   4  -6  -5   43.23   11.32
  -4  -6   5   17.67    9.06
   4  -6  -5   16.63   11.98
  -4  -6   5   -4.18   16.46
   4   6   5   41.17   12.07
   4  -6  -5   32.97   14.75
   4  -6  -6  609.06   42.62
   4   6   6  564.56   60.16
  -4  -6   6  530.42   49.99
   4   6   6  669.75   50.97
   4  -6  -6  531.44   54.00
  -4  -6   6  555.43   57.37
   4  -6  -6  589.61   54.22
   4  -6  -7  135.88   20.35
  -4  -6   7  109.00   23.92
   4  -6  -7  147.95   27.90
  -4  -6   7  151.05   30.49
   4  -6  -7  110.66   25.73
   4   6   7  144.49   23.84
  -4  -6   8  119.69   25.03
   4  -6  -8  132.45   20.36
   4  -6  -8  118.20   25.73
  -4  -6   8  138.11   28.67
   4  -6  -8  122.73   26.31
   4   6   8  142.21   22.55
  -4  -6   9    8.87    7.67
   4  -6  -9   14.09    7.80
   4  -6  -9   23.08   15.24
   4   6   9   -5.33    9.53
   4  -6  -9    6.75   12.39
  -4  -6  10   89.62   21.28
   4  -6 -10   74.05   15.44
   4  -6 -10   41.36   17.11
   4   6  10   74.88   16.29
   4  -6 -10   58.89   17.26
  -4  -6  11   34.05   14.60
   4  -6 -11   33.43   12.83
   4  -6 -11   59.73   21.08
   4   6  11   39.37   12.02
  -4  -6  12  176.96   31.56
   4  -6 -12  178.52   25.79
   4  -6 -12  149.95   30.67
   4  -6 -12  166.81   35.15
  -4  -6  13   29.11   16.42
   4  -6 -13   14.55   11.13
   4  -6 -13   24.58   17.36
   4  -6 -13   24.84   19.31
  -4  -6  14    1.54   11.36
   4  -6 -14   -3.65   12.92
   4  -6 -14  -19.19   14.26
   4  -6 -14   13.90    9.34
  -4  -6  15   39.23   18.94
   4  -6 -15   27.73   16.11
   4  -6 -15   -0.21   12.05
   4  -6 -15   32.04   16.74
  -4  -6  16    5.56   11.37
   4  -6 -16   -4.61   12.51
   4  -6 -16    9.61   12.39
   4  -6 -16   18.11    9.08
   4  -6 -17   10.01   16.08
   4  -6 -17    2.49   15.22
   4  -6 -17   43.82   18.70
   4  -6 -18   66.56   23.89
   4  -6 -18   38.02   18.92
   4  -6 -18   43.12   16.85
   4  -6 -19   62.29   33.12
   4  -6 -19   23.18   19.31
   4  -6 -19   12.85   16.71
   4  -6 -20   35.90   16.82
   4  -6 -21    9.17   20.41
   4  -6 -21   26.51   19.96
   4  -6 -21   25.25   17.71
   4  -6 -22   80.54   41.33
   4  -6 -22   15.05   22.49
  -4  -7 -24  -29.70   28.06
  -4  -7 -23   34.24   33.25
   4   7 -22   16.10   23.44
  -4  -7 -22  -28.99   30.13
   4   7 -21   37.68   25.50
  -4  -7 -21  -17.83   22.23
   4   7 -20   35.22   30.77
  -4  -7 -20  -23.26   26.89
   4   7 -20   -3.46   15.78
  -4  -7 -20   50.64   27.01
   4   7 -19   14.24   19.91
  -4  -7 -19   40.34   25.78
   4   7 -19   22.60   16.47
  -4  -7 -19   32.52   22.33
  -4  -7 -18   53.89   28.58
   4   7 -18   16.04   19.27
  -4  -7 -18   -7.02   18.16
  -4   7  17   33.30   19.31
  -4  -7 -17   32.53   23.35
   4   7 -17   70.30   24.16
  -4  -7 -17   31.47   21.01
   4  -7  17   21.21    9.09
  -4   7  16  -10.17   14.87
  -4  -7 -16    9.53   17.95
   4   7 -16    3.77   11.95
  -4  -7 -16   14.50   18.40
   4  -7  16   13.60    8.84
  -4  -7 -15   21.38   14.33
   4   7 -15   25.25   14.12
  -4  -7 -15   16.83   16.27
   4  -7  15   16.19    7.04
  -4   7  14   17.35   12.39
  -4  -7 -14   19.13   15.95
   4   7 -14  -14.01   17.38
   4  -7  14   12.47    7.58
  -4  -7 -13  100.30   31.83
   4   7 -13   77.98   21.34
   4  -7  13   66.48   12.07
   4  -7  12   62.11   11.81
  -4  -7 -12   20.41   15.37
   4   7 -12   54.63   21.48
  -4  -7 -12   46.34   19.09
   4  -7  11   50.95   10.77
  -4  -7 -11   30.76   16.70
   4   7 -11   39.66   15.88
   4  -7  11   28.90    7.23
  -4  -7 -11   62.84   20.92
   4  -7  10   22.96    6.97
  -4  -7 -10   47.13   23.77
   4   7 -10   39.95   14.37
   4  -7  10   29.03    4.46
   4  -7  10   21.03    6.97
   4  -7   9   20.20    8.75
   4   7  -9    0.95    8.59
   4  -7   9   14.94    6.13
   4  -7   9   19.87    5.54
   4  -7   8   81.67   14.33
  -4  -7  -8   90.85   25.43
   4   7  -8   53.42   18.68
   4  -7   8   96.17   13.59
   4  -7   8   62.80   11.44
  -4  -7  -7    3.92   15.52
   4  -7   7   17.23    7.00
   4  -7   7   24.24    8.89
   4   7  -7    6.28    7.96
   4  -7   6   11.67    7.76
  -4  -7  -6  -10.83   15.07
   4  -7   6    9.95    7.79
   4  -7   6   19.92    9.64
   4   7  -6   17.60   11.44
   4  -7   5  116.29   19.41
  -4  -7  -5  126.74   30.36
   4  -7   5  110.13   19.06
   4   7  -5   95.52   20.04
   4  -7   5   94.33   16.69
   4  -7   4   15.51   11.85
  -4  -7  -4    7.61   12.25
   4  -7   4    2.27    7.64
   4  -7   4    2.35    5.71
   4   7  -4    4.21    8.21
  -4  -7  -3  190.03   33.95
   4  -7   3  207.34   32.68
   4  -7   3  163.68   21.70
   4   7  -3  174.57   26.85
   4  -7   2  183.89   29.99
  -4  -7  -2  175.48   32.65
   4  -7   2  225.55   31.14
   4   7  -2  176.59   28.37
  -4  -7  -1  439.49   49.44
   4  -7   1  413.66   42.24
  -4  -7  -1  444.05   54.63
   4  -7   1  488.10   49.42
   4   7  -1  434.21   42.61
   4  -7   1  372.55   34.97
   4  -7   0    2.96    6.72
  -4  -7   0   -0.19    9.52
  -4  -7   0    5.20   11.90
   4  -7   0   -6.34    8.51
   4   7   0   23.25   12.17
   4  -7   0   -1.57    6.55
   4   7   1  449.46   52.66
   4  -7  -1  419.78   41.75
  -4  -7   1  424.89   50.37
  -4  -7   1  453.84   55.20
   4   7   1  450.50   42.85
   4  -7  -1  493.15   50.31
   4  -7  -1  471.29   42.69
  -4  -7   2  173.16   31.47
   4  -7  -2  163.96   24.26
  -4  -7   2  225.02   39.29
   4  -7  -2  219.28   35.92
   4   7   2  187.76   26.77
   4  -7  -2  184.08   28.70
  -4  -7   3  201.37   36.59
   4  -7  -3  184.75   27.26
   4  -7  -3  226.41   34.35
  -4  -7   3  216.50   38.67
   4   7   3  213.47   28.36
   4  -7  -3  174.27   28.67
  -4  -7   4   11.96   15.06
   4  -7  -4    0.50    5.86
   4  -7  -4   17.28   16.89
  -4  -7   4  -16.86   13.69
   4  -7  -4    7.26    7.36
   4   7   4   14.03   11.80
   4  -7  -5   97.17   19.70
  -4  -7   5   49.28   15.32
   4  -7  -5   94.11   23.99
  -4  -7   5  126.51   30.89
   4  -7  -5   96.94   24.12
   4   7   5  106.79   21.57
   4  -7  -6    8.46    6.43
  -4  -7   6    3.49    8.97
   4  -7  -6   25.51   14.28
  -4  -7   6   17.13   15.70
   4   7   6   24.05    9.72
   4  -7  -6   11.51   11.83
   4  -7  -7   22.69    9.08
  -4  -7   7   32.48   20.10
   4  -7  -7   40.34   17.48
   4   7   7   10.78    7.49
   4  -7  -7   23.71   15.07
   4  -7  -8   85.91   19.20
  -4  -7   8   79.98   23.22
   4  -7  -8  115.94   27.03
   4  -7  -8   70.73   19.02
  -4  -7   9   29.46   14.82
   4  -7  -9   21.76    7.59
   4  -7  -9   33.19   15.77
   4   7   9   26.40   11.12
   4  -7  -9   40.45   19.24
  -4  -7  10   53.78   20.22
   4  -7 -10   27.35   12.74
  -4  -7  10   36.15   16.25
   4  -7 -10   33.21   17.36
   4   7  10   15.87    7.84
  -4  -7  11   21.89   14.29
   4  -7 -11   63.97   16.58
  -4  -7  11   45.24   20.46
   4  -7 -11   54.37   18.11
  -4  -7  12   33.30   18.32
   4  -7 -12   47.90   16.27
   4  -7 -12   52.51   20.18
   4  -7 -12   53.88   23.01
  -4  -7  13   75.96   24.41
   4  -7 -13   64.10   15.62
   4  -7 -13   54.74   20.38
   4  -7 -13   38.11   17.44
   4  -7 -14    9.87   16.83
   4  -7 -14   15.12   16.47
   4  -7 -14    5.86   12.68
  -4  -7  15   28.94   17.83
   4  -7 -15    9.80   11.02
   4  -7 -15   33.89   16.52
   4  -7 -15   -7.61   16.75
  -4  -7  16   16.93   18.18
   4  -7 -16   -5.41   13.12
   4  -7 -16    1.72   11.41
   4  -7 -16  -28.80   28.28
  -4  -7  17   13.07   14.39
   4  -7 -17   26.98   21.91
   4  -7 -17   26.79   16.03
   4  -7 -17   22.15   15.85
  -4  -7  18    4.76   18.00
   4  -7 -18    1.01   23.62
   4  -7 -18  -15.10   12.59
   4  -7 -18    9.56   13.44
  -4  -7  19   54.67   28.49
   4  -7 -19   62.57   26.03
   4  -7 -19   62.62   25.36
  -4  -7  20   24.87   28.25
   4  -7 -20   22.12   26.97
   4  -7 -20   26.90   21.50
   4  -7 -20   75.56   24.47
   4  -7 -21  -17.27   18.28
  -4  -7  21  -17.20   26.24
   4  -7 -22   27.25   22.30
   4  -7 -23   -3.84   20.04
  -4  -7  23   -5.24   29.50
  -4  -7  24  -39.08   41.40
  -4  -8 -22   28.01   28.14
  -4  -8 -21   -5.09   22.68
  -4  -8 -19    1.84   22.87
   4   8 -19   10.93   15.31
  -4  -8 -19   27.64   25.98
  -4  -8 -18    7.86   25.07
   4   8 -18   51.43   18.65
  -4  -8 -18    8.98   20.42
  -4  -8 -17   12.44   21.82
   4   8 -17   26.61   17.58
  -4  -8 -17  -31.36   25.08
  -4  -8 -16   13.54   16.99
   4   8 -16    4.69   13.23
  -4  -8 -16   42.73   27.40
  -4  -8 -15  -33.43   26.45
   4   8 -15   14.24   15.19
  -4  -8 -15   -4.49   17.93
  -4  -8 -14  128.61   39.77
   4   8 -14   82.51   18.57
  -4  -8 -14   71.91   25.71
   4  -8  13   89.32   17.84
  -4  -8 -13  140.16   36.58
   4   8 -13   85.07   23.24
  -4  -8 -13   61.00   24.27
  -4  -8 -12   47.17   19.90
   4  -8  12   24.40   10.38
  -4  -8 -12   50.03   21.76
   4   8 -12   34.87   17.42
  -4  -8 -11   31.61   20.46
   4  -8  11    2.62    7.89
   4  -8  11    1.17    4.39
  -4  -8 -11  -17.47   21.69
   4   8 -11   25.17   14.80
  -4  -8 -10   -4.55   15.72
   4  -8  10   23.52   12.22
   4  -8  10    7.07    7.67
   4   8 -10   -2.55    8.97
  -4  -8  -9  121.53   32.38
   4  -8   9   96.75   17.30
   4  -8   9   77.80   14.07
   4   8  -9   96.78   20.40
  -4  -8  -8   43.37   20.24
   4  -8   8   38.34   13.68
   4  -8   8   26.05    9.48
   4  -8   8   23.20    5.91
   4   8  -8   18.64    8.29
   4  -8   7   61.03   16.84
  -4  -8  -7   66.99   26.93
   4  -8   7   71.08   12.80
   4  -8   7   27.24    8.01
   4   8  -7   54.33   16.75
   4  -8   6   15.67    9.90
  -4  -8  -6    0.96   17.67
   4  -8   6    7.40    5.29
   4   8  -6    7.81    7.14
   4  -8   5  158.25   33.37
   4  -8   5  189.09   27.18
   4  -8   5  169.18   24.37
   4  -8   5  138.32   20.57
   4   8  -5  168.87   26.57
   4  -8   4  119.71   26.90
  -4  -8  -4   96.24   29.25
   4  -8   4   91.43   19.38
   4   8  -4  122.29   21.88
   4  -8   4   90.13   16.77
  -4  -8  -3   78.29   21.55
   4  -8   3  130.94   27.85
   4   8  -3  123.03   23.98
   4  -8   3  109.78   21.85
   4  -8   2  142.38   27.32
  -4  -8  -2  160.86   34.77
   4  -8   2  171.52   30.53
   4   8  -2  165.56   25.66
   4  -8   2   97.08   19.58
   4  -8   1  111.15   24.40
  -4  -8  -1  106.34   27.66
   4  -8   1  138.39   27.86
   4   8  -1  122.44   20.97
   4  -8   1  121.65   22.22
   4  -8   0   18.30   11.23
  -4  -8   0   43.45   20.08
   4  -8   0   25.37   14.36
   4   8   0   23.21   13.54
   4  -8   0    1.90    9.78
  -4  -8   1  100.24   24.84
   4  -8  -1  141.45   27.16
   4  -8  -1  111.45   25.12
   4   8   1  133.21   24.31
   4  -8  -1  141.58   25.98
  -4  -8   2  151.52   31.89
   4  -8  -2  142.81   26.30
  -4  -8   2  123.91   30.87
   4  -8  -2  156.32   30.17
   4   8   2  132.40   23.48
   4  -8  -2   88.74   18.91
   4  -8  -3  108.17   24.61
  -4  -8   3  109.98   28.46
   4  -8  -3  128.64   29.30
  -4  -8   3  102.44   28.52
   4   8   3  131.48   22.95
   4  -8  -3  139.34   27.23
  -4  -8   4  121.17   26.50
   4  -8  -4  121.15   24.07
   4  -8  -4  103.07   25.80
  -4  -8   4  101.38   27.97
   4   8   4  145.49   25.47
   4  -8  -4   91.86   22.48
  -4  -8   5  198.93   38.85
   4  -8  -5  168.48   26.93
   4  -8  -5  192.78   35.48
  -4  -8   5  209.45   36.42
   4   8   5  160.76   23.89
   4  -8  -5  153.11   28.50
  -4  -8   6   17.69    9.99
   4  -8  -6   28.32   14.14
   4  -8  -6   18.41   15.30
  -4  -8   6    6.76   17.05
   4  -8  -6   24.19   13.83
   4  -8  -7   47.38   15.75
  -4  -8   7   85.27   27.56
   4  -8  -7   67.46   20.85
  -4  -8   7   36.69   14.80
   4  -8  -7   54.58   19.61
   4   8   7   61.76   14.95
  -4  -8   8   31.31   15.66
   4  -8  -8   12.18   12.32
   4  -8  -8   18.61   11.57
  -4  -8   8   -6.99   15.35
   4   8   8   39.72   13.25
   4  -8  -8   32.52   20.08
  -4  -8   9  106.38   31.34
   4  -8  -9  105.03   22.96
   4  -8  -9   64.89   21.00
  -4  -8   9  149.61   31.73
   4  -8 -10    7.02    9.84
   4  -8 -10    2.45   11.55
  -4  -8  10   16.28   16.14
   4  -8 -10   -5.32   18.18
  -4  -8  11   -5.90   15.28
   4  -8 -11    3.22    9.41
  -4  -8  11   16.88   14.47
   4  -8 -11   -5.47   10.81
   4  -8 -11   -4.58   11.49
  -4  -8  12   38.08   17.09
   4  -8 -12    5.72   11.28
   4  -8 -12   19.37   10.79
   4  -8 -12   44.17   23.16
  -4  -8  13   85.56   26.74
   4  -8 -13   98.34   24.55
   4  -8 -13   48.20   19.83
   4  -8 -13   83.36   28.61
  -4  -8  14  135.36   33.42
   4  -8 -14  129.74   26.03
   4  -8 -14   84.59   26.33
   4  -8 -14   95.31   33.00
  -4  -8  15  -33.75   23.92
   4  -8 -15   -7.99   15.90
   4  -8 -15  -11.17   15.27
   4  -8 -15    4.39   15.68
  -4  -8  16  -24.42   19.10
   4  -8 -16   20.58   16.59
   4  -8 -16   -6.62   13.04
   4  -8 -16  -38.04   25.79
  -4  -8  17   12.62   17.58
   4  -8 -17   -3.29   16.74
  -4  -8  18   57.61   32.54
   4  -8 -18    7.15   22.86
   4  -8 -18   32.24   18.17
   4  -8 -18   42.66   22.28
  -4  -8  19   54.94   25.53
   4  -8 -19   45.50   25.07
   4  -8 -19    9.13   14.69
   4  -8 -19   28.70   20.02
   4  -8 -20    7.79   19.30
   4  -8 -21   20.26   22.64
  -4  -8  21   47.04   32.01
   4  -8 -22   -8.80   24.32
  -4  -8  22   32.64   36.37
  -4  -9 -20   40.78   28.74
  -4  -9 -19   -2.62   23.85
  -4  -9 -18   35.73   26.32
  -4  -9 -17   35.23   33.73
   4   9 -17    8.33   10.98
  -4  -9 -16   59.17   40.74
   4   9 -16   18.47   11.15
  -4  -9 -15    0.69   21.10
  -4  -9 -15    3.54   16.07
   4   9 -15    9.29   11.78
  -4  -9 -14   -4.57   18.06
   4   9 -14   14.10   11.77
  -4  -9 -13    8.41   20.81
  -4  -9 -13    6.12   14.92
   4   9 -13   25.98   14.94
  -4  -9 -12   40.79   23.91
   4  -9  12   99.10   21.35
   4   9 -12   92.19   21.26
  -4  -9 -12   20.68   20.33
  -4  -9 -11   -0.92   21.32
   4  -9  11  -13.57   15.32
   4  -9  11    3.45    6.29
  -4  -9 -11   26.79   21.90
   4   9 -11    2.95    8.65
  -4  -9 -10   65.93   28.21
   4  -9  10   51.53   17.11
   4   9 -10   30.48   11.74
   4  -9  10   17.72   10.02
  -4  -9  -9  -17.84   18.41
   4  -9   9    6.25   11.17
   4   9  -9    6.06    7.33
   4  -9   9    7.89    7.78
  -4  -9  -8   57.53   25.85
   4  -9   8   63.05   24.50
   4  -9   8  100.66   22.42
   4   9  -8  112.44   21.14
   4  -9   8   73.42   16.27
   4  -9   7   -9.23   13.19
   4  -9   7  -12.32   18.14
  -4  -9  -7  -14.37   20.95
   4  -9   7   -1.58    4.12
   4   9  -7  -16.80   10.02
   4  -9   7  -12.28   10.87
   4  -9   6    2.61   13.23
  -4  -9  -6   21.29   21.30
   4  -9   6   15.96    6.88
   4   9  -6    6.79    8.09
   4  -9   6   11.39    9.28
   4  -9   5   -3.07   11.38
   4  -9   5   13.47   12.42
  -4  -9  -5    0.53   11.12
   4  -9   5   18.41   10.43
   4  -9   5   16.98   10.56
   4   9  -5   -5.02    9.19
   4  -9   4  104.39   27.31
  -4  -9  -4  120.11   34.93
   4  -9   4  125.80   22.08
   4  -9   4   72.12   17.38
   4   9  -4  120.64   21.42
   4  -9   3    8.22   11.88
  -4  -9  -3    2.06   14.11
   4  -9   3   19.75   12.58
   4   9  -3   27.45    9.11
   4  -9   3   -1.52    8.02
   4  -9   2  127.12   27.09
  -4  -9  -2  112.55   28.54
   4  -9   2  162.09   28.75
   4   9  -2  145.74   25.11
   4  -9   2   99.74   21.19
  -4  -9  -1   57.73   25.67
   4  -9   1   55.07   21.08
   4  -9   1   56.57   16.76
   4  -9   1   23.08   13.67
   4   9  -1   36.12   15.24
  -4  -9   0   -3.41   10.78
   4  -9   0    2.71   11.60
   4  -9   0    0.57    9.62
   4   9   0    7.85    8.26
   4  -9   0   -1.65    6.76
  -4  -9   1   39.79   18.81
   4  -9  -1   41.44   18.35
   4  -9  -1   22.20   16.29
   4   9   1   45.60   15.39
   4  -9  -1   24.82   14.39
   4  -9  -2   93.18   21.60
  -4  -9   2  119.21   30.41
   4  -9  -2  123.56   29.63
   4   9   2  130.57   22.21
   4  -9  -2  111.31   25.37
   4  -9  -3    6.90   15.36
  -4  -9   3   30.32   21.52
   4  -9  -3    8.11   12.32
   4  -9  -3   11.32   12.44
  -4  -9   4   89.31   23.28
   4  -9  -4   86.02   22.27
   4  -9  -4   95.48   23.70
   4   9   4  102.60   20.48
   4  -9  -4  110.38   28.00
  -4  -9   5   35.92   19.13
   4  -9  -5   10.15   12.86
   4  -9  -5   33.84   12.69
   4  -9  -5   15.61   10.08
   4   9   5   20.33   10.08
   4  -9  -6   30.29   14.16
  -4  -9   6    3.84   14.71
   4  -9  -6    7.33    9.67
  -4  -9   6   42.36   18.09
   4   9   6   10.79   10.07
   4  -9  -7  -19.09   14.68
  -4  -9   7    2.42   12.77
  -4  -9   7   14.65   19.88
   4  -9  -7  -12.40   17.16
   4  -9  -8   81.55   22.69
  -4  -9   8   66.09   26.47
   4  -9  -8   62.33   21.66
  -4  -9   8   62.82   17.37
   4  -9  -8   64.58   24.18
   4  -9  -9   14.96   14.73
  -4  -9   9   -9.88   19.53
   4  -9  -9  -10.49   11.16
  -4  -9   9   37.18   23.20
   4  -9  -9    2.69   12.28
   4  -9 -10   24.56   15.25
  -4  -9  10   29.13   17.04
   4  -9 -10   32.44   11.89
  -4  -9  10   47.94   21.04
   4  -9 -10   59.82   27.81
  -4  -9  11   30.25   24.12
   4  -9 -11    5.06   10.76
  -4  -9  11   22.22   21.01
   4  -9 -11   -6.01   12.45
   4  -9 -11    2.19   13.49
  -4  -9  12   98.43   27.27
   4  -9 -12   77.17   26.09
   4  -9 -12   45.67   21.73
   4  -9 -12   26.47   19.00
  -4  -9  13  -11.91   25.54
   4  -9 -13   10.42   13.28
   4  -9 -13   33.26   16.82
   4  -9 -13   17.78   18.94
  -4  -9  14   49.22   25.28
   4  -9 -14   23.65   15.61
   4  -9 -14   -5.47   11.63
   4  -9 -14   18.44   22.27
   4  -9 -15    0.82   17.47
  -4  -9  15   15.47   14.69
   4  -9 -15    9.36   19.42
  -4  -9  16   -2.35   19.52
   4  -9 -16   21.02   19.02
   4  -9 -16   15.79   25.39
  -4  -9  17   22.34   20.72
   4  -9 -17  -16.60   17.36
   4  -9 -17    1.78   12.51
   4  -9 -17   -0.37   25.66
   4  -9 -18   41.00   20.43
   4  -9 -19  -15.18   24.08
  -4  -9  19  -10.46   29.52
   4  -9 -20   29.13   26.30
  -4  -9  20  -12.81   32.65
  -4 -10 -17  -10.73   26.25
  -4 -10 -16    9.55   24.18
  -4 -10 -15   34.71   29.73
  -4 -10 -14   48.97   27.89
   4  10 -14   34.29   14.44
  -4 -10 -13   10.35   29.85
   4  10 -13   -1.62   10.11
   4 -10  13    3.81    6.81
   4  10 -12    0.50    8.62
   4 -10  12    6.85    9.43
   4  10 -11    5.18    9.14
  -4 -10 -11    7.65   19.25
   4 -10  11   -0.18    7.82
  -4 -10 -10   33.10   27.23
   4 -10  10   31.58   27.95
   4  10 -10   17.00   11.31
   4 -10  10    8.33    7.93
  -4 -10  -9   56.31   31.88
   4 -10   9   10.48   17.76
   4  10  -9   38.55   13.41
   4 -10   9   15.35   11.77
  -4 -10  -8   31.75   20.96
   4 -10   8   35.20   22.95
   4 -10   8   29.07   19.37
   4  10  -8   48.87   16.34
   4 -10   8   17.90    9.64
  -4 -10  -7   44.19   20.42
   4 -10   7   16.62   13.83
   4 -10   7   54.45   22.05
   4  10  -7   51.63   15.47
   4 -10   7   28.79   11.59
   4 -10   6   22.19   18.42
   4 -10   6  -13.92   16.09
  -4 -10  -6   20.53   16.26
   4 -10   6    8.49    5.62
   4 -10   6   -0.57    3.30
   4  10  -6   -2.80   11.25
   4 -10   6    0.92    9.96
   4 -10   5   59.71   22.91
   4 -10   5   30.04   21.64
  -4 -10  -5   69.70   27.15
   4 -10   5    8.48    7.18
   4 -10   5   15.34   11.42
   4  10  -5   13.64    9.24
   4 -10   5   27.18    6.30
   4 -10   4   45.28   21.26
   4 -10   4   58.02   23.17
  -4 -10  -4   50.68   18.11
   4 -10   4   44.61   14.50
   4 -10   4   26.53   11.72
   4  10  -4   69.74   17.35
   4 -10   3   -1.91   14.55
  -4 -10  -3    2.90   14.14
   4 -10   3    9.24   11.76
   4 -10   3    2.80    8.21
   4  10  -3    3.44    6.61
   4 -10   2   49.14   19.42
  -4 -10  -2   65.42   26.59
   4 -10   2   27.15   16.80
   4 -10   2   38.76   15.89
   4  10  -2   53.98   13.94
  -4 -10  -1  -15.17   14.11
   4 -10   1    2.05   13.84
   4 -10   1   17.59    9.97
   4  10  -1    8.50    7.73
  -4 -10   0   14.56   22.35
   4 -10   0   10.03   16.14
   4 -10   0    3.99   12.57
   4 -10   0   -7.71    8.72
   4 -10  -1  -16.56   16.41
  -4 -10   1   15.24   19.51
   4 -10  -1   -6.43   12.63
   4  10   1   -2.57    7.90
   4 -10  -1    8.16   10.25
   4 -10  -2   85.14   23.74
  -4 -10   2   45.74   20.54
   4 -10  -2   51.07   21.73
   4  10   2   49.66   15.39
   4 -10  -2   27.18   14.58
   4 -10  -3   21.27   14.92
  -4 -10   3  -30.97   23.97
   4 -10  -3    6.95   11.29
   4  10   3  -11.66   10.20
  -4 -10   4   39.86   19.62
   4 -10  -4   29.85   17.91
   4 -10  -4   33.91   20.21
   4 -10  -4   21.05   13.93
  -4 -10   5   31.21   21.90
   4 -10  -5   43.08   20.97
   4 -10  -5   33.58   18.53
  -4 -10   6   -8.10   18.13
   4 -10  -6    8.17   16.64
   4 -10  -6   -8.82   15.58
   4 -10  -6   -6.07   11.44
   4 -10  -7   71.76   25.17
  -4 -10   7   59.48   22.47
   4 -10  -7   38.29   20.71
   4 -10  -7   53.69   21.98
  -4 -10   8    9.36   17.22
   4 -10  -8   16.91   17.81
   4 -10  -8   18.73   14.84
   4 -10  -8   44.69   24.78
   4 -10  -9   36.22   14.43
  -4 -10   9   -4.18   16.01
   4 -10  -9   20.69   15.31
  -4 -10   9   39.89   20.97
   4 -10  -9   54.17   28.57
  -4 -10  10    0.28   14.15
   4 -10 -10   37.55   21.65
   4 -10 -10   -0.20   10.37
  -4 -10  10   -3.61   19.54
   4 -10 -10    2.48   14.46
  -4 -10  11    7.51   17.46
   4 -10 -11   21.38   16.31
   4 -10 -11   17.01   20.74
   4 -10 -12    4.85   18.97
  -4 -10  12   23.90   21.12
   4 -10 -12    3.23   11.04
   4 -10 -12   63.57   30.03
  -4 -10  13   26.93   27.33
   4 -10 -13   13.33   19.74
   4 -10 -13  -13.99   16.75
  -4 -10  14   58.94   31.66
   4 -10 -14   65.70   25.85
   4 -10 -14    7.24   12.43
   4 -10 -14   12.17   20.66
   4 -10 -15  -28.41   24.67
   4 -10 -15   41.96   20.96
   4 -10 -15   21.00   22.57
   4 -10 -16   24.99   24.56
  -4 -10  16  -15.67   24.87
   4 -10 -17   25.71   22.65
  -4 -10  17    4.11   20.28
   4 -10 -18    9.24   20.12
   4 -11  13   21.17   30.28
  -4 -11 -13  -17.62   22.55
   4 -11  12   25.98   31.74
   4 -11  12   -3.71   10.43
  -4 -11 -12   43.13   26.71
  -4 -11 -11   32.06   24.72
   4 -11  11   33.29   22.14
   4  11 -11   -0.23    7.32
  -4 -11 -11    1.36   18.80
   4 -11  11  -11.74   11.88
  -4 -11 -10  -21.73   26.87
   4  11 -10   17.30    9.24
  -4 -11 -10   21.86   24.11
   4 -11  10   10.77   12.16
  -4 -11  -9  -12.12   25.55
   4 -11   9  -11.58   19.83
   4 -11   9   -1.33    8.00
   4  11  -9   -4.61    7.89
  -4 -11  -8   38.92   32.75
   4 -11   8   20.23   23.09
   4  11  -8   17.58    9.36
   4 -11   8    6.97    8.99
   4 -11   7    7.67    8.56
   4  11  -7   11.60    7.33
   4 -11   6   15.76   20.61
   4 -11   6    7.03   10.04
   4  11  -6    6.34    9.29
   4 -11   5   13.83   19.89
  -4 -11  -5    9.89   14.57
   4 -11   5    4.08    5.50
   4 -11   5   19.58   15.64
   4  11  -5   10.60    8.37
   4 -11   4   35.49   20.83
   4 -11   4   29.83   13.36
   4 -11   4   28.00   15.25
  -4 -11  -3   31.12   17.51
   4 -11   3   16.38   20.38
   4 -11   3   10.59   11.85
   4 -11   2   51.68   26.02
   4 -11   2   63.79   20.64
   4  11  -2   51.60   14.99
   4 -11   1   45.95   23.02
   4 -11   1   42.65   21.96
   4 -11   1   26.06   11.65
   4 -11   1   19.47    8.26
   4 -11   0  122.85   34.71
  -4 -11   0   54.06   28.24
   4 -11   0   89.03   29.09
   4 -11  -1   -6.70   14.63
  -4 -11   1   49.01   26.46
   4 -11  -1   10.71   15.16
   4 -11  -1   33.98   20.94
   4 -11  -2   66.68   23.62
  -4 -11   2   60.82   29.61
   4 -11  -2   47.26   25.75
   4 -11  -2   44.08   17.96
  -4 -11   3   21.69   22.69
   4 -11  -3   14.41   16.74
   4 -11  -3   14.24   13.98
   4 -11  -3   27.57   15.66
  -4 -11   4    9.07   18.52
   4 -11  -4   39.85   23.39
   4 -11  -4   49.43   24.19
  -4 -11   5    6.97   16.51
   4 -11  -5   28.29   22.72
   4 -11  -5    7.37   14.50
   4 -11  -5   17.93   19.06
  -4 -11   6    7.89   16.03
   4 -11  -6    5.05   16.86
   4 -11  -6   -0.44   17.50
   4 -11  -6  -30.44   24.40
  -4 -11   7   -1.53   16.24
   4 -11  -7   47.71   25.23
   4 -11  -7   -4.93   15.69
   4 -11  -7    2.28   15.89
  -4 -11   8   32.11   25.57
   4 -11  -8   14.18   18.71
   4 -11  -8   -0.21   13.02
   4 -11  -8   16.68   20.38
   4 -11  -9    0.49   16.88
   4 -11  -9    6.72   16.63
   4 -11  -9    1.69   18.76
   4 -11 -10   29.48   19.73
   4 -11 -10   13.20   17.60
   4 -11 -11   18.85   23.88
  -4 -11  11   31.64   30.77
   4 -11 -11    3.99   15.60
   4 -11 -11   44.41   28.65
   4 -11 -12    7.49   22.17
  -4 -11  12  -34.35   28.58
   4 -11 -12   31.99   24.84
   4 -11 -13   -6.07   24.01
  -4 -11  13   38.14   31.73
   4 -11 -13   26.02   22.21
   4 -11 -13   20.35   25.49
   4 -11 -14    5.20   16.61
   4 -11 -14   -3.55   19.31
  -4 -11  14  -14.88   26.62
   4 -11 -15   30.83   25.38
   4 -11 -16    0.80   22.93
   4 -12  10   -2.82   23.49
   4 -12   9   12.88   24.86
   4 -12   9   16.20   11.79
   4 -12   8   22.39   25.65
   4 -12   8   -1.79   12.29
   4 -12   7    8.22   18.05
   4 -12   7    7.23   10.08
  -4 -12  -6  -27.60   35.21
   4 -12   6    8.50   12.25
   4 -12   5   15.99   20.42
  -4 -12  -5   34.39   28.92
   4 -12   5   17.35   12.18
  -4 -12  -4   15.28   26.85
   4 -12   4   21.16   21.16
   4 -12   4   20.15   16.51
  -4 -12  -3  -38.57   33.33
   4 -12   3   42.38   31.67
   4 -12   3  -21.78   17.83
  -4 -12  -2   48.90   34.25
   4 -12   2    1.47   15.89
   4 -12   2    9.09   16.68
   4 -12   2   -4.86   11.20
   4 -12   1   71.09   34.95
  -4 -12  -1   39.92   28.64
   4 -12   1   62.12   26.40
   4 -12   1   15.31   12.53
   4 -12   0   25.83   22.53
  -4 -12   0    6.26   26.80
   4 -12   0  -18.40   22.40
   4 -12   0    9.95   12.09
   4 -12  -1   12.03   19.14
  -4 -12   1   56.45   33.36
   4 -12  -1   60.70   26.33
   4 -12  -1   24.17   18.25
   4 -12  -2    3.85   16.88
  -4 -12   2   35.37   29.02
   4 -12  -2   16.14   21.54
   4 -12  -2  -10.12   16.81
  -4 -12   3  -19.63   23.37
   4 -12  -3  -26.81   22.78
   4 -12  -3   -0.25   22.37
   4 -12  -3  -18.84   17.64
  -4 -12   4   37.96   29.62
   4 -12  -4   10.14   20.69
   4 -12  -4   29.73   18.45
   4 -12  -4   14.18   15.90
  -4 -12   5   -7.77   28.79
   4 -12  -5   53.27   30.33
   4 -12  -5   61.62   29.60
   4 -12  -5   24.27   21.78
  -4 -12   6  -36.28   34.73
   4 -12  -6   26.90   16.87
   4 -12  -6  -28.03   27.07
   4 -12  -6   26.00   18.30
  -4 -12   7   28.91   23.25
   4 -12  -7    1.37   21.38
   4 -12  -7  -21.32   21.79
  -4 -12   8  -12.38   27.39
   4 -12  -8   31.03   25.17
   4 -12  -8  -24.28   24.86
   4 -12  -8  -14.60   23.13
   4 -12  -9   21.40   24.55
   4 -12  -9    1.59   17.99
   4 -12  -9  -22.51   27.42
   4 -12 -10    4.40   20.83
   4 -12 -10  -28.61   25.14
   4 -12 -10   19.45   25.10
   4 -12 -11  -12.41   24.67
   4 -12 -11   -8.05   19.80
   4 -12 -12   -8.96   22.67
   4 -12 -13   33.38   31.33
   4 -13   6  -10.91   17.07
   4 -13   5  -34.62   33.41
   4 -13   5   -4.75   14.17
   4 -13   4   12.23   24.38
   4 -13   4    6.84   16.00
   4 -13   3  -13.66   24.16
   4 -13   3   -5.88   15.27
   4 -13   2   -8.15   23.61
   4 -13   2   29.04   18.18
   4 -13   1  -11.85   20.73
   4 -13   1    4.87   14.38
   4 -13   0  -22.45   29.25
   4 -13   0   -0.61   17.23
   4 -13  -1   -1.55   25.03
   4 -13  -1   13.09   15.68
   4 -13  -3   45.89   34.74
   4 -13  -3    6.11   18.55
   4 -13  -4  -24.71   29.64
   4 -13  -4   22.67   22.77
   4 -13  -5    4.83   25.87
   4 -13  -5  -14.01   25.86
   4 -13  -6   27.38   26.77
   4 -13  -6  -15.24   23.13
   4 -13  -7  -24.27   28.56
   4 -13  -7    7.79   21.71
   4 -13  -8  -41.73   27.30
   4 -13  -8   17.12   25.37
   4 -13  -9   18.39   36.22
   4 -13  -9  -14.75   22.83
   4 -13 -10   20.25   28.38
   4 -13 -11  -50.59   39.37
   4 -14   3   -4.36   19.68
   4 -14   2   -7.52   23.77
   4 -14   1   42.50   26.81
   5   0   0    7.34    6.28
  -5   0   0   17.62    8.44
   5   0   0    4.12    4.28
  -5   0   0   -5.96   12.79
   5   0   0    7.27   11.31
   5   0  -1  212.15   13.86
   5   0   1  170.20   17.53
   5   0  -1  218.19   25.31
  -5   0   1  199.55   23.37
   5   0   1  204.51   32.55
  -5   0   1  224.91   35.96
  -5   0  -1  202.50   34.10
   5   0  -1  219.51   34.02
  -5   0  -1  211.94   22.78
  -5   0   2  171.39   24.58
   5   0  -2  189.34   24.54
   5   0   2  159.93   19.09
  -5   0  -2  190.38   19.99
   5   0   2  181.28   30.75
   5   0  -2  207.22   33.86
  -5   0  -2  191.64   34.26
  -5   0  -2  206.89   20.45
  -5   0   3  295.18   31.02
   5   0   3  292.86   27.78
  -5   0  -3  287.36   26.38
   5   0  -3  283.82   39.03
   5   0   3  281.10   36.86
  -5   0  -3  316.24   42.80
  -5   0  -3  266.04   21.96
   5   0  -3  236.50   28.73
   5   0   4 1449.61   64.38
  -5   0  -4 1394.28   61.91
   5   0   4 1499.14   85.77
  -5   0  -4 1446.02   90.92
   5   0  -4 1439.28   92.15
  -5   0   4 1481.97   74.80
  -5   0  -4 1486.09   45.58
   5   0  -4 1512.03   74.60
   5   0  -5   16.83   11.40
  -5   0  -5   27.01    6.25
  -5   0  -5   27.86   10.25
   5   0   5   14.73    5.14
   5   0  -5   29.07   14.76
  -5   0   5   15.33   12.97
   5   0   5   43.25   14.10
  -5   0  -5   29.09   11.50
  -5   0   5   16.41   13.01
   5   0  -6  103.24   22.65
   5   0   6  141.97   23.00
   5   0  -6   97.02   24.50
  -5   0   6   80.72   20.04
   5   0   6  124.20   24.67
  -5   0   6  103.92   21.91
  -5   0  -6  113.44    9.43
  -5   0  -7  267.31   31.20
   5   0   7  238.07   31.73
  -5   0   7  262.80   37.69
   5   0  -7  263.32   41.26
  -5   0   7  277.69   38.48
   5   0   7  215.19   31.62
   5   0  -7  274.50   37.11
   5   0  -8  265.45   36.95
   5   0   8  288.33   35.86
  -5   0  -8  300.86   34.58
  -5   0  -8  325.17   43.59
   5   0   8  281.55   36.50
   5   0  -8  363.53   46.02
  -5   0   8  262.70   37.37
   5   0   9  456.73   47.35
  -5   0  -9  481.38   46.53
  -5   0  -9  454.83   54.23
   5   0   9  569.89   49.57
   5   0  -9  530.40   61.07
   5   0  -9  494.69   50.97
  -5   0   9  411.18   49.49
   5   0 -10   78.99   22.23
  -5   0 -10  165.97   31.45
   5   0  10   99.40   26.46
  -5   0 -10  114.98   29.23
   5   0 -10   69.51   22.74
   5   0  10  120.47   21.92
  -5   0  10  120.38   28.24
   5   0 -11  -11.68   12.21
  -5   0 -11    4.25    9.30
   5   0  11    0.18   10.30
  -5   0 -11   10.09   17.00
   5   0 -11    1.69   11.14
   5   0  11    8.20    6.50
   5   0 -12   -8.76   11.77
  -5   0  12    4.56    2.53
  -5   0 -12  -17.39   18.69
  -5   0  12    5.62    3.60
   5   0  12    2.94   11.32
  -5   0 -12   21.47   20.58
   5   0 -12   14.15   14.10
   5   0  12   10.85    8.24
  -5   0  13  242.21   18.64
  -5   0  13  212.72   16.65
   5   0 -13  202.65   36.63
   5   0 -13  291.59   50.00
   5   0  13  261.74   31.21
  -5   0 -13  240.12   38.86
  -5   0  14  292.74   22.54
   5   0  14  286.17   32.41
   5   0 -15   44.74   22.65
  -5   0  15   15.26    7.02
   5   0 -15   31.85   16.77
   5   0  15   31.23    9.07
   5   0 -16  132.72   32.36
  -5   0 -16  116.07    9.38
  -5   0  16  156.16   22.04
   5   0 -16  173.74   38.45
  -5   0 -16  104.03    8.64
   5   0  16  157.26   23.67
   5   0 -17   16.77   17.60
  -5   0 -17    9.77    4.50
  -5   0  17    2.18    9.27
   5   0 -17   -1.81   15.85
   5   0  17    7.07    9.05
   5   0 -18   16.15   21.13
  -5   0 -18    1.21    4.92
   5   0 -18   22.88   20.81
  -5   0  18    0.90    9.84
   5   0 -19  145.54   39.08
  -5   0 -19   77.73   12.02
   5   0 -19   75.91   34.81
  -5   0  19  101.82   24.02
   5   0 -20   26.19   24.09
  -5   0 -20   -2.60    7.13
   5   0 -20  -24.03   24.91
  -5   0  20  -25.95   17.95
   5   0 -21   77.23   26.01
   5   0 -21   74.84   36.63
   5   0 -22   67.56   35.86
  -5   0 -22  -14.14   11.13
   5   0 -22   72.52   38.23
   5   0 -23   65.04   34.54
   5   0 -24   13.29   27.88
   5   0 -25   -9.29   28.41
   5   1 -25   11.82   34.04
   5   1 -24    8.78   30.12
  -5  -1 -23   15.91   11.68
   5   1 -23    4.84   28.36
   5   1 -23   11.81   27.60
  -5  -1 -22   11.88   10.07
   5   1 -22   12.83   22.37
   5   1 -21    9.59   20.02
   5   1 -21   11.01   19.63
  -5  -1 -20   77.45   17.56
   5   1 -20  152.51   42.53
   5   1 -20   85.19   38.91
  -5   1  20   83.02   20.48
  -5  -1 -19   44.90   13.25
   5   1 -19   26.24   17.60
  -5   1  19   12.53   11.98
  -5  -1 -18  109.53   23.84
   5   1 -18   43.48   27.61
   5   1 -18   78.27   26.22
  -5   1  18   56.38   16.53
  -5  -1 -18   62.32   25.89
  -5  -1 -17   67.67   13.92
   5   1 -17  110.62   33.70
  -5   1  17   93.49   17.76
  -5  -1 -17   99.02   31.85
   5   1 -17  116.22   34.33
  -5  -1 -16  144.83   18.44
   5   1 -16  120.91   35.39
  -5   1  16  155.53   20.08
  -5  -1 -16  124.20   32.09
   5   1 -16  196.55   42.73
   5  -1  16  161.27   21.66
  -5   1  15   41.65    7.96
  -5  -1 -15   50.92   10.83
   5   1 -15   80.03   29.47
   5  -1  15   62.08   14.08
  -5  -1 -14  125.71   15.43
  -5   1  14  155.06   14.43
  -5  -1 -14  135.43   28.27
   5   1 -14  135.30   37.62
   5  -1  14  105.51   19.21
  -5  -1 -13  230.41   20.93
   5   1 -13  175.89   32.88
  -5  -1 -13  158.17   30.94
   5   1 -13  228.91   45.31
   5  -1  13  188.97   25.67
  -5  -1 -13  194.31   18.39
   5   1 -12  399.50   50.30
  -5  -1 -12  421.09   27.11
   5  -1  12  369.68   48.29
  -5  -1 -12  345.24   44.16
   5  -1  12  430.14   39.44
   5   1 -12  381.53   56.44
  -5  -1 -12  421.32   26.73
   5   1 -11   14.38    9.07
  -5  -1 -11   35.67    9.52
   5  -1  11   25.51   18.12
  -5  -1 -11   62.16   23.89
   5   1 -11   45.97   24.38
   5  -1  11   32.05   11.22
  -5  -1 -11    9.52    5.08
   5   1 -10  369.27   47.09
   5  -1  10  366.63   44.33
  -5  -1 -10  279.79   38.26
  -5  -1 -10  330.74   48.59
   5  -1  10  365.94   38.61
   5   1 -10  329.33   45.41
  -5  -1 -10  385.59   24.74
  -5   1  10  325.93   43.35
  -5  -1 -10  349.31   22.88
   5   1  -9  111.81   27.61
  -5  -1  -9  101.27   13.31
  -5  -1  -9   66.42   17.17
   5  -1   9  145.19   28.67
  -5  -1  -9   66.57   21.03
   5   1  -9  106.16   26.07
  -5  -1  -9   91.82   12.22
  -5   1   9   94.99   22.44
   5  -1   9  107.98   21.93
   5   1  -8  221.89   33.96
   5  -1   8  194.40   29.12
  -5  -1  -8  202.20   29.14
   5   1  -8  142.69   29.57
  -5  -1  -8  201.39   36.06
  -5  -1  -8  193.69   17.90
  -5  -1  -8  186.75   17.72
  -5   1   8  196.99   37.84
   5  -1   8  162.66   28.39
  -5  -1  -7  168.63   17.13
   5   1  -7  157.10   29.74
   5  -1   7  164.07   26.71
  -5  -1  -7  153.23   25.02
   5   1  -7  126.02   26.11
  -5  -1  -7  135.35   29.35
   5  -1   7  116.94   24.14
  -5   1   7  137.94   24.93
  -5  -1  -6  103.34   13.93
   5   1  -6   76.57   17.79
   5  -1   6  111.24   20.96
  -5  -1  -6   98.74   19.69
  -5   1   6   81.02   23.91
   5  -1   6  109.38   23.89
   5   1  -6  102.64   24.66
  -5  -1  -6  107.95   27.65
  -5   1   6  103.07   21.56
   5  -1   5  292.38   30.19
  -5  -1  -5  323.74   33.32
  -5   1   5  284.73   37.61
   5   1  -5  255.40   37.65
   5  -1   5  273.87   37.27
   5   1  -5  292.22   35.51
  -5  -1  -5  272.66   23.22
  -5   1   5  254.09   32.66
  -5  -1  -4  336.64   32.66
  -5   1   4  355.68   43.40
   5   1  -4  334.21   45.14
   5  -1   4  284.05   37.04
  -5  -1  -4  351.23   27.54
  -5   1   4  320.93   34.26
   5   1  -4  338.89   36.84
   5   1  -3  176.57   26.31
  -5  -1  -3  178.67   20.96
  -5  -1  -3  170.06   21.93
   5  -1   3  145.04   18.38
   5  -1   3  161.78   28.97
   5   1  -3  159.32   30.62
  -5   1   3  153.95   20.54
   5   1  -2  178.99   25.21
  -5  -1  -2  173.87   22.16
   5  -1   2  185.05   18.41
  -5  -1  -2  206.75   22.35
   5  -1   2  207.70   31.57
  -5   1   2  161.56   28.89
   5   1  -2  176.18   32.13
  -5   1   2  187.12   23.75
   5   1  -1  181.11   23.87
   5   1  -1  193.95   18.13
   5  -1   1  215.55   20.61
   5  -1   1  191.29   17.33
  -5  -1  -1  211.27   21.59
  -5   1   1  214.14   34.28
   5  -1   1  221.56   36.08
   5   1  -1  217.13   34.80
  -5  -1   0   61.00   12.73
   5  -1   0   71.79   13.00
   5   1   0   61.61   11.25
  -5  -1   0   46.99    8.45
   5  -1   0   61.45    8.26
   5   1   0   74.28   21.67
  -5   1   0   65.40   21.37
   5  -1   0   66.90   20.00
  -5   1   0   56.50   11.76
  -5  -1   1  203.65   26.07
   5   1   1  200.61   21.20
  -5  -1   1  201.99   18.24
   5  -1  -1  186.51   32.05
  -5   1  -1  204.37   33.74
   5   1   1  203.79   34.02
  -5   1  -1  186.50   18.82
   5  -1  -1  204.89   22.74
  -5  -1   2  188.10   25.91
   5  -1  -2  171.86   22.33
   5   1   2  167.20   21.31
  -5  -1   2  193.27   15.50
   5  -1  -2  195.87   33.01
  -5   1  -2  175.48   29.62
   5   1   2  177.68   29.70
  -5   1  -2  169.83   16.58
  -5  -1   3  145.83   24.37
   5  -1  -3  173.00   24.14
  -5  -1   3  160.01   12.10
   5   1   3  142.61   20.49
   5  -1  -3  129.86   27.18
   5   1   3  180.80   30.43
  -5   1  -3  135.76   27.76
  -5   1  -3  149.33   12.70
  -5  -1   4  327.28   37.35
   5   1   4  309.00   31.15
  -5  -1   4  330.20   15.11
  -5  -1   4  326.20   45.81
   5   1   4  372.77   43.23
  -5   1  -4  300.59   41.04
   5  -1  -4  283.63   41.42
  -5   1  -4  325.47   13.92
   5   1   5  265.08   30.20
  -5  -1   5  237.77   33.67
  -5  -1   5  278.59   39.71
   5  -1  -5  294.27   40.23
   5   1   5  294.66   38.33
  -5   1  -5  259.42   36.91
   5  -1  -5  262.99   32.15
   5  -1  -6  114.72   22.87
  -5  -1   6  103.18   21.88
   5   1   6   88.83   17.47
  -5  -1   6  106.44   27.95
  -5   1  -6  112.28   26.39
   5  -1  -6   99.60   26.49
   5   1   6   68.62   18.83
   5  -1  -7   95.00   19.24
  -5  -1   7  142.43   28.69
   5   1   7  155.71   26.28
  -5  -1   7  132.42   27.32
   5  -1  -7  195.56   36.05
  -5   1  -7  111.49   26.54
   5   1   7  130.06   24.46
  -5  -1   8  183.57    9.87
   5  -1  -8  164.90   29.90
  -5  -1   8  171.67    9.96
   5   1   8  171.12   27.02
  -5   1  -8  182.30   32.84
  -5  -1   8  184.73   32.58
   5  -1  -8  186.93   35.65
   5   1   8  204.04   29.82
   5  -1  -9  128.62   27.23
  -5  -1   9  136.45   27.70
  -5  -1   9  116.90   10.20
  -5  -1   9   99.75    8.80
   5   1   9  109.45   23.76
   5  -1  -9   81.32   26.72
   5   1   9  120.00   22.76
   5  -1 -10  282.43   40.02
  -5  -1  10  397.03   20.50
  -5  -1  10  382.50   50.06
  -5  -1  10  403.35   20.75
   5   1  10  347.32   37.66
   5  -1 -10  331.51   48.69
   5  -1 -11   28.07   19.64
  -5  -1  11   22.92    6.36
  -5  -1  11    5.65    4.51
   5   1  11   31.22   15.69
  -5   1 -11   46.86   23.39
   5  -1 -11   25.42   16.94
   5   1  11   21.60    8.13
  -5  -1  12  425.25   27.05
  -5  -1  12  408.68   27.00
   5   1  12  410.59   50.69
  -5   1 -12  382.84   49.81
   5   1  12  440.55   41.64
   5  -1 -12  391.98   56.71
   5  -1 -12  402.03   51.12
   5  -1 -13  203.34   38.21
  -5  -1  13  177.22   18.93
  -5  -1  13  183.79   20.01
  -5   1 -13  188.83   36.73
   5  -1 -13  190.41   38.50
   5   1  13  207.30   29.49
  -5  -1  14  151.14   22.67
  -5  -1  14  120.16   18.43
  -5   1 -14  134.06   29.36
   5   1  14  127.83   22.01
   5  -1 -15   48.45   19.99
  -5  -1  15   32.30   11.09
   5  -1 -15   60.01   25.75
   5   1  15   61.55   16.54
   5  -1 -16  162.59   39.54
   5  -1 -16  138.59   35.25
  -5  -1  16  131.96   21.20
   5  -1 -17   81.08   25.24
   5  -1 -17   88.02   23.31
  -5  -1  17   96.51   20.70
   5  -1 -18   54.77   24.05
   5  -1 -18   34.14   23.55
  -5  -1  18   51.63   17.58
   5  -1 -19    6.17   13.31
  -5  -1  19   25.45   11.92
   5  -1 -20   67.99   25.08
   5  -1 -20  118.14   32.66
  -5  -1  20   74.74   23.87
   5  -1 -21   22.05   24.53
   5  -1 -21   29.18   23.80
   5  -1 -22   17.05   21.08
   5  -1 -22   28.11   25.51
   5  -1 -23   55.18   34.05
   5  -1 -23   11.58   29.40
   5  -1 -24   -3.55   25.68
   5   2 -25  -74.82   48.75
  -5  -2 -23  -20.13   18.65
   5   2 -23   -5.28   29.06
  -5  -2 -22    0.85   11.72
   5   2 -22  -14.46   18.55
   5   2 -22   36.13   34.36
  -5  -2 -22  -17.56   31.18
  -5  -2 -21    2.04   13.19
   5   2 -21  -11.41   20.89
  -5  -2 -21  -21.40   30.11
  -5  -2 -20   38.42   15.00
   5   2 -20   61.90   26.52
   5   2 -20   39.49   19.64
  -5  -2 -20   30.34   26.24
  -5   2  20   31.90   16.62
   5   2 -19   71.49   31.92
  -5  -2 -19   54.54   15.09
   5   2 -19   46.17   18.61
  -5   2  19   26.74   10.62
  -5  -2 -19   30.08   19.68
   5   2 -18   12.08   18.52
  -5  -2 -18   13.65   10.71
   5   2 -18  -12.62   24.63
  -5   2  18   27.29   13.88
  -5  -2 -18   -8.99   12.02
   5   2 -17   77.52   29.94
  -5   2  17   79.85   15.84
  -5  -2 -17   38.17   19.97
   5   2 -17   89.67   30.35
   5   2 -16  124.72   35.77
  -5  -2 -16  132.88   34.31
  -5   2  16  134.98   16.97
   5   2 -16   82.38   26.86
   5  -2  16  140.93   19.89
  -5  -2 -16  159.22   23.35
  -5  -2 -15  141.84   34.54
  -5   2  15  169.25   15.57
   5   2 -15  150.70   36.30
  -5  -2 -15  165.65   23.87
   5  -2  15  143.29   20.53
  -5   2  14    2.24    3.35
   5   2 -14  -12.20   15.92
  -5  -2 -14   29.72   21.41
   5   2 -14   12.85   14.92
   5  -2  14   10.53    8.84
  -5  -2 -14    1.73    6.69
   5   2 -13  121.88   30.45
  -5  -2 -13  119.97   27.59
   5   2 -13  116.79   29.51
  -5  -2 -13  115.11   17.06
   5  -2  13  112.21   19.92
   5   2 -12  315.97   46.82
   5  -2  12  260.41   38.92
  -5  -2 -12  267.86   39.02
   5  -2  12  257.94   30.28
   5   2 -12  252.07   43.17
  -5  -2 -12  271.79   26.74
   5   2 -11   62.94   22.10
   5  -2  11   28.19   17.52
  -5  -2 -11   40.70   15.57
   5   2 -11   17.89   11.02
   5  -2  11   58.57   14.42
  -5  -2 -11   23.62    6.61
   5   2 -10   46.05   18.51
  -5  -2 -10   23.03   13.16
   5  -2  10   22.15   11.54
   5   2 -10   26.50   13.42
  -5  -2 -10   34.94   10.75
  -5   2  10   58.18   21.06
   5  -2  10   17.60    8.33
  -5  -2  -9  415.14   33.71
   5  -2   9  431.10   45.36
  -5  -2  -9  477.88   49.90
   5   2  -9  413.66   54.37
   5  -2   9  417.42   41.19
   5   2  -9  377.01   47.95
  -5  -2  -9  422.43   32.22
  -5   2   9  411.41   46.21
   5   2  -8  126.58   26.48
  -5  -2  -8  141.30   20.57
  -5  -2  -8  109.61   22.04
   5  -2   8  146.66   25.53
   5   2  -8  190.41   35.17
  -5  -2  -8  133.42   30.45
  -5   2   8  104.02   23.37
   5  -2   8  123.49   22.98
   5   2  -7   63.88   20.33
  -5  -2  -7  116.14   22.01
   5  -2   7   71.31   19.64
   5   2  -7   30.10    9.77
   5  -2   7  111.20   22.18
  -5  -2  -7   83.65   21.09
  -5   2   7   89.71   21.94
   5   2  -6   19.00    9.64
   5  -2   6   23.29    9.91
  -5  -2  -6   30.61   12.24
  -5  -2  -6   53.55   19.42
   5   2  -6    7.12   11.74
   5  -2   6   38.15   13.65
  -5   2   6   37.14   15.83
   5   2  -5  298.25   37.53
   5  -2   5  311.96   31.67
  -5  -2  -5  312.79   33.63
   5  -2   5  301.87   37.50
  -5  -2  -5  341.26   47.25
   5   2  -5  255.99   37.81
  -5   2   5  315.20   36.41
   5   2  -4  326.35   37.43
  -5  -2  -4  304.35   33.52
   5  -2   4  316.03   30.05
  -5   2   4  318.53   41.08
  -5  -2  -4  284.68   44.49
   5  -2   4  268.10   36.11
   5   2  -4  293.44   40.77
  -5  -2  -4  356.65   33.09
  -5   2   4  317.68   33.78
   5   2  -3  112.63   22.26
  -5  -2  -3  127.76   21.16
   5  -2   3  110.37   16.45
  -5  -2  -3  106.31   17.24
   5  -2   3   93.41   23.05
  -5  -2  -3  102.72   25.13
   5   2  -3  156.96   31.77
  -5   2   3  109.48   20.18
   5   2  -2  325.69   35.42
   5  -2   2  280.71   19.21
  -5  -2  -2  308.65   30.09
   5  -2   2  295.14   24.85
   5   2  -2  329.93   41.45
  -5   2   2  322.24   40.14
  -5  -2  -2  309.29   42.90
   5  -2   2  331.35   41.32
  -5   2   2  349.03   31.54
  -5  -2  -2  291.27   30.55
   5   2  -1   62.49   12.31
  -5  -2  -1   78.45   15.68
   5  -2   1   73.01   11.20
  -5  -2  -1  103.54   16.84
   5  -2   1   84.91   11.88
  -5   2   1   87.27   22.73
   5   2  -1   67.61   21.77
   5  -2   1   91.98   24.54
  -5  -2  -1  101.75   26.69
  -5   2   1   86.65   15.82
   5   2   0  434.25   32.95
   5  -2   0  427.24   21.22
  -5  -2   0  423.70   32.12
   5   2   0  420.77   46.29
   5  -2   0  409.09   46.43
  -5   2   0  420.61   45.41
  -5  -2   0  479.37   55.13
   5  -2   0  430.62   30.42
  -5  -2   0  473.46   41.62
  -5   2   0  423.26   29.90
  -5  -2   1   73.39   17.16
   5  -2  -1   79.87   14.12
  -5  -2   1   69.42   12.64
   5   2   1   99.59   21.06
   5  -2  -1   75.28   21.45
  -5   2  -1   39.31   15.67
  -5  -2   1   95.55   24.32
  -5   2  -1   94.66   13.57
  -5  -2   2  267.08   33.65
   5   2   2  304.81   30.49
  -5  -2   2  282.41   23.98
   5  -2  -2  330.26   43.33
   5   2   2  368.64   44.15
  -5   2  -2  320.14   39.59
  -5  -2   2  335.25   46.26
  -5   2  -2  348.89   21.11
   5  -2  -2  302.52   29.37
  -5  -2   3  121.26   23.54
   5  -2  -3  100.06   17.13
   5   2   3  108.41   24.59
  -5   2  -3  121.07   24.39
  -5  -2   3   92.06   26.26
   5  -2  -3   83.06   22.23
   5   2   3  124.83   18.86
  -5  -2   3  104.70   14.38
  -5  -2   4  278.11   22.38
  -5  -2   4  242.14   33.13
   5   2   4  285.30   32.07
  -5  -2   4  300.90   42.94
   5   2   4  382.83   43.03
  -5   2  -4  337.39   43.29
   5  -2  -4  328.04   45.03
  -5  -2   5  281.30   38.32
  -5  -2   5  298.33   22.17
   5   2   5  412.44   40.22
  -5  -2   5  284.87   42.86
  -5   2  -5  258.06   38.57
   5  -2  -5  308.95   43.80
   5  -2  -5  369.58   38.66
   5   2   5  257.39   34.67
  -5  -2   6   30.82   15.88
   5  -2  -6   31.18   15.63
   5   2   6   51.95   17.33
  -5  -2   6   31.96    9.28
  -5  -2   6   45.79   19.92
  -5   2  -6   39.76   16.86
   5  -2  -6   10.95   11.03
   5   2   6   41.14   14.04
   5  -2  -7   77.80   19.89
  -5  -2   7   91.37   13.04
   5   2   7  107.32   23.06
  -5  -2   7  111.49   30.38
   5  -2  -7   87.12   23.49
  -5   2  -7   92.15   24.54
   5   2   7  103.47   22.44
  -5  -2   8  134.70   28.18
   5  -2  -8  112.48   23.61
  -5  -2   8  119.42   15.03
   5   2   8  135.61   25.93
  -5  -2   8  139.77   31.01
   5  -2  -8  134.12   29.78
  -5   2  -8  113.60   27.43
   5   2   8  161.86   27.01
  -5  -2   9  395.48   27.44
  -5  -2   9  400.16   27.69
  -5  -2   9  384.55   48.19
   5   2   9  402.97   42.09
  -5   2  -9  370.62   44.33
   5  -2  -9  464.10   57.16
   5  -2  -9  380.62   46.16
  -5  -2   9  435.64   52.62
   5  -2 -10   54.19   20.86
  -5  -2  10   12.63    5.81
   5   2  10   35.33   17.60
  -5  -2  10   36.40   10.78
   5  -2 -10   13.96   11.32
  -5   2 -10   42.26   20.68
   5   2  10   33.75   15.29
   5  -2 -11   38.73   17.53
  -5  -2  11   44.24   10.66
   5   2  11   42.21   18.57
  -5  -2  11   30.79    8.96
   5  -2 -11   19.50   16.88
  -5   2 -11   21.36   17.71
   5   2  11   32.34   12.31
  -5  -2  12  260.01   25.43
  -5  -2  12  273.61   27.00
   5  -2 -12  183.56   40.43
   5   2  12  249.03   32.11
   5  -2 -13  120.04   30.34
  -5  -2  13  154.62   23.69
  -5  -2  13  100.55   16.72
  -5   2 -13   66.48   19.87
   5   2  13  113.07   20.62
  -5  -2  14    8.86    6.91
  -5  -2  14   20.95   11.63
  -5   2 -14   11.80   17.71
   5  -2 -14    8.67   11.57
   5   2  14   -1.66    8.08
  -5  -2  15  153.12   23.05
   5  -2 -15  179.53   38.90
  -5  -2  15  128.76   22.69
  -5   2 -15  182.87   38.47
   5  -2 -15  152.81   36.89
   5   2  15  158.53   24.20
   5  -2 -16   91.35   29.12
  -5  -2  16  125.08   25.14
  -5   2 -16   96.78   29.76
   5  -2 -16  144.34   35.01
   5   2  16  144.29   23.17
   5  -2 -17   74.86   29.08
   5  -2 -17   58.44   24.38
  -5  -2  17   86.90   22.11
   5  -2 -18   13.93   18.48
   5  -2 -18   36.18   29.92
  -5  -2  18   32.82   15.60
   5  -2 -19   76.32   33.69
   5  -2 -19   34.01   25.42
  -5  -2  19   78.45   22.63
   5  -2 -20   30.07   27.94
   5  -2 -20   89.20   39.74
  -5  -2  20   38.12   21.66
   5  -2 -21  -57.33   35.87
   5  -2 -22   -1.80   19.51
   5  -2 -23  -11.32   22.38
   5  -2 -23   31.62   35.97
   5   3 -26   -6.62   35.90
   5   3 -25   88.25   43.43
  -5  -3 -23   26.73   21.19
   5   3 -23   -2.38   23.75
  -5  -3 -23   12.61   27.44
   5   3 -22  -11.83   25.27
  -5  -3 -22   37.78   16.80
   5   3 -22   82.25   36.64
  -5  -3 -22  104.95   39.55
   5   3 -21   -9.57   28.86
  -5  -3 -21    6.80   17.80
   5   3 -21   -3.20   19.48
   5   3 -20   14.94   26.11
  -5  -3 -20    1.27   16.56
  -5  -3 -20   -9.33   17.74
   5   3 -20   55.38   26.83
   5   3 -19   25.04   16.13
  -5  -3 -19   47.69   26.30
  -5   3  19   -2.50   14.48
   5   3 -19   21.43   16.06
  -5  -3 -19   37.06   19.91
   5   3 -18   -4.67   17.73
  -5  -3 -18    2.52   16.56
  -5   3  18   18.11   13.64
   5   3 -18   34.50   19.26
  -5  -3 -18   14.02   14.49
  -5   3  17   90.45   17.39
   5   3 -17   65.15   24.88
  -5  -3 -17   64.01   24.71
   5   3 -17   61.88   26.92
  -5  -3 -17   59.30   19.09
  -5   3  16   28.63    9.99
   5   3 -16   25.02   19.34
  -5  -3 -16   37.64   25.39
   5   3 -16    9.11   15.04
   5  -3  16   35.26   10.26
  -5  -3 -16   37.73   13.93
  -5  -3 -15   26.30   18.75
  -5   3  15   57.60   10.35
   5   3 -15   60.85   26.56
  -5  -3 -15   49.50   17.09
   5  -3  15   40.94   10.89
   5   3 -14  106.87   28.90
   5   3 -14   68.21   22.70
   5  -3  14   74.70   15.25
  -5  -3 -14   85.50   20.07
   5   3 -13   24.62   14.15
  -5  -3 -13   65.29   22.99
   5   3 -13   25.30   12.55
   5  -3  13   39.68   12.32
  -5  -3 -13   39.57   14.04
   5   3 -12    7.31   15.84
  -5  -3 -12  -24.21   20.75
   5   3 -12   20.13   17.01
   5  -3  12    3.82    6.11
  -5  -3 -12    3.40    7.56
   5   3 -11  213.63   39.66
  -5  -3 -11  222.93   37.38
   5  -3  11  214.12   35.56
   5   3 -11  178.59   37.64
   5  -3  11  208.81   27.21
  -5  -3 -10  260.36   30.19
   5   3 -10  251.01   41.29
  -5  -3 -10  228.99   35.70
   5   3 -10  247.72   40.95
  -5   3  10  178.38   34.35
   5  -3  10  241.53   29.29
   5   3  -9  189.58   35.40
  -5  -3  -9  261.70   31.50
   5  -3   9  252.11   36.09
  -5  -3  -9  249.55   35.42
   5   3  -9  237.18   37.67
  -5   3   9  213.51   33.29
   5  -3   9  225.66   29.32
   5   3  -8  268.32   38.78
  -5  -3  -8  275.37   30.56
  -5  -3  -8  217.43   30.83
   5  -3   8  221.82   32.99
   5   3  -8  266.75   42.13
   5  -3   8  263.76   33.37
  -5  -3  -7  390.87   36.55
   5   3  -7  380.17   45.14
  -5  -3  -7  445.24   44.19
   5  -3   7  340.49   37.62
   5   3  -7  457.90   54.74
   5  -3   7  336.19   38.11
  -5   3   7  346.32   40.68
   5   3  -6  174.65   30.15
  -5  -3  -6  193.28   26.28
  -5  -3  -6  224.26   32.56
   5  -3   6  214.93   28.53
   5  -3   6  230.79   31.74
  -5  -3  -6  237.82   40.35
   5   3  -6  222.21   38.74
  -5   3   6  213.74   30.16
   5   3  -5  139.33   27.50
  -5  -3  -5  195.10   25.97
  -5  -3  -5  201.62   28.74
   5  -3   5  185.18   25.77
  -5  -3  -5  203.37   38.02
   5  -3   5  204.49   31.26
   5   3  -5   99.22   25.90
  -5   3   5  154.19   25.44
   5   3  -4   35.37   12.96
  -5  -3  -4   39.42   11.64
  -5  -3  -4   63.19   16.39
   5  -3   4   35.58   13.56
   5  -3   4   53.44   18.70
  -5  -3  -4   23.28   12.80
   5   3  -4   39.14   17.31
  -5   3   4   44.97   15.38
  -5  -3  -3  280.71   32.11
  -5  -3  -3  284.79   45.87
   5   3  -3  343.39   43.47
   5  -3   3  367.52   43.67
   5  -3   3  306.80   14.23
  -5   3   3  316.31   32.71
  -5  -3  -3  310.91   35.51
   5  -3   2   -2.82    4.23
  -5  -3  -2   -3.74   10.60
   5  -3   2    5.22    6.42
  -5  -3  -2   -2.99   11.51
   5  -3   2   15.72   11.44
   5   3  -2    8.61   14.00
  -5   3   2   -0.10    8.57
   5   3  -1  432.43   36.25
   5  -3   1  519.48   31.21
  -5  -3  -1  515.83   41.12
   5   3  -1  464.09   50.55
  -5   3   1  425.59   45.66
  -5  -3  -1  473.64   55.44
   5  -3   1  539.66   54.04
  -5   3   1  505.76   36.47
   5  -3   1  490.50   29.44
  -5  -3  -1  542.99   48.22
   5  -3   0   22.99    8.52
  -5  -3   0   15.82    9.69
   5   3   0   19.89    8.49
   5  -3   0   18.39    5.31
  -5  -3   0   24.42   11.26
  -5   3   0   18.87   11.22
   5  -3   0   28.99   14.42
   5   3   0   31.65    9.46
  -5  -3   0   19.70   15.30
  -5  -3   1  537.58   39.56
   5  -3  -1  494.75   22.03
   5   3   1  518.73   41.26
   5  -3  -1  513.35   22.13
   5   3   1  385.03   46.28
  -5  -3   1  460.49   54.73
  -5   3  -1  505.55   48.39
   5  -3  -1  477.73   50.66
   5  -3  -1  497.00   36.64
  -5  -3   1  517.66   47.26
   5  -3  -2    2.86    5.10
  -5  -3   2   -4.06    7.86
  -5  -3   2    9.29    7.40
   5   3   2    0.59    9.26
  -5   3  -2    4.51   11.26
  -5  -3   2  -12.86   15.56
   5   3   2  -16.30   12.90
   5  -3  -2    0.19    9.25
  -5  -3   3  309.10   28.66
  -5  -3   3  381.66   42.17
   5   3   3  302.66   35.45
  -5   3  -3  366.83   41.22
   5   3   3  302.98   40.22
  -5  -3   3  329.07   46.41
   5  -3  -3  307.29   41.86
   5  -3  -3  330.80   34.24
   5  -3  -4   50.70   13.71
  -5  -3   4   45.96   18.28
  -5  -3   4   42.74   12.09
   5   3   4   40.63   12.25
  -5   3  -4   69.54   16.75
  -5  -3   4   30.80   19.67
   5  -3  -4   61.05   20.61
   5   3   4   56.94   17.16
   5  -3  -5  188.11   28.42
   5   3   5  174.34   28.45
  -5  -3   5  172.01   20.84
  -5   3  -5  188.87   30.53
  -5  -3   5  173.96   33.88
   5  -3  -5  172.52   33.71
   5   3   5  202.04   30.52
   5  -3  -6  192.02   29.88
  -5  -3   6  232.02   36.44
  -5  -3   6  212.82   23.65
   5   3   6  178.99   28.93
  -5  -3   6  179.19   33.06
  -5   3  -6  189.79   31.01
   5  -3  -6  231.81   41.52
   5   3   6  228.35   32.55
  -5  -3   7  359.81   47.88
  -5  -3   7  379.61   31.78
   5   3   7  331.03   39.97
  -5  -3   7  339.55   43.95
  -5   3  -7  349.08   40.31
   5  -3  -7  345.81   47.79
   5   3   7  429.31   44.38
   5  -3  -7  373.74   43.64
  -5  -3   8  236.25   40.69
   5  -3  -8  254.05   37.77
  -5  -3   8  237.13   24.79
  -5  -3   8  307.62   43.48
   5  -3  -8  230.75   41.08
  -5   3  -8  223.24   34.17
   5   3   8  243.42   32.70
   5  -3  -9  221.15   35.80
   5   3   9  198.60   33.56
  -5  -3   9  237.08   25.15
  -5  -3   9  196.21   37.06
   5  -3  -9  201.91   38.05
  -5   3  -9  211.44   33.83
   5   3   9  226.69   31.09
   5  -3 -10  210.29   36.59
   5   3  10  263.63   40.08
  -5  -3  10  218.84   24.56
   5  -3 -10  211.25   42.29
  -5   3 -10  239.43   37.76
   5   3  10  212.15   30.16
   5  -3 -11  194.78   36.09
  -5  -3  11  233.10   26.75
   5  -3 -11  236.04   43.47
   5   3  11  228.33   32.06
  -5   3 -11  190.28   34.09
   5  -3 -12   19.89   14.14
  -5  -3  12   17.77   10.95
  -5  -3  12   13.70    7.70
  -5   3 -12   16.69   13.16
   5   3  12   -4.62    6.08
   5  -3 -13   24.54   14.60
  -5  -3  13   24.76   12.71
   5  -3 -13   61.17   25.18
  -5   3 -13   11.72   12.48
   5  -3 -14   51.60   20.29
  -5  -3  14  101.96   20.34
  -5  -3  14   98.33   20.46
   5  -3 -14   73.68   28.68
  -5   3 -14   86.76   25.49
   5   3  14   97.72   20.21
   5  -3 -15   52.84   27.37
  -5  -3  15   48.15   16.48
  -5  -3  15   45.18   12.52
   5  -3 -15   37.81   19.31
   5   3  15   37.53   13.03
  -5  -3  16   10.73   12.09
   5  -3 -16   29.65   16.44
  -5  -3  16   53.39   21.61
   5  -3 -16   33.91   22.33
  -5   3 -16    7.68   17.31
   5   3  16   14.41    5.80
   5  -3 -17   66.91   22.11
  -5  -3  17   71.05   18.88
  -5   3 -17   61.76   23.74
   5  -3 -17   48.76   23.47
  -5  -3  17   89.22   20.74
   5  -3 -18   -1.85   17.81
  -5   3 -18  -17.18   19.59
   5  -3 -18   28.01   19.86
   5  -3 -19    0.97   16.66
   5  -3 -19   33.16   19.24
  -5  -3  19   21.90   20.61
   5  -3 -20   14.53   17.64
   5  -3 -20   -1.98   20.66
   5  -3 -22   69.83   34.90
   5  -3 -22  -10.69   31.34
   5  -3 -23    2.96   23.99
   5   4 -26  -62.75   43.39
   5   4 -25   33.16   33.92
  -5  -4 -24  -13.97   27.52
   5   4 -24    3.71   26.75
  -5  -4 -23    1.87   20.71
   5   4 -23   15.14   24.36
   5   4 -22  110.95   44.08
  -5  -4 -22   97.85   37.65
   5   4 -22    2.24   25.79
   5   4 -21   24.91   23.33
  -5  -4 -21   13.80   29.37
   5   4 -21   53.91   36.70
  -5  -4 -21   -7.25   18.71
  -5  -4 -20   68.42   30.62
   5   4 -20  109.27   37.61
  -5  -4 -20  103.21   26.42
  -5   4  19    3.66   14.86
   5   4 -19   42.89   27.29
  -5  -4 -19   10.49   13.87
   5   4 -19   69.92   31.51
  -5  -4 -19   13.02   15.06
  -5   4  18   29.04   12.74
   5   4 -18   40.75   26.53
  -5  -4 -18   20.00   24.76
   5   4 -18   31.26   19.26
  -5  -4 -18   66.39   15.92
   5   4 -17  -15.82   22.29
  -5  -4 -17   16.31   22.95
   5   4 -17   -3.03   21.51
  -5  -4 -17   -8.67   10.27
  -5  -4 -16   34.25   17.91
  -5   4  16   17.16   10.36
   5   4 -16   34.48   28.37
  -5  -4 -16   11.56   15.14
  -5   4  15   44.14   10.60
   5   4 -15   29.34   17.12
  -5  -4 -15   28.75   11.17
   5  -4  15   45.24   11.06
  -5  -4 -15   36.58   16.69
   5   4 -14  -15.10   12.56
   5   4 -14  -24.19   19.33
   5  -4  14   16.46    6.80
  -5  -4 -14   -5.64   11.66
   5   4 -13   -0.52   12.34
   5   4 -13    4.17   14.79
   5  -4  13    3.67    5.39
  -5  -4 -13   21.18   14.07
   5   4 -12   50.21   20.63
  -5  -4 -12   95.63   25.99
   5   4 -12  101.36   27.63
  -5  -4 -12   70.96   18.02
   5  -4  12   67.90   14.90
   5  -4  11   10.97   14.80
  -5  -4 -11    1.25   15.56
   5   4 -11   13.11   17.92
   5  -4  11   -5.13    8.64
  -5  -4 -11   10.87    9.12
   5   4 -10  108.38   27.62
   5  -4  10   76.32   21.38
  -5  -4 -10   65.58   21.48
   5   4 -10  108.62   29.46
  -5  -4 -10   78.81   21.70
   5  -4  10   89.91   19.48
   5   4  -9  239.27   39.92
  -5  -4  -9  207.41   30.62
  -5  -4  -9  176.45   32.32
   5   4  -9  161.92   34.08
  -5   4   9  216.59   36.08
   5  -4   9  216.20   28.93
   5   4  -8   58.65   21.22
  -5  -4  -8   45.35   15.02
   5  -4   8   56.14   17.19
  -5  -4  -8   66.96   22.26
   5   4  -8   39.84   17.80
   5  -4   8   74.71   18.14
  -5   4   8   90.32   22.66
  -5  -4  -7  -18.94   13.52
   5   4  -7    8.00   11.41
   5  -4   7    8.30   10.59
  -5  -4  -7  -17.58   15.25
   5   4  -7   23.68   13.58
   5  -4   7   13.12   10.64
  -5   4   7    2.23   13.46
  -5  -4  -6  162.98   26.68
   5   4  -6  163.78   31.45
   5  -4   6  175.20   27.10
   5   4  -6  160.98   32.23
   5  -4   6  216.96   31.36
  -5   4   6  187.45   30.82
  -5  -4  -5   81.44   18.70
  -5  -4  -5  116.47   23.82
   5  -4   5   89.49   20.16
   5  -4   5   72.06   18.54
   5   4  -5   79.30   23.82
  -5   4   5   78.88   18.29
  -5  -4  -4   29.16   13.12
  -5  -4  -4   47.05   13.70
   5  -4   4   57.49   16.69
   5   4  -4   80.13   24.43
   5  -4   4   65.64   19.43
  -5   4   4   43.40   14.54
   5  -4   3   16.48    4.60
  -5  -4  -3   39.01   12.95
  -5  -4  -3    7.08   11.75
   5  -4   3   19.08   12.27
   5   4  -3   26.43   11.58
   5  -4   3   34.07   10.55
  -5  -4  -3   32.43   12.25
   5  -4   2  101.62   13.23
  -5  -4  -2  106.35   23.69
  -5  -4  -2  133.73   33.06
   5  -4   2  120.14   26.15
   5   4  -2   98.34   27.37
[truncated: 149,917 more chars]
