# Supplementary material for: Access to unsaturated bicyclic lactones by overriding conventional C(sp3)–H site selectivity
Source: Nat Chem. 2023 Aug 10;15(11):1626–35. doi: 10.1038/s41557-023-01295-x (PMC10624629; doi:10.1038/s41557-023-01295-x)
Supplement: Supplementary file 5 — Crystallographic data for compound 2x; CCDC reference 2166865. [file 41557_2023_1295_MOESM5_ESM.cif]

data_dm_wa_nap_1_autored
_audit_creation_date               2022-04-16
_audit_creation_method
;
Olex2 1.3-ac4
(compiled 2019.04.23 svn.r3594 for Rigaku Oxford Diffraction, GUI svn.r5739)
;
_shelx_SHELXL_version_number       '2018/3'
_audit_contact_author_address      ?
_audit_contact_author_email        ?
_audit_contact_author_name         ''
_audit_contact_author_phone        ?
_publ_contact_author_id_orcid      ?
_publ_section_references
;
Dolomanov, O.V., Bourhis, L.J., Gildea, R.J, Howard, J.A.K. & Puschmann, H.
 (2009), J. Appl. Cryst. 42, 339-341.

Sheldrick, G.M. (2015). Acta Cryst. A71, 3-8.

Sheldrick, G.M. (2015). Acta Cryst. C71, 3-8.
;
_chemical_name_common              ?
_chemical_name_systematic          DM_WA_NAP_1
_chemical_formula_moiety           'C19 H18 O2'
_chemical_formula_sum              'C19 H18 O2'
_chemical_formula_weight           278.33
_chemical_absolute_configuration   unk
_chemical_melting_point            ?
loop_
  _atom_type_symbol
  _atom_type_description
  _atom_type_scat_dispersion_real
  _atom_type_scat_dispersion_imag
  _atom_type_scat_source
 'C' 'C' 0.0033 0.0016 'International Tables Vol C Tables 4.2.6.8 and 6.1.1.4'
 'H' 'H' 0.0000 0.0000 'International Tables Vol C Tables 4.2.6.8 and 6.1.1.4'
 'O' 'O' 0.0106 0.0060 'International Tables Vol C Tables 4.2.6.8 and 6.1.1.4'

_shelx_space_group_comment
;
The symmetry employed for this shelxl refinement is uniquely defined
by the following loop, which should always be used as a source of
symmetry information in preference to the above space-group names.
They are only intended as comments.
;
_space_group_crystal_system        'monoclinic'
_space_group_IT_number             4
_space_group_name_H-M_alt          'P 1 21 1'
_space_group_name_Hall             'P 2yb'
loop_
  _space_group_symop_operation_xyz
 'x, y, z'
 '-x, y+1/2, -z'

_cell_length_a                     11.0225(9)
_cell_length_b                     6.4677(4)
_cell_length_c                     11.3616(10)
_cell_angle_alpha                  90
_cell_angle_beta                   116.111(11)
_cell_angle_gamma                  90
_cell_volume                       727.31(12)
_cell_formula_units_Z              2
_cell_measurement_reflns_used      2148
_cell_measurement_temperature      150.00(10)
_cell_measurement_theta_max        28.7480
_cell_measurement_theta_min        1.9930
_shelx_estimated_absorpt_T_max     0.992
_shelx_estimated_absorpt_T_min     0.991
_exptl_absorpt_coefficient_mu      0.081
_exptl_absorpt_correction_T_max    1.00000
_exptl_absorpt_correction_T_min    0.41522
_exptl_absorpt_correction_type     multi-scan
_exptl_absorpt_process_details
;
CrysAlisPro 1.171.41.93a (Rigaku Oxford Diffraction, 2020)
Empirical absorption correction using spherical harmonics,
implemented in SCALE3 ABSPACK scaling algorithm.
;
_exptl_absorpt_special_details     ?
_exptl_crystal_colour              'clear light colourless'
_exptl_crystal_colour_lustre       clear
_exptl_crystal_colour_modifier     light
_exptl_crystal_colour_primary      colourless
_exptl_crystal_density_diffrn      1.271
_exptl_crystal_density_meas        ?
_exptl_crystal_density_method      ?
_exptl_crystal_description         needle
_exptl_crystal_F_000               296
_exptl_crystal_size_max            0.112
_exptl_crystal_size_mid            0.102
_exptl_crystal_size_min            0.096
_exptl_transmission_factor_max     ?
_exptl_transmission_factor_min     ?
_diffrn_reflns_av_R_equivalents    0.0869
_diffrn_reflns_av_unetI/netI       0.0726
_diffrn_reflns_Laue_measured_fraction_full  0.999
_diffrn_reflns_Laue_measured_fraction_max  0.999
_diffrn_reflns_limit_h_max         13
_diffrn_reflns_limit_h_min         -13
_diffrn_reflns_limit_k_max         7
_diffrn_reflns_limit_k_min         -7
_diffrn_reflns_limit_l_max         13
_diffrn_reflns_limit_l_min         -13
_diffrn_reflns_number              10468
_diffrn_reflns_point_group_measured_fraction_full  0.999
_diffrn_reflns_point_group_measured_fraction_max  0.999
_diffrn_reflns_theta_full          24.993
_diffrn_reflns_theta_max           24.993
_diffrn_reflns_theta_min           1.996
_diffrn_ambient_environment        N~2~
_diffrn_ambient_temperature        150.00(10)
_diffrn_detector                   'CCD plate'
_diffrn_detector_area_resol_mean   ?
_diffrn_measured_fraction_theta_full  0.999
_diffrn_measured_fraction_theta_max  0.999
_diffrn_measurement_details
;
List of Runs (angles in degrees, time in seconds):

  # Type    Start    End  Width  t~exp~   \w     \q     \k     \f   Frames
--------------------------------------------------------------------------
  1  \w   -106.53   9.47   1.00   10.00    --  -15.56 -59.25  71.08  116
  2  \w    -68.45  -0.45   1.00   10.00    --  -22.33  94.56   1.16   68
  3  \w   -106.53   9.47   1.00   10.00    --  -15.56 -59.25 173.08  116
  4  \w    -68.45  -0.45   1.00   10.00    --  -22.33  94.56  73.16   68
  5  \w    -53.90   0.10   1.00   10.00    --   -7.78  94.56 -34.84   54
  6  \w   -106.53   9.47   1.00   10.00    --  -15.56 -59.25  20.08  116
  7  \w    -69.46  -0.46   1.00   10.00    --  -23.34  94.56 -34.84   69
;
_diffrn_measurement_device         'abstract diffractometer'
_diffrn_measurement_device_type   
 'Saxi-CrysAlisPro-abstract goniometer imported SAXI images'
_diffrn_measurement_method         '\w scans'
_diffrn_orient_matrix_type        
 'CrysAlisPro convention (1999,Acta A55,543-557)'
_diffrn_orient_matrix_UB_11        0.0615691000
_diffrn_orient_matrix_UB_12        -0.0048755000
_diffrn_orient_matrix_UB_13        0.0581569000
_diffrn_orient_matrix_UB_21        0.0364990000
_diffrn_orient_matrix_UB_22        -0.0039229000
_diffrn_orient_matrix_UB_23        -0.0380878000
_diffrn_orient_matrix_UB_31        0.0040438000
_diffrn_orient_matrix_UB_32        0.1094654000
_diffrn_orient_matrix_UB_33        0.0012491000
_diffrn_radiation_monochromator    graphite
_diffrn_radiation_probe            x-ray
_diffrn_radiation_type             'Mo K\a'
_diffrn_radiation_wavelength       0.71073
_diffrn_source                     'fine-focus sealed X-ray tube'
_diffrn_source_type                'Enhance (Mo) X-ray Source'
_reflns_Friedel_coverage           0.821
_reflns_Friedel_fraction_full      0.998
_reflns_Friedel_fraction_max       0.998
_reflns_number_gt                  2068
_reflns_number_total               2559
_reflns_odcompleteness_completeness  86.67
_reflns_odcompleteness_iscentric   1
_reflns_odcompleteness_theta       38.04
_reflns_special_details
;
 Reflections were merged by SHELXL according to the crystal
 class for the calculation of statistics and refinement.
 
 _reflns_Friedel_fraction is defined as the number of unique
 Friedel pairs measured divided by the number that would be
 possible theoretically, ignoring centric projections and
 systematic absences.
;
_reflns_threshold_expression       'I > 2\s(I)'
_computing_cell_refinement         'CrysAlisPro 1.171.41.93a (Rigaku OD, 2020)'
_computing_data_collection         'CrysAlisPro 1.171.41.93a (Rigaku OD, 2020)'
_computing_data_reduction          'CrysAlisPro 1.171.41.93a (Rigaku OD, 2020)'
_computing_molecular_graphics      'Olex2 (Dolomanov et al., 2009)'
_computing_publication_material    'Olex2 (Dolomanov et al., 2009)'
_computing_structure_refinement    'ShelXL (Sheldrick, 2015)'
_computing_structure_solution      'ShelXT (Sheldrick, 2015)'
_refine_diff_density_max           0.172
_refine_diff_density_min           -0.272
_refine_diff_density_rms           0.052
_refine_ls_abs_structure_details
;
 Flack x determined using 700 quotients [(I+)-(I-)]/[(I+)+(I-)]
 (Parsons, Flack and Wagner, Acta Cryst. B69 (2013) 249-259).
;
_refine_ls_abs_structure_Flack     -0.3(10)
_refine_ls_extinction_coef         .
_refine_ls_extinction_method       none
_refine_ls_goodness_of_fit_ref     0.993
_refine_ls_hydrogen_treatment      constr
_refine_ls_matrix_type             full
_refine_ls_number_parameters       191
_refine_ls_number_reflns           2559
_refine_ls_number_restraints       1
_refine_ls_R_factor_all            0.0695
_refine_ls_R_factor_gt             0.0548
_refine_ls_restrained_S_all        0.993
_refine_ls_shift/su_max            0.000
_refine_ls_shift/su_mean           0.000
_refine_ls_structure_factor_coef   Fsqd
_refine_ls_weighting_details      
 'w=1/[\s^2^(Fo^2^)+(0.0669P)^2^] where P=(Fo^2^+2Fc^2^)/3'
_refine_ls_weighting_scheme        calc
_refine_ls_wR_factor_gt            0.1230
_refine_ls_wR_factor_ref           0.1359
_refine_special_details            ?
_olex2_refinement_description
;
1. Fixed Uiso
 At 1.2 times of:
  All C(H) groups, All C(H,H) groups
 At 1.5 times of:
  All C(H,H,H) groups
2.a Ternary CH refined with riding coordinates:
 C004(H004), C009(H009)
2.b Secondary CH2 refined with riding coordinates:
 C00F(H00D,H00F), C00H(H00H,H00I)
2.c Aromatic/amide H refined with riding coordinates:
 C008(H008), C00A(H00A), C00B(H00B), C00C(H00C), C00E(H00E), C00G(H00G),
 C00I(H00J), C00K(H00N), C00L(H00O)
2.d Idealised Me refined as rotating group:
 C00J(H00K,H00L,H00M)
;
_atom_sites_solution_hydrogens     geom
_atom_sites_solution_primary       dual
_atom_sites_solution_secondary     ?
loop_
  _atom_site_label
  _atom_site_type_symbol
  _atom_site_fract_x
  _atom_site_fract_y
  _atom_site_fract_z
  _atom_site_U_iso_or_equiv
  _atom_site_adp_type
  _atom_site_occupancy
  _atom_site_site_symmetry_order
  _atom_site_calc_flag
  _atom_site_refinement_flags_posn
  _atom_site_refinement_flags_adp
  _atom_site_refinement_flags_occupancy
  _atom_site_disorder_assembly
  _atom_site_disorder_group
 O001 O 0.2173(3) 0.2831(4) 0.6894(3) 0.0318(7) Uani 1 1 d . . . . .
 O002 O 0.2860(3) -0.0421(5) 0.6969(3) 0.0431(8) Uani 1 1 d . . . . .
 C003 C 0.3357(4) 0.4479(6) 0.5845(4) 0.0275(9) Uani 1 1 d . . . . .
 C004 C 0.2134(4) 0.4704(6) 0.6146(4) 0.0280(9) Uani 1 1 d . . . . .
 H004 H 0.223369 0.596346 0.669176 0.034 Uiso 1 1 calc R . . . .
 C005 C 0.2805(4) 0.1299(7) 0.6575(4) 0.0313(10) Uani 1 1 d . . . . .
 C006 C 0.1572(4) 0.7043(6) 0.2417(4) 0.0268(9) Uani 1 1 d . . . . .
 C007 C 0.2206(4) 0.7046(6) 0.1543(4) 0.0263(9) Uani 1 1 d . . . . .
 C008 C 0.0819(4) 0.4749(7) 0.4952(4) 0.0301(9) Uani 1 1 d . . . . .
 H008 H 0.002039 0.458951 0.506605 0.036 Uiso 1 1 calc R . . . .
 C009 C 0.1846(4) 0.5319(6) 0.3403(4) 0.0268(9) Uani 1 1 d . . . . .
 H009 H 0.198155 0.401105 0.300567 0.032 Uiso 1 1 calc R . . . .
 C00A C 0.3014(4) 0.5415(7) 0.1468(4) 0.0328(10) Uani 1 1 d . . . . .
 H00A H 0.318287 0.425859 0.203460 0.039 Uiso 1 1 calc R . . . .
 C00B C 0.0776(4) 0.8680(6) 0.2385(4) 0.0334(10) Uani 1 1 d . . . . .
 H00B H 0.035759 0.867243 0.295873 0.040 Uiso 1 1 calc R . . . .
 C00C C 0.0679(4) 0.4997(6) 0.3740(4) 0.0300(10) Uani 1 1 d . . . . .
 H00C H -0.020829 0.496932 0.304257 0.036 Uiso 1 1 calc R . . . .
 C00D C 0.1970(4) 0.8777(7) 0.0683(4) 0.0329(10) Uani 1 1 d . . . . .
 C00E C 0.1149(4) 1.0422(7) 0.0707(4) 0.0362(11) Uani 1 1 d . . . . .
 H00E H 0.100886 1.157362 0.014263 0.043 Uiso 1 1 calc R . . . .
 C00F C 0.3144(4) 0.5771(7) 0.4635(4) 0.0306(10) Uani 1 1 d . . . . .
 H00D H 0.314693 0.725172 0.485677 0.037 Uiso 1 1 calc R . . . .
 H00F H 0.392084 0.553734 0.443399 0.037 Uiso 1 1 calc R . . . .
 C00G C 0.0548(4) 1.0381(7) 0.1538(4) 0.0387(11) Uani 1 1 d . . . . .
 H00G H -0.001627 1.148753 0.154249 0.046 Uiso 1 1 calc R . . . .
 C00H C 0.3364(4) 0.2138(6) 0.5665(4) 0.0315(10) Uani 1 1 d . . . . .
 H00H H 0.278225 0.174229 0.474450 0.038 Uiso 1 1 calc R . . . .
 H00I H 0.429137 0.162424 0.591837 0.038 Uiso 1 1 calc R . . . .
 C00I C 0.2575(4) 0.8777(8) -0.0197(4) 0.0385(11) Uani 1 1 d . . . . .
 H00J H 0.244278 0.992420 -0.076320 0.046 Uiso 1 1 calc R . . . .
 C00J C 0.4659(4) 0.5169(7) 0.7010(4) 0.0378(11) Uani 1 1 d . . . . .
 H00K H 0.458354 0.662892 0.719909 0.057 Uiso 1 1 calc GR . . . .
 H00L H 0.542339 0.498792 0.679870 0.057 Uiso 1 1 calc GR . . . .
 H00M H 0.480272 0.433139 0.777947 0.057 Uiso 1 1 calc GR . . . .
 C00K C 0.3562(4) 0.5461(8) 0.0594(4) 0.0408(12) Uani 1 1 d . . . . .
 H00N H 0.409600 0.433474 0.055347 0.049 Uiso 1 1 calc R . . . .
 C00L C 0.3339(5) 0.7158(8) -0.0236(5) 0.0430(12) Uani 1 1 d . . . . .
 H00O H 0.372603 0.717787 -0.083516 0.052 Uiso 1 1 calc R . . . .

loop_
  _atom_site_aniso_label
  _atom_site_aniso_U_11
  _atom_site_aniso_U_22
  _atom_site_aniso_U_33
  _atom_site_aniso_U_23
  _atom_site_aniso_U_13
  _atom_site_aniso_U_12
 O001 0.0395(17) 0.0336(15) 0.0321(17) 0.0068(13) 0.0247(15) 0.0035(13)
 O002 0.055(2) 0.0324(18) 0.050(2) 0.0110(16) 0.0299(18) 0.0019(15)
 C003 0.026(2) 0.033(2) 0.028(2) 0.0045(19) 0.0156(19) -0.0003(18)
 C004 0.036(2) 0.024(2) 0.035(2) 0.0029(19) 0.025(2) 0.0027(18)
 C005 0.032(2) 0.031(2) 0.031(2) 0.001(2) 0.013(2) -0.001(2)
 C006 0.025(2) 0.031(2) 0.024(2) 0.0001(18) 0.0105(18) -0.0022(19)
 C007 0.025(2) 0.031(2) 0.021(2) 0.0016(18) 0.0092(17) -0.0038(19)
 C008 0.029(2) 0.034(2) 0.034(2) 0.003(2) 0.020(2) 0.0035(19)
 C009 0.028(2) 0.030(2) 0.029(2) 0.0013(18) 0.019(2) 0.0006(18)
 C00A 0.034(2) 0.040(3) 0.030(2) 0.003(2) 0.020(2) 0.000(2)
 C00B 0.035(2) 0.037(2) 0.031(2) -0.001(2) 0.018(2) 0.004(2)
 C00C 0.026(2) 0.036(2) 0.031(2) 0.0040(19) 0.0156(19) 0.0007(18)
 C00D 0.029(2) 0.041(3) 0.024(2) -0.0006(19) 0.008(2) -0.011(2)
 C00E 0.038(2) 0.031(2) 0.032(3) 0.004(2) 0.009(2) -0.004(2)
 C00F 0.027(2) 0.037(2) 0.034(2) 0.004(2) 0.019(2) 0.0004(18)
 C00G 0.043(3) 0.034(2) 0.037(3) 0.000(2) 0.016(2) 0.007(2)
 C00H 0.031(2) 0.034(2) 0.037(2) 0.001(2) 0.022(2) 0.005(2)
 C00I 0.039(3) 0.052(3) 0.025(2) 0.004(2) 0.015(2) -0.013(2)
 C00J 0.032(2) 0.048(3) 0.033(3) 0.008(2) 0.014(2) 0.000(2)
 C00K 0.038(3) 0.054(3) 0.039(3) -0.006(2) 0.024(2) 0.000(2)
 C00L 0.036(2) 0.068(3) 0.032(3) -0.004(2) 0.022(2) -0.014(3)

_geom_special_details
;
 All esds (except the esd in the dihedral angle between two l.s. planes)
 are estimated using the full covariance matrix.  The cell esds are taken
 into account individually in the estimation of esds in distances, angles
 and torsion angles; correlations between esds in cell parameters are only
 used when they are defined by crystal symmetry.  An approximate (isotropic)
 treatment of cell esds is used for estimating esds involving l.s. planes.
;
loop_
  _geom_bond_atom_site_label_1
  _geom_bond_atom_site_label_2
  _geom_bond_distance
  _geom_bond_site_symmetry_2
  _geom_bond_publ_flag
 O001 C004 1.469(5) . ?
 O001 C005 1.349(5) . ?
 O002 C005 1.191(5) . ?
 C003 C004 1.538(5) . ?
 C003 C00F 1.536(5) . ?
 C003 C00H 1.528(6) . ?
 C003 C00J 1.529(6) . ?
 C004 C008 1.487(6) . ?
 C005 C00H 1.518(6) . ?
 C006 C007 1.444(5) . ?
 C006 C009 1.514(5) . ?
 C006 C00B 1.365(6) . ?
 C007 C00A 1.408(6) . ?
 C007 C00D 1.432(6) . ?
 C008 C00C 1.327(5) . ?
 C009 C00C 1.510(5) . ?
 C009 C00F 1.526(6) . ?
 C00A C00K 1.371(5) . ?
 C00B C00G 1.409(6) . ?
 C00D C00E 1.405(6) . ?
 C00D C00I 1.426(6) . ?
 C00E C00G 1.372(6) . ?
 C00I C00L 1.356(7) . ?
 C00K C00L 1.397(7) . ?

loop_
  _geom_angle_atom_site_label_1
  _geom_angle_atom_site_label_2
  _geom_angle_atom_site_label_3
  _geom_angle
  _geom_angle_site_symmetry_1
  _geom_angle_site_symmetry_3
  _geom_angle_publ_flag
 C005 O001 C004 109.7(3) . . ?
 C00F C003 C004 110.1(3) . . ?
 C00H C003 C004 100.3(3) . . ?
 C00H C003 C00F 115.3(3) . . ?
 C00H C003 C00J 110.3(4) . . ?
 C00J C003 C004 111.1(3) . . ?
 C00J C003 C00F 109.4(3) . . ?
 O001 C004 C003 104.2(3) . . ?
 O001 C004 C008 108.2(3) . . ?
 C008 C004 C003 113.4(3) . . ?
 O001 C005 C00H 109.4(3) . . ?
 O002 C005 O001 122.1(4) . . ?
 O002 C005 C00H 128.4(4) . . ?
 C007 C006 C009 120.7(3) . . ?
 C00B C006 C007 118.7(4) . . ?
 C00B C006 C009 120.5(4) . . ?
 C00A C007 C006 123.4(4) . . ?
 C00A C007 C00D 118.3(4) . . ?
 C00D C007 C006 118.2(4) . . ?
 C00C C008 C004 124.8(4) . . ?
 C006 C009 C00F 109.8(3) . . ?
 C00C C009 C006 112.0(3) . . ?
 C00C C009 C00F 110.7(3) . . ?
 C00K C00A C007 121.3(4) . . ?
 C006 C00B C00G 122.9(4) . . ?
 C008 C00C C009 123.9(4) . . ?
 C00E C00D C007 120.2(4) . . ?
 C00E C00D C00I 121.2(4) . . ?
 C00I C00D C007 118.6(4) . . ?
 C00G C00E C00D 120.6(4) . . ?
 C009 C00F C003 115.4(3) . . ?
 C00E C00G C00B 119.4(4) . . ?
 C005 C00H C003 103.7(3) . . ?
 C00L C00I C00D 120.7(4) . . ?
 C00A C00K C00L 120.2(4) . . ?
 C00I C00L C00K 120.9(4) . . ?

_shelx_res_file
;
TITL dm_wa_nap_1_autored_a.res in P2(1)
    dm_wa_nap_1_autored.res
    created by SHELXL-2018/3 at 11:43:47 on 16-Apr-2022
REM Old TITL DM_WA_NAP_1_autored in P2(1)/m
REM SHELXT solution in P2(1): R1 0.132, Rweak 0.023, Alpha 0.004
REM <I/s> 0.652 for 4 systematic absences, Orientation as input
REM Flack x = -0.784 ( 2.131 ) from 777 Parsons' quotients
REM Formula found by SHELXT: C19 O2
CELL 0.71073 11.0225 6.4677 11.3616 90 116.111 90
ZERR 2 0.0009 0.0004 0.001 0 0.011 0
LATT -1
SYMM -X,0.5+Y,-Z
SFAC C H O
UNIT 38 36 4

L.S. 20
PLAN  10
SIZE 0.096 0.102 0.112
TEMP -123
BOND
list 4
fmap 2
acta
OMIT -3 50
REM <olex2.extras>
REM <HklSrc "%.\\DM_WA_NAP_1_autored.hkl">
REM </olex2.extras>

WGHT    0.066900
FVAR       1.35797
O001  3    0.217292    0.283081    0.689371    11.00000    0.03952    0.03364 =
         0.03210    0.00680    0.02471    0.00349
O002  3    0.286027   -0.042072    0.696924    11.00000    0.05472    0.03243 =
         0.04973    0.01099    0.02994    0.00189
C003  1    0.335740    0.447950    0.584489    11.00000    0.02553    0.03275 =
         0.02837    0.00446    0.01563   -0.00033
C004  1    0.213370    0.470356    0.614637    11.00000    0.03584    0.02430 =
         0.03478    0.00289    0.02548    0.00270
AFIX  13
H004  2    0.223369    0.596346    0.669176    11.00000   -1.20000
AFIX   0
C005  1    0.280462    0.129933    0.657467    11.00000    0.03191    0.03050 =
         0.03106    0.00078    0.01336   -0.00062
C006  1    0.157243    0.704316    0.241725    11.00000    0.02493    0.03115 =
         0.02413    0.00011    0.01052   -0.00220
C007  1    0.220553    0.704645    0.154254    11.00000    0.02532    0.03107 =
         0.02130    0.00156    0.00922   -0.00376
C008  1    0.081906    0.474923    0.495230    11.00000    0.02864    0.03405 =
         0.03438    0.00319    0.01997    0.00347
AFIX  43
H008  2    0.002039    0.458951    0.506605    11.00000   -1.20000
AFIX   0
C009  1    0.184646    0.531869    0.340266    11.00000    0.02817    0.02992 =
         0.02876    0.00131    0.01851    0.00061
AFIX  13
H009  2    0.198155    0.401105    0.300567    11.00000   -1.20000
AFIX   0
C00A  1    0.301387    0.541472    0.146815    11.00000    0.03435    0.04009 =
         0.03022    0.00285    0.02002    0.00003
AFIX  43
H00A  2    0.318287    0.425859    0.203460    11.00000   -1.20000
AFIX   0
C00B  1    0.077620    0.868011    0.238504    11.00000    0.03493    0.03731 =
         0.03119   -0.00106    0.01754    0.00428
AFIX  43
H00B  2    0.035759    0.867243    0.295873    11.00000   -1.20000
AFIX   0
C00C  1    0.067900    0.499652    0.373993    11.00000    0.02606    0.03572 =
         0.03146    0.00397    0.01561    0.00071
AFIX  43
H00C  2   -0.020829    0.496932    0.304257    11.00000   -1.20000
AFIX   0
C00D  1    0.197007    0.877711    0.068263    11.00000    0.02906    0.04093 =
         0.02448   -0.00060    0.00787   -0.01102
C00E  1    0.114912    1.042199    0.070694    11.00000    0.03806    0.03131 =
         0.03186    0.00405    0.00858   -0.00357
AFIX  43
H00E  2    0.100886    1.157362    0.014263    11.00000   -1.20000
AFIX   0
C00F  1    0.314390    0.577100    0.463469    11.00000    0.02680    0.03708 =
         0.03438    0.00355    0.01938    0.00043
AFIX  23
H00D  2    0.314693    0.725172    0.485677    11.00000   -1.20000
H00F  2    0.392084    0.553734    0.443399    11.00000   -1.20000
AFIX   0
C00G  1    0.054819    1.038059    0.153798    11.00000    0.04341    0.03407 =
         0.03665    0.00034    0.01570    0.00699
AFIX  43
H00G  2   -0.001627    1.148753    0.154249    11.00000   -1.20000
AFIX   0
C00H  1    0.336362    0.213849    0.566496    11.00000    0.03134    0.03416 =
         0.03680    0.00100    0.02216    0.00452
AFIX  23
H00H  2    0.278225    0.174229    0.474450    11.00000   -1.20000
H00I  2    0.429137    0.162424    0.591837    11.00000   -1.20000
AFIX   0
C00I  1    0.257545    0.877698   -0.019735    11.00000    0.03904    0.05233 =
         0.02533    0.00379    0.01524   -0.01344
AFIX  43
H00J  2    0.244278    0.992420   -0.076320    11.00000   -1.20000
AFIX   0
C00J  1    0.465852    0.516879    0.701010    11.00000    0.03221    0.04784 =
         0.03340    0.00751    0.01435    0.00027
AFIX 137
H00K  2    0.458354    0.662892    0.719909    11.00000   -1.50000
H00L  2    0.542339    0.498792    0.679870    11.00000   -1.50000
H00M  2    0.480272    0.433139    0.777947    11.00000   -1.50000
AFIX   0
C00K  1    0.356230    0.546061    0.059433    11.00000    0.03774    0.05355 =
         0.03924   -0.00632    0.02438    0.00012
AFIX  43
H00N  2    0.409600    0.433474    0.055347    11.00000   -1.20000
AFIX   0
C00L  1    0.333852    0.715768   -0.023573    11.00000    0.03589    0.06841 =
         0.03242   -0.00430    0.02206   -0.01378
AFIX  43
H00O  2    0.372603    0.717787   -0.083516    11.00000   -1.20000
AFIX   0
HKLF 4


REM  dm_wa_nap_1_autored_a.res in P2(1)
REM wR2 = 0.1359, GooF = S = 0.993, Restrained GooF = 0.993 for all data
REM R1 = 0.0548 for 2068 Fo > 4sig(Fo) and 0.0695 for all 2559 data
REM 191 parameters refined using 1 restraints

END

WGHT      0.0668      0.0000

REM Highest difference peak  0.172,  deepest hole -0.272,  1-sigma level  0.052
Q1    1   0.2558  1.2609  0.0618  11.00000  0.05    0.17
Q2    1   0.2585  1.0639 -0.0469  11.00000  0.05    0.17
Q3    1   0.1252  0.2052  0.6125  11.00000  0.05    0.16
Q4    1   0.1241  0.3012  0.6196  11.00000  0.05    0.16
Q5    1   0.3739  0.2215  0.1539  11.00000  0.05    0.15
Q6    1   0.4864  0.0569  0.7042  11.00000  0.05    0.15
Q7    1   0.6621  0.4346  0.7390  11.00000  0.05    0.15
Q8    1   0.3681  0.7802  0.6970  11.00000  0.05    0.14
Q9    1   0.0161  1.3631  0.1573  11.00000  0.05    0.14
Q10   1   0.0771  0.2436  0.5054  11.00000  0.05    0.14
;
_shelx_res_checksum                16627
_shelx_hkl_file
;
   0   0  -1  371.27   16.03
   0   0   1  412.27   16.71
   0   0   1  361.63   13.63
   0   0  -2   29.91    6.29
   0   0   2   30.81    6.80
   0   0  -2   24.71    6.13
   0   0   2   35.80    5.74
   0   0   3 2360.06   71.28
   0   0  -3 2268.91   68.61
   0   0  -3 2217.78   62.82
   0   0  -4    4.73    4.80
   0   0   4    2.67    3.10
   0   0   4    4.13    5.22
   0   0   4    2.20    5.97
   0   0  -5  408.26   38.62
   0   0   5  472.69   37.73
   0   0   5  396.74   39.48
   0   0   5  454.70   33.44
   0   0   6  217.26   33.75
   0   0  -6  265.38   34.54
   0   0   6  280.78   27.67
   0   0   7   20.25    9.61
   0   0   7   15.02   11.15
   0   0   7   20.37    8.65
   0   0   8   60.51   20.17
   0   0   8   80.96   23.77
   0   0   8   86.42   20.72
   0   0   8   64.22   17.05
   0   0   9   43.05   15.65
   0   0   9   58.34   21.51
   0   0   9   62.30   19.69
   0   0  10   49.86   16.66
   0   0  10   81.96   24.68
   0   0  10   54.53   21.92
   0   0  11   60.73   23.60
   0   0  11   99.96   24.01
   0   0  11  133.90   35.26
   0   0  12   16.24   14.05
   0   0  12   44.91   16.89
   0   0  12   25.80   14.82
   0   0  13   86.11   20.77
   0   0  13   29.99   21.05
   0   0  13  135.43   42.94
   0   0  14    8.39    9.45
   0   0  14   13.57   11.34
   0   0  15    0.91    8.85
   0   1   0    1.51    1.06
   0  -1   0    0.64    2.83
   0   1   0    0.83    3.05
   0  -1   0    0.86    2.00
   0   1   0    0.44    2.76
   0  -1   0   -0.30    2.27
   0   1   0    1.07    0.96
   0   1  -1 3341.52   73.12
   0  -1   1 3537.82   63.01
   0   1  -1 3540.53   67.45
   0  -1   1 3236.75   73.50
   0   1   1 3327.72   92.52
   0  -1  -1 3465.39   92.68
   0   1   1 3569.05   50.55
   0  -1  -1 3611.01   48.74
   0   1  -1 3645.30   61.41
   0   1   1 3390.57   91.82
   0   1   1 3757.85   73.74
   0  -1  -1 3675.63   98.86
   0  -1  -2  873.19   43.96
   0   1  -2  953.30   38.09
   0   1   2 1294.51   64.05
   0  -1  -2 1175.51   59.23
   0  -1   2  942.82   36.50
   0   1   2  938.24   29.43
   0  -1  -2  895.28   27.15
   0  -1   3   12.80    5.11
   0   1   3   15.46    8.77
   0  -1  -3    9.71    6.33
   0  -1  -3   11.46    6.04
   0   1  -3   16.10    6.03
   0   1   3   15.30    6.83
   0   1   3   16.35    4.62
   0  -1  -3   21.19    7.17
   0  -1   3   10.59    5.23
   0   1   4  282.28   35.71
   0  -1   4  234.21   24.12
   0  -1  -4  285.05   32.30
   0   1   4  214.69   28.12
   0   1  -4  251.84   26.29
   0  -1   4  248.98   25.39
   0  -1  -4  254.41   21.26
   0  -1   5  155.35   22.48
   0   1  -5  153.99   23.11
   0  -1  -5  171.85   28.29
   0   1   5  138.32   24.39
   0   1   5  213.36   33.71
   0   1   5  170.64   20.06
   0  -1   5  191.62   22.64
   0  -1  -5  191.09   22.36
   0  -1  -6  121.24   27.15
   0   1  -6  126.85   23.80
   0  -1   6  122.57   22.34
   0   1   6  138.85   28.83
   0   1   6   99.53   23.54
   0   1   6   89.66   17.57
   0   1   6  117.13   18.53
   0  -1  -6  145.39   20.92
   0  -1   6  134.65   23.03
   0  -1  -7  353.73   43.99
   0  -1   7  291.79   39.09
   0  -1   7  296.57   28.28
   0   1   7  280.11   43.14
   0   1  -7  340.38   41.44
   0   1   7  242.76   40.71
   0   1   7  250.51   31.60
   0  -1  -7  373.93   38.52
   0   1   7  344.82   35.03
   0   1   8   80.95   20.67
   0   1   8  114.77   28.83
   0  -1   8  149.17   31.19
   0   1   8  131.96   30.65
   0  -1   8  140.66   21.92
   0  -1   8  185.44   28.71
   0   1   9  156.49   37.63
   0  -1   9  203.00   41.22
   0  -1   9  154.97   37.31
   0   1   9  118.76   27.34
   0   1   9  199.84   41.00
   0   1  10    0.46    6.07
   0  -1  10    0.15    7.17
   0  -1  10   -0.37    7.27
   0   1  10    8.47    8.24
   0   1  10    3.75    7.43
   0  -1  11  191.84   44.06
   0   1  11  147.30   40.59
   0  -1  11  134.42   21.11
   0  -1  11  132.10   33.56
   0   1  11   49.56   22.60
   0   1  11  198.02   43.40
   0   1  12  117.57   34.70
   0  -1  12  111.06   33.59
   0  -1  12   53.31   23.03
   0   1  12   10.08   10.98
   0  -1  12   51.81    9.00
   0   1  12  108.06   32.35
   0  -1  13  -13.11   13.05
   0   1  13    0.09    4.89
   0   1  13   -2.27    7.59
   0  -1  13    2.01    7.93
   0  -1  14    4.30   17.18
   0  -1  14   -4.83   10.55
   0   1  14   -9.29   12.61
   0   1  14   -6.04    8.86
   0  -1  15    7.56    9.72
   0  -1  15   14.04   13.83
   0   1  15   13.69   18.84
   0  -1  16   -5.26   15.72
   0   1  16    3.28   16.99
   0   1  17    0.71   18.49
   0  -2   0 3920.66  126.12
   0  -2   0 4478.82  144.01
   0   2   0 4387.47  142.60
   0   2   0 4150.10  139.10
   0   2   0 4350.67   99.86
   0  -2   0 4303.11  138.99
   0  -2   0 4423.19  100.32
   0  -2  -1  426.37   46.90
   0   2  -1  433.94   38.48
   0  -2   1  451.07   42.51
   0   2   1  611.83   53.95
   0  -2  -1  512.49   50.32
   0  -2  -1  540.46   29.62
   0   2  -1  582.33   48.83
   0  -2   1  511.17   46.49
   0  -2   1  476.21   33.32
   0  -2   1  497.09   44.99
   0   2  -1  510.76   33.08
   0  -2   1  478.72   33.55
   0   2   1  460.90   48.41
   0  -2  -1  512.02   36.15
   0   2  -1  502.63   35.50
   0  -2  -1  519.32   50.84
   0   2   1  510.89   36.33
   0   2  -2   91.64   17.16
   0  -2  -2   81.72   21.84
   0  -2   2  105.13   15.61
   0   2   2   75.61   26.21
   0  -2   2   97.90   18.16
   0   2   2  118.29   24.67
   0   2   2   91.57   12.40
   0  -2  -2  124.24   12.65
   0  -2   2  102.99   20.43
   0  -2  -2  104.30   22.61
   0  -2  -2  111.37   22.42
   0   2  -2  109.96   15.65
   0  -2  -2   91.99   17.10
   0   2   2  112.48   25.55
   0  -2   3  339.70   33.79
   0   2   3  543.90   57.14
   0  -2  -3  360.45   47.42
   0   2  -3  423.31   36.74
   0  -2   3  438.22   32.44
   0  -2  -3  383.32   38.34
   0   2   3  370.57   47.23
   0  -2  -3  433.13   23.58
   0   2   3  393.45   28.06
   0   2   3  361.11   45.38
   0  -2  -3  433.57   38.78
   0   2   4 1129.71   87.99
   0   2  -4  776.36   53.34
   0  -2  -4 1002.61   68.69
   0  -2  -4 1030.68   80.22
   0  -2   4  722.82   45.54
   0  -2   4  885.78   49.44
   0  -2  -4  822.46   36.88
   0   2   4  901.35   76.18
   0   2   4  794.93   71.49
   0  -2  -4  797.90   58.24
   0   2   5  194.03   39.21
   0  -2  -5  173.97   34.13
   0  -2  -5  215.16   34.26
   0  -2   5  217.94   26.31
   0  -2   5  161.49   20.56
   0   2  -5  156.01   25.93
   0  -2  -5  204.19   21.17
   0   2   5  205.96   22.96
   0   2   5  189.47   38.69
   0   2   5  194.01   38.56
   0  -2  -5  147.18   25.71
   0  -2   5  226.56   29.62
   0  -2   6  141.37   24.55
   0  -2  -6  166.00   31.41
   0   2   6  172.13   38.37
   0   2  -6  111.27   24.66
   0  -2   6  134.81   18.32
   0   2   6  106.37   10.25
   0   2   6  136.58   21.75
   0  -2  -6  145.16   20.36
   0  -2   6  142.72   26.57
   0  -2   7  113.44   23.63
   0  -2  -7  108.97   29.23
   0   2  -7   75.47   22.72
   0   2   7   78.87   27.93
   0   2   7   41.88    9.74
   0   2   7   74.08   10.54
   0   2   7  122.82   20.04
   0  -2   7  134.66   25.96
   0  -2  -7  142.46   22.34
   0  -2   8   -6.56    8.84
   0   2   8   -0.07    1.94
   0   2   8    1.03    6.46
   0   2   8    4.08    3.80
   0  -2   9  177.08   17.92
   0  -2   9  200.56   36.63
   0   2   9  200.18   34.46
   0   2   9  127.76   18.39
   0  -2   9  143.76   37.22
   0  -2   9  144.05   15.36
   0   2   9   58.49   14.51
   0   2   9  236.30   52.98
   0   2  10  112.35   18.71
   0   2  10   31.41   10.59
   0   2  10  157.39   41.70
   0  -2  10   95.37   31.73
   0  -2  10  222.07   44.79
   0   2  11    3.71    8.30
   0  -2  11    7.41    9.05
   0   2  11    0.37    2.03
   0   2  11    6.12    6.32
   0  -2  12   11.00   15.77
   0   2  12    7.92    7.25
   0   2  12    9.35   15.60
   0   2  12   -4.27    3.88
   0   2  12   -4.09    5.55
   0   2  12    2.32    9.17
   0  -2  13    0.22   14.92
   0   2  13   -2.40   16.07
   0  -2  13   -0.53   10.87
   0   2  13   -9.13    6.91
   0   2  13    4.49    6.23
   0  -2  14   32.71   12.42
   0   2  14   21.00   12.41
   0  -2  14    2.80    8.46
   0   2  14   23.55   27.41
   0  -2  15   -9.58   23.78
   0   2  15   17.41   29.37
   0  -2  16   -2.02    9.80
   0   2  16   38.13   30.15
   0   2  17   -5.37   16.77
   0  -3   0   -4.05    4.41
   0  -3   0    0.61    2.17
   0   3   0   -0.20    4.94
   0   3   0   -0.11    3.23
   0  -3   0   -1.82    5.74
   0  -3   0   11.28    8.97
   0   3   0    5.22    8.17
   0  -3   0   -1.01    3.35
   0   3   0   -1.08    1.94
   0  -3  -1  114.95   27.82
   0  -3   1   99.49   25.17
   0  -3  -1  107.61   16.96
   0   3  -1  117.02   24.90
   0   3   1  103.95   26.58
   0  -3   1  149.71   30.04
   0  -3  -1  137.76   31.53
   0   3  -1  164.45   32.40
   0   3   1  131.02   31.01
   0  -3  -1  129.94   19.19
   0   3   1  133.47   22.44
   0   3  -1  121.64   20.10
   0  -3  -1  118.88   21.05
   0  -3   1  127.33   21.75
   0  -3   1  132.92   29.05
   0   3   1  128.51   30.86
   0  -3   1  135.68   21.78
   0  -3  -1  141.29   30.38
   0   3  -2    6.61    6.01
   0  -3   2    8.75    5.54
   0  -3  -2   17.35   13.24
   0   3   2   17.21   13.11
   0   3  -2    8.27    5.82
   0  -3   2    2.18    5.52
   0  -3  -2    6.40    3.86
   0  -3   2   16.56    7.03
   0   3   2   16.38   11.55
   0  -3  -2   12.03    5.00
   0   3  -2   12.86    6.54
   0  -3  -2    4.70    9.89
   0   3   2    3.56    6.47
   0  -3  -2   10.75    6.01
   0   3   2    8.03    4.88
   0  -3   2    1.84    2.71
   0  -3  -3  406.30   60.47
   0  -3   3  511.65   41.05
   0  -3   3  530.88   52.56
   0   3   3  513.48   66.23
   0  -3  -3  560.63   32.08
   0   3   3  408.41   35.96
   0   3   3  502.22   63.22
   0  -3   3  464.25   52.95
   0   3  -3  553.84   50.02
   0  -3  -3  500.70   48.29
   0   3   3  535.26   71.01
   0   3  -3  525.48   41.09
   0  -3   4  435.17   46.65
   0   3   4  614.77   74.95
   0  -3   4  495.05   40.53
   0  -3  -4  545.03   68.85
   0  -3  -4  493.23   51.23
   0  -3  -4  461.78   29.80
   0   3   4  439.97   62.93
   0   3  -4  429.67   47.30
   0  -3  -4  474.57   49.86
   0   3  -4  476.67   42.06
   0   3   4  505.59   73.57
   0   3  -5   39.19   15.98
   0  -3   5   36.78   11.37
   0  -3  -5   59.73   19.22
   0   3   5   41.22   21.45
   0  -3   5   35.82   13.16
   0   3   5   31.60   20.31
   0   3   5   41.65   12.73
   0   3   5   36.26   22.03
   0  -3  -5   48.08   12.26
   0   3  -5   39.67   14.77
   0  -3  -6  246.67   41.68
   0   3   6  195.51   46.68
   0  -3   6  163.91   25.89
   0   3   6  188.76   46.79
   0   3   6  176.12   27.71
   0   3   6  175.50   46.43
   0  -3  -6  217.75   24.29
   0  -3   6  207.89   34.55
   0  -3   7   35.42   14.97
   0   3  -7   49.25   19.68
   0   3   7   21.52   15.83
   0  -3   7   43.65   12.59
   0   3   7   39.35   13.35
   0   3   7   16.56   16.57
   0  -3  -7   40.77   14.31
   0   3   7   22.48   20.66
   0  -3   8   75.24   21.23
   0  -3   8   62.15   13.04
   0  -3   8   53.66   23.24
   0   3   8   65.80   28.59
   0   3   8   77.86   20.54
   0   3   8   40.05   25.31
   0   3   8   73.55   32.16
   0  -3   9   61.19   21.30
   0  -3   9   24.99    5.91
   0  -3   9   47.92   21.47
   0   3   9   47.80   21.22
   0   3   9   43.58   24.93
   0   3   9   32.82   22.03
   0  -3  -9   50.84   19.33
   0  -3  10   18.39   13.70
   0  -3  10   15.48   14.16
   0   3  10   -3.92   11.82
   0   3  10   -1.39    3.86
   0   3  10   41.45   22.96
   0  -3  11   12.16   13.66
   0   3  11    7.99    9.64
   0   3  11   17.87   19.46
   0   3  11   15.23   12.39
   0  -3  12   -4.81   13.28
   0  -3  12   -4.78    9.89
   0   3  12    5.22   14.79
   0   3  12    0.27    5.00
   0   3  12   -4.76   15.53
   0  -3  13   -2.01    7.26
   0  -3  13   -3.93   16.06
   0   3  13    1.74    9.91
   0   3  13   14.73   22.14
   0   3  13   -2.59   12.99
   0  -3  14   19.15   28.50
   0   3  14   39.51   28.22
   0  -3  14   40.89   24.64
   0   3  14   64.73   37.15
   0  -3  15  -39.76   25.65
   0   3  15  -30.08   26.67
   0   3  15   42.28   34.87
   0   3  16   19.00   33.20
   0  -4   0  963.65   88.71
   0   4   0  874.09   83.91
   0  -4   0  901.65   61.40
   0  -4   0  978.70   94.42
   0   4   0 1062.25   98.16
   0  -4   0  937.43   71.04
   0  -4   0  889.01   70.15
   0   4   0  996.51   94.89
   0  -4   0  961.33   94.76
   0   4   0  994.88   70.67
   0  -4   1  359.74   54.96
   0  -4  -1  377.71   56.57
   0   4  -1  430.96   57.50
   0   4   1  359.13   56.26
   0  -4  -1  286.13   36.11
   0  -4   1  424.23   63.96
   0  -4  -1  372.91   39.06
   0   4  -1  464.29   62.99
   0   4   1  370.67   59.45
   0   4   1  429.00   47.96
   0  -4  -1  436.92   61.48
   0   4   1  392.71   62.99
   0  -4   1  382.59   58.76
   0  -4   1  357.35   44.24
   0  -4  -1  430.28   48.89
   0  -4   1  481.55   47.35
   0   4  -1  414.63   43.56
   0  -4   2   23.01    9.55
   0   4  -2   18.92   13.24
   0   4   2   20.49   16.90
   0  -4  -2   18.15    8.85
   0   4   2   20.73   15.13
   0  -4  -2   28.70   10.44
   0  -4   2   28.13   16.98
   0  -4   2   15.82   12.04
   0  -4  -2   30.49   18.09
   0   4  -2   21.47   10.22
   0   4   2   31.36   13.24
   0   4   2   16.26   10.19
   0   4  -3   10.66    9.40
   0  -4   3    9.62    5.45
   0  -4   3   15.87   12.72
   0  -4  -3    4.36    3.33
   0   4   3    7.96    8.74
   0  -4   3    3.33    7.12
   0  -4  -3   12.75    6.96
   0   4   3    3.26   10.99
   0  -4   3    5.63   12.48
   0   4  -3   15.66    9.51
   0  -4  -3   12.60   11.78
   0   4   3   -1.27    4.00
   0   4  -4  208.56   36.54
   0  -4   4  157.07   25.30
   0  -4  -4  154.03   31.14
   0  -4   4  135.28   30.06
   0   4   4  197.32   48.51
   0   4   4   94.62   25.30
   0  -4  -4  176.02   20.57
   0   4   4  186.75   49.35
   0  -4   4  160.72   37.31
   0   4   4  183.48   47.80
   0   4  -4  184.12   27.56
   0   4  -5  187.90   36.18
   0  -4  -5  230.00   40.23
   0   4   5  149.13   45.12
   0  -4   5  163.38   34.81
   0   4   5  241.52   54.94
   0   4   5  149.02   28.54
   0  -4  -5  229.63   23.34
   0   4   5  242.90   56.43
   0   4  -5  204.70   30.71
   0  -4   6   37.12   13.93
   0   4  -6   41.91   20.38
   0  -4  -6   72.43   26.40
   0  -4   6   56.06   19.38
   0   4   6   39.84   16.57
   0   4  -6   81.39   21.60
   0  -4  -6   66.88   14.88
   0  -4   7   64.45   18.35
   0  -4   7   48.61   16.29
   0  -4   7   33.08   20.57
   0   4   7   22.31   17.19
   0   4   7   42.58   17.63
   0   4   7   67.30   32.16
   0  -4  -7   57.48   15.20
   0   4  -7   48.26   16.98
   0  -4   8   44.88   12.21
   0  -4   8   37.25   14.94
   0   4   8   64.96   33.75
   0  -4   8   29.36   19.50
   0   4   8   27.15   26.46
   0   4   8   61.70   30.29
   0   4  -8   49.40   19.12
   0  -4   9   73.25   23.35
   0  -4   9   37.88   21.53
   0   4   9   58.73   30.82
   0   4   9   39.14   22.96
   0   4   9   68.14   31.22
   0  -4  -9   74.44   20.39
   0   4  -9   64.68   25.03
   0   4   9   75.09   35.95
   0  -4  10   47.35   22.96
   0   4  10   57.33   26.36
   0  -4  10    7.76    5.80
   0   4  10   34.10   24.13
   0   4  10   28.26   27.22
   0  -4  11   23.09   16.95
   0   4  11   32.50   25.56
   0  -4  11   26.39   20.46
   0   4  11    7.78   19.54
   0   4 -11   42.19   23.93
   0   4  11   -7.87   19.24
   0  -4  12   11.65    6.56
   0  -4  12  -13.51   13.86
   0   4  12   13.57   15.75
   0   4  12   20.92   18.13
   0   4 -12   41.71   23.60
   0   4  12  -12.99   21.38
   0  -4  13   10.91   11.89
   0  -4  13  -13.81   15.42
   0   4  13   -3.46   17.87
   0   4  13    3.72   20.07
   0   4 -13  -10.10   13.29
   0  -4  14   -7.41   11.69
   0   4  14   20.37   18.59
   0  -4  14    2.74    8.19
   0   4  14    3.65   16.93
   0   4 -14  -24.83   18.04
   0   4  15    0.55   12.17
   0  -5   0    1.94    7.84
   0   5   0   -1.52    8.71
   0  -5   0   -2.73    5.16
   0  -5   0   -8.45    8.73
   0   5   0    3.26    5.33
   0  -5   0   -1.69    7.14
   0   5   0    7.33    8.47
   0  -5   1   17.76    8.85
   0  -5  -1   29.07   13.12
   0  -5   1   28.74   13.29
   0   5  -1   11.01    9.87
   0   5   1   28.82   17.95
   0  -5  -1   14.85    8.77
   0   5  -1   22.66   17.96
   0   5   1   30.75   21.32
   0  -5  -1   23.10    9.42
   0   5   1   14.40    8.03
   0   5  -1   37.91   15.44
   0  -5   1   14.48   11.30
   0   5   1   24.92   13.44
   0  -5  -1   44.96   24.48
   0  -5   2   97.23   22.62
   0   5   2   96.88   34.00
   0   5  -2  126.32   35.87
   0  -5   2   80.80   24.74
   0  -5  -2   48.80   14.01
   0   5   2  141.00   41.63
   0  -5  -2  146.55   24.65
   0  -5   2  117.04   36.26
   0   5  -2  109.35   25.79
   0   5   2  106.38   35.75
   0   5   2   98.06   26.57
   0  -5  -2   72.75   28.34
   0  -5   3  112.82   24.06
   0  -5   3   80.36   25.81
   0  -5  -3   72.66   14.93
   0  -5  -3  158.28   22.68
   0   5   3  155.40   45.30
   0  -5  -3  102.19   39.27
   0   5  -3  146.73   28.12
   0  -5   3  132.48   38.49
   0   5   3  126.75   39.24
   0  -5   4  192.24   31.64
   0   5   4  212.49   56.47
   0  -5   4  143.87   39.11
   0   5   4  220.03   53.49
   0  -5  -4  280.89   29.42
   0   5  -4  231.03   35.34
   0   5   4  286.37   64.99
   0  -5   4  213.52   49.08
   0  -5   5    6.74    7.43
   0  -5   5    3.80    6.76
   0   5  -5   10.75   14.48
   0   5   5   -8.75   16.13
   0  -5   5    3.96    7.73
   0  -5  -5    5.16    4.95
   0   5   5    2.81   10.59
   0   5  -5    6.91    4.11
   0  -5   5   23.96   20.06
   0  -5   6   -0.79    6.09
   0  -5   6   12.17    9.72
   0   5   6   16.32   16.06
   0  -5   6   28.73   20.09
   0   5   6    3.98    9.57
   0   5   6   31.39   26.15
   0  -5   6    8.51   11.20
   0   5  -6    7.89    7.59
   0   5   6    5.10    9.48
   0  -5  -6   21.02    9.89
   0  -5   7   80.18   24.32
   0   5   7   59.74   31.81
   0  -5   7   44.04   21.21
   0   5   7   60.48   22.92
   0   5   7  113.67   46.20
   0   5  -7  100.58   25.58
   0  -5  -7   72.74   18.24
   0   5   7   81.83   41.23
   0  -5   8   14.65   10.57
   0  -5   8   24.13   14.63
   0   5   8   11.33   10.30
   0   5   8   18.26   10.77
   0   5   8    7.05    9.86
   0  -5   9   16.91    5.64
   0  -5   9    8.54    7.11
   0  -5   9    3.44    7.37
   0   5   9    7.80   10.32
   0   5   9  -23.06   15.55
   0   5   9   16.03   23.81
   0   5  -9   13.93   10.95
   0   5   9   18.47   25.01
   0  -5  -9   -0.31    9.48
   0  -5  10   -3.37    8.43
   0   5  10   16.02   19.35
   0  -5  10    4.62   10.46
   0   5  10    0.65   12.39
   0   5 -10   29.31   15.05
   0  -5  11  113.50   36.65
   0   5  11  122.13   50.82
   0  -5  11   49.88   28.16
   0   5  11  123.47   54.00
   0   5 -11  109.99   31.41
   0   5  11   46.16   29.75
   0  -5  12   15.33   18.24
   0  -5  12  -21.81   19.90
   0   5  12  -17.41   26.20
   0   5  12   -2.18   16.85
   0   5 -12  -12.64   16.27
   0  -5  13   -2.32   16.43
   0  -5  13   -0.47    8.70
   0   5  13   24.80   25.41
   0   5  13  -17.65   20.71
   0   5 -13   32.92   10.88
   0   5  14   46.79   38.77
   0   5  14  -25.65   30.74
   0   5  15  -42.44   21.00
   0   5  15   14.23   28.35
   0  -6   0  209.67   43.76
   0  -6   0  118.00   28.13
   0   6   0  229.61   53.49
   0   6   0  247.76   57.01
   0   6   0  261.79   44.06
   0  -6   0  233.31   57.82
   0   6  -1  454.55   76.53
   0   6   1  403.73   72.88
   0  -6   1  273.46   43.84
   0  -6  -1  349.59   42.14
   0   6  -1  494.45   81.65
   0  -6  -1  514.72   50.18
   0   6   1  460.80   81.61
   0  -6   1  498.45   54.15
   0   6   1  411.08   79.08
   0  -6  -1  481.80   81.23
   0  -6  -1  390.15   54.65
   0  -6   1  392.42   52.04
   0   6   1  539.10   64.36
   0  -6  -2   17.80   12.12
   0  -6   2   31.34   13.79
   0  -6  -2   17.01    8.18
   0  -6   2   30.60   14.15
   0   6   2   36.23   22.08
   0   6   2   26.23   20.63
   0  -6  -2   43.01   13.41
   0   6   2   45.96   19.63
   0  -6  -2   27.85   20.50
   0  -6   3   68.43   22.38
   0  -6   3   72.60   23.85
   0   6   3   80.07   34.68
   0  -6  -3   60.07   13.87
   0  -6  -3  111.61   22.08
   0   6   3  134.62   46.54
   0  -6   3   94.15   36.21
   0   6   3  107.88   43.64
   0  -6   4   18.84   11.66
   0  -6   4   -3.44    6.15
   0  -6  -4    7.69    3.80
   0   6   4    6.10    4.95
   0  -6  -4    3.49    3.37
   0   6   4   15.46   21.15
   0  -6  -4   19.93   12.89
   0   6   4   12.45   13.28
   0  -6   4   26.93   23.14
   0  -6   5   24.70   15.14
   0  -6   5   17.83   16.94
   0   6   5   18.36   19.93
   0   6   5   17.95   17.69
   0  -6  -5   18.40    8.31
   0   6   5   20.12   23.67
   0  -6   5   13.49   14.58
   0  -6   6   17.89   13.27
   0  -6   6   10.64   13.13
   0   6   6   41.16   27.66
   0   6   6   19.56   23.58
   0  -6  -6   21.16   11.13
   0  -6   6   25.59   21.19
   0   6   6   35.03   27.62
   0   6  -6   28.43   14.44
   0  -6   7    6.82    7.97
   0  -6   7   -0.91    5.95
   0   6   7   25.46   21.37
   0   6   7   21.40   25.66
   0  -6  -7   -5.61    7.67
   0   6   7   10.91   18.02
   0   6  -7   19.27   13.12
   0  -6   8   30.24   18.15
   0  -6   8    3.87    8.48
   0   6   8   19.36   16.78
   0   6   8   31.52   27.18
   0   6  -8   13.70   11.19
   0   6   8   29.23   33.16
   0   6   9   13.71   16.87
   0  -6   9   25.84   20.86
   0  -6   9   15.38    7.27
   0   6   9    0.75   20.46
   0  -6  -9   38.44   20.25
   0   6  -9   46.29   20.82
   0  -6  10  147.68   42.41
   0  -6  10   91.28   40.33
   0   6  10  196.61   66.71
   0   6  10  166.28   60.46
   0   6 -10  307.64   64.23
   0  -6  11    4.81    8.99
   0  -6  11  -12.17   13.01
   0   6  11    4.65   12.50
   0   6  11    9.33    9.57
   0   6 -11   14.19   12.37
   0   6  12   53.25   30.62
   0   6  12    5.50   26.03
   0   6 -12   68.35   28.80
   0   6  13   30.07   30.61
   0   6  14   -0.92   19.67
   0  -7   0    5.47   10.09
   0  -7   0    0.61    4.59
   0   7   0    9.28   14.83
   0   7   0    6.62   11.03
   0  -7   0   -5.40   13.72
   0   7   0   15.01   12.15
   0  -7   1   17.07   16.80
   0  -7  -1   26.88   16.35
   0   7  -1    2.84   11.35
   0  -7  -1    9.80    9.62
   0  -7   1    0.55    7.04
   0   7   1    9.79   10.48
   0  -7   1    2.05   12.11
   0   7   1    9.23    7.35
   0  -7  -1    3.28    7.91
   0   7  -1    4.35   10.35
   0   7   1   19.39   11.13
   0   7  -1   -0.90    8.05
   0  -7  -2   28.86   18.06
   0  -7   2   33.57   15.47
   0  -7  -2   31.93   13.22
   0   7   2   48.51   28.40
   0  -7   2   14.21   13.46
   0   7   2   50.19   28.92
   0  -7   2   28.29   13.62
   0   7  -2   55.52   21.37
   0   7   2   16.13   22.43
   0  -7   3   17.04   11.24
   0  -7  -3   14.69   12.80
   0  -7   3    6.51    9.01
   0  -7  -3   12.01    6.56
   0   7   3   23.60   22.64
   0   7   3   22.28   24.64
   0   7   3    4.13    7.44
   0   7  -3   33.14   15.85
   0  -7   4   64.15   22.75
   0  -7  -4   27.46    9.58
   0  -7   4   26.74   19.57
   0   7   4   90.53   44.60
   0  -7  -4   37.14    9.32
   0  -7  -4   89.47   21.17
   0   7   4  101.31   49.64
   0   7  -4   61.34   22.78
   0   7   4   98.76   48.19
   0  -7   5   34.05   15.39
   0  -7   5   22.54   19.86
   0   7   5   58.65   37.13
   0   7   5   76.75   41.19
   0  -7  -5   36.08   11.67
   0   7  -5   57.90   24.41
   0   7   5   91.88   44.86
   0  -7   6   37.85   18.01
   0   7   6   33.19   28.62
   0  -7   6   15.21   14.17
   0  -7  -6   30.04   13.03
   0   7   6   38.97   32.78
   0   7  -6   36.11   17.42
   0  -7   7   17.95   17.84
   0   7   7   10.83   15.94
   0   7   7   26.49   32.64
   0   7  -7   50.26   24.49
   0  -7  -7   -1.79    5.78
   0  -7   8   20.02   15.20
   0  -7   8   -8.31   11.85
   0   7   8    0.35   20.11
   0   7   8   21.49   24.98
   0   7  -8   -3.35   10.30
   0  -7   9   -0.31   14.50
   0   7   9   22.06   26.60
   0  -7   9  -17.26   20.25
   0   7   9   30.08   45.71
   0   7  -9   59.10   24.98
   0  -7  10   29.95   18.70
   0  -7  10   -9.68   18.90
   0   7  10   -8.28   21.29
   0   7  10   33.05   35.31
   0   7 -10   68.79   30.61
   0   7  11   35.76   36.69
   0   7  11   28.02   39.30
   0   7 -11   20.03   21.30
   0   7  12   -3.85   24.20
   0   7  13  -41.41   44.24
   0  -8   0  -10.49   14.55
   0  -8   0    2.25    7.09
   0   8   0   17.24   26.35
   0   8   0   13.31   19.09
   0  -8   0   27.63   11.47
   0   8   0   -8.90   12.32
   0  -8  -1   30.32   14.84
   0  -8   1   56.83   23.74
   0   8   1   89.40   45.79
   0  -8   1    9.38    8.38
   0  -8  -1   14.70   12.71
   0  -8  -1   54.44   22.41
   0  -8   1   51.26   25.40
   0   8   1   24.63   26.57
   0   8  -1   51.78   21.36
   0  -8  -2   -8.72   14.16
   0  -8   2    8.40    9.76
   0   8   2    3.02    8.36
   0  -8   2    3.88    5.22
   0  -8  -2   -2.93    6.96
   0   8   2   13.09   16.61
   0  -8   2   36.83   20.42
   0  -8  -2   27.03   15.41
   0   8  -2   -0.70    6.47
   0  -8  -3   41.76   20.82
   0  -8   3   55.88   24.14
   0  -8  -3   18.90   10.28
   0  -8   3    3.06    9.23
   0  -8   3   20.32   16.64
   0   8   3   49.85   33.76
   0  -8  -3   70.29   18.44
   0   8   3   66.40   40.63
   0   8  -3   21.56   17.52
   0  -8   4   11.05   16.20
   0   8   4   15.09   15.32
   0  -8  -4   17.98   19.33
   0  -8   4   22.32   14.72
   0   8  -4   -8.84   14.05
   0   8   4   18.05   17.41
   0  -8   5  -16.40   14.24
   0   8   5   23.05   22.07
   0   8   5   13.48   27.16
   0   8  -5  -12.21   15.27
   0  -8   6   14.54   14.27
   0   8   6   39.21   33.41
   0  -8   6  -28.90   22.34
   0   8   6    8.45   21.68
   0  -8  -6   32.53   11.14
   0   8  -6   34.58   21.19
   0  -8   7   25.27   16.66
   0  -8   7   -9.37   14.84
   0   8   7    1.90   15.91
   0   8   7   27.43   25.78
   0   8  -7   44.78   27.56
   0  -8   8    6.31    7.50
   0   8   8   49.02   40.08
   0  -8   8    2.01   11.13
   0   8   8   68.29   39.13
   0   8  -8   26.90   21.94
   0  -8   9   13.71   17.55
   0   8   9   20.64   14.34
   0   8   9   -0.81   26.14
   0  -8  10   25.36   26.17
   0   8  10   12.50   15.21
   0   8  11  -42.06   42.41
   0   8  11  -55.46   44.57
   0  -9   0   -7.91   13.29
   0   9   0   20.08   23.84
   0  -9   0    1.74   16.58
   0  -9  -1   -9.49   12.41
   0   9   1   -2.71    9.93
   0  -9   1   19.65   22.72
   0  -9  -1    8.96   14.37
   0  -9   1  -24.18   22.88
   0  -9  -1    8.10   18.66
   0   9   1   -6.99   15.55
   0   9  -1   28.59   18.90
   0  -9   2  -21.84   20.27
   0  -9  -2    2.05    9.93
   0   9   2    7.07   20.51
   0  -9  -2  -26.69   16.81
   0  -9   2    0.97   12.17
   0  -9   2   40.40   31.13
   0   9   2   13.36   21.25
   0  -9  -2   21.18   19.71
   0   9  -2  -24.74   25.55
   0  -9  -3   23.16   19.45
   0  -9   3   22.01   15.88
   0   9   3   -2.80   14.37
   0  -9   3   19.60   18.29
   0  -9   3   17.90   23.38
   0  -9  -3    6.65   11.61
   0   9   3   -3.42   25.99
   0   9  -3   24.14   17.57
   0  -9  -4   40.66   17.58
   0  -9   4   14.95    9.30
   0   9   4   65.29   51.37
   0  -9   4  -27.22   24.26
   0  -9   4   38.62   25.95
   0   9   4   39.84   33.68
   0   9  -4   44.69   27.66
   0  -9   5   20.84   19.49
   0  -9  -5    3.41   11.13
   0   9   5   19.85   33.57
   0  -9   5   41.13   23.56
   0   9   5   17.23   12.44
   0   9  -5   23.42   18.51
   0  -9   6   25.54   18.37
   0  -9  -6   27.11   21.51
   0   9   6   63.06   40.93
   0  -9   6  -31.44   29.13
   0   9   6   85.69   58.35
   0   9  -6  -25.48   21.38
   0  -9   7   17.26   15.70
   0   9   7   -6.31   32.05
   0   9  -7   45.41   25.94
   0   9   8  110.29   57.05
   0   9   8   54.45   46.50
   0   9  -8   43.19   23.34
   0 -10   0   -7.03   11.93
   0 -10   1   -5.08   10.03
   0 -10   1    1.30   14.07
   0 -10   2   43.09   25.72
   0 -10  -2   15.60   17.57
   0  10   2    2.77   13.08
   0 -10  -3   26.61   24.93
   0 -10   3   -1.77   14.82
   0 -10   3   49.77   28.97
   0 -10  -4   -7.95   23.92
   0  10   4   17.59   12.46
   0  10   4   11.18   15.80
   0  10  -4  -32.19   12.23
   0  10   5   -5.12   15.87
   0  10   5   46.82   42.42
   0  10  -5   70.13   37.10
   0  10  -6  -18.56   27.03
  -1   0  18   37.62   43.66
  -1   0  17   12.66   12.53
  -1   0  14    5.27    6.08
  -1   0  13    6.47    9.33
  -1   0  13    1.45   11.04
  -1   0  12   10.01    6.60
  -1   0  12   23.71    8.76
  -1   0  12   26.60   17.42
  -1   0  11  254.80   44.63
  -1   0  11  373.13   40.12
  -1   0  11  383.56   64.06
  -1   0  10  436.91   55.21
  -1   0  10  474.43   65.18
  -1   0  10  416.73   44.01
  -1   0   9   88.14   25.10
  -1   0   9   92.49   19.76
  -1   0   9  104.34   29.16
  -1   0   9  130.28   22.27
  -1   0   8    8.91    8.27
   1   0  -8    6.17    7.50
  -1   0   8   -4.06    6.66
  -1   0   7  708.48   62.44
  -1   0   7  683.02   50.09
   1   0  -7  846.56   64.08
  -1   0   7  770.25   55.79
  -1   0   7  747.96   50.82
  -1   0   6   86.66   17.26
  -1   0   6   75.03   16.00
   1   0  -6   76.96   17.75
  -1   0   6   64.79   18.26
  -1   0   6   90.99   15.33
  -1   0   5   16.22    7.36
  -1   0   5   21.13    7.13
  -1   0   5   24.26    9.37
   1   0  -5   19.92    9.14
  -1   0   5   27.04    8.46
  -1   0   4 1116.99   45.96
  -1   0   4 1067.51   55.79
  -1   0   4 1077.94   45.44
  -1   0   4 1047.08   48.04
   1   0  -3  223.77   22.09
   1   0  -3  212.49   16.64
  -1   0   3  169.11   19.42
  -1   0   3  186.03   15.97
  -1   0   3  167.64   16.87
  -1   0   2 5934.53   93.99
   1   0  -2 6098.26   83.71
  -1   0   1   82.66    7.76
   1   0  -1    4.00    2.05
   1   0   0  588.44   18.96
   1   0   0  557.90   20.56
  -1   0   0  446.73   18.38
  -1   0   0  569.15   17.75
  -1   0  -1    3.01    1.94
   1   0   1    1.34    1.42
   1   0   1    3.62    2.19
  -1   0  -1    2.98    2.66
  -1   0  -1    0.70    1.37
   1   0   2 9020.34  112.83
   1   0   3  456.76   32.67
  -1   0  -3  485.19   31.12
  -1   0  -4  284.69   29.81
   1   0   4  297.81   30.37
   1   0   4  318.52   26.61
  -1   0  -4  348.29   29.55
  -1   0  -5   41.74   12.62
   1   0   5   30.80   10.38
  -1   0  -5   46.93   12.75
   1   0   5   30.62   10.59
   1   0   6    2.96    4.24
  -1   0  -6    1.85    3.37
   1   0   6   -4.02    5.54
  -1   0  -6    6.52    6.26
  -1   0  -7  107.24   24.69
   1   0   7  101.88   22.96
   1   0   7   96.14   24.39
   1   0   7  138.07   23.74
   1   0   8  658.28   71.87
   1   0   8  642.80   61.38
   1   0   9  363.90   49.55
   1   0   9  283.47   49.49
   1   0  10   91.37   31.00
   1   0  10   71.06   20.32
   1   0  10   27.74   17.23
   1   0  11  209.68   40.26
   1   0  11  255.26   52.15
   1   0  12  289.37   60.06
   1   0  12  235.99   44.97
   1   0  13   48.91   23.16
   1   0  13    6.89    7.72
   1   0  13   73.76   22.24
   1   0  14   11.21    9.22
   1   0  14    5.11    8.88
   1   0  15  -12.66    9.79
  -1  -1  18  -16.80   35.95
  -1   1  17   55.13   38.09
  -1  -1  16   20.63   16.52
  -1   1  16    8.05   11.58
  -1  -1  15  -16.46   22.92
  -1   1  15   -0.09    5.77
  -1  -1  15  -19.62   17.81
  -1   1  15    6.70    7.28
  -1   1  15   -0.27   12.75
  -1  -1  14    5.58    9.79
  -1   1  14    2.99    4.03
  -1   1  14   20.78   11.66
  -1  -1  14   21.05   15.80
  -1   1  13   -3.78    3.68
  -1  -1  13    0.15    8.28
  -1   1  13    4.72    7.08
  -1  -1  13   -5.34   17.02
  -1   1  12   41.38   17.66
  -1  -1  12   25.36   16.93
  -1   1  12   19.70   11.06
  -1  -1  12   70.24   29.65
  -1   1  11   70.70   21.91
  -1   1  11   92.20   27.72
  -1  -1  11  101.03   31.57
  -1  -1  11  120.00   34.46
  -1  -1  10  118.19   34.26
  -1   1  10   74.94   20.12
  -1   1  10  110.15   30.72
  -1   1  10  106.01   31.60
  -1  -1  10  139.91   34.32
  -1  -1   9   44.57    7.59
  -1   1   9   71.83   22.75
  -1  -1   9   44.51   18.48
  -1   1   9   48.55   15.63
  -1   1   9   62.63   25.01
  -1  -1   9   77.31   24.88
  -1   1   9   91.96   21.61
  -1   1   8  153.08   25.49
  -1  -1   8  198.66   36.98
  -1   1   8  197.10   36.88
  -1   1   8  229.98   42.32
  -1  -1   8  282.21   42.23
  -1  -1   8  182.99   15.78
   1  -1  -8  288.04   44.10
   1   1  -8  214.45   34.63
  -1   1   8  229.65   31.65
  -1  -1   8  265.00   33.61
  -1   1   7   11.32    6.80
  -1  -1   7   21.97   13.63
  -1   1   7   24.01   11.53
  -1  -1   7   18.87   10.69
  -1  -1   7   22.44    5.29
   1   1  -7   27.51   12.37
   1  -1  -7   23.94   13.68
  -1   1   7   15.74    9.19
  -1  -1   7   21.33    9.80
  -1   1   6   26.71    8.54
  -1  -1   6   26.32   12.61
  -1   1   6   50.12   17.36
   1   1  -6   28.15   10.91
   1  -1  -6   40.45   14.49
  -1   1   6   28.62   12.30
  -1  -1   6   41.55   13.17
  -1  -1   6   38.42   12.10
  -1   1   6   42.04   10.10
  -1   1   5  702.02   57.60
   1  -1  -5  686.20   56.95
  -1  -1   5  604.87   43.88
   1  -1  -5  698.99   54.97
   1   1  -5  591.75   42.37
  -1   1   5  581.80   31.89
  -1  -1   5  541.56   48.04
  -1  -1   4  620.75   37.78
   1  -1  -4  705.84   52.84
  -1   1   4  701.96   51.93
   1  -1  -4  674.84   49.93
  -1   1   4  518.27   26.92
  -1  -1   4  532.59   42.21
  -1   1   4  609.71   28.03
  -1   1   3  154.51   22.64
   1  -1  -3  163.64   24.38
   1  -1  -3  140.59   20.79
  -1  -1   3  176.17   17.08
   1   1  -3  168.60   16.79
  -1   1   3  156.01   11.44
  -1  -1   3  150.19   20.21
   1  -1  -3  139.38   12.02
   1  -1  -3  159.98   12.55
  -1   1   3  162.63   25.33
  -1   1   3  166.33   11.76
  -1   1   3  163.36   24.65
  -1  -1   2 3469.74   56.54
  -1   1   2 3944.64  103.31
   1   1  -2 2997.70   61.12
   1  -1  -2 4244.56  112.67
   1   1  -2 3474.43   57.49
  -1  -1   2 3303.24   64.52
  -1  -1   2 3613.81   82.92
   1  -1  -2 3464.38   46.58
  -1   1   2 3632.93   47.36
  -1   1   2 3897.02  110.43
   1  -1  -2 3456.15  101.15
  -1   1   2 3749.04  113.83
   1  -1  -2 3912.51  104.94
  -1  -1   1 2636.87   63.99
   1   1  -1 3105.08   72.46
  -1   1   1 3359.85   95.26
   1  -1  -1 3512.52   97.16
  -1  -1   1 3167.11   67.57
   1   1  -1 3254.97   68.82
   1  -1  -1 3022.22   50.27
  -1   1   1 3277.28   99.58
   1   1  -1 2858.84   70.38
  -1  -1   1 2875.12   70.17
   1  -1  -1 3035.45  100.78
   1   1  -1 2822.58   69.40
  -1  -1   1 2857.36   70.18
   1   1  -1 3083.72   66.41
  -1   1   1 2980.95   91.41
   1  -1  -1 2858.28   89.70
   1   1   0 1541.33   57.40
   1   1   0 1846.79   43.97
   1  -1   0 1764.14   67.35
   1   1   0 1655.70   58.00
  -1  -1   0 1779.26   49.35
   1   1   0 1717.41   48.11
  -1   1   0 1743.81   65.61
   1  -1   0 1697.91   36.04
   1  -1   0 1799.76   37.66
   1   1   0 1649.54   56.44
   1  -1   0 1842.30   58.24
  -1   1   0 1840.58   56.90
  -1   1   0 1763.05   37.41
   1   1   0 1726.16   49.95
   1  -1   1 6245.90  105.32
   1   1   1 6521.09   98.85
  -1  -1  -1 5794.70   92.42
  -1   1  -1 6173.31  107.65
   1   1   1 6078.19   67.68
  -1  -1  -1 6144.50   88.04
   1   1   1 6177.00   91.15
   1  -1   1 6282.05   89.73
  -1  -1  -1 6093.18  102.30
   1   1   1 6201.68  103.58
  -1   1  -1 6055.35   64.87
   1   1   2 1498.31   67.61
  -1  -1  -2 1222.72   49.36
   1  -1   2 1274.88   50.07
  -1   1  -2 1288.81   53.20
   1   1   2 1413.34   56.90
   1   1   2 1172.30   31.43
  -1  -1  -2 1268.82   41.33
   1  -1   2 1311.50   48.56
   1   1   2 1273.69   45.82
  -1  -1  -2 1323.91   53.76
  -1   1  -3 2014.05   72.31
   1  -1   3 2062.77   69.78
   1   1   3 2129.19   81.14
  -1  -1  -3 2195.22   78.97
   1   1   3 2256.07   91.35
   1   1   3 1851.84   50.84
  -1  -1  -3 1992.17   58.33
   1  -1   3 1905.17   66.32
  -1  -1  -3 1875.72   75.97
  -1  -1  -4 1162.68   62.48
  -1   1  -4  935.28   55.90
   1  -1   4 1047.27   54.64
   1   1   4 1059.12   63.61
   1   1   4 1212.43   72.68
   1   1   4 1114.21   50.96
  -1  -1  -4  932.84   47.29
   1  -1   4 1122.17   54.52
   1   1   5  146.32   28.44
   1  -1   5  141.51   23.14
  -1   1  -5  143.35   24.86
   1   1   5  146.14   26.63
  -1  -1  -5  189.64   27.75
   1   1   5  163.48   22.35
  -1  -1  -5  196.59   22.98
   1  -1   5  160.38   23.91
   1   1   6   27.29   13.06
  -1  -1  -6   31.75   12.31
   1   1   6   36.07   13.70
  -1   1  -6   28.27   11.50
   1   1   6   40.86   11.38
   1  -1   6   18.80    9.73
  -1  -1  -6   29.78    9.36
   1   1   7   29.15   13.41
  -1   1  -7   17.73   11.29
   1  -1   7   12.40    7.89
   1   1   7   23.96   12.37
  -1  -1  -7    6.93    8.96
   1  -1   7   22.46    9.04
   1  -1   8  150.74   30.98
   1   1   8  124.50   34.22
   1   1   8  141.11   34.69
   1  -1   8  124.82   23.35
   1   1   8  152.90   27.26
  -1  -1  -8  206.47   32.95
   1  -1   9   29.88   12.38
   1  -1   9   30.98   14.94
   1   1   9   40.86   20.18
   1   1   9   45.03   19.08
   1   1   9   14.76   10.37
   1   1  10   10.54    5.46
   1  -1  10   24.16   15.49
   1  -1  10   28.40   10.38
   1   1  10   48.55   21.09
   1  -1  10    9.02    9.88
   1   1  10    9.09    9.13
   1   1  10   15.56    9.15
   1  -1  11   14.95   12.69
   1  -1  11   20.16   10.62
   1   1  11   21.71   17.94
   1   1  11   15.01    8.70
   1  -1  11    8.43    9.66
   1   1  11   -1.45    6.08
   1   1  11    7.88    7.58
   1  -1  12    8.96   10.44
   1   1  12    4.97   13.15
   1   1  12   -2.54    8.63
   1  -1  12   15.47    9.32
   1  -1  12    9.31    5.43
   1   1  12   -2.29    6.53
   1   1  12    4.36   14.23
   1   1  13   22.38   14.89
   1  -1  13   38.86   21.80
   1  -1  13    0.16   13.07
   1   1  13   -5.15   10.37
   1  -1  14   11.35   27.34
   1  -1  14    4.59    8.30
   1   1  14   12.02    7.01
   1  -1  15  -12.83   23.26
  -1   2  16   31.68   24.41
  -1  -2  15    2.87   15.04
  -1   2  15   21.94   23.21
  -1  -2  15    7.45    9.21
  -1   2  15   -0.31   13.84
  -1  -2  14    8.22   15.50
  -1   2  14   28.17   17.64
  -1  -2  14   19.80   16.57
  -1   2  14    9.07   14.49
  -1  -2  13   28.62   22.25
  -1   2  13   16.26    7.65
  -1  -2  13    7.94    9.54
  -1   2  13   17.36   18.56
  -1   2  13    1.92   15.80
  -1  -2  12   24.64   18.19
  -1   2  12   16.57    9.12
  -1  -2  12   11.99   12.76
  -1   2  12    8.98    5.77
  -1   2  12    5.50    8.43
  -1   2  12   23.17   20.95
  -1   2  12   23.95   19.62
  -1  -2  11   44.82   20.28
  -1  -2  11    5.39    8.53
  -1   2  11    4.76    5.28
  -1   2  11   27.71   15.35
  -1   2  11   12.92    9.54
  -1   2  11   38.30   23.02
  -1  -2  10    7.85    8.30
  -1   2  10    1.55    5.44
  -1  -2  10   12.76   12.66
  -1   2  10    4.35    4.63
  -1   2  10    4.45   10.95
  -1   2  10   11.18   14.76
  -1  -2   9    6.90    6.44
  -1   2   9    3.19    3.68
  -1  -2   9    1.64    6.02
  -1   2   9   12.04    4.38
  -1   2   9    7.56    9.55
  -1   2   9   10.27   12.34
   1   2  -8   72.49   24.13
  -1  -2   8   77.54   22.42
  -1   2   8   52.40   10.90
  -1   2   8   88.22   28.45
  -1  -2   8   73.05   23.93
  -1   2   8   74.81   29.05
  -1   2   8   73.33   18.41
  -1   2   8   79.32   29.65
   1   2  -7  171.94   29.76
   1  -2  -7  228.75   39.93
  -1   2   7  108.53   14.53
  -1   2   7  167.89   38.83
  -1  -2   7  114.20   32.55
  -1   2   7  170.03   23.30
  -1   2   7  185.38   43.29
  -1  -2   7  164.31   29.71
  -1   2   7  156.44   38.79
   1  -2  -6   88.45   26.31
   1   2  -6   74.65   18.79
  -1  -2   6   92.98   18.82
  -1  -2   6   75.10   23.24
  -1   2   6  113.20   28.57
  -1   2   6   84.74   14.19
  -1   2   6  106.01   30.06
   1  -2  -6  116.80   18.47
  -1   2   6   73.17   26.66
  -1  -2   5   62.00    9.56
  -1  -2   5   88.37   16.55
   1   2  -5   62.05   15.31
   1  -2  -5   74.87   19.78
   1  -2  -5   59.96   20.45
  -1   2   5  104.08   27.09
  -1  -2   5   41.84   18.73
  -1   2   5   74.92   23.67
  -1   2   5   76.79   12.21
   1  -2  -5   73.26   11.97
  -1   2   5   76.28   25.03
   1   2  -4  335.87   31.72
   1  -2  -4  463.86   53.84
  -1  -2   4  322.55   27.02
   1  -2  -4  348.79   43.99
  -1   2   4  457.23   52.85
  -1  -2   4  423.73   31.76
  -1  -2   4  337.44   40.05
   1  -2  -4  384.17   21.96
  -1   2   4  419.08   52.68
  -1   2   4  388.46   23.51
  -1   2   4  352.69   51.21
  -1   2   3  265.69   38.24
   1   2  -3  232.72   24.49
  -1  -2   3  276.76   22.07
  -1  -2   3  201.43   22.25
   1   2  -3  207.87   23.33
   1  -2  -3  217.89   35.56
  -1  -2   3  260.38   30.30
  -1   2   3  245.65   37.88
   1  -2  -3  276.49   40.30
  -1   2   3  247.65   15.86
  -1  -2   3  194.72   26.88
   1  -2  -3  214.99   26.48
  -1   2   3  256.47   40.81
   1  -2  -3  201.08   36.21
  -1  -2   2 1125.06   41.54
   1  -2  -2 1320.38   88.60
   1   2  -2  943.52   55.35
  -1  -2   2  975.93   56.27
  -1   2   2  934.67   68.05
  -1  -2   2 1145.57   56.69
   1  -2  -2 1095.95   33.44
  -1   2   2 1171.71   80.37
   1   2  -2 1044.74   61.40
  -1  -2   2 1021.16   62.41
   1  -2  -2 1088.88   75.99
   1   2  -2 1055.06   48.04
   1  -2  -2 1014.76   52.43
   1  -2  -2 1154.71   78.84
  -1   2   2 1214.11   82.93
   1   2  -2 1102.13   54.07
  -1  -2   2  967.65   60.49
  -1   2   1  780.32   59.12
  -1  -2   1  626.48   49.99
   1   2  -1  601.60   48.70
   1  -2  -1  705.32   58.25
  -1  -2   1  702.16   41.43
   1   2  -1  740.28   54.74
  -1  -2   1  704.90   54.32
   1  -2  -1  799.68   64.67
  -1  -2   1  731.10   42.81
  -1  -2   1  771.86   35.38
   1  -2  -1  723.32   59.81
   1  -2  -1  772.25   42.27
  -1   2   1  791.86   64.88
   1   2  -1  780.96   55.43
   1   2  -1  688.02   41.79
  -1  -2   1  726.74   53.41
   1  -2   0  363.23   40.35
  -1  -2   0  350.53   42.22
   1   2   0  404.35   43.81
  -1  -2   0  352.74   26.05
   1  -2   0  304.91   38.48
  -1  -2   0  393.85   30.23
  -1  -2   0  327.85   37.45
   1   2   0  330.76   38.02
  -1   2   0  387.65   27.91
   1  -2   0  328.88   38.70
   1   2   0  356.96   30.81
  -1  -2   0  353.27   30.88
   1  -2   0  369.00   27.31
  -1  -2   0  321.14   37.16
   1   2   0  360.16   41.33
   1  -2   0  375.45   34.34
  -1  -2  -1  133.78   27.58
   1  -2   1  162.56   25.23
   1   2   1  223.93   33.36
  -1  -2  -1  175.71   14.91
   1   2   1  126.44   15.31
  -1  -2  -1  189.46   19.51
   1   2   1  171.60   27.93
   1  -2   1  168.73   27.64
   1   2   1  155.58   19.73
  -1  -2  -1  167.13   22.97
   1  -2   1  191.97   23.36
   1   2   1  156.18   21.07
   1   2   1  144.78   26.78
  -1   2  -1  166.55   22.91
   1  -2   1  155.35   17.84
  -1   2  -1  211.64   19.56
  -1  -2  -2  358.26   32.62
   1   2   2  396.04   47.90
   1  -2   2  336.33   30.53
   1  -2   2  275.44   32.11
  -1  -2  -2  247.06   35.67
   1   2   2  298.47   17.38
  -1  -2  -2  316.95   15.43
   1   2   2  319.27   41.31
   1   2   2  296.27   27.05
   1  -2   2  269.42   28.53
  -1  -2  -2  358.36   25.41
  -1   2  -2  305.33   32.89
   1   2   2  328.33   33.21
  -1   2  -2  321.46   23.99
  -1  -2  -2  311.15   33.01
   1   2   2  290.44   43.23
   1  -2   3  718.46   46.54
  -1  -2  -3  709.61   51.31
   1   2   3  768.14   68.48
  -1   2  -3  661.52   50.11
   1   2   3  676.93   20.08
  -1  -2  -3  685.92   36.65
   1  -2   3  734.64   47.00
  -1  -2  -3  721.91   54.11
  -1  -2  -4  576.42   49.20
   1  -2   4  502.35   40.93
  -1   2  -4  426.78   43.14
   1   2   4  521.51   63.84
   1   2   4  398.56   17.23
   1   2   4  484.09   37.24
  -1  -2  -4  500.91   33.17
   1  -2   4  570.56   43.01
   1   2   5   35.09   17.29
  -1   2  -5   21.20   11.88
   1  -2   5   47.63   13.72
  -1  -2  -5   27.50   11.70
   1   2   5   29.49    5.64
   1   2   5   36.70   11.40
   1  -2   5   32.53   12.25
  -1  -2  -5   37.53   14.38
  -1  -2  -5   56.64   12.48
   1  -2   6  148.79   25.20
  -1   2  -6  127.37   26.23
   1   2   6  196.32   40.20
   1   2   6  123.01   13.64
   1   2   6  152.38   25.34
   1  -2   6  147.21   27.52
  -1  -2  -6  184.37   24.74
   1   2   7  442.17   29.42
  -1   2  -7  490.95   55.03
   1  -2   7  512.01   52.80
   1   2   7  564.87   65.38
   1   2   7  601.15   74.13
   1  -2   8  231.18   37.41
   1   2   8  237.58   48.66
   1   2   8  243.79   51.01
   1   2   8  202.58   21.67
   1   2   8  290.53   39.11
  -1  -2  -8  281.07   36.57
   1   2   9    3.19    4.05
   1   2   9   31.77    9.54
   1   2   9   29.60   18.51
   1  -2   9   43.02   17.91
  -1  -2  -9   38.67   15.53
   1   2  10    4.00    4.05
   1  -2  10   19.29   14.55
   1   2  10    2.67    4.25
   1  -2  10   16.73   13.64
   1  -2  10   11.61    5.45
   1   2  11    8.12    5.38
   1  -2  11   23.25   17.94
   1   2  11    7.41    7.13
   1   2  11   32.86   25.13
   1  -2  11   44.03   22.38
   1  -2  11   33.87    9.79
   1  -2  12   -9.21   10.44
   1   2  12   18.93    7.87
   1   2  12    0.05    4.69
   1  -2  12   20.85   17.68
   1   2  13    1.01    4.61
   1  -2  13  -11.31   12.39
   1   2  13   21.75   25.62
   1  -2  13   23.50   19.66
   1   2  13   21.48   21.25
   1  -2  14   29.19   22.33
   1   2  14   16.86   18.18
   1  -2  14  -30.81   13.12
   1   2  14   11.16   16.41
   1   2  15   -2.79   14.06
   1   2  16   11.68   19.49
  -1   3  17   43.27   33.15
  -1   3  16   -7.28   23.28
  -1  -3  15   29.39   22.17
  -1   3  15   11.99   10.61
  -1   3  15   13.18    9.05
  -1  -3  14   20.94   27.04
  -1   3  14  -18.37   20.24
  -1  -3  14  -26.47   21.87
  -1   3  14   -6.91   12.70
  -1  -3  13   38.76   22.22
  -1   3  13   37.62   22.02
  -1  -3  13   28.42   21.40
  -1   3  13    9.22   11.01
  -1   3  13   29.95   21.00
  -1  -3  12   40.75   23.54
  -1  -3  12    2.21   12.25
  -1   3  12   30.48   10.79
  -1   3  12   27.22   22.36
  -1   3  12   26.51   19.00
  -1  -3  11   -3.77    8.22
  -1  -3  11   -9.72    9.54
  -1   3  11    7.06    9.61
  -1   3  11    1.46    6.85
  -1   3  11   15.30   19.11
  -1  -3  10   36.64   19.10
  -1   3  10   21.15   17.84
  -1  -3  10   15.87   14.54
  -1   3  10   12.24   10.76
  -1   3  10   10.53   13.10
  -1   3  10   29.93   25.12
  -1  -3   9   86.38   22.38
  -1  -3   9   25.97   20.79
  -1   3   9   50.16   25.13
  -1   3   9   74.58   31.42
  -1   3   9   46.55   17.42
  -1  -3   8  164.58   30.43
  -1  -3   8  140.67   35.72
  -1   3   8  192.13   47.53
  -1   3   8  162.19   28.22
  -1   3   8  143.45   44.96
  -1  -3   7  154.30   28.11
   1  -3  -7  175.02   40.72
  -1  -3   7  136.43   16.41
  -1   3   7  168.08   43.29
  -1  -3   7  113.70   32.82
  -1   3   7  130.84   22.40
  -1   3   7  100.10   35.94
   1  -3  -7  166.90   23.96
  -1   3   7  207.78   51.10
   1  -3  -6   41.18   17.60
  -1  -3   6   32.59   10.33
   1   3  -6   35.93   14.15
  -1  -3   6   27.85   11.15
  -1   3   6   47.96   23.86
  -1  -3   6   25.07   16.30
  -1   3   6   39.00   11.00
  -1   3   6   44.37   23.30
  -1   3   6   39.17   20.39
   1  -3  -6   40.20   10.25
   1  -3  -5  525.90   60.66
  -1  -3   5  525.54   41.79
  -1  -3   5  465.41   41.52
   1  -3  -5  656.06   77.63
  -1   3   5  609.78   75.10
   1   3  -5  467.44   49.77
  -1  -3   5  476.67   54.04
  -1   3   5  483.59   67.85
  -1  -3   5  463.93   52.44
  -1   3   5  483.46   35.71
   1  -3  -5  489.60   30.02
   1   3  -5  646.25   56.97
  -1   3   5  509.24   76.02
  -1  -3   4  235.13   31.34
   1  -3  -4  332.97   53.91
  -1   3   4  259.04   47.70
  -1  -3   4  256.67   27.08
  -1  -3   4  279.92   38.53
   1  -3  -4  243.00   17.84
  -1   3   4  213.58   22.26
  -1   3   4  286.25   52.88
  -1  -3   4  215.25   34.84
   1   3  -4  286.87   34.51
  -1   3   4  249.34   48.94
   1   3  -4  285.97   35.98
   1  -3  -4  218.48   32.19
  -1  -3   3  633.90   53.57
   1   3  -3  579.74   52.66
  -1  -3   3  657.67   40.55
   1  -3  -3  509.66   63.88
  -1   3   3  711.38   75.40
   1  -3  -3  596.75   25.13
  -1  -3   3  661.88   53.00
   1  -3  -3  665.27   27.60
   1  -3  -3  707.43   77.58
  -1   3   3  716.17   78.52
  -1  -3   3  594.50   59.54
  -1  -3   3  643.22   62.04
  -1   3   3  731.93   79.50
   1   3  -3  668.02   51.94
   1   3  -3  668.94   50.31
   1  -3  -2 2583.56  144.32
  -1  -3   2 2220.51  106.93
  -1  -3   2 2519.51   77.91
  -1   3   2 2665.24  134.74
   1   3  -2 2315.02  110.88
  -1  -3   2 2688.10   98.90
  -1   3   2 2865.62  151.13
   1   3  -2 2441.43  120.99
   1  -3  -2 2707.09   68.10
  -1  -3   2 2433.07  124.61
  -1  -3   2 2495.55   97.29
  -1  -3   2 2510.46  124.08
   1   3  -2 2111.36   83.77
   1  -3  -2 2682.98  142.72
   1   3  -2 2516.11   94.41
  -1   3   2 2479.38  139.58
   1  -3  -2 2589.67   99.43
   1  -3  -1  774.61   76.14
   1   3  -1  646.87   62.66
  -1  -3   1  628.70   60.01
  -1   3   1  645.44   64.00
  -1  -3   1  674.76   47.52
   1   3  -1  695.10   66.35
  -1   3   1  741.74   74.46
   1  -3  -1  717.38   72.65
  -1  -3   1  703.44   66.89
  -1  -3   1  703.08   66.98
  -1  -3   1  747.73   51.98
  -1  -3   1  730.42   45.67
  -1   3   1  700.18   49.35
   1  -3  -1  733.72   73.89
   1   3  -1  672.57   49.18
   1  -3  -1  731.54   51.46
   1   3  -1  691.49   65.86
  -1  -3   0  624.13   62.27
   1   3   0  737.05   68.94
   1  -3   0  650.22   66.46
  -1   3   0  688.66   64.02
  -1  -3   0  634.06   44.74
  -1   3   0  713.81   71.43
  -1  -3   0  706.59   68.84
   1   3   0  735.17   70.96
  -1  -3   0  665.41   48.80
   1  -3   0  628.87   67.10
  -1  -3   0  786.92   70.00
   1  -3   0  703.08   49.09
   1  -3   0  752.70   57.31
   1  -3   0  709.99   70.04
  -1  -3   0  693.51   52.82
   1   3   0  686.64   50.74
   1   3   0  710.28   69.24
  -1   3   0  750.33   48.53
  -1  -3  -1  137.28   28.93
   1  -3   1  125.19   22.39
   1   3   1   87.78   26.72
   1  -3   1  102.02   26.07
  -1  -3  -1  108.46   16.73
  -1  -3  -1  120.79   21.32
  -1   3  -1  130.36   28.94
   1   3   1  107.64   27.23
   1  -3   1   95.41   24.79
  -1  -3  -1  113.08   27.49
  -1  -3  -1  111.71   27.99
   1   3   1  138.25   24.28
  -1   3  -1  134.17   19.51
   1  -3   1  107.97   18.23
   1  -3   1  116.46   27.49
  -1  -3  -1  130.67   23.35
   1   3   2  114.66   30.79
   1  -3   2  124.37   21.16
  -1   3  -2  116.84   23.84
  -1  -3  -2  118.74   28.45
  -1  -3  -2  117.63   13.32
   1  -3   2  123.83   27.43
  -1  -3  -2  138.41   20.38
   1   3   2   90.30   19.39
   1   3   2  125.20   31.20
  -1  -3  -2  105.88   21.51
   1   3   2  115.92   31.33
   1   3   2  123.78   24.48
  -1   3  -2  121.14   19.27
  -1  -3  -3   26.07   18.61
  -1   3  -3   -0.78    5.92
   1  -3   3    1.82    2.47
  -1  -3  -3   41.27   17.28
   1   3   3    2.99    9.52
  -1  -3  -3    6.86    2.17
   1  -3   3    7.94    6.71
   1   3   3    8.15    9.87
   1  -3   3    2.94    5.89
  -1  -3  -3   20.44    8.46
   1   3   3   31.28   10.97
   1   3   3    8.56    7.18
  -1  -3  -3    2.64    3.06
  -1   3  -3    9.76    5.94
   1  -3   4  121.34   21.97
  -1   3  -4   99.42   23.62
  -1  -3  -4  173.45   29.35
   1   3   4  149.40   39.23
   1  -3   4  126.74   24.84
   1   3   4  111.92   22.71
  -1  -3  -4  148.09   19.09
   1   3   4  136.59   37.97
   1  -3   4  140.94   26.46
  -1   3  -4  141.49   20.77
   1   3   4  137.49   35.35
   1  -3   5  261.88   35.84
  -1   3  -5  228.90   42.73
   1   3   5  329.74   58.32
  -1  -3  -5  300.91   41.39
   1   3   5  275.31   37.09
   1   3   5  272.61   54.05
  -1  -3  -5  315.66   29.48
  -1   3  -5  289.04   32.60
   1   3   5  259.72   54.67
   1  -3   5  297.15   39.15
  -1  -3  -6   19.58   11.44
   1  -3   6   20.95   10.73
  -1   3  -6   24.60   14.57
   1   3   6   41.35   21.04
   1  -3   6   27.64   11.52
   1   3   6   28.40   17.68
   1   3   6   29.78   12.86
   1  -3   6   32.56   15.25
   1   3   6   16.60   13.07
  -1  -3  -6   32.55   11.32
   1  -3   7   95.10   22.66
   1   3   7  109.60   34.99
   1  -3   7   75.66   18.17
   1   3   7  107.62   36.83
   1   3   7   94.58   33.63
   1  -3   8  130.04   27.89
   1  -3   8  135.77   23.25
   1   3   8  128.80   30.40
   1   3   8  152.42   42.50
  -1  -3  -8  150.21   27.86
   1   3   8   99.65   38.22
   1  -3   9  -13.64   12.73
   1  -3   9    1.49    4.04
   1   3   9    2.77    6.37
   1   3   9   -3.17    6.45
   1   3   9    8.67   12.59
  -1  -3  -9   -3.91    5.44
   1  -3  10    6.24    6.37
   1  -3  10   -6.75    7.54
   1  -3  10   -1.83    5.39
   1   3  10    3.62   12.48
   1   3  10    0.49    6.17
  -1  -3 -10    3.55    7.28
   1   3  10    0.71   11.84
   1  -3  11   27.27   15.74
   1   3  11   42.69   29.24
   1  -3  11   14.24   14.77
   1   3  11   23.52   23.68
   1   3  11   44.62   27.07
   1   3  12   13.76   16.81
   1  -3  12  -18.92   15.82
   1  -3  12   28.37   20.46
   1   3  12    3.11   13.02
   1  -3  13  -15.35   25.38
   1   3  13   34.40   28.58
   1  -3  13   14.50   14.22
   1   3  13   16.59   21.79
   1  -3  14   39.66   27.69
   1   3  14  -20.40   26.99
   1   3  14    9.83   19.73
   1   3  15    5.72   22.67
  -1   4  16   -7.55   20.98
  -1   4  15   12.29   15.93
  -1   4  15    8.52   16.67
  -1  -4  14  -36.04   25.44
  -1   4  14   -5.24   16.39
  -1   4  14  -14.82   28.01
   1   4 -14   43.96   25.28
  -1  -4  13   -0.22   12.29
  -1   4  13    0.28   12.23
  -1  -4  13    9.18   11.07
  -1   4  13    1.97    9.55
  -1  -4  12   27.28   17.35
  -1  -4  12   16.73   16.87
  -1   4  12   48.49   30.73
  -1   4  12   46.13   23.02
  -1   4  12   14.12   12.47
  -1  -4  11   16.68   14.81
  -1   4  11   20.68   14.01
  -1   4  11    2.86   15.98
  -1   4  11    8.98    9.30
  -1  -4  10    8.30   14.11
  -1   4  10   -4.27   16.49
  -1   4  10    2.45   12.09
  -1   4  10    7.25   19.81
  -1   4  10  -12.00    8.10
   1   4 -10    6.89   13.36
  -1  -4   9   35.72   16.03
  -1   4   9   52.94   32.85
  -1  -4   9   27.17   20.32
  -1   4   9   48.27   19.13
  -1   4   9   80.94   40.11
  -1   4   9   57.36   26.06
  -1  -4   8   12.49    4.61
  -1  -4   8   17.55   12.18
  -1  -4   8   15.05   12.53
  -1   4   8   18.32   18.18
  -1   4   8   19.80   18.92
  -1   4   8   13.36    9.45
   1   4  -8   25.63   15.24
   1  -4  -8   18.61    9.38
  -1   4   8   -3.74   11.26
   1   4  -7   57.95   25.59
  -1  -4   7   61.65   17.59
  -1  -4   7   74.15   16.14
  -1  -4   7   48.49   23.04
  -1   4   7   44.50   26.77
  -1   4   7   64.20   15.52
   1   4  -7   88.69   23.61
   1  -4  -7   68.93   15.99
  -1   4   7   68.45   32.68
   1   4  -6  173.91   37.59
   1  -4  -6  208.01   42.24
  -1  -4   6  188.81   30.98
  -1   4   6  213.78   54.86
  -1  -4   6  149.27   37.68
  -1   4   6  220.91   56.87
  -1   4   6  146.00   24.89
  -1   4   6  155.27   47.33
   1   4  -6  198.45   37.41
   1  -4  -6  154.42   22.16
  -1  -4   5  160.51   25.82
  -1  -4   5  203.21   37.00
   1   4  -5  165.87   34.02
   1  -4  -5  204.04   40.57
  -1  -4   5  157.12   34.89
  -1   4   5  197.05   48.22
  -1  -4   5  170.74   38.13
  -1   4   5  205.27   50.02
   1  -4  -5  186.28   18.60
   1   4  -5  263.73   36.88
  -1   4   5  192.83   51.87
  -1  -4   5  185.20   39.58
  -1  -4   4  146.26   22.55
   1   4  -4  159.63   29.54
  -1  -4   4  150.26   30.58
  -1   4   4  168.43   45.73
   1  -4  -4  154.64   10.68
  -1  -4   4  120.06   29.72
  -1  -4   4  155.94   36.05
  -1   4   4  118.52   37.30
   1  -4  -4  146.51   16.17
   1  -4  -4  158.21   42.84
  -1   4   4  148.25   42.98
   1   4  -4  159.38   28.03
  -1  -4   4  149.43   35.44
   1   4  -3  713.68   70.17
  -1  -4   3  804.74   53.07
  -1   4   3  801.17   87.79
  -1  -4   3  747.90   72.97
  -1  -4   3  751.96   64.29
   1  -4  -3  694.09   34.88
  -1   4   3  762.30   93.12
   1  -4  -3  869.95   41.43
  -1  -4   3  799.38   83.52
  -1   4   3  815.49   93.80
   1  -4  -3  743.89   88.42
   1   4  -3  712.37   59.82
  -1  -4   3  829.78   85.37
   1   4  -3  738.03   59.68
   1   4  -2  288.69   45.55
  -1  -4   2  313.53   33.09
  -1   4   2  326.86   54.62
  -1  -4   2  283.85   38.94
   1   4  -2  332.46   52.16
  -1  -4   2  325.13   53.43
   1  -4  -2  334.72   30.14
  -1   4   2  280.50   54.04
   1  -4  -2  290.09   40.69
   1  -4  -2  338.21   56.58
  -1   4   2  229.01   50.02
  -1  -4   2  312.37   41.17
   1   4  -2  322.78   39.35
  -1   4   2  342.46   42.65
  -1  -4   2  253.17   48.69
   1  -4  -1  236.85   49.68
  -1  -4   1  243.87   43.31
  -1  -4   1  184.61   32.36
  -1   4   1  252.22   44.74
   1   4  -1  227.20   45.15
  -1  -4   1  271.20   47.05
   1  -4  -1  217.30   29.15
  -1   4   1  284.86   52.80
   1   4  -1  271.52   47.73
   1  -4  -1  258.48   51.00
  -1   4   1  292.43   52.93
   1  -4  -1  227.42   39.17
   1  -4  -1  270.88   37.77
  -1  -4   1  246.56   32.34
  -1  -4   1  227.43   37.30
  -1  -4   1  253.08   46.42
  -1   4   1  288.96   38.13
   1   4  -1  300.95   50.61
   1   4  -1  258.41   36.02
  -1  -4   0   32.77   11.69
   1  -4   0   29.80   14.77
  -1  -4   0   31.91   17.53
  -1   4   0   37.24   16.47
   1   4   0   28.62   17.03
   1  -4   0   38.88   17.64
  -1  -4   0   20.28   10.39
  -1   4   0   27.91   18.27
  -1  -4   0   26.74   17.55
   1   4   0   21.97   12.31
  -1  -4   0   34.36   13.43
  -1  -4   0   29.46   17.67
   1   4   0   31.18   12.76
   1   4   0   38.55   17.81
  -1   4   0   49.26   16.04
   1  -4   0   31.07   16.07
  -1  -4   0   17.83    8.04
   1  -4   1   47.54   16.26
   1   4   1   46.67   23.16
   1  -4   1   43.67   16.92
  -1   4  -1   50.89   18.23
  -1  -4  -1   41.56   13.20
  -1   4  -1   60.93   25.64
   1   4   1   41.20   19.67
  -1  -4  -1   67.77   16.33
   1   4   1   68.11   20.33
   1  -4   1   47.73   18.44
   1   4   1   64.15   24.11
  -1  -4  -1   60.74   21.45
  -1   4  -1   48.19   14.87
   1  -4   2   56.22   16.93
   1  -4   2   65.83   23.71
  -1  -4  -2   48.92   11.15
   1   4   2   77.65   27.40
  -1  -4  -2   56.86   16.05
   1   4   2   66.84   26.64
  -1   4  -2   66.64   15.75
   1   4   2   66.66   21.78
   1  -4   2   69.29   26.23
   1   4   2   67.00   26.57
  -1   4  -3  227.85   41.43
   1  -4   3  256.45   35.58
  -1  -4  -3  250.76   37.60
   1  -4   3  244.76   45.70
   1   4   3  313.79   59.63
  -1  -4  -3  253.43   17.48
   1   4   3  281.22   54.98
   1   4   3  178.41   34.79
  -1  -4  -3  341.41   32.92
   1   4   3  259.39   41.23
   1   4   3  303.49   59.88
  -1   4  -3  330.38   35.12
   1  -4   3  207.97   43.82
  -1  -4  -4   62.72   17.74
   1   4   4   79.45   29.54
   1   4   4   57.52   26.95
  -1  -4  -4   82.49   16.77
   1   4   4   45.21   16.00
   1   4   4   74.35   29.46
  -1   4  -4   67.21   16.98
   1  -4   5  124.06   26.23
  -1  -4  -5  185.96   35.35
  -1   4  -5  126.13   30.52
   1   4   5  119.51   39.31
   1  -4   5  128.96   32.42
  -1  -4  -5  168.35   23.21
   1   4   5   88.44   23.04
   1   4   5  141.52   39.79
  -1   4  -5  152.05   23.94
   1   4   5  156.19   48.78
   1  -4   5  164.04   32.73
   1  -4   6    6.39    4.45
   1   4   6    8.58    6.35
   1  -4   6   17.47   13.69
   1   4   6    1.30    5.87
   1   4   6    8.95    9.07
   1   4   6    6.51   12.29
  -1  -4  -6    7.77    9.42
  -1   4  -6   14.98    7.31
   1  -4   7   59.18   18.44
   1   4   7   55.82   33.20
   1  -4   7   68.48   22.65
   1   4   7   43.52   27.09
   1   4   7   17.77   17.51
  -1   4  -7   53.11   17.37
   1  -4   8   72.03   22.34
   1  -4   8   65.16   17.23
   1   4   8   74.13   34.72
   1   4   8   48.95   19.12
   1   4   8  113.20   42.80
  -1  -4  -8  108.96   22.76
   1   4   8   73.66   39.75
  -1   4  -8   63.48   19.66
   1  -4   9  149.13   33.37
   1   4   9  145.65   50.20
   1  -4   9  142.65   25.56
   1   4   9  156.08   53.37
   1   4   9  107.18   44.02
  -1   4  -9   90.65   27.05
  -1  -4  -9  128.72   31.64
   1  -4  10   -7.42   11.18
   1  -4  10   -3.99    2.91
   1  -4  10    6.51   12.89
   1   4  10    2.20   13.57
   1   4  10   23.12   19.80
  -1  -4 -10   -1.16    8.08
   1   4  10    9.23    6.88
   1   4  11    4.36   12.34
   1  -4  11    3.39   12.69
   1  -4  11   53.99   25.46
   1   4  11   -1.23   13.43
  -1   4 -11   60.18   22.20
   1  -4  12   27.86   25.77
   1   4  12   19.07   22.99
   1  -4  12   14.27   17.22
   1   4  12   24.11   44.67
  -1   4 -12   38.20   23.66
   1  -4  13    0.24   12.15
   1   4  13   20.18   21.06
  -1   4 -13  -29.12   21.72
   1   4  14   26.12   19.11
   1   4  14   11.54   14.83
   1   4  15  -17.45   34.26
   1   4  15   25.90   34.51
  -1   5  15   77.41   53.01
  -1   5  15   -2.91   28.97
  -1  -5  14   -6.25   12.03
  -1   5  14    6.96   12.15
  -1   5  14   25.05   34.11
  -1  -5  13    0.23   17.12
  -1  -5  13   18.38   14.78
  -1   5  13   27.45   19.37
  -1   5  13    3.73   12.30
   1   5 -13   15.69   18.34
  -1  -5  12   87.76   30.47
  -1   5  12   71.28   45.09
  -1  -5  12   19.23   21.59
  -1   5  12   57.21   36.19
   1   5 -12   72.70   31.46
  -1   5  11   51.48   39.12
  -1  -5  11   31.23   20.39
  -1  -5  11   21.19   20.88
   1   5 -11   64.19   30.07
  -1   5  11   36.45   29.47
  -1  -5  10   63.98   25.92
  -1  -5  10    8.17   14.46
  -1   5  10   86.89   41.16
  -1   5  10   69.79   37.03
  -1   5  10   48.75   30.09
   1   5 -10   84.86   30.38
  -1  -5   9   47.17   20.63
  -1  -5   9   37.77   22.15
  -1   5   9   44.46   26.32
  -1   5   9   65.09   34.37
  -1   5   9   76.94   21.97
  -1   5   9   70.41   36.58
   1   5  -9   78.10   25.40
  -1  -5   8   56.36   14.46
  -1  -5   8   41.43   16.02
  -1  -5   8   42.01   22.72
  -1   5   8   55.37   29.89
  -1   5   8   45.05   15.92
  -1   5   8   65.72   35.26
   1   5  -8  106.50   30.26
  -1  -5   8   53.28   24.22
  -1   5   8  105.89   42.11
   1  -5  -8   45.31   17.23
  -1  -5   7   13.93    9.73
  -1  -5   7    6.56    4.90
  -1  -5   7   11.87   12.33
  -1   5   7    7.11   14.40
  -1   5   7    1.12   10.12
   1  -5  -7    2.01    4.44
  -1  -5   7    1.88    6.95
  -1   5   7   21.01   21.74
   1   5  -6  172.41   42.09
  -1  -5   6  137.08   32.21
  -1  -5   6  118.15   23.26
  -1   5   6  177.58   51.76
  -1  -5   6   82.67   33.99
  -1   5   6  147.63   52.54
   1   5  -6  145.81   32.70
  -1   5   6  142.57   51.13
  -1  -5   6  155.19   42.05
   1  -5  -6  111.25   19.59
  -1  -5   5    5.47   10.21
  -1   5   5    0.44    4.44
  -1  -5   5    0.79    4.91
   1  -5  -5    3.43    4.16
  -1   5   5    2.51   12.08
  -1   5   5    1.76   15.30
  -1  -5   5   11.69   13.87
   1   5  -5   -5.36   10.12
  -1  -5   4   58.93   25.31
  -1  -5   4   61.10   16.35
   1  -5  -4   11.14    5.48
  -1   5   4   76.38   30.40
  -1  -5   4   34.90   20.41
   1  -5  -4   73.01   10.35
   1  -5  -4   71.83   12.59
  -1  -5   4   64.50   27.76
  -1   5   4   68.03   35.27
   1   5  -4   66.43   17.89
  -1  -5   3  209.43   29.58
   1   5  -3  269.55   51.10
  -1  -5   3  145.93   41.13
   1  -5  -3   78.63   20.36
   1  -5  -3  318.36   29.89
  -1   5   3  286.23   61.11
   1   5  -3  297.73   42.55
  -1   5   3  312.24   65.20
  -1  -5   3  276.44   56.03
   1  -5  -3  265.81   55.70
  -1  -5   2   -3.48    5.88
   1   5  -2    8.94   10.43
  -1  -5   2    4.43    5.93
   1  -5  -2    2.06    3.86
  -1   5   2   16.54   13.33
   1   5  -2    6.81    6.22
  -1   5   2    4.27    6.91
   1  -5  -2   12.04    7.27
  -1  -5   2    5.81    7.42
   1   5  -2    8.47    5.78
  -1   5   2    5.45    4.44
   1  -5  -2    9.17   15.43
  -1  -5   1   23.20   12.64
   1  -5  -1   13.85   10.09
  -1   5   1   34.75   21.54
   1   5  -1   17.51   15.03
  -1  -5   1    8.42    7.47
   1  -5  -1   21.62   11.03
  -1  -5   1   17.22   13.75
  -1   5   1    4.28    6.79
   1   5  -1   16.02   14.18
   1   5  -1   17.86   10.55
   1  -5  -1   22.80   15.65
  -1   5   1    1.66    6.94
  -1  -5   1   28.40   15.94
   1   5   0  429.50   69.94
  -1   5   0  420.59   67.51
  -1  -5   0  302.61   42.99
  -1   5   0  402.09   70.34
   1   5   0  494.45   75.62
  -1  -5   0  541.05   51.99
   1   5   0  476.07   72.16
   1  -5   0  401.32   67.46
   1   5   0  463.75   53.59
  -1  -5   0  443.59   50.90
  -1   5   0  536.83   56.93
  -1  -5   0  381.69   64.75
   1  -5   0  405.86   53.69
  -1  -5  -1  190.86   27.24
   1   5   1  207.65   49.38
   1   5   1  200.02   50.10
  -1  -5  -1  263.38   36.77
  -1   5  -1  227.09   50.97
  -1  -5  -1  203.28   45.45
   1   5   1  207.10   48.78
   1   5   1  223.05   38.73
   1  -5   1  218.64   50.04
  -1   5  -1  227.85   35.10
   1  -5   2  306.23   43.29
  -1  -5  -2  282.89   31.44
   1   5   2  313.64   62.67
   1   5   2  337.51   64.81
  -1  -5  -2  436.75   45.66
   1   5   2  341.42   67.28
  -1  -5  -2  373.04   62.76
  -1   5  -2  345.60   44.67
   1   5   2  391.76   51.97
   1  -5   2  325.80   60.93
   1  -5   3   50.80   17.46
  -1  -5  -3   66.86   21.82
  -1  -5  -3   50.65    9.79
   1   5   3   50.93   26.42
  -1  -5  -3   75.48   18.17
  -1   5  -3   68.99   21.75
   1   5   3   64.14   21.59
   1   5   3   54.54   27.68
   1  -5   3   51.44   23.38
  -1   5  -4   25.10   15.99
  -1  -5  -4   30.97   15.01
   1  -5   4   13.05    7.75
   1   5   4    9.64   19.14
  -1  -5  -4   38.87   13.67
   1   5   4   26.72   22.57
   1  -5   4   10.05   11.14
  -1   5  -4   16.74   10.68
   1   5   4   14.91   13.59
   1  -5   5  129.99   27.52
   1   5   5  126.06   46.80
  -1  -5  -5  160.15   24.32
   1   5   5  159.78   50.32
   1   5   5   94.22   30.55
   1  -5   5  135.19   39.97
   1   5   5  165.85   55.70
  -1   5  -5  147.94   26.72
   1  -5   6  146.17   31.83
   1  -5   6  149.07   40.17
   1   5   6  149.07   47.17
   1   5   6  143.34   50.67
   1   5   6  212.00   59.66
  -1   5  -6  172.06   30.83
   1  -5   7   39.54   19.82
   1  -5   7   17.73    7.46
   1   5   7   11.87   10.83
   1   5   7   30.16   23.47
   1   5   7   10.88   17.43
  -1   5  -7   15.33    7.94
  -1  -5  -7   23.73   12.36
   1   5   7   18.53   18.50
   1  -5   8   -2.35    6.77
   1  -5   8   21.48   13.86
   1   5   8    5.04    7.97
   1  -5   8   -0.69    4.83
   1   5   8    0.91    8.47
  -1   5  -8    9.82    7.17
  -1  -5  -8   11.72   10.09
   1   5   8   -4.80   18.31
   1  -5   9    9.49    8.80
   1   5   9   -1.79   10.38
   1  -5   9    7.79   13.03
   1   5   9   -0.96   18.09
  -1  -5  -9   21.58    6.66
   1   5   9   16.79   15.84
   1  -5  10    1.18    9.02
   1   5  10   28.63   25.94
   1  -5  10   14.95   10.65
   1   5  10   12.42    8.83
  -1  -5 -10   14.67   14.78
   1  -5  11   36.21   20.04
   1  -5  11   15.79   18.64
   1   5  11   19.40   20.31
  -1   5 -11   31.82   15.57
   1  -5  12  -12.48   20.06
   1   5  12  -25.96   27.44
   1   5  12    1.14    8.37
  -1   5 -12   -1.84    8.96
   1  -5  13   50.71   31.42
   1   5  13   15.02   15.34
   1   5  13   26.66   24.98
   1   5  14   -5.18   25.43
   1   5  14  -14.75   26.22
   1   5  15   64.18   51.37
  -1   6  15  -39.76   42.54
  -1   6  14    9.77   11.65
  -1   6  14  -19.03   20.88
  -1  -6  13  -25.02   28.32
  -1   6  13  -42.59   39.63
  -1   6  13    1.28   23.05
  -1  -6  12   46.71   28.43
  -1   6  12   23.80   30.97
  -1  -6  12    7.53   15.68
  -1   6  12   36.49   26.70
   1   6 -12   14.86   10.23
  -1  -6  11   80.22   33.95
  -1   6  11   83.09   42.08
  -1  -6  11   34.99   26.10
  -1   6  11   96.32   51.05
   1   6 -11   41.60   19.52
  -1  -6  10   34.92   22.10
  -1  -6  10    8.78    7.51
  -1   6  10   57.50   37.19
   1   6 -10   26.01   12.39
  -1   6  10   78.95   42.77
  -1  -6   9   -8.90    8.64
  -1  -6   9   -1.24    5.37
  -1   6   9   14.35   19.68
  -1   6   9   -7.61    7.43
   1   6  -9  -10.77   11.89
  -1  -6   8   14.99    5.20
  -1  -6   8   17.72   11.40
  -1  -6   8   -5.25    8.23
  -1   6   8   18.57   14.62
  -1   6   8   18.90   21.64
   1   6  -8    9.25   10.19
  -1   6   8   29.88   29.09
  -1  -6   7   10.80    7.95
  -1  -6   7    6.93   10.18
  -1   6   7    2.35   11.79
  -1   6   7   12.07   17.87
   1  -6  -7   -2.66    4.36
   1   6  -7    9.02    8.36
  -1   6   7   25.84   29.83
  -1  -6   7   -1.53   10.95
  -1  -6   6   26.63   13.87
  -1  -6   6   -2.73    6.24
  -1   6   6   30.26   24.17
   1  -6  -6   23.09    9.84
  -1   6   6    7.03   17.13
   1   6  -6   12.40    8.39
  -1   6   6   36.79   31.34
  -1  -6   6   16.93   14.77
  -1  -6   5   15.88   10.86
  -1  -6   5   -3.17    6.84
  -1   6   5   44.75   28.22
  -1   6   5   34.46   28.79
   1  -6  -5   16.62    7.47
  -1   6   5   15.23   17.54
   1   6  -5   27.65   16.93
  -1  -6   4   20.15   10.33
  -1  -6   4   23.24   17.32
  -1   6   4   37.02   23.04
   1  -6  -4    5.07    4.95
   1  -6  -4   26.89    7.21
   1  -6  -4   46.14   12.46
  -1   6   4   61.02   33.13
   1   6  -4   44.30   17.43
  -1   6   4   36.89   25.34
  -1   6   3   11.29    5.51
  -1  -6   3   -2.67    3.02
   1  -6  -3    8.77    6.31
   1  -6  -3   16.36    8.19
   1   6  -3    8.38   13.94
   1  -6  -3   16.56    8.17
  -1   6   3   20.32   19.95
   1  -6  -3   16.43   11.82
  -1  -6   3    4.78   15.50
  -1   6   3   35.71   23.57
   1   6  -3   27.32   16.82
   1  -6  -2   79.31   29.22
  -1   6   2  111.48   39.28
  -1  -6   2  122.83   29.65
   1  -6  -2   87.53   20.73
   1  -6  -2  190.35   26.98
  -1  -6   2  156.53   33.72
  -1   6   2  149.99   49.65
   1  -6  -2  111.33   42.96
   1   6  -2  148.95   32.34
  -1  -6   2  105.76   40.41
   1   6  -1  729.65   96.65
  -1   6   1  759.62  102.40
   1  -6  -1  449.71   52.29
  -1  -6   1  791.94   69.58
  -1   6   1  906.24  118.65
   1  -6  -1 1006.82   69.94
  -1  -6   1  874.30   80.96
   1  -6  -1  861.40   86.10
  -1  -6   1  779.57   70.26
   1  -6  -1  862.80  112.09
   1   6  -1  831.49   79.01
  -1   6   1  878.31   83.87
   1  -6   0   54.65   23.94
  -1  -6   0   63.63   21.08
   1  -6   0   10.69    9.13
  -1   6   0   64.22   27.17
   1   6   0   38.03   24.62
   1  -6   0   56.00   19.30
  -1  -6   0   63.15   20.20
  -1   6   0   57.74   27.90
   1   6   0   55.95   25.21
   1  -6   0   72.42   31.99
   1   6   0   62.64   22.41
   1   6   0   37.46   19.89
  -1  -6  -1  339.68   39.07
   1   6   1  398.32   74.62
  -1   6  -1  479.58   83.55
   1   6   1  385.91   75.20
   1   6   1  441.41   60.44
   1  -6   1  416.01   58.90
  -1   6  -1  445.05   57.03
   1   6   1  400.04   75.00
  -1  -6  -1  448.33   78.96
   1  -6   1  378.82   75.72
   1  -6   2   25.43   15.07
  -1  -6  -2   28.77    9.70
   1   6   2   48.06   26.44
   1   6   2   38.28   20.97
   1   6   2   22.90   14.00
   1  -6   2   39.37   19.97
  -1   6  -2   24.25    9.16
   1  -6   3    7.64    9.14
  -1  -6  -3   10.61    8.85
   1   6   3   15.97   22.57
  -1  -6  -3   -0.37    2.34
   1   6   3    2.23    4.99
   1  -6   3   12.51   15.89
   1   6   3    9.96   12.51
  -1   6  -3    2.72    6.88
   1  -6   4   92.69   25.80
   1   6   4   91.68   35.39
   1   6   4   82.38   35.68
   1   6   4  103.21   40.37
   1  -6   4   87.73   31.43
  -1   6  -4  114.95   28.03
   1  -6   5   75.06   24.97
   1   6   5   69.01   38.69
   1   6   5   76.91   37.65
  -1   6  -5  125.08   27.64
   1   6   5   98.65   44.97
   1  -6   6   14.50   11.89
   1   6   6    5.55   11.44
   1   6   6    9.72   17.55
  -1  -6  -6    3.91   10.19
   1   6   6   14.50   23.04
   1  -6   7   10.08   11.44
   1  -6   7   10.27   13.52
   1   6   7    7.95   12.46
   1   6   7   23.28   22.57
   1   6   7   -8.82   13.14
  -1  -6  -7    9.48   12.63
   1  -6   8   26.59   19.68
   1   6   8   -3.53   20.81
   1  -6   8    5.36    7.21
   1   6   8    7.36   14.70
  -1  -6  -8   14.81    6.54
   1   6   8   14.41   24.50
  -1   6  -8   18.56   16.87
   1  -6   9  -15.01   16.58
   1   6   9    6.74   15.76
   1  -6   9  -11.12   13.33
   1   6   9    3.84    9.99
  -1   6  -9   -0.84    8.76
  -1  -6  -9    3.63   11.81
   1   6   9   23.57   30.22
   1  -6  10   63.12   29.02
   1  -6  10   22.60   22.90
   1   6  10   41.43   29.03
   1   6  10   65.51   42.54
  -1   6 -10   17.40   11.84
  -1  -6 -10   23.73   18.26
   1  -6  11   53.72   28.95
   1  -6  11   17.36   18.09
   1   6  11   29.00   27.08
   1   6  11   62.75   47.38
  -1   6 -11   -7.30   13.15
   1  -6  12  228.20   58.35
   1   6  12  138.60   57.24
   1   6  12  195.32   76.93
   1   6  13    0.37   23.37
   1   6  13   45.44   46.21
   1   6  14   38.44   41.50
  -1   7  13  -18.95   22.39
  -1   7  13    3.82   27.53
  -1   7  12  -19.09   18.51
  -1  -7  12   44.13   30.37
   1   7 -12  -19.15   24.96
  -1  -7  11   48.74   30.50
  -1   7  11    8.86   21.59
  -1   7  11   23.07   27.19
  -1  -7  10   19.40   14.89
  -1  -7  10   30.79   24.89
  -1   7  10   38.38   25.77
  -1   7  10   65.56   42.73
   1   7 -10   31.94   18.40
  -1  -7   9   -5.74   10.30
  -1   7   9   17.49   23.06
  -1  -7   9   38.03   27.59
  -1   7   9   17.40   11.50
   1   7  -9   -5.69    8.19
  -1  -7   8   -0.74    5.14
  -1   7   8    0.36    6.84
  -1  -7   8   -5.80   15.20
  -1   7   8    0.41   13.59
   1   7  -8    8.95   10.50
  -1   7   8   -2.46   19.15
  -1  -7   7   18.57   10.57
  -1  -7   7    7.60   13.66
  -1   7   7   19.01   18.60
   1   7  -7   37.38   21.06
   1  -7  -7    8.14    6.30
  -1   7   7   -3.11   17.68
  -1  -7   6   39.64   19.42
  -1   7   6   50.62   33.76
  -1  -7   6    6.57   13.29
   1  -7  -6   21.43   12.77
  -1   7   6   65.65   37.08
  -1   7   6   42.90   26.78
   1   7  -6   29.23   19.50
  -1  -7   5   19.37   13.61
  -1   7   5   30.38   24.68
  -1   7   5   30.33   21.48
   1  -7  -5   11.40    6.64
   1   7  -5   12.28   14.05
  -1   7   5    8.43    9.28
  -1  -7   4   36.29   14.02
   1  -7  -4    5.79    5.66
   1  -7  -4   12.58    7.17
  -1   7   4   23.79   21.23
  -1  -7   4   25.49   19.69
  -1   7   4   55.69   36.53
   1  -7  -4   36.51   10.78
   1   7  -4   36.73   19.07
  -1   7   4   43.16   31.27
  -1  -7   3   50.93   17.50
   1  -7  -3   63.45   26.99
  -1   7   3   62.53   33.92
   1   7  -3   64.99   33.96
  -1  -7   3   40.21   24.22
   1  -7  -3    5.06    4.63
   1  -7  -3   39.91   11.28
  -1   7   3   77.96   42.04
  -1  -7   3  123.51   31.41
   1  -7  -3   61.87   16.67
  -1   7   3  103.55   46.65
   1   7  -3   47.34   20.34
  -1  -7   2   42.05   16.67
   1  -7  -2   42.11   19.50
  -1   7   2   40.11   28.85
   1   7  -2   64.51   33.52
  -1  -7   2   19.19   11.46
  -1  -7   2   53.83   20.16
   1  -7  -2   54.02   19.48
  -1   7   2   44.05   30.75
   1   7  -2   63.91   31.13
   1   7  -2   33.76   16.58
  -1  -7   1   11.22   11.72
   1  -7  -1   23.65   14.03
  -1  -7   1   22.04   12.82
   1  -7  -1   11.19    7.12
   1   7  -1    5.65    6.43
  -1   7   1   11.20    9.66
   1   7  -1   14.99   19.10
  -1  -7   1    5.49    7.21
  -1   7   1   22.81   21.80
   1   7  -1   14.17    5.53
  -1  -7   0   98.12   28.23
   1  -7   0   91.23   29.53
   1  -7   0   26.89   15.56
  -1  -7   0   73.05   20.49
   1   7   0   91.28   40.33
  -1   7   0  124.99   46.38
   1   7   0  125.97   43.72
  -1  -7   0  105.53   22.79
   1  -7   0  118.57   30.75
   1   7   0   95.97   27.68
  -1   7   0  105.46   27.50
  -1  -7  -1   13.34   14.14
   1  -7   1    0.46    7.59
   1   7   1   16.00    7.77
  -1  -7  -1    4.47    6.03
   1  -7   1   -5.62    7.81
  -1  -7  -1   16.32   13.12
   1   7   1    2.31    9.60
   1  -7   1    7.62   10.22
  -1   7  -1   -6.13    8.45
   1   7   1   15.03   18.73
   1   7   1    9.52   10.77
   1  -7   2  226.13   45.20
  -1  -7  -2  184.29   42.84
  -1  -7  -2  193.28   29.50
   1   7   2  196.88   55.66
   1  -7   2   67.98   28.01
  -1  -7  -2  321.15   47.79
   1   7   2  256.93   70.24
  -1   7  -2  200.71   41.23
   1   7   2  220.69   48.23
   1   7   2  264.89   70.82
   1  -7   3    0.69   10.44
   1  -7   3   15.25   14.16
   1   7   3   10.81   23.01
  -1  -7  -3    7.67    6.88
   1   7   3   26.67   23.15
  -1  -7  -3   14.03    5.83
   1   7   3   21.72   23.15
  -1   7  -3   13.82    5.08
   1  -7   4    4.82    9.48
   1   7   4    2.82   17.02
   1   7   4   20.21   22.54
  -1  -7  -4   16.41   13.20
  -1   7  -4   -6.95   10.85
   1   7   4   11.82   27.52
   1  -7   5   20.70   11.22
   1  -7   5   21.95   20.48
   1   7   5   72.03   44.36
  -1  -7  -5   23.34   11.36
   1   7   5   18.39   16.11
   1   7   5   23.14   20.97
  -1   7  -5   13.71    6.50
   1  -7   6   35.64   26.32
  -1  -7  -6   26.32   16.23
   1   7   6   26.23   28.53
  -1   7  -6   31.46   15.91
   1   7   6   52.64   39.72
   1  -7   7   11.59   12.88
   1   7   7   15.94   23.84
   1  -7   7   -5.29    9.19
   1   7   7   -1.66   15.99
  -1   7  -7   26.81   21.46
  -1  -7  -7    9.00   11.59
   1   7   7   11.27   17.10
   1  -7   8    2.88   12.03
   1   7   8   31.34   27.70
   1  -7   8   -5.34   11.38
   1   7   8    7.40   21.38
  -1  -7  -8   26.13    9.68
  -1   7  -8  -37.74   19.54
   1  -7   9   11.07   15.16
   1   7   9   15.16   11.45
   1  -7   9   18.79   21.03
   1   7   9   18.98   23.05
  -1   7  -9  -10.47   10.65
  -1  -7  -9    9.63   10.87
   1   7  10  -36.80   35.50
   1   7  10  -32.80   35.25
  -1   7 -10  -49.69   25.99
   1  -7  11   34.37   27.84
   1   7  11   31.48   24.74
   1   7  12  -12.57   14.30
   1   7  12  -24.95   26.40
  -1   8  11  -24.16   25.61
  -1   8  11    2.05   23.97
  -1  -8  10   17.09   19.05
  -1   8  10  -26.60   20.53
  -1  -8   9   14.50   18.69
  -1   8   9    2.91   19.08
  -1  -8   9  -31.78   29.11
  -1   8   9   34.90   35.33
   1   8  -9  -21.32   23.47
  -1  -8   8   -8.22   12.98
  -1   8   8   -2.01   15.99
  -1   8   8   26.81   23.14
  -1  -8   7  -12.60   18.30
  -1   8   7   10.12   17.72
  -1   8   7  -17.65   13.82
   1   8  -7    3.19   20.24
  -1  -8   6   16.13   10.96
  -1   8   6   14.33   15.10
  -1  -8   6   -6.54   14.99
  -1   8   6   58.05   40.94
   1   8  -6   18.96   19.04
  -1  -8   5   21.11   15.87
   1  -8  -5   23.89   15.96
  -1  -8   5  -20.42   17.09
  -1   8   5   -4.39   17.67
  -1   8   5   40.46   37.19
   1  -8  -5   12.09    6.69
  -1   8   5    4.07   17.76
   1   8  -5   40.33   24.99
  -1  -8   4   24.10   16.08
  -1   8   4   10.27   13.39
   1  -8  -4    1.13    4.97
  -1  -8   4   -0.60    8.64
  -1  -8   4  -20.59   20.19
   1  -8  -4    0.59    7.04
   1   8  -4  -14.38   17.48
   1  -8  -3   57.71   25.97
  -1  -8   3   45.17   20.17
  -1  -8   3   15.90   13.12
   1  -8  -3   47.77   14.15
  -1  -8   3   55.98   21.80
  -1   8   3   53.79   34.81
   1   8  -3   41.17   23.09
  -1  -8   2   -1.37    4.25
   1  -8  -2   -2.61    7.68
  -1   8   2    5.72   13.92
  -1  -8   2  -10.39   16.26
   1   8  -2   10.28   19.33
   1  -8  -2   -4.12    9.13
  -1   8   2  -18.07   16.69
  -1  -8   2   14.84   17.47
   1   8  -2  -14.99   15.13
   1  -8  -1   30.15   16.54
  -1  -8   1   18.98   14.33
  -1  -8   1   17.61   10.46
   1  -8  -1    1.58    7.87
   1   8  -1   16.43   23.48
  -1  -8   1    9.71   13.30
  -1   8   1   23.82   22.08
   1  -8  -1   21.60   13.99
   1   8  -1   30.73   28.89
   1   8  -1   16.35   16.28
   1  -8   0   -7.45   10.52
  -1  -8   0   -2.83   10.19
  -1  -8   0    8.65    7.27
   1   8   0    4.15   15.04
   1  -8   0   -0.61    8.70
  -1   8   0    3.02   13.96
  -1  -8   0   12.67   16.11
   1  -8   0  -23.09   17.69
   1   8   0   37.65   24.66
   1   8   0   -1.13   10.38
  -1  -8  -1  -15.72   21.83
   1  -8   1    1.21    5.59
   1  -8   1   -6.52   16.23
  -1  -8  -1    9.07    9.98
   1   8   1    8.81   10.13
   1   8   1    3.03   14.56
  -1  -8  -1    8.16   11.52
   1  -8   1    6.45   17.77
   1   8   1   11.38   15.53
  -1   8  -1    6.42   10.95
   1  -8   2   18.16   14.83
  -1  -8  -2   28.94   14.93
   1   8   2   24.69   29.23
   1  -8   2   47.14   18.79
  -1  -8  -2   35.81   15.57
  -1   8  -2   38.53   19.54
   1  -8   3   35.42   20.80
  -1  -8  -3   23.27   16.70
   1  -8   3   18.55   17.64
  -1  -8  -3   12.73    7.93
   1   8   3   12.53   21.45
  -1  -8  -3   19.14   12.66
   1   8   3   14.53   20.89
   1   8   3   10.92   16.57
  -1   8  -3   31.23   19.18
  -1  -8  -4   14.00   15.47
   1  -8   4   13.37   16.53
   1   8   4   21.10   25.96
   1  -8   4   22.47   19.28
   1   8   4   16.30   13.60
  -1  -8  -4   19.76   14.93
  -1   8  -4   -2.78   11.74
   1   8   4   10.47   20.22
   1  -8   5   -4.49    6.04
   1   8   5   -0.71   16.16
   1  -8   5   10.37   11.06
   1   8   5   -4.34   21.20
  -1  -8  -5  -19.88   12.17
  -1   8  -5   31.86   21.82
   1  -8   6    3.92    8.18
   1   8   6    5.07   15.81
   1  -8   6   -8.02   16.76
   1   8   6   -6.93   15.39
  -1  -8  -6   10.88   15.97
  -1   8  -6  -22.75   12.36
   1  -8   7   -0.63   16.28
   1  -8   7   -4.91   16.00
   1   8   7    7.07   10.89
   1   8   7   34.86   30.57
  -1   8  -7  -32.52   24.56
   1  -8   8   15.20   14.45
   1  -8   8  -10.03   17.27
   1   8   8    4.21    9.94
   1   8   8   14.09   23.24
  -1   8  -8  -11.80   19.36
   1  -8   9   83.16   31.22
   1   8   9    9.89   14.96
   1   8  10   11.79   25.60
   1   8  10  -14.48   12.70
  -1   9   9  -35.90   39.00
  -1   9   9   -7.60   42.09
   1   9  -9   19.64   23.92
  -1   9   8  -13.80   14.18
  -1   9   8  -47.14   50.35
   1   9  -8  -29.58   23.71
  -1  -9   7   14.34   11.24
  -1   9   7   53.27   51.27
   1   9  -7   -3.61   13.73
   1  -9  -6   18.26   19.05
  -1  -9   6   -1.64   11.84
  -1   9   6   -6.41   17.68
  -1  -9   6  -14.21   20.02
  -1   9   6  -16.21   29.21
  -1  -9   6  -10.70   15.21
   1   9  -6  -36.21   22.43
  -1  -9   5   18.21   16.75
   1  -9  -5   -5.27   13.48
  -1  -9   5  -16.97   16.30
  -1   9   5   15.09   13.58
  -1  -9   5  -33.67   25.67
  -1   9   5   30.91   26.96
   1   9  -5   40.42   23.72
   1  -9  -4   -1.32    7.61
  -1  -9   4  -40.79   26.42
  -1   9   4   -3.71   26.08
  -1   9   4  -12.48   29.57
  -1  -9   4    8.69   19.44
   1   9  -4  -14.91   15.49
   1  -9  -3   23.83   21.09
  -1  -9   3    2.79    6.66
  -1  -9   3   27.85   24.70
  -1  -9   3   43.74   28.11
  -1   9   3   21.60   14.78
   1   9  -3   11.46   12.01
   1  -9  -2   39.00   18.69
  -1  -9   2   27.93   15.52
  -1  -9   2    9.81    7.37
   1  -9  -2    8.65   12.70
   1  -9  -2   41.05   17.73
  -1  -9   2   23.86   12.37
   1   9  -2   39.39   20.11
  -1  -9   1    9.49    8.87
   1  -9  -1    4.76    6.72
  -1  -9   1    9.09    9.91
   1  -9  -1    3.44   11.95
  -1   9   1    3.57   25.37
   1  -9  -1   -6.02   19.16
   1   9  -1    0.85   12.19
   1  -9   0   20.06   17.54
  -1  -9   0   20.09   17.94
   1   9   0   37.31   32.53
  -1  -9   0   -2.64    7.38
  -1  -9   0   23.17   24.80
   1   9   0    2.97   16.08
   1  -9   0   14.60   11.99
   1   9   0   60.43   36.53
   1  -9   1   14.20   15.58
  -1  -9  -1   -0.99    7.73
   1   9   1   35.13   29.70
  -1  -9  -1   30.32   27.37
   1  -9   1  -25.83   14.29
  -1  -9  -1   -4.50    5.72
   1   9   1   10.75   15.24
   1  -9   1   10.20   17.19
   1  -9   2  -20.24   19.39
   1   9   2   39.68   27.82
  -1  -9  -2   29.83   20.21
  -1  -9  -2   15.91   11.75
   1   9   2   29.40   29.92
   1  -9   2   30.75   25.87
   1  -9   3    2.07   10.23
  -1  -9  -3  -10.64   15.11
  -1  -9  -3  -16.76   13.52
   1  -9   3   -6.23   15.29
   1   9   3   -6.53   15.25
   1   9   3  -19.48   34.43
   1  -9   3    7.83    7.42
   1  -9   4   12.65   13.92
  -1  -9  -4   -3.59    9.19
   1   9   4   -1.85   13.57
   1  -9   4   39.30   24.90
   1  -9   4  -17.66   19.47
   1   9   4   29.78   22.39
   1  -9   5   15.75   15.77
  -1  -9  -5   34.39   22.61
   1   9   5   12.80   12.35
   1  -9   5  -24.17   19.03
   1   9   5   25.29   22.56
  -1  -9  -6    9.97   11.80
   1  -9   6   13.85   19.12
   1  -9   6  -13.76   18.60
   1   9   6   24.83   33.43
   1   9   6   45.63   41.65
   1   9   7   47.95   45.10
  -1   9  -7   17.01   22.47
   1  -9   8   19.59   20.51
   1   9   8   41.10   35.44
   1   9   8    4.51   22.28
  -1  10   6   11.44   14.16
   1  10  -6   24.20   23.38
   1 -10  -5   17.24   20.01
  -1 -10   5   68.24   26.00
  -1  10   5   18.89   27.83
   1  10  -5   56.39   32.21
  -1 -10   4  -14.21   19.49
  -1  10   4    7.52   13.65
   1 -10  -3   30.73   27.36
  -1 -10   3  -34.74   20.66
   1  10  -3   23.31   22.23
   1 -10  -2   20.19   15.07
  -1 -10   2   13.49   21.65
  -1 -10   2   21.07   29.21
  -1  10   2   26.61   37.32
   1  10  -2   56.72   29.69
   1 -10  -1   27.28   25.38
  -1 -10   1   -8.85   16.21
   1 -10   0  -12.39   17.25
   1 -10   0   -6.99   14.38
   1 -10   1    0.38   11.80
   1  10   1    8.38   25.10
   1 -10   1  -11.67   14.94
   1 -10   2   19.04   22.98
   1  10   2   26.78   35.49
   1 -10   3  -35.39   36.01
   1  10   3   -5.01   16.28
   1 -10   3  -10.57   16.67
   1  10   4   39.83   29.41
   1  10   4   22.22   36.43
   1  10   5   57.16   51.17
   1 -10   5  -85.01   44.32
  -2   0  18    8.24   24.03
  -2   0  17   36.98   25.74
  -2   0  16   -4.69   11.09
  -2   0  16    0.82   14.13
  -2   0  16   -5.00   12.34
  -2   0  15    9.74   13.04
  -2   0  15   20.00   18.90
  -2   0  14   14.81   13.91
  -2   0  13   -7.71    6.11
  -2   0  12    2.90    8.44
  -2   0  12   -5.56   12.64
  -2   0  11   32.25   17.93
  -2   0  11   33.91   16.69
  -2   0  10  137.44   21.72
  -2   0  10  111.37   31.44
  -2   0   9   18.66   11.95
  -2   0   9   21.55    7.95
  -2   0   9   20.15   12.87
  -2   0   9   37.33   16.20
  -2   0   8  257.92   33.69
  -2   0   8  248.35   39.60
  -2   0   8  238.80   26.21
   2   0  -8  303.66   40.87
  -2   0   8  294.00   34.58
  -2   0   7  347.49   35.69
   2   0  -7  326.11   41.16
  -2   0   7  303.67   40.54
  -2   0   7  250.08   24.87
  -2   0   7  363.97   32.77
  -2   0   6   25.91    7.43
  -2   0   6   26.15    9.05
  -2   0   6   36.38   12.65
   2   0  -6   42.75   12.98
  -2   0   6   42.78   11.80
  -2   0   5  320.56   29.13
   2   0  -5  380.55   36.63
   2   0  -5  349.90   28.24
  -2   0   5  291.54   32.51
  -2   0   4  576.85   34.70
   2   0  -4  550.07   36.15
   2   0  -4  640.90   43.06
   2   0  -4  587.73   35.35
   2   0  -3 1438.80   55.28
  -2   0   3 1373.63   49.67
   2   0  -3 1297.12   50.64
  -2   0   3 1543.64   48.51
  -2   0   3 1426.19   46.07
  -2   0   2 1160.22   42.01
   2   0  -2 1102.32   42.28
  -2   0   1 3893.64   71.16
   2   0  -1 3901.28   72.09
   2   0  -1 3735.81   64.78
  -2   0   1 3734.78   63.04
  -2   0   0 8366.09  103.83
   2   0   0 8344.89   79.08
  -2   0  -1 3297.71   73.27
   2   0   1 3387.83   71.27
   2   0   1 3441.50   79.04
  -2   0  -1 3340.21   77.17
   2   0   1 3260.74   70.45
  -2   0  -1 3228.47   68.62
  -2   0  -1 3287.09   54.70
   2   0   1 3183.52   55.58
   2   0   2    2.75    2.98
  -2   0  -2    3.15    2.98
   2   0   2    5.80    4.34
  -2   0  -2    2.98    4.82
   2   0   3 1365.72   58.75
  -2   0  -3 1270.69   58.86
   2   0   3 1369.56   57.29
  -2   0  -3 1311.02   57.47
  -2   0  -4   13.02    6.93
   2   0   4   18.38    8.62
   2   0   4   22.95    8.88
  -2   0  -4   13.05    5.74
   2   0   5   66.64   16.59
  -2   0  -5   64.18   16.18
   2   0   5   68.78   15.96
  -2   0  -5   73.78   16.08
  -2   0  -6  329.16   40.95
   2   0   6  313.32   40.87
  -2   0  -6  362.49   41.79
   2   0   7    3.65    3.63
   2   0   7    2.29    6.61
  -2   0  -7   15.54   10.93
   2   0   8   52.99   17.79
   2   0   8   34.96   18.56
   2   0   9   34.28   17.47
   2   0   9   28.57   18.18
   2   0  10    3.89    8.17
   2   0  10    4.15   12.14
   2   0  11  108.17   31.87
   2   0  11   94.68   32.84
   2   0  11   11.50   15.73
   2   0  12    8.82   13.78
   2   0  12  -10.59   15.94
   2   0  12   -9.07   10.90
   2   0  13   21.42   17.45
   2   0  13   11.93   16.70
   2   0  13   -0.93   13.92
   2   0  14    1.09    9.22
   2   0  14   -2.72   10.45
  -2  -1  17   10.21   23.40
  -2  -1  17   -1.41   14.59
  -2   1  17   55.77   29.94
  -2  -1  16   25.87   16.89
  -2   1  16   21.36   21.54
  -2  -1  15   -3.10   13.80
  -2   1  15    0.94    9.13
  -2   1  15    9.92   14.62
  -2  -1  14   -4.57   16.02
  -2   1  14   -1.60    8.74
  -2   1  14    2.63    8.73
  -2   1  14   16.99   20.06
  -2  -1  13   35.33   21.81
  -2  -1  13   52.16   25.43
  -2   1  13    6.83    7.20
  -2   1  13   42.43   26.59
  -2   1  13   52.66   27.99
  -2   1  12    5.64    7.71
  -2  -1  12  -10.14    7.99
  -2  -1  12   -0.18    8.63
  -2   1  12   16.37   15.22
  -2   1  11  106.78   26.41
  -2   1  11   66.44   18.62
  -2  -1  11   91.37   29.47
  -2  -1  11  139.77   37.75
  -2  -1  10  257.32   49.34
  -2   1  10  245.70   34.15
  -2  -1  10  330.99   53.81
  -2   1  10  277.97   41.58
  -2   1  10  405.45   44.47
  -2   1   9   80.35   22.58
  -2  -1   9  127.63   30.63
  -2   1   9   96.00   20.15
  -2  -1   9  134.76   31.71
  -2   1   9  111.70   20.70
  -2  -1   8  345.02   44.39
  -2   1   8  230.63   27.88
  -2   1   8  235.78   36.27
  -2  -1   8  284.62   41.80
   2  -1  -8  316.31   47.05
  -2  -1   8  333.96   38.21
  -2   1   8  301.63   31.35
  -2   1   7  295.17   37.87
   2  -1  -7  338.77   41.49
  -2  -1   7  295.58   38.04
   2   1  -7  326.38   38.34
   2  -1  -7  407.65   50.88
  -2   1   7  288.22   28.23
  -2  -1   7  271.52   40.42
  -2   1   7  350.03   29.91
  -2  -1   7  372.27   39.34
  -2   1   6 1332.49   76.69
   2   1  -6 1333.78   68.05
   2  -1  -6 1518.22   86.15
   2  -1  -6 1442.52   87.67
  -2  -1   6 1354.40   74.61
  -2  -1   6 1214.65   76.28
  -2   1   6 1267.93   54.67
  -2   1   6 1298.67   52.32
  -2   1   6 1321.84   85.06
  -2   1   6 1273.21   83.41
   2  -1  -5  121.17   24.11
  -2  -1   5  152.67   23.30
   2   1  -5  123.30   19.63
   2  -1  -5  151.00   26.14
   2  -1  -5  123.95   15.70
  -2  -1   5  112.79   21.69
  -2   1   5  132.63   15.87
  -2   1   5  137.02   26.53
  -2   1   5  135.13   25.29
  -2   1   5  131.63   14.60
   2  -1  -4  164.44   25.61
  -2   1   4  183.77   25.16
   2  -1  -4  136.74   22.32
  -2  -1   4  163.85   20.19
   2   1  -4  146.40   17.33
  -2   1   4  147.54   15.56
   2  -1  -4  155.41   16.38
   2   1  -4  141.39   22.48
  -2  -1   4  129.42   19.97
  -2   1   4  152.74   25.38
  -2   1   4  154.82   12.75
  -2   1   4  148.62   25.23
  -2  -1   3   35.31    7.96
   2   1  -3   27.23    5.84
  -2  -1   3   18.22    8.71
   2  -1  -3   29.11    9.45
  -2   1   3   24.12    5.56
   2  -1  -3   25.91    6.00
   2   1  -3   18.53    8.27
  -2   1   3   26.39   10.15
   2  -1  -3   24.89    9.39
  -2   1   3   30.59   11.42
  -2   1   3   38.40   12.62
   2  -1  -3   26.45    9.68
   2   1  -2  957.32   23.65
   2  -1  -2 1070.77   59.48
  -2  -1   2  767.60   25.50
   2   1  -2  998.51   47.01
  -2   1   2  936.90   36.48
  -2  -1   2 1017.28   46.66
   2  -1  -2  910.95   34.19
   2  -1  -2 1078.79   61.63
   2   1  -2  861.36   30.31
  -2  -1   2  850.71   29.17
  -2   1   2 1119.48   62.82
  -2   1   2 1032.36   58.79
   2  -1  -2 1105.75   61.12
  -2  -1   2  786.63   27.90
   2   1  -1  362.90   25.69
  -2  -1   1  381.71   25.85
   2  -1  -1  347.13   23.81
  -2   1   1  334.80   24.61
   2   1  -1  347.45   26.65
   2   1  -1  335.02   23.13
   2  -1  -1  318.87   31.81
  -2   1   1  359.78   13.75
   2  -1  -1  366.35   13.75
  -2  -1   1  332.65   26.99
  -2   1   1  356.92   32.23
   2   1  -1  304.75   22.44
   2   1  -1  361.65   25.49
   2   1   0  593.62   22.00
  -2  -1   0  605.45   20.00
   2   1   0  635.91   31.19
  -2  -1   0  712.37   31.51
   2  -1   0  728.32   39.36
   2  -1   0  702.95   26.50
   2   1   0  674.62   36.15
  -2  -1   0  711.67   36.08
  -2   1   0  736.09   28.60
   2  -1   0  707.29   41.30
  -2   1   0  679.66   40.98
  -2  -1   0  683.40   34.59
   2   1   0  657.85   34.23
   2   1   1 9712.45  122.01
   2   1   1 9799.54  139.93
   2  -1   1 9756.05  121.96
  -2  -1  -1 9597.53  139.90
  -2   1  -1 9999.00  160.18
   2   1   1 9703.06  139.94
   2   1   2 1047.53   49.83
  -2  -1  -2 1061.87   46.61
   2  -1   2  986.51   50.63
  -2   1  -2  948.28   52.93
   2   1   2  947.62   38.80
  -2  -1  -2  982.94   40.02
   2  -1   2 1006.27   45.45
  -2   1  -2 1080.17   50.70
  -2  -1  -2  996.82   44.50
  -2  -1  -2  883.40   48.11
  -2  -1  -3 1622.90   66.58
   2   1   3 1628.46   71.86
  -2   1  -3 1402.63   69.19
   2  -1   3 1563.39   67.19
   2   1   3 1430.48   52.64
  -2  -1  -3 1425.19   57.86
   2  -1   3 1596.77   62.28
   2   1   3 1523.70   63.05
  -2   1  -3 1612.93   70.56
  -2  -1  -3 1453.72   67.70
  -2  -1  -4  163.41   26.81
   2  -1   4  191.33   26.38
  -2   1  -4  149.48   24.50
   2   1   4  170.95   28.34
   2   1   4  172.23   20.74
   2   1   4  209.01   25.77
  -2  -1  -4  184.32   23.51
  -2  -1  -4  180.78   25.37
  -2   1  -4  210.13   29.07
   2  -1   4  180.24   24.11
   2   1   5  368.02   43.32
   2   1   5  417.25   45.37
  -2   1  -5  350.53   41.02
  -2  -1  -5  426.70   42.75
   2  -1   5  382.74   39.13
   2   1   5  285.34   29.22
  -2   1  -5  462.42   46.13
   2   1   5  442.55   38.86
  -2  -1  -5  414.00   36.82
   2  -1   5  353.86   37.44
  -2  -1  -5  339.89   44.09
   2   1   6  825.81   73.11
  -2   1  -6  857.69   68.50
   2  -1   6  897.38   65.85
  -2  -1  -6 1002.71   74.54
   2   1   6  970.47   75.32
   2   1   6  772.86   52.77
   2  -1   6 1089.79   65.80
  -2  -1  -6 1089.53   75.89
   2   1   7  407.23   54.09
   2  -1   7  412.13   49.40
   2   1   7  467.87   57.51
   2   1   7  343.00   35.75
  -2  -1  -7  524.59   48.01
   2   1   7  503.03   50.04
   2   1   8   71.90   18.23
   2  -1   8   99.17   26.36
   2   1   8  101.68   28.18
   2   1   8  128.48   32.62
  -2  -1  -8  111.93   24.03
   2   1   9   25.27   10.20
   2   1   9   49.50   21.38
   2  -1   9   36.47   17.09
   2   1   9   68.38   25.66
   2  -1   9   45.17   16.82
  -2  -1  -9   82.36   22.31
   2   1  10   14.54   14.63
   2  -1  10    8.39    8.33
   2   1  10   18.19   12.85
   2  -1  11   31.34   15.07
   2   1  11   88.48   41.03
   2  -1  11   82.33   28.63
   2  -1  11    6.01   13.16
   2   1  11    4.03    7.46
   2   1  11   23.32    9.63
   2  -1  12  111.83   39.10
   2  -1  12   83.90   24.45
   2   1  12  113.58   39.65
   2   1  12  109.73   37.25
   2  -1  12   27.56   19.63
   2   1  12   10.04   12.95
   2   1  13   15.55   12.63
   2  -1  13   52.46   26.14
   2   1  13    8.04    4.99
   2   1  13   32.09   18.97
   2  -1  13   20.56   14.45
   2  -1  14   -0.27   17.20
   2   1  14   -1.07   12.40
   2  -1  14  -20.79   17.97
   2  -1  15  -32.47   23.28
   2   1  16    5.73   17.85
  -2   2  18  -16.74   31.64
  -2  -2  17    7.49   16.43
  -2   2  17   -2.81   16.18
  -2  -2  16   -0.20   15.12
  -2   2  16  -11.15   20.31
  -2  -2  15  -31.01   25.13
  -2   2  15   19.08   24.50
  -2   2  15  -19.43   28.19
  -2  -2  14   18.32   29.98
  -2   2  14    8.43    7.00
  -2   2  14   17.77   12.17
  -2  -2  14   21.19   16.73
  -2   2  14   23.45   22.60
  -2   2  14   10.83   14.09
  -2  -2  13   13.58   15.54
  -2   2  13    1.86    4.74
  -2   2  13    7.26    7.85
  -2   2  13   15.57   21.10
  -2   2  13   -9.99   12.56
  -2   2  12    3.52    3.49
  -2  -2  12    8.06    7.04
  -2   2  12   -1.55    6.28
  -2   2  12   -3.96   12.78
  -2   2  12   -9.70    6.24
  -2  -2  11   10.76   15.44
  -2  -2  11   21.40   15.90
  -2   2  11    0.15    4.83
  -2   2  11    4.52    7.12
  -2   2  11   -6.17    5.21
  -2   2  10  151.49   21.58
  -2   2  10  178.86   40.42
  -2  -2  10  210.83   46.07
  -2  -2  10  190.17   39.23
  -2   2  10  181.17   44.93
  -2  -2   9  191.16   36.62
  -2   2   9  174.00   36.65
  -2  -2   9  178.18   40.69
  -2   2   9  150.13   20.34
  -2   2   9  153.39   41.02
  -2   2   9  166.45   26.07
  -2   2   9  145.72   40.18
   2   2  -8   64.59   18.53
   2  -2  -8   75.79   27.49
  -2  -2   8   61.66   20.00
  -2   2   8   53.79   21.10
  -2   2   8   48.44   10.77
  -2  -2   8   51.23   20.06
  -2   2   8   57.10   13.75
  -2   2   8   83.23   29.78
  -2   2   8   54.59   23.67
  -2  -2   8   78.00   20.49
   2   2  -7  118.59   23.93
  -2  -2   7  107.78   23.37
   2  -2  -7  144.39   32.13
  -2   2   7  114.43   29.11
  -2   2   7  123.59   14.90
  -2   2   7  139.76   34.95
  -2   2   7  122.24   17.51
  -2   2   7  121.06   32.15
   2   2  -6   51.76   13.78
  -2  -2   6   71.61   16.08
   2  -2  -6   53.88   18.89
   2  -2  -6   67.26   22.59
  -2  -2   6   34.84   16.14
  -2   2   6   58.01    9.13
  -2   2   6   50.99   19.40
  -2   2   6   58.84   23.22
  -2   2   6   49.90   10.06
  -2   2   6   45.80   20.42
  -2  -2   5 1115.68   56.68
  -2   2   5 1106.32   80.82
   2   2  -5  931.19   52.74
   2  -2  -5 1124.63   77.71
   2  -2  -5 1246.04   93.82
  -2   2   5 1063.72   35.58
  -2  -2   5  822.54   69.90
   2  -2  -5  820.63   38.77
  -2   2   5 1012.43   87.47
  -2   2   5  943.48   34.52
  -2  -2   4  900.66   42.95
   2  -2  -4 1027.76   82.68
   2   2  -4  722.62   40.97
  -2   2   4  886.80   69.97
   2   2  -4  844.24   44.28
  -2   2   4  875.73   33.14
  -2  -2   4  860.03   59.92
   2  -2  -4  873.45   34.17
  -2  -2   4  681.36   47.34
   2  -2  -4 1025.93   77.24
  -2   2   4  821.09   73.32
  -2   2   4  860.06   25.53
   2  -2  -4  937.85   74.50
  -2   2   4  945.36   81.50
  -2   2   3  545.20   53.85
   2  -2  -3  657.33   62.88
   2   2  -3  435.53   36.15
   2   2  -3  513.87   30.71
  -2  -2   3  516.01   26.70
  -2  -2   3  504.92   41.53
   2  -2  -3  508.08   25.22
   2  -2  -3  529.03   55.44
  -2   2   3  508.51   56.30
  -2  -2   3  474.53   40.46
  -2  -2   3  438.46   38.38
   2  -2  -3  564.36   58.04
  -2   2   3  545.06   60.40
   2  -2  -2  803.15   67.89
  -2   2   2  658.87   60.78
   2   2  -2  579.64   47.68
   2  -2  -2  641.57   33.62
  -2  -2   2  731.39   46.64
   2   2  -2  678.93   48.15
  -2   2   2  717.11   64.77
   2  -2  -2  698.52   69.12
  -2  -2   2  652.24   46.41
  -2  -2   2  641.11   45.89
  -2   2   2  651.85   61.29
   2  -2  -2  605.60   59.13
   2   2  -2  618.50   46.88
   2   2  -2  704.74   46.83
   2   2  -2  577.96   28.40
   2  -2  -2  573.73   39.29
   2  -2  -1  456.05   49.21
   2   2  -1  400.86   39.51
   2   2  -1  396.01   34.32
   2  -2  -1  439.70   32.16
  -2  -2   1  465.69   34.09
  -2   2   1  443.32   48.87
   2   2  -1  438.68   40.65
  -2  -2   1  381.29   36.63
  -2  -2   1  461.61   37.65
   2  -2  -1  440.47   51.98
   2  -2  -1  470.52   19.25
  -2  -2   1  382.67   36.92
   2  -2  -1  391.85   44.95
   2  -2  -1  435.69   30.81
  -2  -2   1  424.99   20.26
  -2  -2   1  432.94   34.91
   2   2  -1  390.51   34.01
   2   2  -1  420.04   39.83
   2   2   0  282.51   34.83
  -2  -2   0  306.98   20.15
   2  -2   0  346.98   38.87
   2   2   0  297.25   26.82
  -2  -2   0  401.35   28.59
   2  -2   0  267.33   22.23
   2   2   0  334.88   37.70
  -2  -2   0  334.30   31.21
   2  -2   0  316.65   40.09
  -2  -2   0  331.53   31.37
   2   2   0  270.12   36.41
   2   2   0  330.24   32.03
  -2   2   0  294.65   24.06
   2  -2   0  332.13   35.26
   2  -2   1  247.99   29.30
  -2  -2  -1  292.31   24.63
   2   2   1  268.58   36.50
   2   2   1  254.71   22.00
  -2  -2  -1  299.50   21.10
  -2  -2  -1  269.95   26.30
   2  -2   1  263.96   23.02
   2   2   1  294.60   37.75
   2  -2   1  242.78   37.24
  -2  -2  -1  215.41   27.40
   2   2   1  231.78   35.65
  -2   2  -1  230.74   31.62
   2   2   1  233.80   27.65
  -2   2  -1  236.48   19.47
   2   2   2  208.18   34.16
   2  -2   2  225.08   28.46
  -2  -2  -2  234.81   26.39
  -2  -2  -2  235.21   18.02
   2   2   2  237.49   19.29
  -2  -2  -2  217.41   23.97
   2   2   2  205.99   26.14
   2  -2   2  191.83   23.38
   2   2   2  210.91   29.30
  -2  -2  -2  205.43   26.62
  -2   2  -2  180.46   28.83
  -2   2  -2  218.22   17.66
   2   2   3  318.07   44.93
   2  -2   3  348.47   35.87
   2   2   3  363.29   39.43
  -2   2  -3  316.14   37.57
  -2  -2  -3  376.51   36.87
   2   2   3  343.06   22.29
  -2  -2  -3  355.59   29.48
   2   2   3  294.80   32.82
   2  -2   3  335.37   33.42
  -2   2  -3  306.22   23.02
  -2  -2  -3  349.92   39.34
  -2  -2  -4   44.90   13.17
   2   2   4   35.40   14.88
  -2   2  -4   23.33   11.58
   2   2   4   35.60   13.54
   2  -2   4   28.82   11.25
   2   2   4   26.31    6.55
  -2  -2  -4   38.63   10.11
   2   2   4   48.01   14.34
  -2  -2  -4   36.57   15.39
   2  -2   4   35.94   13.02
   2   2   5  147.34   28.32
   2   2   5   93.65   27.18
  -2  -2  -5  157.00   29.83
   2   2   5  129.97   15.20
   2   2   5  174.53   27.67
  -2  -2  -5  161.72   31.34
  -2  -2  -5  187.86   23.73
   2   2   6  137.08   16.98
   2   2   6  107.14   30.06
   2   2   6  135.42   28.65
  -2  -2  -6  189.15   32.71
   2  -2   6  130.49   24.95
  -2   2  -6  127.68   28.72
   2  -2   6  133.15   26.09
   2   2   7   19.06   14.17
   2   2   7   32.11   16.06
   2  -2   7   44.44   17.39
   2   2   7   18.92    9.94
  -2  -2  -7   52.13   14.54
   2   2   8   36.80   10.49
   2  -2   8   32.95   14.39
   2   2   8   37.53   19.06
   2   2   8   48.82   20.87
  -2  -2  -8   63.53   18.80
   2   2   9   38.34   12.00
   2   2   9   -1.04    2.05
   2   2   9   46.01   23.32
   2  -2   9   68.92   24.10
  -2  -2  -9   65.12   21.89
   2   2  10   -1.09    4.37
   2   2  10   31.13   11.23
   2   2  10   69.59   31.30
   2  -2  10   83.42   28.41
   2  -2  10   59.40   17.45
  -2  -2 -10   56.47   21.40
   2  -2  11   12.35   14.86
   2   2  11   -1.77    6.55
   2  -2  11    6.46    5.82
   2   2  11   -4.96    6.93
   2   2  11    8.36    6.76
   2  -2  12   12.48    6.89
   2   2  12   -4.16    3.39
   2  -2  12   10.97   16.08
   2  -2  13    9.88   11.23
   2   2  13    2.09    7.44
   2   2  14   24.80   25.11
   2  -2  14  -21.66   21.75
   2   2  14    8.64   17.47
   2  -2  15   35.48   10.00
  -2   3  16   -5.25   24.77
  -2  -3  16  -21.31   25.70
  -2  -3  15    1.82   17.51
  -2  -3  15   -4.18   11.30
  -2   3  15    3.95   10.44
  -2  -3  14    2.71   10.18
  -2   3  14   66.27   31.94
  -2  -3  14   23.40   20.84
  -2   3  14   26.13   20.53
  -2  -3  13  105.06   37.63
  -2   3  13  109.84   39.76
  -2  -3  13   55.97   30.02
  -2   3  13   64.08   36.30
  -2   3  13   70.21   36.45
  -2   3  12   44.53   23.20
  -2  -3  12   28.14   18.99
  -2   3  12   41.75   24.11
  -2   3  12   30.27   20.82
  -2  -3  11   30.88   19.77
  -2  -3  11   22.81   18.88
  -2   3  11   14.32   20.45
  -2   3  11   22.66   16.90
  -2   3  11   12.01   20.15
  -2   3  11   21.76   23.10
  -2  -3  10   42.47   18.45
  -2   3  10   29.76   16.57
  -2  -3  10   33.79   18.58
  -2   3  10   27.08   20.10
  -2   3  10   22.06   21.67
  -2  -3   9  232.26   41.10
  -2   3   9  217.59   51.16
  -2  -3   9  221.91   48.21
  -2   3   9  224.70   57.84
  -2   3   9  201.17   32.09
  -2   3   9  178.86   51.36
  -2  -3   8  169.31   31.21
   2   3  -8  147.09   31.20
  -2  -3   8  153.71   36.94
  -2   3   8  162.95   41.40
  -2   3   8  193.35   49.94
  -2   3   8  164.16   23.46
  -2   3   8  231.25   52.62
  -2  -3   7   23.78   10.89
   2  -3  -7   24.54   14.86
   2   3  -7   23.39   10.74
  -2  -3   7   28.05   16.00
  -2   3   7   34.16   18.59
  -2   3   7   23.55   14.94
  -2   3   7   37.13   22.62
   2   3  -6  150.68   27.94
  -2  -3   6  139.95   23.77
   2  -3  -6  152.84   34.42
  -2   3   6  166.91   39.73
  -2  -3   6  141.24   31.39
  -2   3   6  125.18   36.64
  -2   3   6  124.48   17.03
  -2  -3   6  103.51   24.04
  -2   3   6  109.92   35.45
   2   3  -5   28.71   12.04
   2  -3  -5   19.54   12.47
  -2  -3   5   34.81    9.89
  -2  -3   5   13.52    9.66
   2  -3  -5   13.28    4.01
  -2   3   5   24.83   15.69
  -2   3   5   16.96   14.17
  -2   3   5   21.46    6.09
  -2  -3   5   28.17   10.42
   2   3  -5   39.90   17.01
  -2   3   5   44.29   23.50
  -2  -3   4  810.16   42.83
  -2  -3   4  757.70   55.11
   2  -3  -4 1020.70   95.17
  -2   3   4  822.85   80.82
  -2  -3   4  720.19   63.25
   2  -3  -4  757.85   29.87
   2  -3  -4  916.74   89.97
  -2  -3   4  710.48   63.75
  -2   3   4  980.10   96.72
  -2   3   4  804.88   85.56
   2   3  -4  888.17   66.03
  -2  -3   4  775.54   66.16
   2  -3  -4  684.05   53.63
   2  -3  -4  832.70   85.26
  -2  -3   3 1544.59   85.57
  -2   3   3 1663.09  112.17
   2   3  -3 1380.21   86.67
   2  -3  -3 1452.02  111.08
  -2  -3   3 1740.14   56.40
  -2  -3   3 1680.76   86.13
   2  -3  -3 1536.00   52.09
  -2  -3   3 1578.22   96.61
   2   3  -3 1742.60   96.30
   2  -3  -3 1793.80  120.07
  -2   3   3 1685.88  121.82
   2  -3  -3 1602.71   27.26
  -2   3   3 1674.21  118.94
   2   3  -3 1684.11   85.27
   2  -3  -3 1419.09   75.35
  -2  -3   3 1602.56   94.89
   2   3  -3 1441.03   66.05
  -2  -3   2  100.75   22.01
  -2  -3   2  108.14   13.63
  -2   3   2  110.22   29.47
   2   3  -2   90.90   23.65
   2  -3  -2   82.08   15.39
  -2  -3   2   97.22   20.44
  -2  -3   2  104.29   23.43
   2  -3  -2   87.14   26.75
   2   3  -2   91.20   23.19
  -2   3   2   99.96   29.88
   2  -3  -2  107.67   19.95
  -2  -3   2  110.49   22.12
   2  -3  -2   86.61   28.20
  -2  -3   2   91.60   22.86
   2   3  -2  107.92   24.52
   2   3  -2   91.05   19.06
  -2   3   2   70.14   25.02
  -2  -3   1   33.92    8.87
  -2  -3   1   56.14   17.82
   2  -3  -1   43.53   14.54
   2   3  -1   42.78   17.62
   2  -3  -1   40.17   16.10
  -2  -3   1   58.60   14.80
  -2   3   1   50.68   21.34
  -2  -3   1   38.91   14.51
  -2  -3   1   48.76   17.16
   2   3  -1   49.65   17.65
   2   3  -1   54.13   15.23
   2  -3  -1   50.96   13.54
  -2  -3   1   30.68   13.44
   2   3  -1   41.75   16.98
   2  -3  -1   38.63   19.07
  -2  -3   1   37.88   13.08
   2   3   0  202.32   36.42
  -2  -3   0  188.55   33.43
   2  -3   0  192.70   34.86
  -2  -3   0  202.97   24.53
  -2   3   0  208.13   38.83
   2   3   0  197.85   35.54
  -2  -3   0  167.89   32.27
  -2  -3   0  237.70   30.55
   2  -3   0  223.55   32.75
  -2  -3   0  179.17   28.78
  -2  -3   0  204.14   33.77
   2  -3   0  159.33   33.45
   2  -3   0  211.45   25.14
   2   3   0  167.00   33.04
  -2   3   0  203.20   25.34
   2   3   0  189.63   28.66
   2   3   1  237.46   44.52
  -2  -3  -1  250.79   27.10
  -2  -3  -1  267.24   24.82
   2   3   1  160.57   24.20
   2  -3   1  224.41   36.37
   2   3   1  216.84   29.92
  -2  -3  -1  302.30   31.74
   2  -3   1  165.00   26.21
   2   3   1  247.11   41.54
   2  -3   1  220.20   40.87
  -2   3  -1  209.61   33.81
  -2  -3  -1  267.20   34.77
   2   3   1  233.00   40.96
   2   3   1  245.75   33.27
   2  -3   1  247.59   34.48
   2  -3   1  220.84   26.68
  -2   3  -2  107.99   25.08
  -2  -3  -2  109.72   19.83
   2  -3   2  124.52   23.84
   2   3   2  107.61   30.86
   2   3   2   70.47   13.29
  -2  -3  -2  121.96   13.70
   2  -3   2   97.32   22.89
   2   3   2  116.56   29.78
   2   3   2   86.48   20.47
   2  -3   2  103.63   27.74
  -2  -3  -2  103.27   18.36
   2   3   2  103.43   21.63
   2   3   2  103.22   29.88
   2  -3   2   66.97   18.44
  -2  -3  -2   83.94   20.51
  -2   3  -3  165.46   33.67
   2  -3   3  208.35   31.33
   2   3   3  215.72   43.73
  -2  -3  -3  226.55   30.18
   2  -3   3  182.87   30.28
   2   3   3  173.39   17.64
  -2  -3  -3  272.27   19.36
   2   3   3  217.74   43.85
   2   3   3  215.31   31.55
  -2  -3  -3  270.93   30.46
   2  -3   3  208.51   28.71
  -2  -3  -3  183.85   30.61
   2   3   3  289.43   50.08
   2   3   3  185.53   32.65
   2   3   4  135.26   36.08
  -2   3  -4   89.12   25.36
  -2  -3  -4  148.27   27.74
   2   3   4   78.18    9.95
   2  -3   4   86.09   21.99
   2   3   4  130.13   27.41
   2   3   4  123.12   34.41
  -2  -3  -4  141.86   19.78
   2  -3   4  144.48   25.43
   2   3   4  142.07   37.74
  -2   3  -4  139.88   18.08
  -2   3  -5   31.33   14.17
   2  -3   5   25.29   11.97
  -2  -3  -5   38.24   16.11
   2   3   5   39.41   22.30
   2  -3   5   28.90   12.72
   2   3   5   30.12   14.82
   2   3   5   21.65   17.67
   2   3   5   34.17   21.09
   2  -3   5   49.95   14.89
  -2  -3  -5   53.24   12.96
  -2   3  -5   36.75   10.06
   2  -3   6  302.27   40.99
  -2  -3  -6  462.52   55.94
   2   3   6  315.27   57.66
  -2  -3  -6  421.83   39.40
   2   3   6  338.33   66.58
  -2   3  -6  356.40   36.25
   2  -3   7  246.23   38.46
   2   3   7  262.18   45.25
  -2  -3  -7  294.29   37.75
   2  -3   8   48.63   15.81
   2   3   8   49.30   26.39
   2  -3   8   58.66   20.03
  -2  -3  -8   74.43   22.40
   2   3   8   67.05   32.54
   2  -3   9   61.86   20.98
   2   3   9   62.49   29.22
   2  -3   9   42.54   16.22
   2   3   9   38.63   26.00
  -2  -3  -9   71.88   22.83
   2   3   9   78.78   36.22
   2  -3  10  116.67   31.83
   2   3  10   89.89   37.25
   2  -3  10   63.20   16.46
   2   3  10   89.84   37.62
   2   3  10   76.07   35.03
  -2  -3 -10  130.77   43.96
   2  -3  11    7.47   13.32
   2  -3  11   -7.66    6.70
   2  -3  11   -0.52    8.51
   2   3  11    1.34   10.99
   2   3  11   -0.30   10.06
   2   3  11   16.46   22.50
   2  -3  12   10.21   19.87
   2   3  12   22.31   19.46
   2  -3  12    1.12   12.33
   2   3  12   16.09   14.85
   2  -3  13  -31.04   31.84
   2   3  13   -0.83    8.68
   2  -3  13   15.36   16.48
   2   3  13   10.95   24.41
   2   3  14   29.08   28.34
   2  -3  14  -13.58   20.93
   2   3  14   18.71   26.78
   2   3  15   17.34   24.76
   2   4 -16   -7.74   22.41
  -2  -4  15   31.99   27.41
  -2  -4  15   19.23   16.41
  -2   4  15   10.91   16.97
   2   4 -15   35.40   29.84
  -2  -4  14   42.48   28.14
  -2   4  14   15.65   20.42
  -2   4  14    5.76    7.94
  -2   4  13  -10.73   15.84
  -2  -4  13   -6.89   12.97
  -2  -4  13    3.43   13.69
  -2   4  13   -8.23    9.23
  -2  -4  12   20.75   18.95
  -2   4  12   27.51   19.83
  -2  -4  12   -3.61    7.07
  -2   4  12    1.19   10.28
  -2   4  12    4.44   17.28
  -2  -4  11   46.97   23.44
  -2   4  11   44.67   26.73
  -2  -4  11   14.86   15.77
  -2   4  11   29.45   22.30
  -2   4  11   28.08   17.90
  -2  -4  10   28.43   17.71
  -2   4  10   17.06   16.00
  -2  -4  10   17.28   14.20
  -2   4  10   23.20   16.23
  -2   4  10    8.96   14.76
  -2   4  10   16.02   13.84
  -2  -4   9   17.65   13.44
  -2  -4   9   39.26   21.36
  -2   4   9   17.24   16.25
  -2   4   9   18.77   21.64
  -2   4   9   18.69   10.24
   2   4  -9   40.27   25.21
  -2   4   9    9.72   10.20
   2   4  -8   31.40   19.34
  -2  -4   8   15.49   10.77
  -2   4   8   19.12   15.78
  -2  -4   8   13.64   11.62
  -2   4   8   23.46   24.54
  -2   4   8    8.64    9.06
  -2  -4   7   18.30   14.26
   2   4  -7   34.48   15.53
  -2   4   7   17.85   17.67
   2   4  -6   15.33   11.56
  -2  -4   6   10.16    6.36
   2  -4  -6   18.06   15.94
  -2  -4   6   14.43    9.93
  -2  -4   6   10.99   12.18
  -2   4   6   21.42   11.95
  -2  -4   6   15.54    5.96
  -2   4   6   27.41   18.81
  -2   4   6   10.43   17.17
  -2  -4   6    4.20    4.04
   2   4  -6    7.85    5.66
   2   4  -5   12.22    5.95
  -2  -4   5   16.94    7.57
  -2  -4   5   18.43    7.81
   2  -4  -5   10.71    3.42
  -2   4   5   12.85   15.76
  -2  -4   5   13.13    9.33
   2   4  -5   10.26    8.57
   2  -4  -5   15.37    5.47
  -2   4   5   21.08   14.59
  -2  -4   5   18.82   12.29
  -2   4   5   20.82   20.79
   2   4  -5   15.67    9.40
   2  -4  -5   22.77   18.51
  -2  -4   4    5.20    5.65
  -2  -4   4   18.04   13.18
   2   4  -4    3.75    5.50
   2   4  -4    8.70   10.14
   2  -4  -4   12.52    4.27
  -2  -4   4    7.55    7.61
  -2   4   4   17.07   14.56
  -2  -4   4   17.62   12.26
  -2   4   4   13.30   18.51
  -2  -4   4    6.56   10.69
   2   4  -4   13.20    7.49
  -2   4   4    3.62    5.56
   2  -4  -4    0.84    8.81
  -2  -4   3   55.33   12.37
  -2  -4   3   60.97   20.30
  -2  -4   3   45.29   18.30
   2  -4  -3   52.79   11.17
  -2   4   3   49.91   23.76
   2   4  -3   84.78   24.78
   2   4  -3   63.44   21.82
  -2   4   3   66.39   26.72
  -2  -4   3   71.98   22.50
   2  -4  -3   74.87    9.45
  -2   4   3   62.05   26.69
   2  -4  -3   58.19   25.68
   2   4  -3   57.46   18.55
  -2  -4   3   58.61   19.13
  -2  -4   2   34.35    9.56
  -2  -4   2   31.14   14.40
  -2   4   2   28.75   16.09
   2   4  -2   43.67   17.25
  -2  -4   2   19.39   11.81
  -2  -4   2   51.95   21.50
  -2   4   2   23.66   17.84
   2   4  -2   45.90   19.07
   2  -4  -2   58.90   10.79
   2  -4  -2   19.10    7.40
   2  -4  -2   32.62   19.19
  -2   4   2   13.78   11.38
   2   4  -2   39.73   15.83
  -2  -4   1  118.05   28.23
  -2  -4   1  123.04   21.06
   2  -4  -1  105.24   27.52
  -2   4   1  125.74   37.63
  -2  -4   1   70.06   22.72
   2   4  -1   86.31   27.59
  -2  -4   1  126.08   26.13
   2   4  -1  115.71   30.70
  -2  -4   1  108.16   30.27
  -2   4   1  113.84   34.38
   2   4  -1  126.50   25.62
  -2  -4   1  134.02   33.00
   2  -4  -1  128.71   35.08
  -2   4   1  119.14   24.78
   2   4  -1  109.90   28.70
  -2  -4   0   50.71   23.92
   2  -4   0   70.29   20.13
  -2  -4   0   88.32   17.97
   2   4   0   89.65   31.61
   2  -4   0   81.80   28.07
   2   4   0   83.97   27.25
  -2  -4   0   90.43   22.25
  -2   4   0   98.44   33.28
  -2  -4   0   90.33   25.95
   2   4   0   77.54   21.66
  -2   4   0   94.76   20.38
  -2  -4   0   89.31   28.03
   2  -4   0   93.32   21.01
   2   4   0   71.20   25.79
   2  -4   0   88.18   26.85
   2   4   1  128.98   39.19
   2  -4   1  152.73   29.28
  -2  -4  -1  135.24   21.37
   2  -4   1  112.24   32.39
  -2  -4  -1  169.10   30.34
   2   4   1  123.77   34.20
   2   4   1  148.54   37.09
   2  -4   1  136.36   24.50
   2   4   1  117.46   26.41
   2  -4   1  126.96   35.11
  -2   4  -1  142.13   24.87
   2  -4   2  322.92   41.73
   2   4   2  281.22   54.24
  -2  -4  -2  333.93   39.80
  -2   4  -2  326.51   46.02
  -2  -4  -2  352.73   28.41
   2  -4   2  321.13   51.41
   2   4   2  353.35   62.41
   2   4   2  229.34   37.56
  -2  -4  -2  437.45   41.85
   2  -4   2  368.99   58.22
   2  -4   2  336.17   36.62
   2   4   2  300.50   59.49
   2   4   2  320.87   45.08
  -2   4  -2  402.92   39.78
   2  -4   3   23.17   11.55
  -2   4  -3   25.60   14.24
   2   4   3   12.78   12.13
  -2  -4  -3   23.12   12.02
   2  -4   3   23.55   13.52
  -2  -4  -3   21.64    5.59
   2   4   3   21.23   13.51
  -2  -4  -3   24.97   10.15
   2   4   3    9.84   15.72
   2   4   3   26.94   13.20
   2   4   3    5.82   11.18
  -2   4  -3   25.28    8.96
   2  -4   3   30.25   15.23
   2   4   4   65.94   32.12
  -2  -4  -4  116.42   27.16
   2  -4   4   81.19   19.68
  -2   4  -4   97.01   28.71
   2  -4   4   63.08   20.63
   2   4   4  117.47   36.24
  -2  -4  -4  110.78   21.40
   2   4   4   85.73   23.35
   2   4   4   82.86   47.38
   2  -4   4  120.22   27.03
  -2   4  -4   88.95   18.08
   2   4   5  229.90   53.26
   2  -4   5  203.04   32.84
  -2  -4  -5  208.15   43.51
   2  -4   5  145.29   34.66
   2   4   5  252.25   58.10
   2   4   5  234.34   58.46
  -2   4  -5  214.82   28.13
   2  -4   6   86.08   21.47
   2   4   6   74.11   33.17
   2  -4   6   71.66   24.51
   2   4   6   80.02   25.66
   2   4   6   52.72   29.28
  -2  -4  -6   98.28   22.02
  -2   4  -6   81.92   18.78
   2  -4   7  122.68   28.78
   2  -4   7   95.63   23.35
   2   4   7  112.98   38.88
   2   4   7  135.15   46.80
   2   4   7  142.76   46.94
  -2  -4  -7  108.60   26.78
  -2   4  -7  101.06   21.63
   2  -4   8   19.18   14.29
   2  -4   8   17.10   14.94
   2   4   8   15.86   17.22
   2   4   8    5.63    5.33
  -2  -4  -8   16.87   13.30
   2   4   8   22.05   20.10
  -2   4  -8   13.61   10.10
   2  -4   9   10.16    8.55
   2   4   9   14.61   20.83
   2   4   9   22.01   22.36
   2   4   9   -0.83   12.86
  -2  -4  -9   15.52   12.87
  -2   4  -9   11.09   10.69
   2  -4  10   15.16    9.46
   2   4  10    5.92    8.87
   2   4  10   24.43   19.39
  -2  -4 -10   12.26   17.53
  -2   4 -10   38.12   16.88
   2  -4  11   15.24   15.79
   2  -4  11   36.48   24.06
   2   4  11   21.10   26.76
   2   4  11    7.47   15.99
   2   4  11    9.43   20.20
  -2  -4 -11   -0.94   14.96
   2   4  12    8.82   27.25
   2  -4  12    4.37   10.17
   2  -4  13   28.79   17.76
   2  -4  13   17.65   17.74
   2   4  13   18.70   23.64
   2   4  13    7.95   30.99
   2   4  14   24.37   17.92
   2   4  14   43.98   34.41
  -2   5  16  -10.25   19.33
  -2   5  15  -11.76   23.46
   2   5 -15   -0.24   14.56
  -2   5  14   37.80   31.92
  -2  -5  14  -11.01   14.92
  -2   5  14   -4.65   17.58
   2   5 -14   16.09   21.48
  -2  -5  13   20.29    9.62
  -2   5  13   23.58   19.44
  -2   5  13    7.72   15.60
   2   5 -13   13.95   17.14
  -2  -5  12    2.56   10.65
  -2   5  12  -16.74   23.26
  -2  -5  12  -15.98   19.88
  -2   5  12    9.09   13.46
  -2   5  12  -16.46   17.90
   2   5 -12  -22.15   23.01
  -2   5  11   50.69   28.19
  -2  -5  11   34.43   25.13
  -2   5  11  104.11   45.13
   2   5 -11   68.02   28.82
  -2  -5  10   10.95   12.76
  -2  -5  10   15.70   17.11
  -2   5  10   19.60   18.35
  -2   5  10    5.97   10.47
  -2   5  10   35.86   26.96
   2   5 -10    5.88    6.63
  -2   5  10   35.13   24.02
  -2  -5   9  129.85   32.99
  -2   5   9   97.37   45.02
  -2  -5   9   55.28   30.42
  -2   5   9  160.96   54.20
  -2   5   9   57.95   19.67
   2   5  -9  148.65   42.45
  -2   5   9  124.77   52.64
  -2  -5   9   91.69   30.93
  -2  -5   8   70.83   21.69
  -2   5   8   63.13   28.64
  -2  -5   8   61.67   31.76
  -2   5   8   51.73   29.12
   2   5  -8   47.72   23.43
  -2   5   8   60.25   35.60
  -2  -5   8   53.55   22.50
   2   5  -7   42.98   26.37
  -2  -5   7   31.95   13.15
  -2   5   7   40.43   25.62
  -2  -5   7   21.03   16.27
  -2   5   7   36.94   27.18
  -2   5   7   38.35   25.95
   2   5  -7   13.99   12.04
  -2  -5   7   18.24   15.83
   2   5  -6   67.77   27.55
  -2   5   6  116.86   41.09
  -2  -5   6   63.69   27.35
  -2   5   6  126.27   50.76
  -2  -5   6   74.06   28.83
  -2  -5   5   77.94   22.17
  -2  -5   5   61.51   14.23
   2   5  -5   66.88   25.05
   2  -5  -5    1.66    1.77
   2  -5  -5   70.72    9.31
  -2  -5   5   34.91   22.63
  -2   5   5   50.52   25.48
   2   5  -5   93.57   27.55
  -2   5   5   76.11   37.42
   2  -5  -5   53.72   10.54
   2  -5  -5  110.93   41.68
  -2   5   5   93.17   38.81
  -2  -5   5   90.82   30.81
   2   5  -5   95.39   27.00
  -2  -5   4  107.31   19.70
  -2  -5   4  137.67   34.73
   2   5  -4  132.13   32.53
  -2   5   4  140.74   47.88
  -2  -5   4   69.27   29.89
   2  -5  -4  133.27   16.23
   2  -5  -4  110.15   13.04
   2  -5  -4  145.35   45.01
  -2  -5   4  124.20   35.77
  -2   5   4  164.33   46.98
   2   5  -4  131.12   29.94
  -2  -5   3   69.82   15.66
   2  -5  -3   91.12   16.51
  -2  -5   3   52.80   22.31
   2   5  -3   68.85   26.24
   2  -5  -3  116.16   14.45
  -2   5   3  105.33   38.35
   2   5  -3   70.95   26.06
   2  -5  -3   92.37   34.01
  -2  -5   3   59.67   24.59
   2   5  -3   91.78   23.83
  -2   5   3   52.41   31.28
   2  -5  -2   73.04   24.63
  -2  -5   2   66.46   15.99
  -2   5   2   70.64   29.23
   2   5  -2   79.09   29.70
  -2   5   2  113.27   38.61
   2  -5  -2  119.91   19.41
   2   5  -2  103.63   33.55
  -2  -5   2   99.71   25.15
  -2  -5   2   96.04   33.34
   2   5  -2  119.61   26.30
   2  -5  -2   96.42   36.11
   2  -5  -1   80.69   26.91
  -2  -5   1   78.84   21.25
  -2  -5   1  136.80   24.96
   2   5  -1   97.20   34.18
  -2   5   1  106.45   32.14
  -2   5   1  108.40   37.58
   2   5  -1  112.51   35.34
  -2  -5   1  104.50   32.22
  -2   5   1  116.12   27.87
   2   5  -1   95.92   23.81
   2  -5  -1   95.69   33.48
   2   5  -1  139.38   36.97
   2   5   0  487.24   77.59
  -2  -5   0  477.43   48.55
  -2  -5   0  609.18   58.35
  -2   5   0  624.49   87.72
   2   5   0  544.88   78.99
  -2   5   0  617.03   61.26
   2  -5   0  509.19   62.60
   2  -5   0  541.68   79.85
   2   5   0  532.93   58.99
  -2  -5   0  548.42   74.29
  -2  -5   0  425.81   53.97
   2   5   0  629.16   82.71
  -2  -5  -1  348.52   35.15
   2   5   1  314.30   66.52
  -2  -5  -1  399.62   49.11
   2   5   1  293.38   58.74
   2  -5   1  323.03   62.90
   2  -5   1  307.68   45.36
  -2   5  -1  364.44   44.68
   2   5   1  338.25   49.69
   2   5   1  335.56   63.36
   2  -5   1  270.97   41.81
  -2  -5  -2  133.18   27.30
   2  -5   2  148.48   29.81
   2   5   2  112.80   36.20
  -2  -5  -2  149.03   20.87
   2   5   2  162.26   45.40
  -2  -5  -2  198.03   34.51
   2  -5   2  177.86   28.80
   2   5   2  158.64   33.01
   2   5   2  143.41   41.64
  -2   5  -2  169.13   28.34
   2  -5   2  113.82   39.25
   2  -5   3    7.49    4.65
  -2  -5  -3   29.62   15.46
  -2  -5  -3    9.77    3.28
   2   5   3   13.26   13.16
   2   5   3   -2.58    7.82
   2   5   3   13.59   14.65
  -2   5  -3   24.52    9.48
   2   5   3    2.98    7.81
   2  -5   3   18.34   16.35
   2  -5   3   13.05   10.24
  -2  -5  -4   39.28   19.59
   2  -5   4   27.04   11.65
   2   5   4   30.30   22.37
   2   5   4   45.41   27.76
  -2   5  -4   52.28   16.08
   2  -5   5   67.51   21.85
   2   5   5   73.43   30.80
   2   5   5    0.92   19.69
  -2  -5  -5  101.26   21.52
   2   5   5   90.95   39.43
   2   5   5   97.83   41.49
  -2   5  -5   66.09   18.71
   2  -5   6   11.78   10.01
   2   5   6    1.01   10.23
  -2  -5  -6   -1.65    5.86
   2   5   6   -0.56   11.05
   2   5   6    7.14   16.00
  -2   5  -6   11.50   10.04
   2   5   6   -3.34   17.24
   2  -5   7   53.92   18.05
   2   5   7   42.83   27.16
   2   5   7   33.01   23.87
  -2  -5  -7   24.62   14.59
   2   5   7   22.31   27.37
  -2   5  -7   23.32   10.20
   2  -5   8   27.35   16.04
   2   5   8   19.03   22.23
   2   5   8   20.56   22.84
  -2  -5  -8    6.80   14.40
   2   5   8   35.99   31.86
  -2   5  -8   16.60   11.58
   2  -5   9    6.39    7.26
   2   5   9   13.60   20.67
   2   5   9   15.72   25.60
   2   5   9   28.57   27.04
  -2   5  -9    8.44    8.41
  -2  -5  -9   18.69   14.75
   2  -5  10   19.28   18.09
   2  -5  10   25.20   21.22
   2   5  10   16.76   21.31
  -2   5 -10   15.47   12.64
  -2  -5 -10    7.48   13.72
   2  -5  11   51.66   26.23
   2   5  11   22.21   24.68
   2   5  11   49.05   37.08
  -2  -5 -11   10.93   19.25
   2  -5  12   47.74   31.60
   2  -5  12   15.75   22.14
   2   5  12   26.32   26.59
   2   5  12   24.97   32.77
   2   5  13   95.20   55.04
  -2   6  14  -26.43   27.73
  -2  -6  14   47.32   25.25
   2   6 -14   50.00   34.46
  -2  -6  13  -17.90   25.15
  -2   6  13    8.02   13.78
  -2   6  13    9.98   18.47
   2   6 -13    2.61   12.51
  -2  -6  12   42.72   22.70
  -2  -6  12  -13.58   14.84
  -2   6  12   19.57   22.72
  -2   6  12   26.46   25.14
  -2  -6  11   50.96   27.27
  -2   6  11   10.56   23.62
  -2  -6  11   37.69   22.62
  -2   6  11   20.91   29.59
   2   6 -11   39.02   21.10
  -2  -6  10   38.48   24.92
  -2   6  10   44.26   30.65
  -2  -6  10   53.32   23.80
  -2   6  10   41.07   34.11
   2   6 -10   26.64   14.50
  -2  -6   9    9.35    9.02
  -2   6   9   -2.31   10.03
  -2  -6   9   16.09   14.92
  -2   6   9   23.02   27.13
   2   6  -9    5.41    9.11
  -2   6   9   18.03   28.01
  -2  -6   9    3.47   14.94
  -2  -6   8   25.30   15.32
  -2   6   8   22.20   23.35
  -2  -6   8    8.24   11.98
  -2   6   8   27.58   19.81
   2   6  -8   25.30   12.65
  -2  -6   8   14.49    7.15
  -2   6   8   18.51   20.69
  -2  -6   7    2.12    6.99
  -2   6   7   -1.48   20.90
  -2   6   7   28.51   22.04
   2   6  -7   13.22   13.25
  -2   6   7   15.81   22.07
  -2  -6   6    4.97    4.97
  -2   6   6   -3.90   17.36
  -2  -6   6   -2.32    6.88
  -2   6   6   -0.32    7.04
  -2  -6   6   10.18   10.28
  -2   6   6    2.49    9.17
   2   6  -6    7.29   10.90
   2  -6  -5   -0.26    1.78
  -2  -6   5   -3.37    7.61
   2  -6  -5    4.22    3.40
  -2   6   5   25.60   23.47
  -2   6   5   17.67   22.55
   2  -6  -5    5.68    4.07
  -2  -6   5    7.64   11.64
  -2   6   5   13.84   18.36
   2   6  -5  -16.52   13.86
  -2  -6   4    8.62    6.30
   2  -6  -4   13.91    6.88
   2  -6  -4    3.63    4.19
  -2  -6   4    6.00    8.82
   2   6  -4    5.42   10.13
  -2   6   4   12.55   14.99
   2  -6  -4    3.49    4.00
  -2   6   4   17.07   16.79
  -2  -6   4    9.78   12.86
  -2   6   4   26.81   22.27
   2   6  -4   26.61   12.18
  -2  -6   3   62.16   16.06
   2  -6  -3   67.80   24.91
   2   6  -3   86.93   30.44
  -2   6   3  134.14   44.79
   2  -6  -3   25.04   12.41
  -2  -6   3   59.43   24.79
   2  -6  -3   46.16   13.15
  -2  -6   3   81.03   23.51
  -2   6   3   90.77   38.05
   2   6  -3   71.83   28.58
   2  -6  -3   96.68   15.96
   2   6  -3  102.32   28.13
  -2   6   3   79.70   35.05
  -2  -6   3   85.67   30.48
  -2  -6   2   74.95   18.70
   2  -6  -2   85.29   27.60
   2   6  -2  107.86   37.01
  -2  -6   2   90.97   25.43
  -2   6   2   60.03   29.60
   2  -6  -2  104.50   19.87
  -2   6   2   70.97   32.50
   2   6  -2   82.83   33.10
  -2  -6   2   77.12   21.55
   2  -6  -2   90.96   39.55
   2   6  -2   83.08   24.87
  -2  -6   2   72.72   30.85
  -2  -6   1    1.26    3.64
   2  -6  -1    2.65   10.94
  -2  -6   1    2.71    5.69
   2   6  -1    4.01    6.83
   2  -6  -1  -15.72    9.42
  -2  -6   1    5.68    7.43
  -2   6   1    3.52   11.26
  -2  -6   1   -8.58   13.28
   2  -6  -1    0.25    5.96
   2   6  -1   -1.73    8.22
   2  -6   0   53.79   20.54
  -2  -6   0   48.03   18.64
  -2  -6   0   43.26   10.84
   2   6   0   29.22   20.88
  -2  -6   0   63.59   21.96
   2   6   0   43.50   22.30
  -2   6   0   60.62   31.84
   2   6   0   51.67   22.06
   2  -6   0   23.06   10.98
  -2   6   0   55.10   18.95
   2   6   0   55.22   28.07
   2  -6   1  379.52   55.92
  -2  -6  -1  319.60   37.46
   2   6   1  325.43   69.53
  -2  -6  -1  504.18   57.01
   2   6   1  380.89   76.23
   2   6   1  321.63   70.07
   2  -6   1  313.06   71.20
   2   6   1  340.45   53.53
  -2  -6  -1  309.33   50.76
  -2   6  -1  414.43   56.31
   2  -6   2  172.25   36.34
   2   6   2  224.61   58.27
  -2  -6  -2  195.92   26.35
  -2  -6  -2  223.17   37.84
   2   6   2  203.00   55.29
   2   6   2  226.18   59.07
   2  -6   2  215.23   55.09
  -2   6  -2  218.84   37.39
   2   6   2  190.11   39.38
   2  -6   2  142.39   32.06
  -2  -6  -3   93.63   25.47
   2  -6   3   96.15   28.06
   2   6   3   95.84   39.32
  -2  -6  -3   99.95   15.09
   2   6   3  101.01   41.43
  -2  -6  -3  161.27   30.81
   2   6   3  116.26   31.12
   2   6   3  134.68   50.42
  -2   6  -3  112.75   28.07
   2  -6   4   21.45   12.48
   2   6   4   46.01   27.28
   2   6   4   10.81   11.46
  -2  -6  -4   39.15   16.20
  -2   6  -4    3.46    6.54
   2   6   4   26.57   22.15
   2  -6   5   40.19   16.17
   2   6   5   65.55   35.32
   2   6   5   64.56   35.73
  -2  -6  -5   66.92   18.46
   2   6   5   48.23   32.82
  -2   6  -5   43.16   16.02
   2  -6   6   25.23   17.20
   2   6   6   10.13   12.89
  -2  -6  -6   22.42   11.49
   2   6   6   21.76   22.96
   2   6   6   31.53   25.40
  -2   6  -6   18.16   12.66
   2  -6   7   33.39   17.44
   2   6   7   -2.73   13.06
   2   6   7   18.86   27.67
  -2   6  -7    0.52    6.69
  -2  -6  -7   19.66   18.08
   2  -6   8    5.29   13.50
   2  -6   8   11.79   14.34
   2   6   8   -5.38   11.65
  -2  -6  -8   -3.13   12.37
  -2   6  -8   14.93   12.04
   2  -6   9    9.60   14.97
   2  -6   9    8.01   12.20
   2   6   9   34.53   18.49
   2   6   9   -2.02   15.12
  -2  -6  -9   23.43   14.29
   2  -6  10   17.56   14.51
   2   6  10   19.74   21.67
   2  -6  10   11.01   14.10
   2   6  10   48.06   36.01
   2  -6  11   13.01   18.39
   2   6  11   52.76   51.73
   2   6  11   -1.79   29.32
  -2  -6 -11   -1.91   25.59
   2   6  12    5.71   14.70
   2   6  13  -29.72   31.20
  -2  -7  13  -44.97   33.72
  -2   7  13    8.37   12.31
   2   7 -13  -25.99   25.01
  -2  -7  12   14.82   11.25
  -2   7  12   -2.96   14.14
  -2   7  12  -21.79   42.81
   2   7 -12   47.39   30.02
  -2  -7  11   39.79   23.95
  -2   7  11   21.37   28.68
  -2  -7  11    2.56    9.95
  -2   7  11  -13.73   26.52
  -2  -7  10   43.49   24.46
  -2   7  10   77.06   49.58
  -2   7  10   29.76   33.95
   2   7 -10   51.98   24.45
  -2  -7   9   70.18   24.07
  -2  -7   9   29.28   21.20
  -2   7   9  130.06   57.76
  -2   7   9  148.01   60.97
   2   7  -9   64.28   27.31
  -2  -7   8   17.48    9.92
  -2   7   8   40.65   40.40
  -2  -7   8    5.24    6.86
  -2   7   8   17.44   18.08
  -2   7   8   57.45   42.74
   2   7  -8   18.83   15.11
  -2  -7   7   15.77   14.81
  -2   7   7   -1.04   20.41
  -2  -7   7   -3.70   11.71
  -2   7   7   10.43   23.02
  -2   7   7   18.66   23.69
   2   7  -7   -2.20   13.08
  -2  -7   6   14.28   10.97
  -2   7   6   -3.30    7.73
  -2  -7   6    8.48   15.24
  -2   7   6   18.44   16.51
   2   7  -6   36.17   23.17
  -2   7   6   30.92   23.67
  -2  -7   5    1.87    7.07
  -2   7   5    2.52   14.70
   2  -7  -5    0.03    2.82
   2  -7  -5    6.53    3.95
   2  -7  -5    3.14    3.97
  -2   7   5   11.26   17.66
  -2   7   5   -0.35   16.95
   2   7  -5    8.53   11.14
  -2  -7   4   36.40   12.71
   2  -7  -4   37.30   16.14
   2   7  -4    5.80    8.15
   2  -7  -4   11.99    8.41
  -2  -7   4    7.32    6.84
   2  -7  -4   11.65    8.27
  -2   7   4   33.54   30.08
   2  -7  -4   17.77    7.60
  -2   7   4   27.43   21.87
  -2  -7   4   32.84   18.22
   2   7  -4   17.52   11.80
  -2   7   4   47.31   34.69
  -2  -7   3   47.15   15.56
   2  -7  -3   35.90   17.78
   2   7  -3   33.14   24.95
   2  -7  -3   29.44    7.90
   2  -7  -3   -2.94    3.95
  -2   7   3   70.03   40.75
  -2  -7   3   47.98   19.95
  -2  -7   3   32.82   19.31
   2  -7  -3   39.66   10.36
  -2   7   3   37.03   21.56
   2   7  -3   47.45   23.72
   2  -7  -2    4.77    4.62
  -2  -7   2   18.94   10.01
  -2  -7   2   17.11   11.77
   2  -7  -2   -3.23    6.50
   2  -7  -2    3.39    4.68
   2   7  -2    1.25    6.55
  -2   7   2    8.92   14.02
   2  -7  -2   31.55   16.31
   2   7  -2   14.04   12.28
  -2  -7   2   19.70   10.91
   2   7  -2    1.73    9.45
   2  -7  -1   -0.72    8.10
  -2  -7   1   -5.27   10.88
   2  -7  -1   -2.25    4.99
   2   7  -1    5.16   14.33
   2  -7  -1   13.72   12.80
  -2  -7   1   -0.25   10.11
   2   7  -1    1.56    8.22
  -2   7   1   -1.20   12.59
   2   7  -1   -0.96    7.16
  -2  -7   0   63.96   20.29
   2  -7   0   42.69   22.39
   2   7   0   54.88   29.15
  -2  -7   0   65.06   18.84
   2  -7   0   11.97   12.23
   2  -7   0   45.96   15.43
   2   7   0   68.76   32.89
  -2  -7   0   58.46   23.31
   2   7   0   41.19   18.88
   2   7   0   58.63   33.28
  -2  -7  -1   94.12   28.72
   2  -7   1   90.04   30.69
   2   7   1  100.65   40.99
  -2  -7  -1  135.15   34.70
   2   7   1  100.89   44.34
   2   7   1   58.04   24.31
   2   7   1   47.81   32.66
  -2   7  -1   82.97   24.66
   2  -7   2  139.69   35.94
  -2  -7  -2   80.76   27.73
   2   7   2  112.29   46.54
  -2  -7  -2  132.53   24.05
  -2  -7  -2  144.66   33.40
   2   7   2  105.34   44.11
  -2   7  -2   93.99   29.00
   2   7   2   82.02   29.75
   2  -7   3   20.47   15.55
  -2  -7  -3   29.78    9.63
   2   7   3   10.14   16.79
  -2  -7  -3   33.25   15.31
   2   7   3   30.00   29.24
  -2   7  -3   49.30   20.72
   2   7   3   37.11   31.08
   2  -7   4   80.29   29.09
   2   7   4   96.56   47.48
  -2  -7  -4  154.39   36.57
   2   7   4   71.62   39.95
  -2   7  -4   96.71   27.39
   2   7   4   43.03   25.78
   2  -7   5   32.93   12.57
   2   7   5   58.79   38.62
   2  -7   5   21.54   18.42
   2   7   5   54.73   39.58
  -2  -7  -5   26.65   12.76
  -2   7  -5   59.82   18.75
   2  -7   6   12.10   13.85
   2  -7   6    8.90   15.08
   2   7   6   18.44   25.28
  -2  -7  -6    3.82   10.62
   2   7   6   -2.07   24.43
  -2   7  -6   -0.13    7.54
   2  -7   7   21.83   16.62
   2  -7   7   26.40   23.48
   2   7   7   44.12   34.26
   2   7   7    9.92   19.25
  -2   7  -7   21.39   14.22
  -2  -7  -7   20.44   16.61
   2  -7   8   25.98   16.82
   2   7   8   30.68   28.30
   2   7   8   10.52   13.10
  -2   7  -8  -14.24   11.26
  -2  -7  -8  -14.48   11.04
   2  -7   9   10.51   14.91
   2  -7   9   -8.90   13.78
   2   7   9   35.41   42.38
   2   7   9  -10.51   23.85
  -2  -7  -9   19.48   23.79
   2  -7  10    3.00    8.58
   2   7  10   -4.27   12.77
   2   7  10   11.96   28.87
   2   7  11    3.49   15.67
   2   7  11  -33.75   34.21
  -2  -8  11   29.05   28.88
  -2   8  11  -16.32   19.59
  -2   8  11   20.33   32.69
   2   8 -11   27.04   22.72
  -2  -8  10   27.85   26.71
  -2   8  10   -6.16   27.77
  -2   8  10    1.95   19.73
   2   8 -10   64.66   36.94
  -2  -8   9  -15.07   15.09
  -2   8   9   26.40   31.61
  -2  -8   9   18.20   27.34
  -2   8   9  -27.49   23.33
   2   8  -9   24.17   22.99
  -2   8   8   -6.58   27.95
  -2   8   8    4.60   33.67
   2   8  -8   14.70   11.85
  -2  -8   7   33.96   18.84
  -2  -8   7    2.36    7.36
  -2   8   7   45.19   35.70
  -2   8   7   46.18   35.54
  -2  -8   6   10.48   11.05
  -2   8   6   -3.06   11.40
  -2  -8   6   11.10   15.94
  -2   8   6   10.22   16.64
   2   8  -6    2.22   13.00
   2  -8  -5   29.54   17.09
  -2  -8   5   -5.95    5.77
  -2   8   5   -2.96   14.11
  -2  -8   5  -13.91   17.22
  -2   8   5    0.81   19.02
  -2  -8   5   -1.86   17.40
   2   8  -5   23.04   21.10
   2  -8  -4   -7.33   10.18
  -2  -8   4   12.01    9.34
  -2  -8   4   17.71   18.57
  -2   8   4   12.93   17.11
   2  -8  -4   -5.69    5.41
  -2  -8   4    6.54   13.87
   2  -8  -4    7.80    4.43
   2   8  -4   33.41   24.08
  -2  -8   3    4.45    4.14
   2  -8  -3   -1.92    6.77
   2  -8  -3   -2.50    4.66
   2   8  -3    4.96    9.61
   2  -8  -3    1.24    6.34
  -2   8   3    4.09   20.01
   2   8  -3   15.81   11.75
  -2  -8   2   20.33   13.75
   2   8  -2    4.55   15.78
  -2  -8   2   12.27   11.61
   2  -8  -2    5.37    4.52
   2   8  -2   -5.06    8.75
   2  -8  -2    8.87   11.70
  -2  -8   2    4.81   11.96
  -2   8   2   -0.71   14.78
   2  -8  -2   -6.98    8.42
   2   8  -2   30.36    6.33
  -2  -8   1    6.42    7.20
   2   8  -1    0.94   10.11
  -2  -8   1   18.42   14.62
   2  -8  -1  -11.34    5.94
  -2   8   1   28.85   28.17
   2  -8  -1   17.48   10.64
  -2  -8   1   19.78   11.69
   2   8  -1   41.69   27.03
   2   8  -1    8.17   12.04
  -2  -8   0   18.99   11.88
  -2  -8   0   12.70   10.30
   2  -8   0   -2.32   14.43
   2   8   0   45.53   31.87
   2  -8   0   42.71   18.16
   2   8   0   35.56   26.02
  -2  -8   0   44.94   20.16
   2   8   0   30.78   21.98
  -2  -8  -1   12.18   12.23
  -2  -8  -1   11.79    5.74
   2  -8   1  -13.24   12.60
   2   8   1   34.55   25.96
   2  -8   1    7.98   11.08
  -2  -8  -1   29.31   19.42
   2   8   1   14.99   19.59
  -2  -8  -2    6.66   13.96
   2  -8   2    1.99    7.16
  -2  -8  -2   -1.52    4.37
   2  -8   2    6.07   13.74
   2   8   2  -20.60   26.27
   2   8   2    3.66   11.53
  -2   8  -2   -1.73   11.23
   2  -8   3    9.67   14.41
  -2  -8  -3   31.58   24.30
   2  -8   3   14.74   15.84
  -2  -8  -3    7.39    5.45
   2   8   3    6.88    6.80
  -2  -8  -3   35.49   19.51
  -2   8  -3    1.49   11.70
   2   8   3   -0.77   20.75
   2  -8   4   15.18   14.76
  -2  -8  -4    9.06    9.83
   2   8   4   11.93   13.65
   2  -8   4   12.17   12.73
   2   8   4   -0.42   13.34
  -2  -8  -4    7.59   13.58
   2   8   4   39.47   34.24
  -2   8  -4    5.33    9.81
   2  -8   5   32.96   19.84
   2  -8   5  -13.47   16.11
   2   8   5   47.99   32.63
   2   8   5   40.71   32.59
  -2  -8  -5   12.57   10.64
  -2   8  -5   55.39   28.26
   2  -8   6    9.39   11.34
   2  -8   6   -4.00   14.83
   2   8   6   -0.37   22.45
  -2  -8  -6    4.81   13.45
   2   8   6    2.87   13.39
  -2   8  -6   27.01   19.45
   2  -8   7    2.28    5.99
   2   8   7   -3.01   12.23
   2  -8   7   18.29   13.88
   2   8   7   22.05   27.00
  -2  -8  -7   20.00   15.52
  -2   8  -7   -2.04   10.60
   2  -8   8   -8.51   14.71
   2   8   8    0.77   15.89
   2   8   8    3.69   23.36
   2   8   9   -6.77   25.85
   2   8   9   -3.83   21.39
   2   8  10   16.98   42.06
   2   9 -10  -16.38   21.66
  -2   9   9   22.28   27.91
   2   9  -9  -21.43   20.81
   2   9  -8  -76.97   40.98
  -2  -9   7    9.19   15.01
  -2   9   7   -7.01   23.55
  -2  -9   7    9.46   20.77
   2   9  -7   36.73   29.99
   2  -9  -6   -0.38    7.01
  -2  -9   6   31.48   18.71
  -2  -9   6    8.82   19.00
  -2   9   6  -19.76   29.28
  -2  -9   6  -55.30   36.69
   2   9  -6   -0.43   15.63
   2  -9  -5    4.67   10.48
  -2  -9   5   19.88   15.15
  -2  -9   5    4.96   10.57
  -2  -9   5   21.38   30.62
  -2   9   5   30.50   34.44
   2   9  -5    1.69   12.37
   2  -9  -4   41.00   27.84
  -2  -9   4   59.64   19.38
  -2  -9   4  -18.46   19.34
  -2   9   4   45.05   29.94
  -2  -9   4   33.89   23.89
   2   9  -4   47.13   23.33
   2  -9  -3   31.79   17.63
  -2  -9   3   26.18   14.96
   2  -9  -3  -16.84    9.76
  -2  -9   3   43.10   22.88
  -2  -9   3   21.39   17.43
  -2   9   3   81.31   46.76
   2   9  -3   11.98   11.79
   2  -9  -2    9.96    7.35
  -2  -9   2   -5.48    7.19
   2   9  -2   12.89   18.81
  -2  -9   2   14.36    8.75
   2  -9  -2   25.15   14.40
  -2   9   2   -4.57   11.55
  -2  -9   2    3.84   14.57
   2   9  -2    8.71   11.37
  -2  -9   1  -13.19   15.38
   2  -9  -1   11.46   16.54
   2   9  -1   10.69    9.11
   2  -9  -1    2.92   13.41
  -2  -9   1   -4.02   11.96
   2  -9  -1   15.28   15.55
   2   9  -1   17.38   19.32
   2   9  -1  -10.80   13.41
   2  -9   0   37.90   23.44
  -2  -9   0   29.93   15.30
   2   9   0   16.30   11.32
   2  -9   0    0.69    8.07
  -2  -9   0   31.57   20.05
   2  -9   0   26.22   16.38
   2   9   0   23.92   23.62
   2   9   0   65.73   32.29
  -2  -9  -1   14.66   15.46
   2  -9   1   18.21   10.52
   2   9   1  -14.43   25.89
   2  -9   1   22.72   19.50
  -2  -9  -1   13.59   10.11
   2  -9   1   -3.89   11.63
   2   9   1  -18.90   31.71
  -2  -9  -2   -4.29    7.68
   2  -9   2   -9.18   14.11
   2   9   2    6.66   26.27
  -2  -9  -2   16.07   27.42
   2  -9   2  -12.23   15.49
   2   9   2   -5.48   17.20
   2  -9   3   22.35   23.89
   2  -9   3  -33.87   24.41
   2   9   3   -5.80   23.40
  -2  -9  -3  -43.12   23.99
   2   9   3   12.70   31.13
   2  -9   3   -2.08    9.37
  -2  -9  -4    2.11    6.92
   2  -9   4  -31.99   22.05
   2   9   4  -10.50   37.04
   2   9   4    5.19   17.42
   2  -9   5   -3.32   17.61
  -2  -9  -5   28.54   21.76
   2   9   5   13.19   22.82
   2   9   5   -2.02   24.82
   2  -9   5  -21.75   21.98
   2  -9   6   18.89   19.16
  -2  -9  -6   -7.62   15.03
   2   9   6   -6.55   20.36
   2   9   6   10.20   27.32
   2   9   7    6.66   17.18
   2   9   7   33.79   35.88
   2  10  -8   21.71   16.79
   2  10  -7 -113.91   47.98
  -2  10   6    9.09   17.50
   2 -10  -5    9.12   20.32
  -2  10   5  -20.22   23.37
   2  10  -5  -14.43   26.77
   2 -10  -4  -12.91   21.88
  -2 -10   4   49.34   31.16
  -2 -10   4   78.49   35.22
  -2  10   4    5.51   18.88
   2  10  -4   17.23   24.00
   2  10  -3  -29.91   18.76
  -2 -10   2    1.75   13.08
  -2 -10   2   31.14   22.93
   2  10  -2    8.19   12.81
  -2 -10   1   79.64   24.96
   2  10  -1   28.82   18.88
   2  10   0   15.13   26.11
   2  10   0  -16.21   22.04
   2 -10   0   -8.13   13.78
   2  10   1   22.92   37.02
   2 -10   1  -39.32   33.43
   2 -10   2   15.07   28.80
   2  10   2   60.32   41.39
   2 -10   2  -30.71   26.48
   2  10   2   -8.56   20.79
   2 -10   3   -8.68   21.67
   2  10   3  -22.80   34.69
   2 -10   4  -26.80   22.42
   2  10   4   32.17   25.84
  -3   0  18   95.54   52.76
  -3   0  17   39.32   38.13
  -3   0  16    5.47   17.39
  -3   0  16   41.67   33.46
  -3   0  15   14.11   12.69
  -3   0  15   13.68   19.33
  -3   0  15   50.70   28.13
  -3   0  14   24.40   12.06
  -3   0  14   58.91   26.79
  -3   0  14   84.41   33.58
  -3   0  13    7.61    8.81
  -3   0  12   42.65   16.75
  -3   0  11   24.25    9.89
  -3   0  10   -8.21    7.63
  -3   0   9   12.32    8.82
   3   0  -9   14.48   10.83
  -3   0   8    8.11    5.25
  -3   0   8    8.87    7.18
  -3   0   7  591.00   46.38
   3   0  -7  717.48   43.49
   3   0  -7  742.13   60.07
   3   0  -6  570.44   46.54
  -3   0   6  585.25   44.66
   3   0  -6  717.53   54.68
   3   0  -6  693.53   44.34
   3   0  -5  639.77   47.09
   3   0  -5  614.00   40.01
   3   0  -5  540.14   41.60
  -3   0   5  568.36   39.35
  -3   0   5  580.48   39.93
  -3   0   5  627.46   40.15
   3   0  -4 1778.87   71.63
   3   0  -4 1831.69   68.74
  -3   0   4 1884.80   70.27
  -3   0   4 1846.78   61.55
  -3   0   4 1827.06   61.85
  -3   0   3  677.38   39.43
   3   0  -3  660.85   38.86
   3   0  -3  660.27   32.11
  -3   0   3  669.00   30.58
   3   0  -3  644.36   31.38
   3   0  -2  530.43   33.76
  -3   0   2  522.41   32.04
  -3   0   2  486.94   28.43
   3   0  -2  555.00   30.62
  -3   0   1 1313.09   52.09
   3   0  -1 1274.19   50.14
   3   0  -1 1226.26   45.11
  -3   0   1 1184.23   44.39
   3   0  -1 1275.82   49.98
   3   0   0  732.23   37.11
  -3   0   0  720.34   40.82
   3   0   0  699.45   38.99
  -3   0   0  682.20   34.74
   3   0   0  664.24   35.60
  -3   0   0  712.70   38.21
   3   0   0  694.64   27.94
   3   0   1 2630.31   74.46
  -3   0  -1 2678.29   78.94
  -3   0  -1 2667.17   83.38
   3   0   1 2697.80   81.80
  -3   0  -1 2555.88   71.68
   3   0   1 2492.93   74.70
   3   0   1 2593.95   57.85
   3   0   2 3902.59   98.73
  -3   0  -2 3581.12  101.58
   3   0   2 3669.47  102.83
  -3   0  -2 3728.78   93.98
   3   0   2 3827.76   99.09
   3   0   3  379.88   34.38
  -3   0  -3  367.10   35.48
   3   0   3  411.45   38.67
  -3   0  -3  440.25   35.01
   3   0   3  418.99   36.43
  -3   0  -3  347.10   29.77
  -3   0  -4  364.47   39.31
   3   0   4  344.09   36.51
   3   0   4  318.81   35.61
   3   0   4  375.77   36.30
  -3   0  -4  382.98   37.78
  -3   0  -4  353.32   33.92
   3   0   5   43.19   14.60
  -3   0  -5   79.64   20.68
  -3   0  -5   71.90   16.08
  -3   0  -6   79.13   22.41
   3   0   6   53.92   19.02
   3   0   6   47.99   15.88
   3   0   6   71.88   18.66
  -3   0  -6   53.72   15.43
  -3   0  -6   72.98   20.04
   3   0   7  159.83   32.26
  -3   0  -7  115.80   29.12
  -3   0  -7  177.80   34.61
   3   0   8    2.38    8.22
   3   0   8   19.43   14.37
   3   0   8   -2.97    6.16
  -3   0  -8   -4.41    4.66
   3   0   9   -0.48    5.97
   3   0   9    5.62    9.00
   3   0  10   13.28   17.09
   3   0  10   12.15   11.55
   3   0  11   -6.38   11.17
   3   0  12    1.88    8.88
   3   0  12    3.47    6.82
   3   0  12   15.39   12.61
   3   0  13   23.47   21.02
   3   0  13    9.05    8.59
   3   0  14   11.85   18.25
  -3   1  18  -35.58   32.37
  -3  -1  17   -2.39   14.75
  -3  -1  17    4.04   15.19
  -3   1  17  -17.15   26.51
  -3  -1  16   -5.68   11.57
  -3  -1  16   17.93   13.01
  -3  -1  16    8.88   14.88
  -3   1  16  -17.11   21.77
  -3   1  15    5.92    7.10
  -3  -1  15    1.29    7.05
  -3   1  15    6.83    8.51
  -3   1  15   -2.01   16.14
  -3   1  14   -8.39    5.37
  -3  -1  14   11.37   10.48
  -3   1  14   -0.47    9.51
  -3   1  14   11.01   19.13
  -3  -1  13   17.67   16.65
  -3   1  13   19.58   11.81
  -3  -1  13    5.16    6.93
  -3   1  13   18.11   13.86
  -3   1  13   16.17   13.43
  -3  -1  12   64.93   24.36
  -3  -1  12   43.11   22.69
  -3   1  12   53.57   23.49
  -3   1  12   67.30   27.95
  -3  -1  11   21.19   14.11
  -3  -1  11   19.29    8.41
  -3   1  11   14.94    8.63
  -3   1  11   35.00   20.01
  -3   1  11   -0.32    3.95
  -3  -1  10  451.25   61.71
  -3  -1  10  527.97   59.57
  -3   1  10  436.07   44.65
  -3   1  10  439.89   64.09
  -3   1  10  447.03   63.71
   3   1  -9  182.05   34.40
  -3  -1   9  134.11   32.68
  -3  -1   9  150.97   32.30
  -3   1   9  150.40   29.89
  -3   1   9  163.42   24.63
  -3   1   9  150.75   36.72
  -3  -1   9  153.42   26.45
  -3   1   9  145.27   35.81
  -3   1   9  183.71   25.35
   3   1  -8   15.53    9.53
  -3  -1   8    5.50    6.01
   3  -1  -8    8.06    7.53
  -3   1   8   11.78    9.99
  -3   1   8    6.83    5.77
  -3  -1   8    0.82    2.99
  -3   1   8    4.01    9.18
  -3   1   8   17.19    9.82
  -3   1   8    4.60    7.59
   3  -1  -7  503.85   55.41
   3   1  -7  409.34   41.77
   3  -1  -7  470.22   50.63
  -3  -1   7  342.84   42.60
  -3   1   7  444.56   36.31
  -3  -1   7  365.74   43.80
   3  -1  -7  387.93   36.38
  -3   1   7  457.79   53.78
  -3   1   7  406.99   31.06
  -3   1   7  383.90   48.41
   3  -1  -6  277.71   36.41
   3  -1  -6  278.80   37.74
   3   1  -6  245.44   29.78
  -3  -1   6  231.13   30.03
   3   1  -6  195.68   31.59
  -3   1   6  256.14   25.28
  -3  -1   6  211.69   31.60
  -3   1   6  242.91   36.32
  -3   1   6  261.13   37.76
   3  -1  -5 1024.78   49.97
   3   1  -5  914.73   61.29
  -3   1   5  983.11   47.32
  -3  -1   5  890.23   58.90
   3  -1  -5 1052.63   70.19
   3  -1  -5  962.80   65.52
  -3  -1   5  913.74   55.07
  -3   1   5 1052.21   70.27
   3   1  -4  970.69   46.01
  -3  -1   4  692.83   44.67
   3  -1  -4 1003.04   64.17
  -3  -1   4  908.50   54.32
   3   1  -4  882.51   55.49
   3  -1  -4  872.91   43.36
  -3   1   4  822.50   41.53
   3  -1  -4 1024.51   62.09
  -3   1   4  966.27   64.23
  -3   1   4 1058.61   67.15
   3  -1  -4  906.52   57.10
   3   1  -3  241.59   18.02
   3   1  -3  231.88   25.98
   3  -1  -3  217.16   19.60
  -3   1   3  219.60   20.85
  -3  -1   3  200.45   24.89
   3  -1  -3  250.91   31.48
  -3   1   3  225.15   29.86
   3  -1  -3  227.94   30.56
  -3   1   3  250.84   30.71
  -3  -1   2  398.45   32.72
   3  -1  -2  350.99   26.45
  -3   1   2  396.11   29.63
   3   1  -2  380.66   31.78
  -3   1   2  370.57   36.23
   3  -1  -2  356.43   37.93
  -3  -1   2  431.30   32.83
   3  -1  -2  402.39   19.84
   3  -1  -2  341.56   37.37
   3   1  -1 1686.22   31.26
   3  -1  -1 1678.77   64.07
   3   1  -1 1887.73   66.59
  -3   1   1 1845.34   67.72
  -3  -1   1 1855.23   62.91
  -3  -1   1 1755.88   65.60
  -3   1   1 1694.96   43.38
   3   1  -1 1627.96   64.81
   3  -1  -1 1724.27   44.22
   3  -1  -1 1742.84   82.93
   3  -1  -1 1876.52   76.83
  -3  -1   1 1573.10   37.68
   3   1   0  102.38   10.49
  -3  -1   0  106.53   12.17
  -3  -1   0  122.67   15.51
   3   1   0  132.58   16.42
  -3  -1   0  138.32   16.93
   3  -1   0  107.96   12.93
  -3   1   0  120.73   14.66
  -3   1   0  105.04   19.17
  -3  -1   0  123.62   16.71
   3   1   0  111.71   16.17
   3  -1   0  118.98   19.72
  -3  -1  -1 1237.28   46.67
   3  -1   1 1267.99   61.17
   3   1   1 1180.59   45.86
   3   1   1 1199.82   49.63
  -3  -1  -1 1352.69   54.48
   3  -1   1 1259.74   65.77
  -3   1  -1 1303.05   52.22
  -3  -1  -1 1275.29   55.89
   3   1   1 1210.63   57.16
  -3   1  -1 1191.13   62.54
  -3  -1  -1 1197.49   54.21
   3   1   2 1427.16   59.83
  -3   1  -2 1408.53   71.78
  -3  -1  -2 1427.98   58.78
   3  -1   2 1556.92   70.37
  -3  -1  -2 1556.59   61.44
   3  -1   2 1497.41   76.12
   3   1   2 1389.78   56.31
  -3   1  -2 1730.78   68.08
  -3  -1  -2 1522.98   63.02
   3   1   2 1586.40   69.76
   3  -1   2 1528.50   62.90
   3   1   2 1528.41   67.58
  -3  -1  -2 1473.24   64.43
   3   1   3 1290.14   66.73
   3  -1   3 1315.97   67.48
  -3   1  -3 1219.87   70.39
  -3  -1  -3 1349.05   64.87
   3  -1   3 1272.84   62.60
   3   1   3 1383.40   68.80
  -3  -1  -3 1308.75   59.84
  -3   1  -3 1441.10   70.77
  -3  -1  -3 1312.95   66.55
   3  -1   4  860.44   58.65
  -3  -1  -4  917.33   60.26
  -3   1  -4  725.93   60.26
   3   1   4  859.42   59.99
   3   1   4  836.19   50.61
  -3   1  -4  924.09   61.59
   3   1   4  968.93   59.52
   3  -1   4  894.60   58.07
  -3  -1  -4  829.86   52.97
  -3  -1  -4  893.60   61.07
   3   1   5    7.91    5.06
  -3   1  -5    9.79    6.97
   3  -1   5    9.94    8.33
  -3  -1  -5   12.04    7.72
  -3   1  -5    7.77    5.60
   3  -1   5   12.05    9.73
   3   1   6   73.31   22.43
   3   1   6  110.90   26.23
   3  -1   6   65.81   20.69
  -3  -1  -6  115.83   24.27
   3   1   6   70.01   17.00
   3   1   6   74.31   20.75
  -3   1  -6   96.70   25.28
  -3  -1  -6  104.87   21.58
  -3  -1  -6   87.79   21.86
   3   1   7   35.35   10.31
   3  -1   7   25.57   13.82
   3   1   7   14.73   11.02
   3   1   7   29.65   17.14
  -3  -1  -7   25.40   10.71
   3   1   8    7.96    5.61
   3  -1   8   11.79    9.90
   3   1   8    7.61    4.35
   3   1   8    9.15    7.13
  -3  -1  -8   13.80   11.07
   3  -1   9    7.75    4.28
   3   1   9   16.12   14.14
  -3  -1  -9   24.05   18.58
   3   1  10    0.38    4.52
   3  -1  10    8.76   10.52
   3  -1  10    5.28    6.78
   3   1  10    7.84   10.13
   3   1  10    3.88    7.25
   3  -1  11   14.97   10.50
   3   1  11   21.42   14.51
   3  -1  11   29.45   20.63
   3   1  11   37.74   21.87
   3   1  11   -5.73    4.30
   3   1  12   30.18   21.74
   3   1  12   77.91   31.39
   3  -1  12   32.92   24.38
   3  -1  12   40.96   17.53
   3   1  12   -3.48    7.11
   3  -1  12   10.13   14.82
   3  -1  13   74.66   36.19
   3   1  13  109.86   37.34
   3  -1  13    4.77   14.77
   3   1  13   78.14   36.95
   3   1  13    5.03   10.18
   3  -1  14  -10.77   22.22
  -3   2  17   -0.34   12.89
  -3  -2  17   45.11   28.09
  -3   2  16   14.41   17.58
  -3  -2  16    3.68   12.26
  -3  -2  15   14.32   20.39
  -3  -2  15   18.12   19.29
  -3   2  15   11.90   16.67
  -3  -2  14    8.48    8.65
  -3   2  14   35.26   13.05
  -3  -2  14   13.81   15.40
  -3   2  14   24.75   15.85
  -3   2  14   19.62   20.60
  -3  -2  13   23.52   17.70
  -3   2  13   15.43    8.18
  -3   2  13   -1.22    9.25
  -3   2  13    0.71   15.12
  -3  -2  12    9.81   13.53
  -3  -2  12   12.22   12.76
  -3   2  12   11.39    5.48
  -3   2  12    9.15   11.69
  -3   2  12   -3.97    7.79
  -3   2  12   -3.21   12.39
  -3  -2  11   84.45   27.88
  -3  -2  11   76.53   29.26
  -3   2  11   70.67   14.90
  -3   2  11   84.36   28.29
  -3   2  11   52.72   26.45
  -3   2  11   70.24   18.08
  -3   2  11   59.85   27.35
  -3  -2  10  314.79   50.91
  -3  -2  10  368.56   59.00
  -3   2  10  346.28   33.47
  -3   2  10  322.55   51.94
  -3   2  10  379.92   68.27
  -3   2  10  357.81   39.79
  -3   2  10  378.11   67.05
  -3  -2   9   41.96   17.29
   3  -2  -9   67.10   25.25
   3   2  -9   47.22   17.04
  -3   2   9   39.08   18.48
  -3   2   9   59.51   12.99
  -3  -2   9   64.59   23.74
  -3   2   9   48.81   11.58
  -3   2   9   42.25   21.91
  -3   2   9   44.96   22.45
   3  -2  -8  249.15   46.76
   3  -2  -8  235.74   46.41
  -3  -2   8  196.22   34.56
   3   2  -8  191.09   31.52
  -3   2   8  203.99   22.54
  -3   2   8  196.94   37.95
  -3  -2   8  211.37   38.75
  -3   2   8  191.18   22.18
  -3   2   8  225.43   47.17
  -3   2   8  247.93   50.39
   3  -2  -7   25.82   15.00
   3   2  -7   35.36   11.58
  -3  -2   7   31.02   12.56
  -3   2   7   36.56   15.50
   3  -2  -7   31.41    9.83
  -3   2   7   37.29    8.37
  -3   2   7   39.72   17.93
  -3   2   7   25.71   14.92
   3  -2  -6  243.08   40.16
   3   2  -6  246.07   28.99
  -3  -2   6  251.52   32.41
  -3   2   6  298.69   44.76
   3  -2  -6  240.03   24.49
  -3  -2   6  242.07   37.04
  -3   2   6  291.00   23.65
   3  -2  -6  312.11   48.67
  -3   2   6  233.50   17.76
  -3   2   6  256.60   46.32
  -3   2   6  257.41   45.82
  -3   2   5  261.15   40.43
  -3  -2   5  213.08   25.94
   3   2  -5  190.54   20.41
  -3  -2   5  185.94   31.00
   3  -2  -5  264.52   41.87
  -3   2   5  213.82   20.39
   3   2  -5  129.85   30.71
   3  -2  -5  216.39   21.15
  -3   2   5  234.44   41.45
  -3  -2   5  163.73   21.77
  -3   2   5  205.02   12.52
   3  -2  -5  237.54   38.02
   3  -2  -5  244.54   38.36
  -3   2   5  218.49   42.09
   3   2  -4   21.29    8.37
  -3  -2   4   31.06    7.88
   3   2  -4   26.75    6.78
  -3   2   4   25.92    7.94
   3   2  -4   14.24    8.70
   3  -2  -4   26.36    7.27
  -3  -2   4   26.76   11.00
   3  -2  -4   22.02   11.88
  -3  -2   4   14.11    5.90
   3  -2  -4   19.41    9.84
  -3   2   4   24.65   13.43
   3  -2  -4   31.21   14.35
  -3   2   4   24.24   14.84
  -3  -2   4   24.00    7.99
   3   2  -3   95.09   19.59
   3   2  -3  118.65   11.85
   3  -2  -3  113.97   15.27
   3  -2  -3  132.54   29.60
  -3  -2   3  108.37   20.42
  -3   2   3  136.44   18.03
   3   2  -3  112.55   22.43
  -3  -2   3  103.17   16.02
  -3   2   3  122.94   27.95
   3  -2  -3  129.42   29.68
   3   2  -3  112.70   17.44
  -3  -2   3  101.19   16.20
   3   2  -3  138.53   24.06
   3  -2  -3   82.56   24.60
  -3   2   3  120.30   28.66
   3  -2  -2  700.66   62.93
   3   2  -2  728.75   51.69
   3   2  -2  884.11   56.73
  -3  -2   2  946.43   55.83
   3  -2  -2  834.89   45.06
  -3   2   2  808.83   69.74
  -3  -2   2  930.66   57.15
   3  -2  -2  848.02   72.09
   3   2  -2  781.44   51.20
   3  -2  -2  837.53   21.85
   3   2  -2  829.05   52.10
   3  -2  -2  880.70   73.94
   3   2  -2  873.14   56.02
   3   2  -1  235.18   31.70
   3  -2  -1  258.71   28.89
  -3  -2   1  322.87   31.08
   3   2  -1  274.17   31.74
  -3  -2   1  269.64   30.74
   3  -2  -1  267.80   41.67
   3  -2  -1  301.16   17.99
   3   2  -1  256.23   31.30
   3  -2  -1  312.15   38.57
   3  -2  -1  277.57   23.49
   3   2  -1  278.88   32.45
   3   2  -1  253.02   29.93
  -3  -2   1  277.78   30.57
  -3  -2   0  311.95   19.57
  -3  -2   0  404.34   30.54
   3  -2   0  327.27   36.43
   3   2   0  401.96   32.62
  -3   2   0  321.12   29.67
   3   2   0  303.42   32.72
  -3  -2   0  387.44   35.39
   3  -2   0  361.64   46.74
   3  -2   0  263.53   24.76
  -3  -2   0  325.29   34.75
  -3   2   0  391.21   41.73
   3  -2   0  386.81   39.78
   3   2   0  369.81   35.08
   3  -2   1  370.58   39.18
   3   2   1  319.57   41.62
  -3  -2  -1  361.47   25.41
   3   2   1  354.03   28.77
  -3  -2  -1  356.72   27.14
   3   2   1  415.36   31.91
   3   2   1  338.93   33.38
  -3  -2  -1  382.53   35.50
  -3   2  -1  297.48   34.00
   3  -2   1  366.99   29.24
  -3   2  -1  337.35   38.52
   3   2   1  371.26   35.87
  -3  -2  -1  386.02   37.05
   3  -2   2  410.66   41.48
  -3  -2  -2  491.25   35.63
   3   2   2  475.96   38.63
   3   2   2  353.59   46.14
   3   2   2  445.14   31.32
  -3  -2  -2  472.95   31.80
   3   2   2  474.61   41.02
  -3   2  -2  487.10   43.55
   3  -2   2  456.21   35.73
  -3  -2  -2  459.68   38.06
   3   2   2  457.30   42.09
  -3  -2  -2  418.30   41.54
  -3   2  -2  432.63   45.76
  -3   2  -2  392.72   19.34
   3   2   3 1146.82   82.98
  -3   2  -3 1077.76   75.51
   3  -2   3 1130.27   70.71
  -3  -2  -3 1250.56   63.39
   3   2   3 1159.84   68.47
   3   2   3 1103.24   49.39
   3   2   3 1214.55   71.40
  -3  -2  -3 1263.80   63.48
   3  -2   3 1183.30   63.48
  -3   2  -3 1286.26   35.72
  -3  -2  -4   57.50   16.07
   3   2   4   50.15   19.48
  -3   2  -4   43.28   15.24
   3   2   4   59.06   17.90
   3   2   4   39.33    9.21
  -3  -2  -4   42.08   13.08
   3   2   4   66.27   18.36
  -3  -2  -4   75.76   20.93
   3  -2   4   59.40   13.88
   3   2   5    1.38    2.84
  -3   2  -5    0.20    6.08
   3  -2   5   -4.93    4.41
  -3  -2  -5    0.73    5.69
   3  -2   5   -1.64    3.51
   3   2   6   56.00   18.79
   3   2   6   50.18   20.31
  -3  -2  -6   70.12   21.72
   3  -2   6   52.29   16.76
   3   2   6   55.32   12.30
   3   2   6   67.85   21.86
  -3  -2  -6   80.97   19.38
   3   2   7   68.94   14.90
   3   2   7   51.04   23.88
   3   2   7   82.17   26.79
   3  -2   7   69.65   20.78
  -3  -2  -7   85.25   21.51
   3   2   8    2.38    4.61
   3   2   8   -0.18    5.98
   3  -2   8   17.53   12.71
   3   2   8   -7.44    7.08
  -3  -2  -8    4.61    5.01
   3   2   9   47.23   13.66
   3   2   9   35.86   18.81
   3   2   9   39.67   21.19
  -3  -2  -9   85.08   23.27
   3   2  10    2.56    5.09
   3   2  10   17.22   14.46
   3  -2  10   16.02   10.30
   3   2  10   16.89   10.41
   3   2  10    0.97    5.56
   3   2  11   75.84   35.04
   3  -2  11   85.68   35.44
   3   2  11   43.53   21.82
   3  -2  11   55.39   20.38
   3   2  11    1.37    6.98
   3  -2  12   22.98   17.65
   3  -2  12   12.70    9.99
   3   2  12   24.45   22.94
   3  -2  12   20.55   18.87
   3  -2  13   62.84   27.06
   3  -2  13   -0.37    8.54
   3   2  13   40.22   23.65
   3  -2  14  -24.04   16.32
   3   2  15   12.93   14.60
  -3   3  18   75.98   52.93
  -3   3  17   38.97   36.80
  -3   3  16   26.60   22.93
  -3  -3  16   20.48   19.45
  -3  -3  15   -6.48   24.42
  -3   3  15   -6.16   25.45
  -3  -3  15  -17.33   18.09
  -3  -3  14   29.04   18.89
  -3  -3  14    8.55    7.78
  -3   3  14   11.04    7.53
  -3  -3  13   61.48   24.71
  -3   3  13   59.17   29.98
  -3  -3  13   55.99   26.55
  -3   3  13   34.89   24.92
  -3   3  13   27.00   20.85
  -3  -3  12   38.87   19.59
  -3   3  12   33.02   23.78
  -3  -3  12    5.17   12.62
  -3   3  12   35.02   21.32
  -3   3  12   26.94   17.09
  -3  -3  11   81.08   28.39
  -3  -3  11   74.93   29.99
  -3   3  11   92.10   40.58
  -3   3  11   97.10   40.04
  -3  -3  10  190.05   40.13
  -3   3  10  198.10   48.09
  -3  -3  10  193.48   44.74
  -3   3  10  196.00   53.61
  -3   3  10  194.73   27.62
  -3   3  10  175.82   50.04
  -3  -3   9   83.77   28.16
   3   3  -9  115.95   30.67
  -3   3   9   90.07   30.90
  -3  -3   9   91.88   29.71
  -3   3   9  103.30   17.03
  -3   3   9  120.79   39.48
  -3  -3   9   61.55   21.44
  -3   3   9   76.35   29.83
   3   3  -8   48.12   16.22
  -3  -3   8   68.97   24.50
  -3   3   8   67.61   26.77
  -3   3   8   61.56   30.95
  -3  -3   8   38.88   15.11
  -3   3   8   70.74   29.45
  -3  -3   7   90.25   21.48
   3  -3  -7  120.48   32.41
   3   3  -7  107.27   22.36
  -3  -3   7  114.18   28.94
  -3   3   7  102.12   33.13
  -3   3   7  147.29   39.30
  -3   3   7   98.07   13.12
  -3  -3   7   75.23   19.67
  -3   3   7   96.35   33.55
   3   3  -6   54.01   14.84
  -3  -3   6   42.09   12.41
  -3   3   6   50.69   23.12
   3   3  -6   38.00   11.18
  -3  -3   6   44.04   18.23
   3  -3  -6   38.03    8.95
  -3   3   6   33.75    6.52
  -3  -3   6   39.48   14.82
  -3   3   6   59.62   25.67
  -3   3   6   46.74   23.70
  -3  -3   6   42.40   15.38
  -3   3   5  361.48   55.60
  -3  -3   5  265.67   27.40
  -3  -3   5  333.99   41.99
   3  -3  -5  301.34   23.67
   3  -3  -5  329.01   58.83
  -3  -3   5  295.37   39.94
  -3   3   5  339.64   59.40
   3  -3  -5  316.45   52.22
   3   3  -5  390.78   50.60
  -3  -3   5  292.58   37.98
  -3   3   5  291.85   54.33
   3   3  -4  102.84   16.73
  -3  -3   4   64.97   11.81
   3  -3  -4   53.67   23.34
  -3   3   4   84.22   27.08
   3   3  -4   68.09   18.69
   3  -3  -4   95.14   13.90
  -3  -3   4   86.07   22.48
   3  -3  -4   92.22   28.69
  -3  -3   4   70.68   18.24
  -3   3   4   99.77   30.89
   3   3  -4   97.90   21.45
  -3  -3   4   66.77   18.82
  -3   3   4   87.31   28.80
   3  -3  -4   42.41   16.53
   3  -3  -4   94.90   28.56
   3   3  -3  141.89   28.36
  -3  -3   3  161.95   13.69
  -3  -3   3  176.92   28.76
   3   3  -3   92.43   26.42
   3  -3  -3  163.06   37.29
  -3   3   3  156.24   38.47
  -3  -3   3  129.81   25.43
   3  -3  -3  131.82   38.81
  -3   3   3  181.89   40.64
   3   3  -3  190.80   30.35
   3  -3  -3  136.38   37.24
  -3  -3   3  153.78   26.76
   3  -3  -3  152.92   21.87
   3   3  -2  569.84   59.35
   3  -3  -2  557.65   66.14
   3  -3  -2  518.68   41.55
   3   3  -2  484.97   51.52
  -3  -3   2  681.87   51.86
  -3   3   2  618.87   72.73
  -3  -3   2  539.65   51.21
   3  -3  -2  527.29   67.64
   3  -3  -2  650.12   21.82
  -3  -3   2  643.99   54.85
   3   3  -2  634.25   59.48
   3   3  -2  604.34   51.90
   3   3  -2  577.97   56.45
   3  -3  -2  641.24   44.97
  -3  -3   2  614.38   53.58
   3  -3  -1  759.34   74.76
   3   3  -1  835.81   75.73
   3  -3  -1  848.72   60.66
   3   3  -1  723.93   60.61
  -3  -3   1 1026.54   61.30
   3  -3  -1  878.96   87.10
  -3   3   1 1081.94   93.49
   3  -3  -1  913.86   37.94
  -3  -3   1  981.41   65.73
   3   3  -1  891.30   73.44
   3   3  -1  832.19   73.15
   3  -3  -1  995.09   55.97
   3   3  -1  924.55   64.23
  -3  -3   1  949.95   66.06
   3  -3  -1 1027.79   77.65
   3   3   0  392.48   50.76
  -3  -3   0  399.48   27.54
  -3  -3   0  502.98   39.40
   3   3   0  250.73   37.32
   3  -3   0  381.88   54.81
   3   3   0  425.00   54.02
   3   3   0  340.74   43.04
  -3  -3   0  463.86   44.72
   3  -3   0  404.13   47.64
   3  -3   0  448.67   34.89
  -3  -3   0  423.75   45.03
   3   3   0  427.49   44.26
   3  -3   1   43.21   16.37
  -3  -3  -1   52.33   11.47
   3   3   1   35.61   19.31
  -3   3  -1   30.97   13.29
  -3  -3  -1   51.55   11.13
  -3  -3  -1   51.78   13.92
   3   3   1   57.01   22.34
   3  -3   1   47.56   20.55
   3   3   1   47.07   16.06
   3  -3   1   33.72    8.49
   3  -3   1   47.47   11.49
   3   3   1   31.14   17.63
  -3  -3  -1   45.81   15.70
   3   3   1   31.90   13.04
  -3   3  -1   34.98   10.80
  -3   3  -2    7.71    8.92
   3  -3   2    5.23    3.55
  -3  -3  -2    4.40    4.14
   3   3   2   -1.01    5.07
  -3  -3  -2    2.78    2.07
   3   3   2    6.00    4.45
   3   3   2    9.55   11.11
   3   3   2    1.27    4.99
  -3  -3  -2    0.13    4.87
   3   3   2    3.26    5.69
   3   3   2    1.34    5.81
  -3   3  -2    9.14    5.42
  -3  -3  -2   10.85    9.46
   3  -3   2    7.14    7.48
  -3  -3  -3   62.63   17.15
   3   3   3   64.54   25.51
   3   3   3   52.21   11.73
  -3  -3  -3   72.35   12.96
   3   3   3   49.42   23.68
  -3  -3  -3   98.92   20.04
   3   3   3   59.35   17.56
   3   3   3  109.54   34.03
   3   3   3   63.23   21.10
  -3   3  -3   87.19   13.77
   3  -3   3   64.31   17.22
   3   3   4   79.41   29.93
   3  -3   4  122.53   25.24
  -3  -3  -4  142.41   24.79
  -3   3  -4  105.46   24.46
   3   3   4  106.52   15.24
   3   3   4  135.30   29.45
  -3   3  -4  161.68   17.96
   3  -3   4  131.69   27.14
   3  -3   5  198.11   34.14
   3   3   5  198.87   43.29
   3   3   5  155.71   16.94
   3   3   5  207.91   37.20
  -3  -3  -5  240.23   30.46
   3   3   6   35.32    8.34
   3   3   6   38.87   21.58
   3  -3   6   59.62   18.89
  -3  -3  -6   79.19   20.01
  -3   3  -6   51.10   11.91
   3   3   7    1.35    2.63
   3  -3   7    4.20    7.91
   3   3   7    3.26    4.80
  -3   3  -7   13.96    8.29
  -3  -3  -7    2.03    9.94
   3   3   8   25.02    7.74
   3   3   8   80.30   30.88
   3  -3   8   69.80   22.70
  -3   3  -8   62.03   17.05
  -3  -3  -8   88.19   23.54
   3   3   9    0.98    1.66
   3   3   9    1.26    2.83
   3   3   9   32.45   23.72
   3  -3   9   21.59   15.10
  -3  -3  -9    5.16   13.08
   3   3  10   -3.42    2.00
   3   3  10   -3.97   10.91
   3  -3  11   21.60   19.14
   3  -3  11   -9.07    9.24
   3   3  11    1.87    8.41
   3   3  11   -1.64   13.64
  -3  -3 -11   -1.80    9.32
   3   3  12   22.43   25.64
   3  -3  12   61.93   32.10
   3   3  12   28.03   28.55
  -3   3 -12    4.97    9.28
   3   3  13   -8.99   11.56
   3  -3  13   -9.16   13.75
   3   3  14   14.71   27.70
   3   3  14    1.44   25.13
  -3   4  17  -14.80   39.42
  -3   4  16  -15.56   23.92
  -3   4  15  -13.11   20.97
  -3  -4  15  -11.68   10.29
  -3  -4  14   20.89   22.35
  -3   4  14   -1.70   11.17
  -3  -4  14   -8.52   11.64
  -3  -4  13   81.08   30.64
  -3  -4  13   32.57   24.84
  -3   4  13   56.41   34.08
  -3   4  13   52.00   29.56
  -3  -4  12   40.43   26.40
  -3   4  12   63.47   34.55
  -3   4  12   29.98   24.21
  -3   4  12   59.50   37.17
  -3  -4  11   23.92   19.98
  -3   4  11   56.53   29.82
  -3  -4  11   58.39   28.60
  -3   4  11   52.91   17.96
  -3   4  11    6.79   12.69
  -3   4  11   14.17   19.94
  -3  -4  10  188.98   40.48
  -3   4  10  200.42   53.41
  -3  -4  10  129.48   38.99
  -3   4  10  165.49   54.52
  -3   4  10  169.72   27.52
  -3   4  10  244.20   65.86
  -3  -4   9  200.09   35.68
  -3   4   9  173.02   51.34
  -3  -4   9  134.09   37.95
  -3   4   9  174.04   54.37
  -3   4   9  194.03   60.23
  -3  -4   8  150.29   30.75
  -3   4   8  193.13   51.46
  -3  -4   8  166.34   41.77
  -3   4   8  112.39   15.85
  -3  -4   8  126.84   33.39
  -3   4   8  199.31   54.10
   3   4  -8  203.35   46.87
  -3   4   8  154.65   49.95
  -3  -4   8  131.11   34.04
   3   4  -7   17.19   10.46
  -3  -4   7    7.25    8.96
  -3  -4   7    6.65    7.42
  -3   4   7   -2.73    9.78
  -3  -4   7   14.09   14.41
   3   4  -7   27.78   18.69
  -3   4   7    2.26    9.13
  -3  -4   7   12.27   11.78
   3   4  -6   43.46   17.00
  -3  -4   6   53.89   13.65
   3   4  -6   67.95   19.17
  -3   4   6   44.65   25.47
  -3  -4   6   32.24   19.74
   3  -4  -6   35.79    6.77
  -3   4   6   38.35   26.14
   3  -4  -6   52.64   24.24
  -3  -4   6   57.75   20.32
  -3   4   6   49.00   26.19
   3   4  -6   49.58   18.82
  -3  -4   5   24.25    8.26
   3   4  -5    9.95    7.80
  -3   4   5   20.45   14.96
   3   4  -5   12.35    9.53
   3  -4  -5   21.02    6.29
  -3  -4   5   15.48   10.99
  -3  -4   5   17.56   13.04
  -3   4   5   27.62   21.12
   3  -4  -5   19.63   11.01
  -3  -4   5   33.45   17.20
   3   4  -5   15.58   13.35
  -3   4   5   12.39   14.00
  -3  -4   4   17.84    6.24
  -3  -4   4   17.50   11.07
  -3   4   4   10.74   13.13
   3   4  -4   28.46   13.98
  -3  -4   4   16.32    9.24
  -3   4   4   18.90   20.34
   3  -4  -4   11.72   10.01
  -3  -4   4   19.61   11.68
   3   4  -4   28.29   12.33
  -3   4   4   13.25   13.32
  -3  -4   3  202.44   18.90
  -3  -4   3  219.38   35.63
   3  -4  -3  227.65   25.84
   3   4  -3  191.43   38.61
  -3   4   3  262.86   54.78
   3  -4  -3  263.31   11.62
   3  -4  -3  274.77   13.05
   3   4  -3  247.07   42.71
   3   4  -3  284.07   40.65
  -3  -4   3  231.72   40.13
   3  -4  -3  237.82   54.42
   3  -4  -3  208.60   33.23
  -3   4   3  239.83   54.10
   3  -4  -2  146.18   31.65
   3   4  -2  123.52   33.46
  -3  -4   2  164.83   16.81
  -3  -4   2  172.46   29.50
   3  -4  -2  127.43   23.85
   3   4  -2  163.21   34.97
   3  -4  -2  206.25   16.32
  -3  -4   2  174.29   32.99
  -3   4   2  149.71   42.98
  -3  -4   2  165.55   33.69
   3  -4  -2  160.17   40.14
   3  -4  -2  138.18   26.19
   3   4  -2  167.19   36.00
   3   4  -2  187.57   31.17
  -3  -4   2  156.91   33.24
   3   4  -1  244.63   49.30
  -3  -4   1  268.91   35.78
  -3  -4   1  310.97   41.19
   3   4  -1  257.46   46.81
  -3   4   1  284.05   54.36
  -3  -4   1  215.18   27.96
   3  -4  -1  301.08   44.95
   3   4  -1  302.40   50.41
   3  -4  -1  266.29   53.30
   3  -4  -1  328.14   38.78
   3   4  -1  287.36   40.30
   3   4   0   18.70   12.74
  -3  -4   0   15.42    6.11
  -3  -4   0   20.32    9.12
   3   4   0   16.18   12.43
  -3  -4   0   33.16   14.62
   3   4   0   30.92   14.15
   3   4   0    8.80   12.26
   3  -4   0   23.62   11.45
   3  -4   0   21.21   12.70
   3  -4   0   17.22    8.08
   3  -4   1   74.55   21.55
  -3  -4  -1   79.24   16.10
   3   4   1   61.83   27.93
  -3  -4  -1   97.25   17.48
  -3  -4  -1  117.15   24.11
   3   4   1   77.79   28.35
   3  -4   1   85.60   30.90
   3  -4   1   76.21   19.00
   3   4   1   87.40   29.64
  -3   4  -1   64.29   17.05
   3   4   1   92.23   23.90
   3  -4   1   73.55   16.78
   3   4   2  243.87   50.75
   3  -4   2  325.10   43.07
  -3  -4  -2  324.28   36.86
  -3   4  -2  277.89   46.59
  -3  -4  -2  357.86   29.39
   3   4   2  201.13   42.04
   3   4   2  281.92   55.60
  -3  -4  -2  372.01   42.83
   3   4   2  351.41   49.03
  -3   4  -2  356.66   37.04
   3   4   2  315.01   56.52
   3  -4   2  244.97   35.24
  -3  -4  -3  467.02   48.43
  -3   4  -3  435.38   57.29
   3  -4   3  398.58   48.99
   3   4   3  462.12   69.76
  -3  -4  -3  530.58   34.38
   3   4   3  387.22   54.60
   3   4   3  502.97   78.59
   3   4   3  419.07   77.99
   3   4   3  461.95   58.36
  -3   4  -3  501.94   42.82
   3  -4   4    2.28    3.61
   3   4   4   13.02   12.68
  -3  -4  -4    7.69    3.78
   3   4   4   -2.59   11.33
  -3  -4  -4    1.48    3.63
  -3   4  -4    8.83    5.53
   3   4   4    4.02    9.27
   3  -4   4    9.23   12.25
  -3  -4  -5   15.79   10.24
   3   4   5   19.81   14.46
   3  -4   5   13.51   10.72
   3   4   5   18.21   16.59
  -3  -4  -5   15.54   11.81
   3   4   5    7.49    7.01
  -3   4  -5   19.57    8.36
   3  -4   6   21.71   10.83
   3   4   6   20.80   20.24
   3   4   6   36.46   24.66
   3   4   6   37.81   23.96
  -3  -4  -6   50.23   17.08
  -3   4  -6   45.86   11.89
   3   4   7   37.18   22.86
   3  -4   7   25.98   12.03
   3   4   7   45.92   29.37
   3   4   7   42.80   28.39
  -3  -4  -7   65.97   20.38
  -3   4  -7   39.61   12.09
   3   4   8   16.23   14.71
   3  -4   8   20.10   14.01
   3   4   8   40.00   28.21
   3   4   8   22.83   22.50
  -3   4  -8    9.59    6.24
  -3  -4  -8   -3.11    7.73
   3  -4   9  -13.24   10.19
   3   4   9   11.12   18.68
   3   4   9   -9.13   13.96
   3   4   9  -11.21   14.40
  -3   4  -9   -5.90    8.95
  -3  -4  -9   14.44   15.62
   3  -4  10   45.10   22.43
   3   4  10   56.53   32.49
   3   4  10   89.69   44.08
  -3   4 -10   50.66   17.10
   3   4  10   71.86   38.84
  -3  -4 -10   73.93   27.29
   3  -4  11    9.23   12.52
  -3  -4 -11    4.08   13.31
  -3   4 -11   13.53    7.26
   3  -4  12    9.58   19.33
   3  -4  12   50.50   33.76
   3   4  12   19.51   26.27
   3   4  12   16.53   25.47
   3   4  13   -7.17   13.86
   3   4  13   44.88   34.44
   3   4  14   24.67   29.44
   3   4  14   57.56   48.19
  -3   5  16   22.38   29.41
   3   5 -16  -87.20   44.23
  -3  -5  15   40.81   35.50
  -3   5  15  -13.67   14.61
   3   5 -15  -14.90   21.72
  -3  -5  14   23.06   18.25
  -3  -5  14   -4.95   11.76
  -3   5  14  -29.47   27.25
   3   5 -14    4.01   12.78
  -3  -5  13   15.14   13.42
  -3  -5  13   17.00   18.39
  -3   5  13   -7.38   22.53
  -3  -5  12    1.32    8.14
  -3   5  12   31.20   29.63
  -3  -5  12   21.15   18.55
   3   5 -12   16.97   20.38
  -3   5  12   30.69   31.17
  -3  -5  12   10.24   11.19
  -3  -5  11   29.46   15.39
  -3   5  11    5.79    7.73
  -3  -5  11   11.15   11.25
  -3   5  11   25.54   25.04
   3   5 -11   27.12   22.41
  -3  -5  11   24.59   15.77
  -3   5  11   16.66   23.82
  -3  -5  10   38.69   17.78
  -3   5  10   52.47   36.65
  -3  -5  10   42.41   25.72
  -3   5  10   61.04   39.10
   3   5 -10   49.62   23.23
  -3   5  10   63.79   34.85
  -3  -5  10   54.77   26.82
  -3  -5   9   69.72   20.29
  -3   5   9  103.75   46.06
  -3   5   9   36.98   29.91
   3   5  -9  102.63   38.64
  -3   5   9  114.00   49.34
  -3  -5   9   63.44   26.30
  -3  -5   8   14.30    8.32
   3   5  -8    6.80    9.07
  -3   5   8   20.66   23.34
  -3  -5   8   17.31   13.83
  -3   5   8   25.86   14.79
  -3  -5   8   12.21   10.52
  -3   5   8   14.53   19.87
   3   5  -8   10.27    4.95
   3   5  -7   32.53   22.90
  -3   5   7   36.28   26.38
  -3  -5   7    2.99    6.32
  -3   5   7   10.50   14.43
   3   5  -7   37.15   20.72
  -3   5   7   21.64   20.84
  -3  -5   7   22.39   18.07
   3   5  -6   11.26   10.81
  -3  -5   6    6.68    3.15
  -3   5   6   22.83   17.70
  -3  -5   6    2.62    8.68
   3   5  -6    6.97    9.22
   3  -5  -6    1.74    2.09
  -3   5   6    1.58    5.79
   3  -5  -6   16.65   18.35
  -3  -5   6   26.88   18.72
   3   5  -6   10.73   13.80
  -3  -5   5   25.53   10.26
  -3   5   5   35.88   23.82
   3   5  -5   23.87   12.14
  -3  -5   5   13.49   13.09
   3  -5  -5   25.58    6.70
  -3   5   5   31.87   17.82
   3  -5  -5   24.77   17.50
  -3   5   5   27.85   20.24
  -3  -5   5   34.13   18.73
  -3   5   4   92.73   40.07
   3  -5  -4   70.04   14.65
  -3  -5   4   61.34   23.59
   3   5  -4   52.80   21.70
  -3  -5   4   89.06   15.15
  -3   5   4   42.35   26.64
  -3  -5   4   89.16   28.11
  -3  -5   3   36.78    9.15
   3   5  -3   32.66   16.27
  -3  -5   3   39.99   16.40
   3  -5  -3   45.22   12.33
  -3  -5   3   61.03   20.52
   3  -5  -3   65.81    9.62
  -3   5   3   42.24   22.79
   3   5  -3   51.25   23.63
  -3  -5   3   51.60   26.50
   3  -5  -3   30.39   20.67
   3   5  -3   47.06   16.64
   3  -5  -2   66.40   24.00
  -3  -5   2   78.83   14.81
   3  -5  -2   57.70   17.73
   3   5  -2   67.13   27.65
   3   5  -2   87.82   29.67
  -3  -5   2   98.13   30.45
   3  -5  -2  104.91   16.17
  -3   5   2   71.71   30.38
   3   5  -2   76.49   27.36
   3  -5  -2   80.78   33.04
   3   5  -2   90.10   25.13
  -3  -5   2   66.34   26.18
   3  -5  -2  103.46   13.95
   3  -5  -1  110.88   30.18
  -3  -5   1   93.36   18.95
  -3  -5   1  113.16   23.62
   3   5  -1   65.60   33.70
  -3  -5   1  103.25   26.67
   3   5  -1  105.40   34.41
  -3   5   1  122.62   40.98
  -3  -5   1  109.93   30.38
   3  -5  -1  111.66   17.75
   3  -5  -1   75.32   29.48
   3   5  -1  110.88   31.39
  -3  -5   0  128.70   28.07
   3  -5   0  137.44   33.74
  -3  -5   0  158.60   24.38
  -3  -5   0  185.38   28.98
   3   5   0  148.01   41.74
   3   5   0  152.76   41.20
  -3  -5   0  188.25   35.83
   3  -5   0  137.72   30.17
   3   5   0  190.32   45.67
   3  -5   0  157.04   41.39
   3  -5   0  139.83   24.45
  -3  -5  -1   69.71   17.41
   3  -5   1   67.38   23.69
  -3  -5  -1   94.26   18.14
   3   5   1   42.35   26.14
  -3  -5  -1   92.69   21.99
   3   5   1   69.62   29.03
   3  -5   1   52.92   14.51
   3  -5   1   51.24   18.14
  -3   5  -1   83.44   20.95
   3   5   1   70.33   27.53
   3  -5   1   70.08   33.60
   3   5   1   69.44   21.36
   3  -5   2  170.50   35.17
  -3  -5  -2  184.16   30.44
  -3  -5  -2  206.20   23.84
   3   5   2  169.52   50.64
  -3  -5  -2  281.82   39.85
   3   5   2  153.00   32.71
   3   5   2  212.27   52.94
  -3   5  -2  221.84   33.67
  -3  -5  -3  303.71   41.49
   3  -5   3  239.14   42.00
   3   5   3  238.00   55.49
  -3  -5  -3  308.72   26.63
   3   5   3  164.85   44.48
   3   5   3  260.05   63.26
  -3  -5  -3  360.26   45.22
   3   5   3  297.55   68.41
   3   5   3  261.56   45.84
  -3   5  -3  274.63   39.53
   3  -5   3  236.74   57.22
   3  -5   3  201.41   35.26
   3  -5   4   67.11   20.41
   3   5   4   64.65   29.64
  -3  -5  -4   66.22   21.89
   3   5   4   67.44   35.08
  -3  -5  -4   89.33   25.01
   3   5   4   66.62   31.53
  -3   5  -4   72.05   19.37
   3  -5   5  192.59   35.20
   3   5   5  155.50   48.71
  -3  -5  -5  256.35   37.40
   3   5   5  237.12   65.33
   3   5   5  299.70   81.56
  -3   5  -5  198.17   31.27
   3  -5   6   80.40   24.94
   3   5   6   69.23   33.02
   3   5   6   68.91   39.23
  -3  -5  -6  105.18   27.41
   3   5   6   93.73   41.80
  -3   5  -6   81.37   20.75
   3  -5   7   30.20   15.38
   3   5   7   32.99   27.46
   3   5   7   23.15   20.18
  -3   5  -7   18.53    8.67
  -3  -5  -7   20.99   10.01
   3   5   7   19.09   18.22
   3  -5   8   56.11   24.43
   3   5   8   57.46   32.09
   3   5   8  106.45   43.99
  -3  -5  -8   42.08   21.23
  -3   5  -8   41.64   15.00
   3  -5   9   48.77   24.43
   3   5   9   67.74   38.51
   3   5   9   31.01   27.43
  -3   5  -9   41.73   16.94
   3  -5  10   11.02   15.62
   3   5  10   11.67   21.89
   3   5  10   31.35   20.77
  -3  -5 -10   32.29   22.30
   3  -5  11    5.53    8.36
   3   5  11    9.05   11.53
   3   5  11   20.29   22.21
  -3  -5 -11   43.88   25.99
   3   5  12   61.58   39.73
   3   5  12   22.61   33.69
   3   5  13   -1.81   17.69
   3   5  13  -19.81   33.67
   3   5  14   24.39   36.85
  -3   6  15  -11.55   29.52
   3   6 -15  164.24   64.70
  -3   6  14   12.87   20.90
   3   6 -14  -69.92   42.94
  -3  -6  13   44.75   29.27
  -3   6  13    6.21    9.87
  -3  -6  12   31.84   23.21
  -3   6  12    8.27   20.23
  -3  -6  12   18.31   17.09
  -3   6  12   22.80   33.54
  -3  -6  11   -2.05   11.16
  -3   6  11   -2.91   20.00
  -3   6  11   29.17   24.58
  -3   6  11    3.83   25.77
   3   6 -11  -41.01   24.04
  -3  -6  10    2.25    5.83
  -3  -6  10    8.17    8.32
  -3   6  10   11.12   18.81
  -3   6  10  -12.61   22.85
  -3  -6  10   -7.39   15.87
  -3   6  10    1.11   17.90
   3   6 -10    6.95   15.33
  -3  -6   9    8.65   12.80
  -3   6   9   14.49   15.19
  -3  -6   9    5.24    9.89
  -3   6   9   18.60   16.56
   3   6  -9   -9.00   17.49
  -3   6   9   31.97   26.50
  -3  -6   8    5.35    6.94
  -3   6   8  -13.36   18.14
  -3  -6   8   -3.01    5.82
  -3   6   8    5.85   21.20
   3   6  -8  -10.88   16.86
  -3  -6   8   19.86   21.58
  -3   6   8    9.79   10.16
  -3  -6   7   15.06   10.22
  -3   6   7   34.55   26.89
  -3  -6   7   14.12   16.83
  -3   6   7   32.01   27.63
   3   6  -7   20.19   13.87
  -3   6   7   20.57   23.96
  -3  -6   7   23.98   15.27
  -3  -6   6   81.49   19.40
  -3   6   6   79.11   42.64
   3  -6  -6    5.21    3.09
  -3  -6   6   12.53   15.03
  -3   6   6   80.68   36.68
  -3  -6   6   86.26   33.78
   3   6  -6   85.16   30.64
  -3   6   6   88.32   41.83
  -3  -6   5  186.80   26.21
  -3   6   5  220.02   64.53
   3  -6  -5  186.87   22.24
   3   6  -5  210.55   47.61
  -3  -6   5  155.96   38.61
  -3   6   5  183.63   59.27
  -3  -6   5  188.66   48.56
   3   6  -5  167.13   37.17
  -3   6   5  231.24   63.69
  -3  -6   4   48.55   12.73
  -3   6   4   48.56   28.02
   3  -6  -4   35.17   11.30
   3   6  -4   75.89   29.26
  -3  -6   4   39.33   19.37
  -3   6   4   31.26   24.50
  -3  -6   4   37.88   18.59
  -3  -6   4   59.05   29.35
   3   6  -4   62.50   23.78
   3  -6  -3   32.96   21.99
  -3  -6   3   32.22   10.53
   3  -6  -3   17.81   11.15
  -3  -6   3   41.79   15.56
   3  -6  -3   60.36   11.16
  -3   6   3   36.28   22.85
   3   6  -3   62.66   29.08
  -3  -6   3   25.18   13.75
  -3  -6   3   32.69   16.60
   3  -6  -3   49.25    8.35
   3   6  -3   17.62   13.68
   3  -6  -2  293.25   52.15
  -3  -6   2  253.79   30.22
  -3  -6   2  283.18   40.28
   3   6  -2  276.76   60.63
   3  -6  -2  398.49   34.57
  -3  -6   2  397.07   54.51
   3   6  -2  299.94   62.41
  -3   6   2  350.88   77.59
  -3  -6   2  301.04   59.79
   3   6  -2  295.21   49.27
   3  -6  -2  357.09   29.07
  -3  -6   1   50.77   14.94
   3  -6  -1   64.42   27.62
  -3  -6   1   62.35   20.44
   3   6  -1  102.62   37.90
  -3  -6   1   52.82   20.98
  -3   6   1   65.04   33.97
  -3  -6   1   64.60   27.78
   3   6  -1   46.81   19.08
   3   6  -1   81.11   32.62
   3  -6  -1   68.08   14.22
  -3  -6   0   33.59   16.55
   3  -6   0   51.09   22.00
  -3  -6   0   36.87   12.30
   3   6   0   36.12   18.86
  -3  -6   0   67.39   24.20
   3   6   0   41.94   25.99
   3   6   0   33.03   15.60
   3   6   0   25.19   17.32
   3  -6   0   32.90   13.29
   3  -6   1   79.92   27.06
  -3  -6  -1   55.29   19.52
  -3  -6  -1   86.45   21.66
  -3  -6  -1   73.59   17.19
   3   6   1   52.54   31.89
   3   6   1   58.91   28.47
  -3  -6  -1  104.44   28.68
  -3   6  -1   94.66   24.37
   3   6   1   79.25   24.61
   3  -6   2   -0.45    5.58
  -3  -6  -2   18.80   14.45
   3   6   2   -1.04    6.62
  -3  -6  -2   15.79    8.61
   3   6   2   25.57   20.05
  -3  -6  -2   16.47    5.66
   3   6   2    8.89   13.94
  -3   6  -2   -8.55   11.83
   3   6   2   16.12   19.65
   3  -6   2    1.27    8.64
   3  -6   3    2.62    3.70
  -3  -6  -3   15.52    9.58
  -3  -6  -3   20.18    7.74
   3   6   3   33.09   24.99
   3   6   3   37.25   28.18
  -3  -6  -3   16.97    5.69
   3   6   3   33.87   28.22
  -3   6  -3   26.70   18.06
   3   6   3   37.95   18.29
   3  -6   4    3.88    5.24
   3   6   4   22.88   22.70
   3   6   4   19.47   18.80
  -3  -6  -4    3.40   13.14
  -3   6  -4   -3.48    6.37
   3   6   4    6.38   15.93
   3  -6   5   18.27   13.60
   3   6   5   28.31   26.90
   3   6   5   30.43   29.83
  -3  -6  -5   25.38    7.99
   3   6   5   26.78   24.63
  -3   6  -5   24.41   11.70
   3  -6   6   15.34   11.90
   3   6   6    7.45   10.22
   3   6   6    2.16   11.00
  -3  -6  -6  -13.48   14.44
   3   6   6   17.64   18.18
  -3   6  -6    9.08   10.91
   3  -6   7  100.86   30.83
  -3  -6  -7   67.78   21.03
   3   6   7   81.95   44.19
  -3   6  -7   40.94   18.05
   3  -6   8    0.50    5.45
   3   6   8   17.02   20.64
   3   6   8   -0.81   14.84
  -3   6  -8   -7.85    9.45
  -3  -6  -8   39.42   20.16
   3  -6   9   18.62   18.62
   3   6   9   20.61   21.63
   3   6   9   13.34   17.18
  -3  -6  -9   26.31   18.39
   3  -6  10   -8.63   11.80
   3  -6  10   46.84   32.18
   3   6  10   21.02   17.90
   3   6  10   -1.83   19.17
  -3  -6 -10   17.77   17.12
   3   6  11   -6.72   24.18
   3   6  11  -18.89   27.86
  -3  -6 -11   16.47   28.06
   3   6  12   39.54   43.15
   3   6  12    7.14   25.45
   3   7 -13   47.38   34.75
  -3  -7  12  -26.67   26.38
  -3   7  12   -4.06   27.44
   3   7 -12   52.56   34.73
  -3  -7  11   44.79   22.96
  -3   7  11   63.72   38.68
  -3  -7  11   -1.80    9.14
  -3   7  11   29.06   29.50
   3   7 -11   42.03   26.32
  -3  -7  10   30.63   19.47
  -3   7  10  -12.48   28.52
  -3   7  10   30.53   33.96
  -3  -7   9   48.90   23.49
  -3   7   9   68.02   40.23
  -3  -7   9   24.09   20.33
  -3   7   9   80.97   43.51
   3   7  -9   81.56   35.94
  -3  -7   8    6.55   12.58
  -3  -7   8    9.11    7.28
   3   7  -8    2.76    7.69
  -3  -7   7   19.69   11.74
  -3   7   7   13.21   17.93
  -3  -7   7   11.03   19.14
  -3   7   7   27.78   26.98
   3   7  -7    8.69    8.57
  -3  -7   6   22.57   12.40
  -3   7   6   11.27   19.50
  -3  -7   6    8.54   13.43
  -3   7   6    1.46   18.59
  -3  -7   6   45.60   30.23
  -3   7   6  -10.05   23.90
   3   7  -6   33.33   23.60
   3  -7  -5    2.59    4.18
   3   7  -5   12.39   15.66
   3  -7  -5    4.80    4.76
  -3   7   5   15.69   18.93
   3   7  -5   12.81   13.30
  -3  -7   5   20.08   26.87
   3  -7  -4   36.98   23.77
  -3  -7   4   34.28   11.89
   3   7  -4   22.43   18.64
  -3  -7   4   -7.79    8.76
   3  -7  -4   -1.96    4.69
   3  -7  -4   46.09   16.40
  -3   7   4   26.74   22.31
  -3  -7   4   15.95   17.91
  -3  -7   4    6.11    9.76
   3   7  -4    2.02    7.13
   3  -7  -3    3.07    4.19
  -3  -7   3    6.88    5.60
   3   7  -3    4.63    8.24
   3  -7  -3    4.70    4.08
  -3  -7   3   -0.60   10.18
  -3  -7   3   23.11   17.39
   3  -7  -3   18.68    5.76
  -3   7   3   25.99   26.86
   3   7  -3    6.03    6.82
  -3  -7   3   23.94   19.21
   3   7  -3   13.76   17.62
  -3  -7   2    3.30    4.11
   3  -7  -2    3.95    5.93
  -3  -7   2   10.35   12.60
   3   7  -2   -1.29    9.57
   3  -7  -2   10.16    7.09
   3   7  -2   -1.98    6.63
  -3  -7   2   10.04    8.46
  -3   7   2    3.14   18.00
   3   7  -2   32.86   21.14
   3  -7  -2  -13.42    5.90
   3  -7  -1   12.97   11.00
  -3  -7   1   16.38    6.87
  -3  -7   1   18.12   13.14
   3   7  -1   28.10   21.10
   3  -7  -1   23.21   13.61
   3   7  -1   28.58   23.45
  -3  -7   1   33.12   21.20
   3   7  -1   11.50    6.80
   3  -7  -1    9.20   11.24
  -3  -7   0  103.68   24.63
   3  -7   0   93.74   32.47
  -3  -7   0  111.89   26.95
  -3  -7   0  106.38   23.68
   3   7   0  105.00   41.30
   3   7   0  129.15   45.67
  -3  -7   0  159.83   35.70
   3   7   0  128.79   34.36
   3   7   0  126.81   45.27
   3  -7   1   16.30   14.66
   3   7   1   -1.48    7.48
  -3  -7  -1    4.15   11.33
   3   7   1   -1.50   14.68
   3   7   1   24.17   24.14
   3   7   1   19.65   17.42
   3  -7   2   71.49   27.06
  -3  -7  -2  108.52   28.01
  -3  -7  -2   56.47   21.48
  -3  -7  -2   75.08   18.08
   3   7   2   56.51   31.58
  -3  -7  -2  107.66   29.73
   3   7   2   64.64   35.58
   3   7   2   47.36   21.67
   3   7   2   64.67   32.40
   3   7   3   34.21   27.35
  -3  -7  -3   47.14   11.75
   3   7   3   96.81   45.99
  -3  -7  -3   90.10   30.94
   3   7   3   66.27   37.08
   3  -7   4    3.81    7.27
   3   7   4   -5.74   18.25
   3   7   4    6.04   11.81
  -3  -7  -4    2.77    9.15
   3   7   4   -0.38    8.36
   3  -7   5   77.61   26.67
   3   7   5   39.01   26.42
  -3  -7  -5  101.13   32.42
   3   7   5  108.50   52.35
  -3   7  -5   84.33   29.90
   3   7   5  160.66   67.18
   3  -7   6   88.78   30.98
   3   7   6  102.54   46.22
   3   7   6  160.87   65.63
  -3  -7  -6   66.85   23.93
  -3   7  -6   86.04   32.33
   3   7   6  163.52   62.11
   3  -7   7   13.89   10.10
   3   7   7  -12.27   15.19
   3   7   7   19.59   23.97
  -3  -7  -7    5.77   15.73
  -3   7  -7    4.60    9.55
   3  -7   8   14.57   12.14
   3   7   8  -13.12   18.67
   3  -7   8   21.42   22.76
   3   7   8    3.83   17.05
   3  -7   9   10.71   11.13
   3   7   9   -3.04   20.73
   3   7   9    7.60   16.94
  -3  -7  -9    2.74   20.57
   3   7  11   43.07   42.81
  -3   8  12   -6.44   24.66
   3   8 -12   28.90   34.72
   3   8 -11   21.32   22.21
  -3  -8  10   -7.13    7.54
  -3   8  10   14.35   29.77
  -3  -8   9   82.19   32.54
  -3  -8   9   -1.05   13.41
  -3   8   9   73.32   39.91
   3   8  -9   90.53   40.41
  -3  -8   8    3.01    5.52
  -3  -8   8  -10.49   13.62
  -3   8   8   86.08   48.61
   3   8  -8   57.82   33.86
  -3  -8   7   16.61   11.10
  -3  -8   7  -11.07   15.93
  -3   8   7   10.91   22.62
  -3  -8   7   35.41   19.27
   3   8  -7   25.52   20.69
  -3  -8   6    4.48    4.36
   3  -8  -6    9.11   14.38
  -3   8   6   21.80   26.17
  -3  -8   6   40.27   24.12
  -3  -8   6   -3.52    8.10
   3  -8  -5   23.95   22.57
  -3  -8   5   19.99   10.13
   3  -8  -5   -1.74    5.28
  -3  -8   5   -2.24    9.86
  -3  -8   5   39.87   30.10
  -3   8   5    4.83   13.56
  -3  -8   4    0.37    3.83
   3  -8  -4   -1.37    9.62
   3   8  -4    2.81   12.80
   3  -8  -4    2.95    5.30
  -3  -8   4   22.06   18.37
  -3  -8   4   13.60   17.43
  -3   8   4   17.37   18.99
   3   8  -4   10.48   11.64
  -3  -8   3   12.68    8.30
   3  -8  -3   18.53   19.11
   3  -8  -3   -0.23    7.18
   3   8  -3   10.93    9.20
  -3  -8   3   11.82   11.72
   3  -8  -3   10.46    4.04
   3   8  -3   13.73   12.64
  -3  -8   2   24.28   11.00
   3  -8  -2   12.80    6.04
   3   8  -2   29.44   19.15
   3  -8  -2   -3.44    5.19
  -3  -8   2   21.14   14.75
   3  -8  -2   64.85   15.32
   3   8  -2   64.96   34.45
  -3   8   2   52.77   35.56
   3   8  -2   17.13   14.81
   3  -8  -1   43.15   23.86
  -3  -8   1   31.75   11.72
   3   8  -1   25.83    7.42
  -3  -8   1   56.12   26.40
   3  -8  -1   16.95   12.22
   3   8  -1   32.74   26.48
  -3  -8   1   26.69   12.42
   3  -8   0   11.47   14.24
  -3  -8   0   37.51   17.88
   3   8   0   29.56   25.33
   3  -8   0    5.65   12.71
  -3  -8   0   13.81   11.44
   3  -8   0    9.57   12.03
   3   8   0   42.71   30.42
  -3  -8   0   47.33   23.09
  -3  -8  -1   21.46   10.27
   3  -8   1   20.26   17.39
   3  -8   1    8.50   11.93
  -3  -8  -1   25.92   12.42
  -3  -8  -1   48.72   19.98
   3   8   1   27.15   28.02
   3   8   1    8.91   15.64
   3   8   1  -18.84   20.33
  -3  -8  -2   41.87   21.68
   3  -8   2   31.35   20.69
   3  -8   2   15.68   16.90
  -3  -8  -2   23.94   11.67
   3   8   2   41.23   32.23
   3   8   2   20.26   18.27
  -3  -8  -2   23.95   21.52
   3   8   2   19.65   14.35
   3   8   2   55.49   32.54
   3  -8   3   36.66   20.16
  -3  -8  -3   32.52   21.06
   3  -8   3   23.65   19.31
  -3  -8  -3   15.89    6.36
   3   8   3   24.95   27.52
   3   8   3   54.72   35.93
  -3  -8  -3   56.82   21.85
   3   8   3   24.82   26.90
   3  -8   4   19.42   16.67
   3   8   4   51.43   48.66
  -3  -8  -4    0.23   14.84
   3   8   4    5.52   21.95
   3  -8   4   32.12   26.43
   3  -8   5   38.22   21.00
  -3  -8  -5    2.77   13.55
   3   8   5   29.02   30.41
   3  -8   5   41.15   28.92
   3   8   5   25.17   35.70
   3  -8   6    1.14   10.30
   3  -8   6   47.90   27.83
   3   8   6   32.67   43.49
   3   8   6   -2.48   20.11
   3  -8   7   22.54   13.19
   3   8   7   53.65   41.85
   3   8   7   29.42   37.28
  -3  -8  -7  -11.30   21.68
   3   8   9   50.58   34.78
   3   8   9   63.22   54.40
   3   9 -11  -93.25   46.58
  -3   9   9    0.52   13.28
   3   9  -9   77.46   36.27
   3  -9  -8    4.83    8.65
   3   9  -8   -5.29   16.09
   3  -9  -7   10.89   18.74
  -3  -9   7    3.45   20.93
  -3  -9   7   -0.68   15.90
  -3   9   7   55.22   50.08
   3   9  -7   -8.45   14.03
  -3   9   6    6.67   18.89
   3   9  -6  -14.57   18.24
   3  -9  -5   10.21   16.03
  -3  -9   5   47.24   30.61
  -3  -9   5   45.97   24.96
  -3   9   5   32.11   38.74
   3   9  -5  -15.07   19.08
   3  -9  -4    8.34   14.83
  -3  -9   4   33.43   23.87
  -3  -9   4   26.51   24.01
  -3   9   4    1.33   14.36
   3   9  -4    4.53   12.41
   3  -9  -3   -4.41   23.60
   3  -9  -3   -1.80    7.73
   3   9  -3   35.10   26.41
  -3  -9   3    5.88   13.44
  -3  -9   3   12.14   17.42
  -3   9   3   29.54   34.87
   3   9  -3   31.16   27.90
   3  -9  -2  108.92   40.48
  -3  -9   2   35.80   16.26
  -3  -9   2   55.03   25.48
   3   9  -2   86.27   46.80
   3  -9  -2    6.19   11.03
   3   9  -2  106.23   47.28
  -3  -9   2  152.62   42.72
   3   9  -2   30.53   19.09
   3  -9  -1   -3.17   16.23
  -3  -9   1   -8.68    9.05
   3  -9  -1  -14.42   16.22
   3   9  -1   -7.47   22.76
  -3  -9   1   27.02   25.61
   3   9  -1   20.28   23.52
   3   9  -1   37.45   29.73
  -3  -9   0   -7.51   10.51
   3  -9   0    4.93   15.76
  -3  -9   0   -3.72    6.27
   3  -9   0  -11.69   12.69
   3   9   0   -2.68    9.71
   3  -9   0    0.44   12.39
  -3  -9   0    4.31   21.99
   3   9   0  -28.57   34.62
   3   9   0   14.24   16.34
   3  -9   1    2.42   17.71
  -3  -9  -1   34.93   24.54
  -3  -9  -1   16.82   10.47
   3  -9   1    3.05    8.06
   3   9   1   72.05   75.93
   3  -9   1   24.53   19.40
  -3  -9  -1  -18.38   22.43
   3   9   1   11.09   14.99
   3   9   1   33.67   24.62
  -3  -9  -2   -5.45   13.78
   3  -9   2   -3.91   14.82
   3   9   2  -12.79   26.67
  -3  -9  -2   46.59   25.35
   3   9   2   -8.25   24.28
   3  -9   2    0.19    7.61
  -3  -9  -3    1.94   12.45
   3  -9   3   22.85   19.83
   3   9   3  -23.42   34.41
  -3  -9  -3   -9.30   14.86
   3   9   3   -4.77   21.68
  -3  -9  -4   44.27   26.21
   3   9   4   16.24   29.12
   3  -9   4    1.67    7.28
   3   9   4   26.97   25.89
   3  -9   5   -5.52   12.50
   3   9   5    2.10   25.51
   3   9   6  -21.82   18.54
   3   9   6   46.19   41.34
   3   9   7   27.20   26.82
   3  10  -7   50.23   36.06
  -3  10   6   -9.03   36.57
   3  10  -6   -5.94   16.24
  -3  10   5   -0.52   16.57
   3 -10  -4    2.43   13.39
  -3 -10   4   13.94   19.90
  -3 -10   4    1.40   15.68
   3 -10  -3    8.77   18.67
   3 -10  -2  -17.91   29.94
  -3 -10   2  -10.78   26.23
  -3 -10   2    2.28   14.93
   3  10  -2   10.45   27.53
   3 -10  -1   36.05   32.23
  -3 -10   1   -2.53   36.54
   3  10  -1    8.63   17.31
   3 -10   0  -28.40   19.76
  -3 -10   0   25.53   23.39
   3  10   0   15.89   30.03
   3 -10   0  -16.53    9.76
   3 -10   1    0.46   11.42
   3  10   1   -4.87   21.11
   3  10   1   -9.92   22.61
   3 -10   1   14.00   17.85
   3 -10   2   40.16   39.51
   3  10   2   18.70   28.34
   3 -10   2  -38.87   26.29
   3  10   3    7.80   16.32
   3  10   3   20.77   26.58
   3  10   4  -35.70   41.04
  -4   0  17   22.06   15.76
  -4   0  17   -3.75   17.76
  -4   0  16    8.46    8.66
  -4   0  16   25.52   26.19
  -4   0  16   13.70   11.48
  -4   0  15   40.31   19.82
  -4   0  15   36.52   21.76
  -4   0  15   61.16   31.85
  -4   0  14   19.61   21.89
  -4   0  14   22.58   18.26
  -4   0  13   -2.68    5.28
  -4   0  13    6.80   11.00
  -4   0  13   -0.17    6.64
  -4   0  12  370.51   49.77
  -4   0  12  326.51   55.55
  -4   0  12  304.63   52.31
  -4   0  11  155.41   32.35
  -4   0  11  149.51   33.99
  -4   0  11  124.28   32.75
  -4   0  10   48.55   17.27
  -4   0  10   43.66   17.56
  -4   0  10   44.16   16.98
  -4   0  10   66.16   17.03
   4   0  -9   74.98   22.35
  -4   0   9   77.69   18.76
  -4   0   9   61.02   19.00
  -4   0   9   93.66   16.37
  -4   0   9   48.04   16.55
   4   0  -8    6.96    8.38
   4   0  -8   19.32    8.40
  -4   0   8   13.53    7.42
   4   0  -8    6.24    7.67
  -4   0   8   15.49   10.19
  -4   0   8    8.67    7.19
   4   0  -7  224.89   28.63
   4   0  -7  261.91   36.80
  -4   0   7  251.01   29.76
   4   0  -7  205.64   31.21
  -4   0   7  208.17   29.77
  -4   0   7  195.14   28.33
   4   0  -6 1145.35   62.79
   4   0  -6 1266.01   73.70
   4   0  -6 1080.53   66.10
  -4   0   6 1182.59   67.15
  -4   0   6 1073.50   58.38
  -4   0   6 1109.82   58.98
   4   0  -5  968.02   59.24
  -4   0   5  996.37   57.38
   4   0  -5  958.22   57.63
  -4   0   5  940.89   48.54
  -4   0   5  991.77   49.14
  -4   0   4 1226.80   61.04
   4   0  -4 1245.72   61.00
   4   0  -4 1190.42   47.67
   4   0  -4 1162.53   46.21
   4   0  -3  379.47   32.46
  -4   0   3  368.84   31.85
  -4   0   3  337.73   28.05
   4   0  -2  937.29   49.59
  -4   0   2  996.59   51.19
  -4   0   2  905.71   44.19
   4   0  -2  929.80   46.64
   4   0  -2  829.59   50.39
   4   0  -1    2.50    2.68
  -4   0   1    2.08    1.30
  -4   0   1    4.27    2.54
   4   0  -1   10.80    6.12
  -4   0   1   10.19    6.41
   4   0   0  194.63   23.96
   4   0   0  234.83   25.36
  -4   0   0  227.32   26.83
  -4   0   0  209.23   22.48
   4   0   0  213.03   22.38
  -4   0   0  199.17   24.79
   4   0   0  202.49   17.96
  -4   0  -1  132.30   21.46
   4   0   1  175.17   22.36
   4   0   1  151.35   21.44
  -4   0  -1  156.39   23.62
   4   0   1  189.06   21.94
  -4   0  -1  186.89   21.04
   4   0   1  176.71   17.07
  -4   0  -2  778.67   54.75
   4   0   2  786.30   50.47
   4   0   2  900.62   56.79
   4   0   2  818.05   53.71
  -4   0  -2  848.41   49.99
  -4   0  -2  884.80   41.53
  -4   0  -3  279.91   37.24
   4   0   3  323.01   34.80
   4   0   3  311.73   35.45
  -4   0  -3  381.66   35.69
   4   0   3  359.18   36.99
  -4   0  -3  379.99   29.55
   4   0   4    1.84    5.34
  -4   0  -4   -0.33    4.79
   4   0   4   -2.65    4.34
  -4   0  -4    0.69    3.08
  -4   0  -4    6.37    6.81
   4   0   5    1.05    2.57
  -4   0  -5   -1.24    2.61
   4   0   5   -1.03    3.22
   4   0   5    7.21   10.18
  -4   0  -5    2.78    3.04
  -4   0  -5    5.08    7.71
   4   0   6  652.97   63.68
  -4   0  -6  677.15   64.75
  -4   0  -6  749.19   59.87
   4   0   7  105.73   24.56
   4   0   7  155.80   33.54
  -4   0  -7  221.15   38.79
  -4   0  -7  177.28   30.90
   4   0   8    6.62    8.32
  -4   0  -8   -7.29   11.12
   4   0  10  146.16   40.58
   4   0  10  135.62   45.17
   4   0  11   19.85   11.55
   4   0  11   60.40   28.00
   4   0  12    7.78   15.25
   4   0  13   29.55   20.51
   4   0  13  -23.81   15.09
  -4   1  18  -42.31   44.67
  -4  -1  17   14.46   12.02
  -4   1  17  -17.80   22.42
  -4  -1  17   27.21   26.16
  -4   1  17  -18.62   29.66
  -4  -1  16    7.33    9.69
  -4   1  16  -24.00   15.62
  -4   1  16   14.67   20.92
  -4  -1  16   13.01   19.10
  -4   1  16    9.34   10.13
  -4  -1  16   14.43   16.70
  -4  -1  15   -5.38   11.75
  -4   1  15    9.09    6.51
  -4   1  15    5.02   15.40
  -4  -1  15   13.37   12.19
  -4  -1  15   17.92   17.43
  -4   1  15   24.66   20.92
  -4   1  14   27.10   15.48
  -4  -1  14   44.80   21.19
  -4   1  14   38.89   19.31
  -4  -1  14   67.01   27.86
  -4   1  14   34.09   25.35
  -4   1  13   33.13   14.99
  -4  -1  13   27.42   18.06
  -4   1  13   46.67   20.94
  -4   1  13   45.54   30.63
  -4   1  12   31.30   14.01
  -4  -1  12   60.26   23.07
  -4   1  12   55.85   24.99
  -4   1  12   37.54   20.79
  -4  -1  11   11.73    5.95
  -4   1  11   19.66    9.94
  -4   1  11    8.13    4.05
  -4   1  11   20.57   34.99
  -4   1  11   10.09   12.46
   4  -1 -10  216.42   35.50
  -4   1  10  183.11   28.19
  -4  -1  10  169.34   36.71
  -4   1  10  190.13   41.09
  -4   1  10  154.34   37.30
  -4   1  10  245.15   32.05
  -4  -1   9  114.87   29.00
   4   1  -9  104.72   25.07
   4  -1  -9  112.10   26.49
  -4   1   9  107.34   20.90
  -4  -1   9   93.15   25.48
  -4   1   9   78.59   26.02
  -4   1   9   91.03   28.02
  -4   1   9  113.94   20.31
   4   1  -8   15.28    7.32
   4  -1  -8   18.89   10.91
   4  -1  -8   13.23    7.79
   4  -1  -8   13.22    7.99
  -4   1   8   26.74    9.78
  -4  -1   8   10.13    6.71
  -4   1   8   21.75   14.38
  -4   1   8   28.20    9.53
   4  -1  -7  198.61   33.06
   4   1  -7  199.75   29.37
  -4   1   7  203.62   24.42
   4   1  -7  141.22   30.00
   4  -1  -7  206.94   26.13
   4  -1  -7  218.91   36.42
  -4  -1   7  184.79   29.60
  -4   1   7  165.25   32.30
  -4   1   7  197.28   34.44
   4  -1  -6  352.65   43.14
   4   1  -6  304.54   33.14
   4  -1  -6  290.05   36.41
   4  -1  -6  314.14   31.37
   4   1  -6  251.49   35.46
  -4  -1   6  253.33   33.43
  -4   1   6  295.31   29.64
  -4   1   6  316.45   39.86
  -4  -1   6  227.05   17.61
  -4  -1   6  211.40   16.90
  -4   1   6  312.93   40.99
   4  -1  -5  370.97   41.54
   4   1  -5  392.20   34.65
   4   1  -5  287.97   38.02
   4  -1  -5  387.68   32.07
  -4   1   5  448.93   34.43
  -4  -1   5  357.86   37.65
   4  -1  -5  387.17   39.38
  -4   1   5  372.91   41.16
   4  -1  -5  356.87   37.46
   4   1  -4   17.47    6.86
  -4  -1   4   10.12    6.82
   4  -1  -4   18.50    6.75
   4   1  -4   13.34    7.22
  -4   1   4   13.41    6.35
   4  -1  -4   13.62    7.78
  -4   1   4   17.14    6.03
  -4   1   4   12.06    8.01
   4  -1  -4   15.63    8.83
   4   1  -3 1605.42   73.81
   4  -1  -3 1487.12   61.34
  -4   1   3 1455.18   63.69
  -4  -1   3 1655.64   73.69
   4  -1  -3 1633.00   86.39
  -4  -1   3 1515.92   69.58
  -4   1   3 1470.84   44.09
   4  -1  -3 1549.40   82.89
   4   1  -2 2227.18   83.92
  -4  -1   2 2228.92   80.84
   4  -1  -2 2079.91   74.88
  -4   1   2 2132.71   81.51
   4  -1  -2 2189.84  104.02
   4   1  -2 2062.29   80.08
  -4  -1   2 2081.26   80.04
   4  -1  -2 2116.07   58.69
  -4   1   2 2120.56   54.32
   4  -1  -2 2296.10   96.85
  -4  -1   1   20.50    5.38
   4  -1  -1   12.57    7.04
   4   1  -1   14.98    4.36
  -4   1   1    5.55    4.37
   4   1  -1   11.82    6.02
   4  -1  -1    9.24    4.66
  -4  -1   1   16.71    6.37
   4  -1  -1   10.34    4.81
   4   1  -1   14.36    4.95
  -4  -1   1   19.60    8.26
  -4   1   1   16.33    6.29
   4   1  -1   12.10    4.30
   4  -1   0  107.58   19.85
  -4   1   0  108.82   21.34
   4   1   0  110.79   13.57
  -4  -1   0  107.73   15.24
   4  -1   0   85.43   17.53
  -4  -1   0   80.08   14.79
   4   1   0  117.91   17.88
   4  -1   0  124.70   15.95
  -4  -1   0  124.98   19.37
   4   1   0  128.49   19.31
  -4  -1   0  105.42   16.50
   4   1   0  108.58   17.52
  -4   1   0  103.40   15.75
  -4   1  -1   43.09   13.29
   4   1   1   32.65    9.07
   4  -1   1   30.00   11.13
   4   1   1   41.94   10.68
   4  -1   1   20.71   10.86
  -4  -1  -1   37.45   12.05
   4   1   1   30.74   12.31
  -4  -1  -1   49.10   12.09
   4  -1   1   41.57   10.47
   4   1   1   34.81    9.82
  -4  -1  -1   32.94   10.98
  -4   1  -1   45.88   11.92
  -4   1  -2 1487.83   82.66
  -4  -1  -2 1636.07   72.78
   4   1   2 1672.69   71.00
   4  -1   2 1663.17   80.05
   4   1   2 1620.82   71.19
   4  -1   2 1642.19   85.46
  -4  -1  -2 1694.30   75.53
  -4  -1  -2 1638.40   71.18
   4  -1   2 1785.16   72.64
   4   1   2 1745.25   80.96
  -4   1  -2 1722.43   75.38
   4   1   2 1745.07   77.01
  -4  -1  -2 1807.36   75.19
  -4  -1  -3  462.53   43.25
   4   1   3  506.02   43.66
  -4   1  -3  448.30   46.92
   4  -1   3  421.86   43.56
   4   1   3  431.89   37.05
   4  -1   3  422.65   47.90
   4  -1   3  569.48   43.50
   4   1   3  597.23   50.59
  -4   1  -3  583.50   47.71
  -4  -1  -3  520.00   42.87
  -4  -1  -3  538.94   44.40
  -4   1  -3  621.57   24.52
  -4  -1  -4  249.18   35.91
   4  -1   4  314.63   38.71
   4   1   4  300.83   37.99
   4   1   4  255.16   29.91
   4  -1   4  245.58   37.03
  -4   1  -4  317.57   39.77
  -4  -1  -4  304.67   36.74
  -4  -1  -4  323.13   37.54
   4   1   5  197.46   36.21
  -4   1  -5  165.63   32.90
  -4  -1  -5  215.41   34.59
   4  -1   5  190.15   32.20
   4  -1   5  181.73   31.70
   4   1   5  175.84   28.09
   4  -1   5  201.15   32.43
   4   1   5  241.23   36.93
  -4   1  -5  210.22   37.14
  -4  -1  -5  239.30   30.84
  -4   1  -5  169.52   23.73
   4  -1   6   16.64   11.02
   4   1   6   23.66   11.07
   4   1   6   40.08   17.34
   4  -1   6   22.48   12.86
  -4   1  -6   43.93   15.55
  -4   1  -6   18.34    9.74
  -4  -1  -6   47.94   17.62
  -4  -1  -6   38.47   13.65
   4   1   7   43.96   14.59
   4  -1   7   43.61   16.46
   4   1   7   43.62   19.25
   4   1   7   63.86   24.00
  -4  -1  -7   64.45   19.52
  -4   1  -7   31.36   14.25
  -4   1  -7   77.08   23.34
   4   1   8   23.35   11.26
   4  -1   8   24.85   17.84
   4   1   8   10.42   14.49
   4   1   8   10.88   12.84
  -4  -1  -8   13.44    5.15
   4  -1   9   11.52   10.81
   4   1   9   23.59   16.98
   4   1  10   15.66   11.94
   4   1  10   28.20   20.95
   4  -1  10   35.35   21.22
  -4  -1 -10   43.09   22.42
   4  -1  11   12.37   13.01
   4   1  11    8.60   10.24
   4  -1  11   15.68   12.54
   4   1  11   14.64   19.36
   4  -1  12   27.34   20.32
   4   1  12   41.79   24.45
   4   1  12  -10.88    7.29
   4   1  13   17.31   14.27
   4  -1  13  -11.51    9.50
  -4   2  18  109.75   60.13
  -4  -2  17   19.71   18.41
  -4   2  17  -31.22   29.56
  -4  -2  16   11.09   19.22
  -4   2  16  -20.97   27.00
  -4   2  15   -9.28    5.41
  -4  -2  15  -15.92   10.57
  -4   2  15   11.04   10.01
  -4   2  15   -3.18   17.27
  -4   2  14    2.43    6.13
  -4  -2  14   35.43   21.62
  -4   2  14   19.76   15.99
  -4   2  14    0.78   16.00
  -4   2  13   75.55   17.63
  -4   2  13   63.46   32.31
  -4   2  13   58.23   30.54
  -4  -2  12   37.09   19.70
  -4   2  12   65.84   16.04
  -4  -2  12   61.39   25.23
  -4   2  12   48.76   25.36
  -4   2  12   45.96   26.37
  -4  -2  11    1.09    8.08
  -4   2  11   11.24    6.41
  -4  -2  11    6.71    8.49
  -4   2  11   20.15   17.93
  -4   2  11   11.34   13.01
  -4  -2  10  146.31   35.18
  -4   2  10  222.08   27.60
  -4  -2  10  215.97   43.20
  -4   2  10  214.01   49.61
  -4   2  10  205.77   28.13
  -4   2  10  208.24   50.93
   4  -2  -9  804.40   87.39
  -4  -2   9  545.72   64.86
  -4  -2   9  637.63   69.81
  -4   2   9  672.08   46.39
  -4   2   9  684.13   86.13
  -4   2   9  636.01   41.65
  -4   2   9  676.29   83.75
   4   2  -8  444.10   45.31
   4  -2  -8  486.31   61.19
  -4  -2   8  413.63   49.93
   4  -2  -8  601.83   73.86
  -4   2   8  456.68   36.97
   4  -2  -8  501.44   41.19
  -4  -2   8  467.52   56.41
  -4   2   8  443.06   31.21
  -4   2   8  470.85   66.81
  -4   2   8  465.98   65.83
  -4  -2   7   65.54   18.56
   4   2  -7   68.11   16.55
   4  -2  -7   67.72   20.56
  -4   2   7   87.71   15.29
   4  -2  -7   87.48   17.02
   4  -2  -7   91.78   27.59
  -4  -2   7   79.65   22.16
  -4   2   7   83.77   26.04
  -4  -2   7   48.81   11.84
  -4   2   7   81.78   11.93
  -4   2   7   85.79   27.79
   4   2  -6   56.98   11.61
  -4  -2   6   62.90   16.02
   4   2  -6   65.73   14.70
  -4   2   6   82.80   14.88
   4   2  -6   55.93   20.77
  -4  -2   6   68.34   19.11
  -4   2   6   69.40   23.09
   4  -2  -6   85.93   22.59
  -4   2   6   93.85   27.50
  -4  -2   6   70.03   12.33
  -4   2   6   76.23    8.72
  -4  -2   5  130.39   18.25
   4   2  -5  139.70   21.16
   4   2  -5  175.31   19.44
  -4   2   5  173.47   21.92
  -4  -2   5  175.38   29.84
   4  -2  -5  186.65   37.23
   4   2  -5  110.40   29.65
   4  -2  -5  186.83   35.53
  -4   2   5  202.29   38.66
  -4   2   5  177.70   10.75
  -4  -2   5  143.33   14.01
   4  -2  -5  194.92   35.40
  -4  -2   5  147.64   14.15
  -4   2   5  186.25   36.85
   4  -2  -4  546.36   59.27
   4   2  -4  436.62   24.20
   4   2  -4  375.73   47.55
  -4  -2   4  493.54   47.19
  -4   2   4  435.19   37.10
   4  -2  -4  439.32   33.65
   4  -2  -4  523.52   60.62
  -4   2   4  459.00   56.14
   4  -2  -4  522.20   60.84
  -4   2   4  476.96   58.90
   4  -2  -3  921.58   77.13
   4  -2  -3  772.44   47.44
   4   2  -3  898.81   62.27
  -4  -2   3  976.07   61.65
  -4   2   3  828.39   52.77
  -4  -2   3  927.74   62.77
   4   2  -3  760.60   46.03
   4  -2  -3 1021.37   84.75
  -4   2   3  906.53   76.03
   4  -2  -3  863.57   78.73
   4   2  -3  776.00   46.18
   4   2  -3  959.04   66.13
   4  -2  -2   76.31   20.15
  -4  -2   2   88.10   17.88
   4  -2  -2   55.13   14.34
   4   2  -2   55.74   15.10
   4  -2  -2   60.76    8.75
  -4  -2   2   84.94   19.80
   4  -2  -2   57.06   19.89
   4   2  -2   55.15   14.19
  -4   2   2   68.38    9.42
   4   2  -2   61.55   14.30
   4   2  -2   66.24   16.97
   4  -2  -2   65.77   20.70
  -4  -2   1  449.30   37.53
   4  -2  -1  361.13   39.00
   4   2  -1  418.66   39.64
  -4   2   1  386.88   29.14
   4   2  -1  389.61   39.95
   4  -2  -1  455.86   26.01
  -4  -2   1  413.23   40.75
   4  -2  -1  374.15   54.13
   4  -2  -1  358.79   26.29
   4  -2  -1  434.68   48.23
  -4  -2   1  396.26   16.98
  -4  -2   1  374.74   38.78
   4   2  -1  420.63   40.10
   4   2   0  196.63   18.36
  -4  -2   0  164.97   16.52
  -4   2   0  173.93   30.78
  -4  -2   0  212.82   24.00
   4  -2   0  134.82   25.62
   4   2   0  157.90   23.44
  -4  -2   0  185.16   27.34
   4   2   0  157.08   24.92
   4  -2   0  176.43   19.38
  -4   2   0  179.84   22.93
  -4  -2   0  175.83   28.67
   4  -2   0  217.93   31.47
   4  -2   0  194.94   14.44
   4   2   0  189.22   27.58
   4   2   1  322.43   29.31
   4  -2   1  324.47   39.04
  -4  -2  -1  338.94   27.24
   4   2   1  327.16   31.92
  -4  -2  -1  366.20   31.95
   4  -2   1  327.11   41.43
   4   2   1  301.60   36.65
  -4  -2  -1  339.99   35.65
   4  -2   1  332.27   30.95
  -4   2  -1  322.02   33.94
  -4   2  -1  276.93   38.54
   4   2   1  297.40   34.54
  -4  -2  -1  291.74   35.59
   4  -2   2  899.57   65.60
  -4  -2  -2  899.37   51.70
   4   2   2  911.54   57.49
  -4  -2  -2 1060.48   56.55
   4  -2   2  870.06   70.41
   4   2   2  921.02   52.08
  -4   2  -2 1142.53   65.78
   4   2   2 1061.64   65.93
  -4  -2  -2 1103.50   62.36
   4  -2   2 1041.36   58.13
  -4   2  -2  825.34   69.26
   4   2   2 1007.25   66.58
  -4  -2  -3  783.60   53.78
   4   2   3  648.16   53.90
  -4  -2  -3  627.17   47.23
   4   2   3  572.74   41.22
   4   2   3  775.80   60.46
   4  -2   3  690.53   53.26
  -4   2  -3  802.40   61.67
  -4  -2  -3  681.20   51.57
  -4  -2  -3  719.34   60.39
   4   2   3  725.60   65.97
   4   2   4  432.03   48.85
  -4   2  -4  320.11   45.70
   4   2   4  364.55   52.10
   4  -2   4  383.41   43.78
  -4  -2  -4  398.53   47.07
   4   2   4  369.39   33.84
   4   2   4  453.83   48.11
  -4   2  -4  525.67   55.61
   4  -2   4  402.16   42.91
  -4  -2  -4  430.25   43.00
  -4  -2  -4  485.60   52.44
   4   2   5    8.19    9.04
   4   2   5   21.71   11.77
   4  -2   5   29.40   11.91
  -4  -2  -5   34.41   12.83
   4   2   5   34.05   10.17
   4   2   5   18.57   14.49
  -4  -2  -5   49.62   14.56
   4   2   6   80.22   16.77
   4  -2   6   81.12   22.33
   4   2   6   51.31   22.60
  -4   2  -6   37.57   12.68
  -4  -2  -6   78.00   18.14
   4   2   7   47.39   13.02
   4   2   7   53.27   23.00
   4   2   7   53.36   25.09
   4  -2   7   55.33   20.82
  -4   2  -7   50.35   16.63
  -4  -2  -7   84.19   22.54
   4   2   8    0.15    4.84
   4  -2   8    1.25    5.05
   4   2   8   -3.09    8.44
   4   2   8    3.90   10.20
  -4  -2  -8   21.43   15.26
  -4   2  -8   -8.30    9.08
   4   2   9   60.26   15.29
   4   2   9   60.92   27.02
   4  -2   9  101.42   31.27
   4  -2  10   58.00   21.46
   4   2  10   41.74   22.89
   4   2  10   66.56   29.24
  -4  -2 -10   50.67   25.10
   4   2  11  -19.27   10.28
   4  -2  11   23.49   22.25
   4   2  11    7.83    8.67
   4  -2  11   -4.46   13.18
   4   2  11  -13.39   20.06
   4  -2  12  -20.78   25.52
   4   2  12    9.86   13.48
   4  -2  12   11.96   10.93
  -4   3  17   22.25   32.73
  -4  -3  16   23.11   22.99
  -4   3  16  -45.21   33.37
  -4  -3  15   -5.51   17.31
  -4  -3  15  -11.52   26.11
  -4   3  15   20.14   28.16
  -4  -3  14    9.21   13.26
  -4  -3  14    3.45   10.75
  -4   3  14   -7.63   21.80
  -4   3  14    0.91   14.87
  -4  -3  13  105.98   38.63
  -4   3  13   60.31   31.01
  -4   3  13   66.65   34.66
  -4  -3  12   63.70   28.59
  -4   3  12   48.14    8.44
  -4   3  12   49.04   32.96
  -4   3  12   49.71   31.89
  -4  -3  11   63.56   26.42
  -4  -3  11   49.33   26.64
  -4   3  11   58.01   10.08
  -4   3  11   60.36   31.48
  -4  -3  11   41.78   14.69
  -4   3  11   46.36   13.10
  -4  -3  10   22.35   14.95
  -4   3  10   31.87    7.18
  -4  -3  10   42.06   20.47
  -4   3  10   23.97    8.08
  -4   3  10   32.29   22.62
  -4   3  10   26.88   18.53
  -4  -3   9  137.86   29.80
   4   3  -9  142.19   29.31
  -4   3   9  170.82   19.43
  -4  -3   9  150.57   38.75
  -4   3   9  162.19   48.32
  -4  -3   9  101.95   23.46
  -4   3   9  143.14   44.45
   4   3  -8  332.00   41.60
  -4  -3   8  372.19   45.71
   4  -3  -8  340.31   32.41
  -4  -3   8  288.09   48.15
  -4   3   8  397.27   30.66
  -4  -3   8  269.02   37.71
  -4   3   8  339.41   65.70
  -4   3   8  333.48   23.31
  -4   3   8  327.83   65.10
  -4  -3   8  292.69   40.12
   4   3  -7  252.74   24.04
   4   3  -7  288.99   36.76
  -4  -3   7  312.88   37.33
   4  -3  -7  289.17   30.23
  -4  -3   7  297.08   49.68
  -4   3   7  335.77   29.40
  -4  -3   7  265.77   36.47
  -4   3   7  240.64   14.61
  -4   3   7  353.17   65.15
  -4   3   7  361.66   62.74
  -4  -3   7  255.85   35.38
   4   3  -6  233.48   29.46
  -4  -3   6  231.61   27.63
   4   3  -6  226.39   30.66
  -4  -3   6  287.49   42.28
  -4   3   6  250.84   27.21
  -4  -3   6  228.84   30.67
  -4   3   6  305.37   56.57
   4  -3  -6  288.24   51.65
  -4  -3   6  188.56   29.20
  -4   3   6  302.22   55.23
   4   3  -5   13.06    5.49
   4   3  -5   19.53   10.95
  -4  -3   5   16.00    6.87
   4   3  -5    7.78   11.79
  -4  -3   5   11.27    8.86
  -4   3   5   14.37   13.10
   4  -3  -5   17.36   15.33
  -4  -3   5   10.46    6.32
  -4   3   5    5.16    5.74
  -4  -3   4  199.26   16.99
   4   3  -4  164.86   32.11
  -4  -3   4  250.37   36.71
   4  -3  -4  221.13   25.77
   4   3  -4  172.53   35.95
   4  -3  -4  224.42   47.95
   4  -3  -4  252.14   50.15
  -4  -3   4  187.85   27.08
   4   3  -4  221.89   30.82
  -4   3   4  240.12   49.88
  -4  -3   4  207.93   27.07
  -4   3   4  270.87   49.23
   4  -3  -4  265.79   49.03
   4   3  -4  155.07   16.98
   4   3  -4  276.04   40.37
   4   3  -3  327.43   43.96
   4   3  -3  282.91   44.04
  -4  -3   3  390.10   45.03
   4  -3  -3  263.65   47.04
   4  -3  -3  348.27   33.78
   4  -3  -3  363.14   56.80
  -4  -3   3  404.37   47.51
  -4   3   3  361.78   58.47
   4  -3  -3  306.15   30.86
   4   3  -3  309.17   39.65
   4   3  -3  420.27   47.55
   4  -3  -3  447.32   64.89
   4  -3  -2   42.97   18.48
   4   3  -2   34.47   13.81
  -4  -3   2   45.99   14.14
   4  -3  -2   36.68   13.81
   4  -3  -2   33.68   18.58
   4   3  -2   26.73   14.08
   4   3  -2   40.17   15.56
  -4  -3   2   46.05   14.77
   4  -3  -2   49.75   21.41
   4  -3  -2   44.82    7.13
  -4   3   2   25.03   16.88
   4  -3  -2   48.82   12.27
   4   3  -2   50.28   17.11
   4   3  -2   50.25   15.85
   4  -3  -2   34.99   19.51
   4  -3  -1  140.69   29.84
   4   3  -1  136.27   29.86
  -4  -3   1  135.50    9.26
   4  -3  -1   91.07   25.64
   4  -3  -1  109.89   22.63
   4   3  -1  100.44   24.67
  -4  -3   1  181.97   25.97
   4   3  -1  135.72   30.63
   4  -3  -1  123.35   36.00
  -4  -3   1  149.96   26.67
   4  -3  -1  133.60   15.53
  -4  -3   1  116.09   25.27
   4  -3  -1  153.22   20.78
   4  -3  -1  118.08   33.36
   4   3  -1  136.98   25.66
   4   3  -1  110.17   26.34
   4   3   0  115.56   30.56
  -4  -3   0  123.53   14.43
   4  -3   0  115.73   27.12
  -4  -3   0  162.42   23.47
   4   3   0  123.16   24.54
   4  -3   0  135.35   27.42
   4   3   0  164.25   34.12
  -4  -3   0  174.26   29.70
   4   3   0  144.59   27.61
   4   3   0  151.82   27.02
   4   3   0  152.34   31.62
  -4  -3   0  147.98   28.90
   4  -3   0  139.90   18.89
   4  -3   0  150.40   18.98
  -4   3  -1  128.89   28.97
   4  -3   1  147.71   29.66
   4   3   1  141.57   32.95
  -4  -3  -1  165.16   18.75
  -4  -3  -1  188.12   23.01
   4  -3   1  140.92   32.90
   4   3   1  150.66   24.06
  -4  -3  -1  189.99   30.64
   4   3   1  158.75   29.93
   4   3   1  190.41   39.70
   4   3   1  146.81   35.16
   4  -3   1  167.07   22.81
   4   3   1  154.82   28.89
  -4   3  -2    1.63    5.12
  -4  -3  -2    7.16    6.53
   4  -3   2    5.33    4.13
   4   3   2   11.26   11.35
   4   3   2    3.38    2.14
  -4  -3  -2   13.17    7.04
  -4  -3  -2    7.98    9.21
   4   3   2    3.08    6.31
   4   3   2   15.98    8.35
   4  -3   2    5.67    5.06
  -4   3  -3  166.38   35.30
   4  -3   3  192.30   33.28
   4   3   3  189.02   42.29
  -4  -3  -3  217.24   28.78
  -4  -3  -3  220.60   28.04
   4   3   3  178.61   24.90
  -4  -3  -3  276.34   35.87
   4   3   3  202.98   34.29
   4  -3   4   16.20    9.38
  -4  -3  -4    8.69    8.08
   4   3   4    9.14   13.04
   4   3   4    7.94    3.38
  -4  -3  -4   11.97    6.92
   4   3   4    6.52   13.30
  -4   3  -4    8.28    3.36
   4  -3   4    7.27    7.18
   4   3   5  100.23   16.56
   4   3   5  100.85   33.51
   4  -3   5   98.90   25.04
  -4  -3  -5  128.93   27.31
  -4  -3  -5  115.40   23.70
  -4   3  -5  116.12   13.21
   4   3   6   28.42    9.15
   4   3   6   33.06   20.88
   4  -3   6   51.37   17.28
  -4   3  -6   30.70    6.96
  -4  -3  -6   53.43   20.22
   4   3   7   14.31    7.04
   4   3   7   -1.82    3.85
   4  -3   7   23.65   14.89
  -4  -3  -7   26.72   14.44
   4   3   8   10.14    6.40
   4   3   8   13.30   15.85
   4  -3   8   24.44   13.40
  -4  -3  -8   23.75   11.20
   4   3   9    2.60    5.08
   4   3   9   -2.65   14.30
  -4   3  -9   15.09    6.27
   4   3  10    4.91    3.98
   4  -3  10   51.92   21.49
   4   3  10   56.83   33.21
  -4   3 -10   35.83   11.10
  -4  -3 -10   48.88   18.10
   4  -3  11   31.02   28.71
   4   3  11    6.69   14.53
  -4  -3 -11   30.41   20.21
   4  -3  12   16.04   20.71
   4   3  12  -18.12   31.69
   4   3  12   27.15   31.33
   4   3  13  -16.58   24.36
   4   3  14  -12.98   24.42
  -4   4  16    3.16   21.28
  -4  -4  15  -15.50   29.25
  -4  -4  15   19.83   22.68
  -4   4  15   44.88   35.11
  -4  -4  14   18.77   20.21
  -4  -4  14   28.03   19.73
  -4   4  14   22.78   25.62
  -4  -4  13   11.27   10.65
  -4  -4  13   -7.93    9.40
  -4   4  13   29.68   30.15
  -4   4  13   48.26   38.71
  -4  -4  12  125.66   36.34
  -4  -4  12   46.84   29.26
  -4   4  12  115.61   48.31
  -4   4  12   80.92   21.05
  -4   4  12  103.31   48.62
  -4  -4  11   59.88   22.81
  -4  -4  11   51.14   25.73
  -4   4  11   37.30   27.39
  -4   4  11   24.78   11.90
  -4   4  11   67.69   35.24
  -4  -4  11   37.51   20.18
  -4  -4  10   42.54   14.82
  -4   4  10   69.79   32.29
  -4  -4  10   53.26   23.87
  -4   4  10   47.42   29.85
  -4   4  10   40.68   10.34
  -4  -4  10   46.40   16.58
  -4   4  10   34.81   24.23
  -4  -4  10   44.80   18.14
   4   4  -9   24.52   11.66
  -4  -4   9   55.63   21.41
  -4   4   9   38.24   24.84
  -4  -4   9   34.19   19.57
  -4   4   9   31.70   27.59
   4   4  -9   49.26   23.40
  -4  -4   9   37.86   18.65
  -4  -4   8  164.39   31.52
   4   4  -8  142.11   33.75
  -4   4   8  130.16   45.29
  -4  -4   8  156.83   38.05
  -4   4   8  140.61   47.25
  -4  -4   8  126.09   33.06
   4   4  -8  176.63   53.04
  -4  -4   8  122.98   29.85
  -4   4   8  156.11   50.88
   4   4  -7  250.89   33.69
   4   4  -7  229.85   39.10
  -4  -4   7  317.29   36.68
  -4  -4   7  230.44   48.68
   4  -4  -7  185.60   20.98
  -4  -4   7  282.25   42.64
  -4   4   7  285.98   66.55
  -4  -4   7  285.78   46.50
  -4   4   7  338.62   66.52
   4   4  -6  220.16   35.00
  -4  -4   6  235.36   27.85
  -4  -4   6  235.85   43.28
   4   4  -6  247.56   37.94
  -4   4   6  281.79   62.10
  -4  -4   6  210.29   37.08
   4   4  -6  297.06   51.15
   4  -4  -6  267.23   56.42
  -4  -4   6  220.95   37.87
  -4   4   6  287.18   60.50
  -4  -4   5  356.12   30.35
   4   4  -5  347.99   51.79
   4  -4  -5  346.48   30.60
  -4  -4   5  382.87   53.38
  -4  -4   5  312.94   43.31
  -4   4   5  368.39   69.14
  -4  -4   5  309.45   44.38
  -4   4   5  388.41   72.25
   4   4  -5  292.15   35.30
   4  -4  -5  398.33   68.60
   4   4  -5  475.50   61.24
   4   4  -4   36.25   16.34
  -4  -4   4   51.81    9.23
  -4  -4   4   35.20   17.40
   4  -4  -4   51.62   12.13
  -4  -4   4   51.95   20.11
  -4   4   4   59.89   27.58
   4   4  -4   44.14   16.41
  -4  -4   4   49.81   17.87
  -4  -4   4   45.07   16.83
   4  -4  -4   36.51   20.64
   4   4  -4   57.51   19.76
   4   4  -3  107.01   29.14
   4  -4  -3   79.56   18.24
  -4  -4   3   82.28   22.76
   4   4  -3  104.11   27.23
  -4  -4   3   93.88   26.13
  -4   4   3   85.51   31.42
  -4  -4   3   80.97   22.24
   4  -4  -3   58.77   27.41
   4   4  -3   99.16   25.43
   4  -4  -3   91.62   21.49
   4  -4  -2  224.08   42.62
   4   4  -2  160.47   42.06
  -4  -4   2  223.00   15.38
   4  -4  -2  179.32   29.98
   4   4  -2  198.16   36.64
  -4  -4   2  190.31   32.39
  -4  -4   2  240.47   38.37
   4  -4  -2  235.68   17.40
   4   4  -2  244.28   43.87
  -4   4   2  233.47   51.54
   4  -4  -2  249.57   51.19
   4   4  -2  202.43   39.00
   4   4  -2  236.58   37.82
   4  -4  -1  187.70   39.20
   4   4  -1  141.36   39.76
  -4  -4   1  170.30   16.04
   4  -4  -1   92.69   28.20
   4   4  -1  123.33   27.45
  -4  -4   1  215.53   32.38
   4   4  -1  186.88   39.23
   4   4  -1  186.17   34.15
   4   4  -1  183.29   39.48
  -4  -4   1  144.34   17.98
   4  -4  -1  153.56   41.83
   4  -4  -1  191.32   29.23
   4  -4   0   16.91   11.29
   4   4   0   19.31   11.90
  -4  -4   0   27.92    7.00
  -4  -4   0   18.88    8.52
   4   4   0    7.40    6.54
   4   4   0   38.60   19.57
   4   4   0   18.12   10.65
   4   4   0   22.25   13.61
   4  -4   0   33.06   12.45
   4  -4   0   30.70   18.20
   4  -4   0   25.94   10.25
   4  -4   1  608.59   65.30
   4   4   1  574.44   76.83
  -4  -4  -1  686.67   45.14
   4   4   1  315.37   48.02
  -4  -4  -1  719.76   50.08
   4   4   1  603.85   80.46
  -4  -4  -1  804.63   68.07
   4  -4   1  762.26   50.70
   4  -4   1  425.13   38.10
   4   4   1  506.84   79.32
   4   4   1  703.58   67.81
  -4  -4  -2  157.19   23.35
   4   4   2  124.89   36.61
   4  -4   2  165.02   31.48
  -4  -4  -2  175.05   23.49
   4   4   2   95.00   23.22
   4   4   2  127.59   38.53
   4   4   2  155.71   33.44
  -4  -4  -2  198.52   30.23
   4   4   2  107.99   39.01
   4   4   2  143.98   31.15
   4  -4   2  173.89   27.00
   4   4   3   85.54   33.82
   4  -4   3   92.52   22.95
  -4  -4  -3   96.62   20.69
  -4  -4  -3  131.77   20.82
   4   4   3   68.64   16.99
   4   4   3  105.39   29.28
   4   4   3  106.30   39.26
  -4   4  -3   63.17   14.52
   4   4   3  139.18   41.40
   4  -4   3  110.97   25.53
   4  -4   4  138.94   31.96
   4   4   4   80.82   34.52
   4   4   4   78.71   16.43
   4   4   4  156.58   47.93
  -4  -4  -4  203.12   32.09
   4   4   4  167.07   46.61
  -4   4  -4   70.24   16.14
   4  -4   5   36.27   16.60
   4   4   5   21.30   16.19
  -4  -4  -5   29.29   15.15
   4   4   5    6.33    4.32
  -4  -4  -5   30.06   12.80
   4   4   5   42.52   25.42
   4   4   5   23.90   18.13
  -4   4  -5   19.36    7.65
   4  -4   6   57.88   19.44
   4   4   6   82.48   36.07
   4   4   6    2.83    2.03
   4   4   6   76.49   36.06
  -4   4  -6   22.74    9.15
   4   4   6   53.76   29.25
  -4  -4  -6   39.94   16.88
   4   4   7   13.98   13.67
   4   4   7   20.53   22.84
   4   4   7   17.44   24.23
  -4  -4  -7   25.37   17.28
  -4   4  -7    3.73    5.21
   4  -4   8   27.68   16.20
   4   4   8   27.84   22.52
   4   4   8   41.03   36.18
   4   4   8   38.15   32.80
  -4  -4  -8   15.29   12.50
   4   4   9    6.05   12.41
   4  -4   9   18.03   12.86
   4   4   9   20.53   14.85
  -4  -4  -9   18.62   11.84
   4  -4  10   61.56   28.91
   4   4  10   60.34   40.11
  -4  -4 -10   70.05   30.32
   4  -4  11   -5.76   19.07
   4   4  11   15.28   18.98
   4   4  11   11.15   17.42
  -4  -4 -11   40.12   29.55
   4   4  12    6.66   19.37
   4   4  12   38.48   36.30
   4   4  13    0.34   20.96
   4   4  13   13.99   27.32
   4   4  14  -62.63   48.27
   4   5 -16   48.82   35.27
  -4   5  15   36.65   30.94
   4   5 -15   12.77   17.48
  -4  -5  14   42.50   28.60
  -4  -5  14   -9.45   20.67
  -4   5  14   60.87   40.61
   4   5 -14   70.67   35.61
  -4  -5  13   24.16   14.80
  -4  -5  13    0.71   10.51
  -4   5  13   32.85   34.79
   4   5 -13   23.93   26.46
  -4   5  13   24.83   29.64
  -4  -5  12   33.93   18.65
  -4  -5  12   21.55   19.98
  -4   5  12   18.99   26.90
   4   5 -12   50.04   32.58
  -4  -5  12   47.09   17.41
  -4  -5  11    4.63   14.33
  -4  -5  11    1.04    8.50
  -4   5  11   14.09   19.24
   4   5 -11   -1.14   11.03
  -4   5  11   34.28   23.96
  -4  -5  11   -8.29   14.82
  -4  -5  10   57.87   24.17
  -4  -5  10   53.24   26.96
  -4   5  10   18.45   17.90
   4   5 -10   31.75   19.95
  -4  -5  10   29.61   17.42
  -4   5  10   35.07   23.99
  -4  -5   9   39.77   16.07
   4   5  -9   -6.13    8.66
  -4   5   9   71.57   35.47
  -4   5   9   39.75   25.83
   4   5  -9   30.06   22.99
  -4  -5   9   12.86    8.91
  -4   5   9   21.69   23.72
   4   5  -8   59.09   27.54
  -4  -5   8   69.58   28.00
  -4   5   8   70.05   36.94
   4   5  -8  109.51   39.19
  -4  -5   8   80.25   27.35
  -4   5   8  103.15   43.54
  -4  -5   7   83.75   19.16
   4   5  -7   36.78   16.95
   4   5  -7   72.10   23.17
   4  -5  -7   16.25    5.99
  -4  -5   7   50.89   23.53
  -4   5   7   44.47   32.18
  -4  -5   7   64.76   25.39
  -4  -5   7   47.16   21.70
  -4   5   7   76.41   38.05
   4   5  -7   98.83   34.66
  -4  -5   6    3.84    3.88
   4   5  -6    5.27    9.53
  -4  -5   6    6.57   10.19
  -4  -5   6   11.67   17.78
  -4   5   6    2.34   12.44
   4  -5  -6   14.36   13.79
  -4  -5   6    3.03    8.29
   4   5  -6    2.19    7.56
  -4  -5   5   73.43   14.32
   4  -5  -5   72.41   15.02
  -4  -5   5   52.66   23.24
   4   5  -5   79.94   26.86
  -4  -5   5   99.15   32.23
  -4   5   5   63.47   33.28
  -4   5   5   62.43   33.21
  -4  -5   5   73.75   25.69
   4  -5  -5  102.88   37.23
   4   5  -5   79.33   26.74
  -4  -5   4   11.78    4.50
   4   5  -4    6.66    9.23
  -4  -5   4    3.79    6.80
   4  -5  -4    1.26    6.98
  -4  -5   4   -4.96    6.13
   4   5  -4    8.81    6.24
  -4   5   4   23.59   19.08
   4   5  -4   10.93    9.02
  -4  -5   3   51.11    8.70
   4  -5  -3   23.25   17.80
   4  -5  -3   59.30   21.64
   4   5  -3   52.58   21.87
  -4  -5   3   51.26   18.80
   4  -5  -3   48.52    5.34
  -4  -5   3   51.59   20.58
   4   5  -3   37.67   18.56
  -4  -5   3   52.48   19.65
   4   5  -3   38.01   11.44
   4  -5  -2   43.84   19.46
  -4  -5   2   30.99    7.11
  -4  -5   2   51.79   17.19
   4  -5  -2   28.36   10.97
   4   5  -2   42.73   24.22
   4  -5  -2   46.88    8.53
   4   5  -2   48.03   20.67
  -4  -5   2   45.87   17.11
   4   5  -2   43.79   19.23
   4   5  -2   35.39   18.73
  -4  -5   1   90.13   14.94
   4  -5  -1   86.02   29.44
  -4  -5   1  109.65   16.02
   4   5  -1  103.29   34.91
  -4  -5   1  138.42   26.32
   4  -5  -1   62.65   23.22
   4   5  -1   76.81   28.51
  -4  -5   1  134.29   29.54
   4   5  -1  109.18   30.10
   4   5  -1  136.72   38.45
   4  -5  -1   96.36   27.50
   4  -5  -1  108.18   18.06
   4   5   0   82.72   33.63
   4  -5   0  128.47   34.82
  -4  -5   0  135.32   25.13
   4  -5   0   51.41   26.74
   4   5   0  102.22   34.15
  -4  -5   0  177.10   34.71
   4   5   0  121.05   37.74
   4   5   0  114.49   28.43
   4  -5   0  104.83   22.07
   4  -5   1   25.94   13.55
  -4  -5  -1   22.34    6.99
   4   5   1   20.08   17.90
  -4  -5  -1   46.84   15.13
  -4  -5  -1   29.71   14.48
   4   5   1    9.85   10.15
   4   5   1   41.46   16.66
   4   5   1   36.17   18.17
   4  -5   1   26.89   17.55
   4  -5   1   28.20   12.55
  -4  -5  -2  173.43   26.04
   4  -5   2  189.86   39.02
   4   5   2  144.00   42.35
  -4  -5  -2  195.51   25.11
   4   5   2  222.50   56.23
  -4  -5  -2  246.85   42.08
   4  -5   2  115.25   41.22
   4   5   2  151.96   46.43
   4   5   2  120.20   30.45
   4  -5   2  159.50   32.41
   4   5   3   43.21   22.69
   4  -5   3   24.29   12.15
  -4  -5  -3   57.23   17.22
  -4  -5  -3   55.56   13.17
   4   5   3   34.74   24.65
  -4  -5  -3   58.04   21.37
  -4   5  -3   34.59   13.44
   4   5   3   31.54   16.87
   4   5   3   35.69   26.34
   4  -5   4    9.72   10.07
  -4  -5  -4   22.13   11.54
   4   5   4    2.82   15.67
   4   5   4   19.72   20.35
  -4  -5  -4   24.56   12.98
   4   5   4   12.90   12.85
  -4   5  -4   -6.51    3.66
   4   5   5   16.30   19.08
   4  -5   5   10.56    9.18
   4   5   5   23.48   17.48
  -4  -5  -5   28.53   13.24
  -4   5  -5    3.87    6.69
   4   5   5   13.17   22.19
   4  -5   6   17.95   12.77
   4   5   6    9.13   16.01
   4   5   6   15.87   17.17
  -4  -5  -6   13.12   10.73
   4   5   6   21.73   21.26
   4   5   7   18.26   14.88
   4  -5   7   11.41   10.70
   4   5   7   39.77   29.55
   4   5   7   13.58   23.10
  -4  -5  -7   27.12   13.77
   4  -5   8   82.34   27.88
   4   5   8   41.09   28.14
  -4   5  -8   -1.46    3.83
   4  -5   9    2.35    5.42
   4   5   9   -4.54   11.84
   4   5   9    7.73    9.92
  -4  -5  -9  -12.79   15.78
   4  -5  10   -2.47    7.07
   4   5  10    1.67    9.74
   4   5  10    0.44   12.94
   4   5  11   22.25   29.15
   4   5  11   18.00   34.18
  -4  -5 -11   43.33   33.28
   4   5  12   -5.42   23.06
   4   5  12   45.27   36.24
  -4  -5 -12   69.30   44.11
   4   5  13   10.43   19.60
   4   6 -16 -261.74   81.14
  -4  -6  15    0.72   19.74
  -4   6  15  -59.68   49.69
   4   6 -15 -118.28   52.53
  -4  -6  14   56.54   35.81
  -4   6  14  -16.79   31.97
   4   6 -14   -6.22   22.05
  -4  -6  13   37.79   26.30
  -4  -6  13    6.17    9.42
  -4   6  13    7.06   18.05
   4   6 -13    2.44   21.19
  -4  -6  12    7.32   14.98
  -4   6  12    9.23   22.43
   4   6 -12    0.26   15.43
  -4  -6  11   11.12   14.50
  -4  -6  11    7.16   10.86
  -4   6  11   -7.34   10.96
  -4   6  11   15.58   29.37
   4   6 -11  -29.90   25.68
  -4  -6  10    6.74    9.41
  -4  -6  10   -3.47   13.06
  -4   6  10   -0.37   17.21
   4   6 -10  -20.00   19.95
  -4  -6  10  -17.53   12.62
  -4  -6   9   11.52   13.67
  -4  -6   9   14.77   13.81
  -4   6   9    2.47   12.74
  -4  -6   9   -0.80    8.64
   4   6  -9    6.89    7.15
  -4   6   9   17.41   27.30
  -4  -6   8   58.86   18.36
  -4  -6   8   47.08   25.31
  -4   6   8   69.96   36.78
   4   6  -8   54.74   27.58
  -4   6   8   88.59   40.22
  -4  -6   8   80.76   30.81
  -4  -6   7   23.56    9.21
  -4  -6   7   28.19   19.72
  -4  -6   7   26.93   17.53
   4   6  -7   17.65   14.20
  -4   6   7   38.44   22.40
  -4  -6   6    9.43    8.54
   4  -6  -6   -1.79    3.01
  -4  -6   6   -3.02    6.03
   4   6  -6   -7.09    4.23
  -4   6   6    9.29   14.51
  -4   6   6   -1.21   10.71
  -4  -6   6    8.56   14.05
   4   6  -6   19.84   16.24
  -4  -6   5    1.23    3.13
   4   6  -5   10.74    6.97
   4  -6  -5   -0.53    5.38
  -4  -6   5    5.34    9.51
  -4  -6   5   -9.50    7.96
  -4   6   5    5.62   14.48
  -4  -6   5   -6.98   14.30
   4   6  -5  -10.84   11.13
  -4  -6   4    8.26    4.52
   4  -6  -4    2.48    8.93
   4  -6  -4   26.51   14.01
  -4  -6   4   10.19   10.31
  -4  -6   4   30.57   14.71
  -4   6   4    1.71   14.80
   4   6  -4    4.76    7.08
  -4  -6   4    2.37   10.03
   4   6  -4   17.25   10.78
   4  -6  -3  125.90   34.30
  -4  -6   3  103.09   14.35
   4   6  -3  123.41   42.53
  -4  -6   3  152.19   31.80
   4  -6  -3  176.75   13.87
   4  -6  -3  131.50   10.04
  -4  -6   3  128.20   33.05
   4   6  -3  136.92   38.93
  -4   6   3  128.01   44.51
   4   6  -3  129.20   32.70
  -4  -6   3  116.00   36.11
   4  -6  -2   43.51   18.79
  -4  -6   2   47.79   10.61
  -4  -6   2   59.13   20.16
   4  -6  -2   38.42   17.20
   4   6  -2   30.52   19.78
   4  -6  -2   82.31   16.12
  -4  -6   2   69.95   25.64
   4   6  -2   51.00   24.13
  -4   6   2   54.89   32.97
   4   6  -2   38.70   20.42
   4   6  -2   64.74   23.08
  -4  -6   1   24.12    7.86
  -4  -6   1   18.94    7.68
   4  -6  -1    8.34    8.22
  -4  -6   1   20.70   11.36
   4   6  -1   20.82   14.55
  -4  -6   1   33.15   19.13
   4  -6  -1   23.34   12.29
   4   6  -1    6.93    9.99
   4   6  -1    8.17   10.42
  -4  -6   0   81.04   17.09
  -4  -6   0   71.36   18.57
   4  -6   0   46.92   20.14
   4   6   0   65.29   33.97
  -4  -6   0  119.07   30.54
   4   6   0   85.25   32.40
   4   6   0   88.62   34.80
   4   6   0   72.12   25.60
   4  -6   0   74.11   20.41
  -4  -6  -1    5.66    4.77
   4  -6   1    5.87    8.39
   4   6   1    2.93   10.32
  -4  -6  -1    4.02    4.14
   4   6   1   12.53   13.24
  -4  -6  -1   -2.48    7.94
   4   6   1   20.66   17.25
   4   6   1    9.66   12.75
  -4  -6  -2    9.44    7.52
   4  -6   2    0.81    9.28
   4   6   2   -1.09   10.07
  -4  -6  -2    0.07    2.83
   4   6   2    5.45   12.80
  -4  -6  -2   -0.73    8.34
   4   6   2   18.77   16.75
   4   6   2    1.44    6.12
   4  -6   3   16.59   12.11
  -4  -6  -3   32.13   10.20
   4   6   3   30.11   27.37
   4   6   3   33.72   24.98
  -4  -6  -3   38.81   20.16
   4   6   3   25.11   22.25
   4   6   3   25.51   15.80
   4   6   4   -9.02    6.49
   4   6   4   10.31   11.14
  -4  -6  -4    3.66   15.62
   4   6   4   -0.99   10.68
   4  -6   5   30.65   14.38
   4   6   5   29.30   26.77
   4   6   5   37.93   29.05
  -4  -6  -5   11.27    9.27
   4   6   5   26.56   24.53
   4  -6   6   76.03   27.89
   4   6   6   68.78   34.38
  -4  -6  -6   55.87   23.96
   4   6   6   61.91   42.29
   4  -6   7   57.66   20.90
   4   6   7   25.75   24.38
   4   6   7   94.38   48.47
   4   6   7   31.48   29.28
   4  -6   8   31.70   18.90
   4   6   8    3.38   12.06
   4   6   8   40.21   31.92
  -4  -6  -8   34.62   15.74
   4  -6   9   14.61   18.84
   4   6   9   -0.35   15.11
   4   6   9    5.08   10.07
  -4  -6  -9   -3.41   12.51
   4   6  10  -37.31   39.74
   4   6  10   19.24   28.20
  -4  -6 -10  -20.64   21.30
   4   6  11    8.94   12.46
  -4   7  14   10.76   27.09
   4   7 -13   55.81   38.96
  -4  -7  12   27.84   19.48
  -4   7  12   41.96   33.88
   4   7 -12  -11.59   25.13
  -4  -7  11    6.56   14.28
  -4  -7  11  -36.01   27.86
  -4   7  11   -7.82   24.40
   4   7 -11  -31.14   26.97
  -4  -7  10    1.67    9.97
  -4  -7  10   -5.33   10.78
  -4   7  10   -7.15   16.00
   4   7 -10   22.06   19.53
  -4  -7   9   33.61   17.44
  -4  -7   9    1.83    8.19
  -4  -7   8   12.61   12.99
  -4  -7   8  -17.63   15.77
  -4  -7   8   40.04   36.47
   4   7  -8   33.01   20.47
  -4   7   8  -29.73   30.16
  -4  -7   7    5.17   12.83
  -4  -7   7    6.97   17.14
  -4   7   7    9.41   17.59
  -4  -7   7    8.89   20.84
   4   7  -7    6.91   11.03
  -4  -7   6   25.00   12.03
   4   7  -6   41.09   20.39
   4  -7  -6   20.08    9.94
   4  -7  -6    3.28    4.15
  -4  -7   6   25.15   21.37
  -4  -7   6   14.47   17.27
  -4   7   6   34.67   31.74
   4   7  -6   41.86   18.38
  -4  -7   6    9.20   15.58
  -4  -7   5   11.21    6.41
   4  -7  -5   25.80   24.90
   4  -7  -5   -1.58    6.09
   4   7  -5    7.45   10.64
  -4   7   5   16.69   18.57
  -4  -7   5   26.26   15.74
   4   7  -5   32.11   21.19
  -4  -7   4   13.11    7.88
   4   7  -4   12.60   16.87
   4  -7  -4   32.59   14.90
  -4  -7   4    9.93   12.56
  -4   7   4   34.27   29.85
  -4  -7   4   24.36   14.64
  -4  -7   4   18.84   24.29
   4   7  -4    0.55   10.02
   4  -7  -3    4.67   10.95
  -4  -7   3    4.24    3.61
  -4  -7   3   19.94   11.93
   4   7  -3    7.70   16.21
  -4  -7   3   -9.02   12.79
   4  -7  -3    3.85    2.87
   4   7  -3   -3.28   16.56
  -4   7   3   -4.62   14.67
   4   7  -3    4.84    4.94
   4  -7  -2    9.57   12.38
  -4  -7   2    1.96    2.29
  -4  -7   2    4.87    4.18
  -4  -7   2   16.31   12.81
   4   7  -2   10.36   23.22
  -4  -7   2  -14.53   14.67
   4   7  -2   11.80   16.46
   4  -7  -2    6.19    8.10
   4  -7  -2   18.44    6.41
   4   7  -2   22.16   16.23
   4  -7  -1   22.60   16.41
  -4  -7   1   17.32    5.79
  -4  -7   1   42.45   13.56
  -4  -7   1   29.55   13.38
   4   7  -1   15.08   14.36
   4   7  -1   19.99   19.88
  -4  -7   1   43.75   23.99
   4   7  -1   31.72   19.81
   4   7  -1   25.57   20.83
   4  -7  -1   20.83    7.28
  -4  -7   0    9.92    5.53
   4  -7   0   21.20   14.65
  -4  -7   0   13.28    8.35
  -4  -7   0   30.95   12.51
   4   7   0    3.88   14.95
  -4  -7   0   20.64   13.23
   4   7   0    0.28   10.49
   4   7   0   19.22   15.65
   4   7   0   -0.28   12.44
  -4  -7  -1   11.06    6.26
  -4  -7  -1    7.83    8.83
  -4  -7  -1    8.94   10.50
   4   7   1   -3.04    6.60
  -4  -7  -1    6.54   12.73
   4   7   1   12.15   15.76
   4   7   1    7.64   15.92
   4   7   1   -6.77   10.28
   4  -7   2    8.60   20.49
   4   7   2   30.18   24.52
  -4  -7  -2   27.88   10.85
   4   7   2   37.06   29.03
  -4  -7  -2   33.55   23.62
   4   7   2    5.61    5.59
   4   7   2   12.06   24.29
   4  -7   3   45.03   24.03
  -4  -7  -3   38.31   11.02
   4   7   3   51.87   33.08
   4   7   3   35.07   33.18
  -4  -7  -3   39.59   17.77
   4   7   3   33.33   25.41
   4  -7   4   14.51   13.08
   4   7   4   35.57   24.00
   4   7   4   -5.51   18.01
  -4  -7  -4    6.55   10.62
   4  -7   5   -7.77    6.59
   4   7   5    3.02   16.67
   4   7   5    2.97   27.28
  -4  -7  -5   20.72   17.32
   4   7   5    1.72   23.07
   4  -7   6   11.27   13.59
   4   7   6    6.94   16.75
   4   7   6    7.67   10.99
   4  -7   7    7.25   10.08
   4   7   7  -14.39   22.92
   4   7   7  -11.07   27.50
  -4  -7  -7   44.01   18.81
   4  -7   8    4.45   12.17
   4   7   8   -0.38   20.98
   4   7   8   33.12   36.07
  -4  -7  -8   30.66   18.91
  -4  -7  -9  -24.52   20.95
   4   7  10   10.14   23.23
   4   7  10   32.46   53.24
   4   8 -13  -78.19   39.72
  -4   8  12  -29.52   37.66
   4   8 -11   28.08   20.27
  -4   8  10   42.62   50.07
   4   8 -10    3.70   22.09
  -4  -8   9   16.20   21.08
  -4   8   9   -9.67   20.26
  -4  -8   9   25.28   25.65
   4   8  -9  -23.58   23.80
  -4  -8   8   24.30   14.89
  -4  -8   8   53.29   31.73
  -4  -8   8   73.72   31.99
  -4   8   8  105.04   55.34
   4   8  -8   98.75   42.44
  -4  -8   7   14.37   12.29
   4  -8  -7   30.88   22.75
  -4  -8   7   41.82   28.51
  -4  -8   7   11.34   23.34
  -4   8   7   11.23   22.10
   4   8  -7   42.33   25.93
   4  -8  -6   46.86   26.12
  -4  -8   6   28.02   21.29
  -4  -8   6  -17.87   18.19
  -4   8   6   -2.92   30.22
   4   8  -6   -4.02   17.05
   4  -8  -5    0.41   11.32
  -4  -8   5    0.06    3.90
   4   8  -5   -7.30   17.47
  -4  -8   5   -2.82   12.00
  -4  -8   5   23.32   20.31
  -4   8   5  -11.66   14.52
   4   8  -5   -6.28   25.90
   4  -8  -4    1.47   10.49
  -4  -8   4   12.31    8.29
   4   8  -4   17.23   23.95
   4  -8  -4   -6.77    9.05
  -4  -8   4    1.49    8.14
  -4  -8   4  -17.38   19.69
  -4   8   4    7.06   22.65
   4   8  -4   19.05   24.33
   4  -8  -3   23.29   20.57
  -4  -8   3   -6.40    5.57
   4   8  -3   -5.10    9.32
   4  -8  -3    8.71   12.86
  -4  -8   3  -29.96   24.20
   4   8  -3   28.66   25.06
  -4   8   3   -1.93    6.20
   4  -8  -2    9.49    7.85
  -4  -8   2    6.68    5.52
  -4  -8   2   28.39   19.71
   4   8  -2   13.03    7.18
   4  -8  -2   11.01   10.05
   4   8  -2   14.07   10.07
  -4  -8   2   20.49   13.19
   4   8  -2   17.28   13.56
   4  -8  -1   -9.05   11.85
  -4  -8   1   12.66    9.01
   4   8  -1   41.99   33.14
  -4  -8   1   23.99   15.63
   4   8  -1   21.43   23.17
   4   8  -1   -5.95    9.14
  -4  -8   0   -5.12    6.40
   4  -8   0   45.23   27.83
  -4  -8   0   10.65   12.05
   4  -8   0    5.08   10.59
   4   8   0   27.09   28.31
   4   8   0   23.77   18.26
   4   8   0   10.38   11.78
   4  -8   1   55.86   29.18
   4   8   1   73.56   42.98
  -4  -8  -1   53.20   18.45
   4   8   1   42.54   30.60
   4   8   1   38.03   22.35
  -4  -8  -2   53.27   15.80
   4   8   2   61.31   46.18
  -4  -8  -2   34.71   17.90
   4  -8   2   51.25   24.30
   4   8   2   74.07   35.29
   4   8   2  102.79   51.61
  -4  -8  -3   14.73   10.15
   4  -8   3   30.60   21.75
   4   8   3   47.08   32.46
   4   8   3   31.75   24.06
   4  -8   4    7.61   12.06
   4   8   4   -1.37   10.01
  -4  -8  -4   17.63   18.87
   4   8   4   17.51   26.86
   4  -8   5  -19.00   20.39
   4   8   5    5.05   11.32
   4   8   5   38.67   39.71
  -4  -8  -5    7.14   14.60
   4  -8   6   39.05   27.86
   4  -8   6    1.33    7.89
   4   8   6    6.37   16.96
   4   8   6   59.24   55.12
  -4  -8  -6   22.37   12.59
   4   8   7   49.97   47.25
  -4  -8  -7   41.51   30.18
   4   8   8   88.72   60.62
   4   8   8   55.27   44.77
   4   9 -11   28.78   29.18
  -4   9  10   29.71   37.07
   4   9 -10  -23.93   26.02
  -4   9   9   26.67   45.99
   4   9  -9  -45.71   32.49
   4   9  -8   37.03   31.42
   4  -9  -7   13.19    8.28
  -4  -9   7   95.16   44.70
  -4  -9   7   58.60   42.86
  -4   9   7   20.89   33.91
   4   9  -7   20.46   24.85
   4  -9  -6   23.12   21.15
  -4   9   6   37.94   40.20
   4   9  -6    5.84   19.06
   4  -9  -5    9.52   12.64
  -4  -9   5   43.92   28.30
  -4  -9   5   30.09   28.85
  -4   9   5   21.26   18.55
   4   9  -5    2.24   15.68
   4  -9  -4    2.94   15.94
  -4  -9   4   21.72   19.48
   4  -9  -4   14.99   14.05
   4   9  -4    8.07   21.50
  -4   9   4   29.95   33.57
  -4  -9   4   -6.18   18.53
   4   9  -4   11.29   17.63
   4  -9  -3   11.13   14.18
  -4  -9   3   23.86   19.03
   4   9  -3    7.45   10.54
   4  -9  -3  -14.44   14.85
  -4  -9   3   11.48   20.91
   4   9  -3   57.95   25.14
   4  -9  -2   11.49    7.93
   4   9  -2   -7.02   16.02
  -4  -9   2   41.17   19.35
   4  -9  -2    3.22   10.06
   4   9  -2   22.35   29.96
  -4  -9   2  -21.59   22.25
   4   9  -2  -12.26   18.24
   4  -9  -1    5.22   12.59
   4   9  -1   24.64   26.47
   4  -9  -1   -1.11   14.49
   4   9  -1   27.30   20.75
  -4  -9   1   55.34   31.31
   4   9  -1   43.45   30.29
   4  -9   0   22.93   17.38
   4   9   0   -5.44   23.10
  -4  -9   0   24.55   12.77
   4  -9   0   11.86   16.42
  -4  -9   0   17.16   12.61
   4   9   0    6.02   11.53
   4   9   0    1.50    8.49
   4  -9   1   10.76   15.09
   4  -9   1   24.27   19.66
   4   9   1  -17.28   32.38
   4  -9   1    1.05   17.47
  -4  -9  -1   -3.43   13.37
   4   9   1   14.60   27.78
   4   9   1   30.18   24.44
   4   9   2   32.04   33.04
  -4  -9  -2   25.00   30.84
   4   9   2   30.17   23.21
   4  -9   2   13.47   18.50
   4  -9   3   23.46   24.84
   4   9   3   17.98   17.28
  -4  -9  -3   -5.42   21.80
   4   9   3    3.72   21.35
   4  -9   3   10.86   20.09
   4  -9   4  -45.67   27.40
   4   9   4   -4.58   13.63
  -4  -9  -4   -0.54   18.46
   4   9   5    1.76   12.07
   4   9   6   62.99   44.24
   4  10  -7   82.73   44.63
  -4  10   6    3.20   35.53
   4  10  -6   91.52   48.09
   4  10  -5   -3.35   28.41
  -4 -10   4   -9.57   13.16
   4  10  -4  -17.82   32.78
   4  10  -3    1.63   24.24
  -4 -10   3  -64.14   44.34
   4  10  -3  -25.44   34.52
   4  10  -2   50.49   42.90
  -4 -10   2  100.46   42.88
   4  10  -2   -6.77   16.24
   4 -10  -1  -10.95   15.28
   4  10  -1   22.67   24.52
   4  10  -1   16.71   20.45
   4  10   0    0.45   28.83
   4  10   0   20.58   21.45
   4  10   1    5.04   34.06
   4 -10   1   -7.08   14.12
   4  10   2  110.34   63.36
   4  10   2   38.15   42.26
   4  10   3  -43.04   48.53
  -5   0  17   -6.43   16.61
  -5   0  17  -21.04   34.73
  -5   0  16   23.20   15.18
  -5   0  16    5.24    9.00
  -5   0  16   -9.55   17.12
  -5   0  15   47.18   21.73
  -5   0  15   38.21   25.18
  -5   0  14    3.54   11.31
  -5   0  14    4.26   10.84
  -5   0  13    4.51    3.63
  -5   0  13    5.05   10.16
  -5   0  13   -1.52    6.78
  -5   0  12   50.58   17.19
  -5   0  12   16.99    9.71
  -5   0  12   41.74   20.95
  -5   0  11   32.40   13.33
  -5   0  11    3.09    6.88
  -5   0  11    9.95   11.38
   5   0 -10    8.79    5.89
  -5   0  10   17.14   10.34
  -5   0  10    5.21    9.34
   5   0  -9    6.14    4.56
   5   0  -9   10.24    7.24
   5   0  -9    6.88    3.30
  -5   0   9    5.32    6.00
  -5   0   9   11.00    7.74
   5   0  -8   16.40   11.78
  -5   0   8    8.28    7.10
   5   0  -8   25.28   12.21
   5   0  -8   21.65   10.37
  -5   0   8    9.06    6.22
  -5   0   8   15.67    9.32
   5   0  -7  394.70   41.00
   5   0  -7  428.42   44.85
   5   0  -7  385.66   40.68
  -5   0   7  386.01   41.14
  -5   0   7  350.86   35.36
  -5   0   7  330.30   33.88
   5   0  -6    9.14    5.53
  -5   0   6   15.52    6.53
   5   0  -6   10.75    7.03
  -5   0   6   13.23    5.66
   5   0  -5   78.88   17.30
  -5   0   5   78.15   17.74
  -5   0   5   94.32   17.41
   5   0  -5   67.22   11.22
   5   0  -4 5455.35  145.49
  -5   0   4 5121.44  135.10
  -5   0   4 5065.56  120.89
   5   0  -4 5279.09  122.66
   5   0  -4 5422.77  124.05
  -5   0   3 1172.58   56.59
   5   0  -3 1271.41   60.24
   5   0  -3 1250.64   66.26
  -5   0   3 1155.01   63.14
   5   0  -2   22.84    9.82
  -5   0   2   27.29    9.35
   5   0  -2   22.18    8.46
  -5   0   2   25.80    8.45
   5   0  -2   18.01    6.82
   5   0  -1    9.15    6.65
   5   0  -1    5.07    3.66
  -5   0   1    9.34    6.03
  -5   0   1    6.89    5.44
   5   0  -1   15.02    8.26
   5   0  -1   11.01    6.31
   5   0   0  486.47   39.80
   5   0   0  508.17   42.25
  -5   0   0  527.39   46.40
  -5   0   0  466.23   36.71
   5   0   0  508.31   39.64
  -5   0   0  440.94   41.65
   5   0   0  414.95   30.01
   5   0   1  422.88   38.60
  -5   0  -1  421.33   42.96
   5   0   1  438.18   41.57
  -5   0  -1  474.48   47.33
   5   0   1  388.92   40.73
  -5   0  -1  454.40   38.59
   5   0   1  470.45   30.52
  -5   0  -2  174.09   27.51
   5   0   2  205.16   28.88
   5   0   2  176.57   27.92
   5   0   2  217.64   29.79
  -5   0  -2  202.39   28.70
  -5   0  -2  190.48   22.11
   5   0   3   11.85    7.40
  -5   0  -3   15.29   11.43
   5   0   3    3.72    5.56
  -5   0  -3   12.14    5.88
  -5   0  -3   14.81    8.66
  -5   0  -4  198.24   36.57
   5   0   4  180.20   29.94
   5   0   4  179.31   30.53
   5   0   4  279.23   35.87
  -5   0  -4  201.74   33.20
  -5   0  -4  295.43   30.86
   5   0   5   34.28   14.51
   5   0   5   22.40   13.77
  -5   0  -5   37.71   16.40
  -5   0  -5   34.58   12.30
   5   0   6   -5.88    9.97
   5   0   6    1.06    8.53
  -5   0  -6   12.07   10.71
  -5   0  -6  -10.52    8.98
   5   0   7    9.60   12.36
  -5   0  -7  -17.15   12.83
  -5   0  -7   16.59   14.89
   5   0   8  101.27   30.81
   5   0   9   14.76   10.55
   5   0   9   13.42   10.11
  -5   0  -9    5.89   13.33
   5   0  10  -11.85   14.43
   5   0  10    3.21    8.12
   5   0  11   -6.91   15.30
   5   0  11   27.15   23.29
   5   0  12   -6.53   10.03
   5   0  12   16.86   20.34
   5   0  13  -37.48   20.40
  -5  -1  18    8.56   20.44
  -5   1  18   -7.30   29.16
  -5  -1  17   29.62   13.75
  -5   1  17   20.78   21.07
  -5  -1  16  118.73   35.05
  -5   1  16   43.03   17.08
  -5   1  16   32.12   19.84
  -5  -1  16   54.89   21.90
  -5  -1  16   55.42   34.11
  -5   1  16   55.26   37.34
  -5  -1  15   23.26   16.11
  -5   1  15   11.68    8.85
  -5   1  15   17.39   20.88
  -5  -1  15   43.68   26.07
  -5   1  15   24.35    8.57
  -5  -1  14   38.93   21.93
  -5   1  14   11.76    8.97
  -5   1  14   38.81   23.16
  -5  -1  14   30.43   20.12
  -5  -1  14   22.20   17.74
  -5  -1  13   -2.88    9.95
  -5   1  13    3.54    8.08
  -5  -1  13    2.30    8.18
  -5  -1  13    1.51    6.25
  -5   1  13   -0.80    9.24
  -5  -1  12  112.67   31.44
  -5   1  12  138.94   27.57
  -5   1  12  170.32   43.41
  -5  -1  12  143.61   32.24
  -5  -1  12  132.45   29.51
  -5   1  12  180.17   45.26
   5  -1 -11  228.57   36.40
  -5  -1  11  222.51   40.57
  -5   1  11  164.78   40.51
  -5  -1  11  156.59   30.95
  -5   1  11  217.87   44.29
  -5   1  11  227.00   32.70
   5  -1 -10   12.78   12.87
   5   1 -10   -0.10    8.75
  -5  -1  10   -2.27    6.86
  -5   1  10    2.66    2.26
  -5   1  10   -0.84    5.62
  -5  -1  10    8.33    6.67
  -5   1  10   17.08   12.69
  -5  -1  10    4.46    6.15
  -5   1  10    7.92    9.86
   5  -1  -9   56.75   21.03
   5  -1  -9   68.60   21.08
  -5  -1   9   35.81   13.69
  -5   1   9   49.15   13.29
   5  -1  -9   57.43   16.30
  -5  -1   9   30.33   10.76
  -5   1   9   35.59   16.45
  -5   1   9   54.45   13.07
  -5  -1   9   31.88    9.61
  -5   1   9   50.30   19.64
   5  -1  -8  331.82   46.31
   5   1  -8  273.83   37.09
   5   1  -8  202.23   20.06
   5  -1  -8  265.54   35.33
  -5  -1   8  273.56   39.04
  -5   1   8  249.31   30.07
   5  -1  -8  313.00   44.55
  -5  -1   8  186.31   20.71
  -5   1   8  236.73   38.19
  -5   1   8  247.48   40.29
  -5  -1   8  186.47   20.14
   5   1  -7    6.00    2.89
   5  -1  -7    1.12    6.58
   5  -1  -7   11.88   11.01
  -5  -1   7    2.31    2.54
   5  -1  -7    7.29    5.99
   5   1  -7    4.46    9.02
  -5   1   7   14.49    6.96
  -5   1   7    5.65    5.22
  -5   1   7    3.12    3.01
   5   1  -6  133.21   22.08
   5  -1  -6  133.94   20.40
   5  -1  -6  142.36   27.02
  -5   1   6  118.94   19.06
  -5  -1   6  134.76   25.66
   5   1  -6   74.31   21.90
  -5   1   6  135.77   26.86
   5  -1  -6  112.81   22.09
   5  -1  -6  121.89   22.43
  -5   1   6  136.01   25.74
   5   1  -5  408.22   35.51
  -5  -1   5  458.35   46.76
   5   1  -5  465.76   45.66
   5  -1  -5  447.71   40.65
  -5   1   5  431.05   37.72
   5  -1  -5  512.72   48.66
  -5   1   5  484.10   31.13
   5  -1  -5  454.44   46.33
   5   1  -4  912.72   62.35
  -5  -1   4  887.68   59.85
   5  -1  -4  902.40   55.06
  -5   1   4  846.91   54.02
  -5  -1   4  825.40   58.02
  -5   1   4  845.40   39.50
   5  -1  -4  927.81   70.31
   5  -1  -4  896.97   69.41
   5  -1  -3  154.74   23.51
   5   1  -3  176.90   26.81
  -5  -1   3  220.30   27.59
  -5   1   3  164.66   24.90
   5  -1  -3  171.92   19.82
  -5  -1   3  191.13   24.72
  -5   1   3  178.47   18.89
   5  -1  -3  191.87   31.87
   5   1  -3  134.23   19.69
   5   1  -2  173.94   18.15
   5   1  -2  190.57   27.63
  -5  -1   2  181.79   25.73
   5  -1  -2  163.76   25.67
  -5   1   2  147.09   26.42
   5   1  -2  185.27   26.26
  -5   1   2  186.69   20.26
  -5  -1   2  198.44   26.30
   5   1  -2  156.12   26.46
   5  -1  -2  190.47   30.87
   5   1  -1  205.90   18.98
   5   1  -1  198.46   25.95
  -5  -1   1  193.10   25.64
   5  -1  -1  202.80   27.90
  -5   1   1  196.82   29.23
   5  -1  -1  214.85   21.63
   5   1  -1  177.23   26.75
  -5  -1   1  208.50   26.80
  -5   1   1  172.31   20.62
  -5  -1   1  140.53   19.90
  -5   1   1  171.55   29.41
   5  -1  -1  209.42   30.29
   5   1  -1  194.06   25.35
  -5  -1   0  364.18   32.63
   5  -1   0  396.13   41.29
   5   1   0  370.10   28.53
   5  -1   0  404.19   40.26
   5   1   0  351.70   34.52
  -5  -1   0  400.06   38.13
  -5   1   0  347.92   41.40
   5   1   0  367.13   38.19
   5  -1   0  351.29   32.34
  -5   1   0  389.56   32.80
  -5  -1   0  396.26   35.77
  -5   1   0  347.76   39.91
   5  -1   0  378.15   18.10
   5   1   0  350.48   33.64
  -5  -1  -1  342.25   34.39
   5  -1   1  319.85   37.45
   5   1   1  363.21   31.74
   5   1   1  323.68   33.78
   5  -1   1  345.45   39.38
  -5  -1  -1  383.50   39.43
  -5   1  -1  366.24   33.96
   5  -1   1  379.44   35.40
   5   1   1  391.10   38.89
  -5  -1  -1  383.47   37.45
  -5  -1  -1  360.19   35.80
   5   1   1  368.57   34.17
  -5   1  -1  285.13   38.40
  -5   1  -2   68.15   20.77
  -5  -1  -2   99.95   19.96
   5  -1   2   99.82   21.55
   5   1   2  108.43   19.43
  -5  -1  -2  100.35   21.58
   5  -1   2   81.38   21.94
   5   1   2  101.20   19.81
   5   1   2  110.76   21.92
   5  -1   2  111.69   21.38
  -5  -1  -2  103.93   21.89
  -5  -1  -2  100.88   20.23
   5   1   2  120.80   21.37
  -5   1  -2  105.02   21.38
   5   1   3   79.49   19.31
  -5  -1  -3   65.30   18.66
   5  -1   3   72.80   18.61
   5   1   3   64.89   16.29
   5  -1   3   50.20   17.84
   5   1   3   72.06   19.78
  -5  -1  -3   82.32   19.05
  -5  -1  -3   76.42   19.12
  -5   1  -3   83.17   19.56
  -5   1  -4   49.53   17.28
   5   1   4   43.89   18.28
   5  -1   4   44.89   16.55
   5  -1   4   39.59   18.53
   5   1   4   50.01   14.51
   5   1   4   52.29   21.98
   5  -1   4   68.97   22.13
  -5   1  -4   57.55   17.33
  -5  -1  -4   55.91   15.25
   5   1   5    3.78    4.14
   5   1   5   -6.25    9.04
  -5  -1  -5   11.58    5.59
   5  -1   5   13.48   10.40
  -5   1  -5   20.43   13.44
  -5   1  -5   22.87    7.79
  -5  -1  -5    4.24    2.98
  -5  -1  -5   14.90    8.81
   5   1   6   11.14    6.89
   5  -1   6   -0.80    5.62
  -5   1  -6   15.84   10.74
  -5   1  -6   -5.34    5.40
  -5  -1  -6    9.68   11.16
   5   1   7  115.20   24.73
   5  -1   7  105.71   29.83
   5   1   7  125.53   35.32
  -5   1  -7  119.95   23.34
  -5  -1  -7  158.89   31.07
  -5   1  -7  115.16   29.89
   5   1   8   10.08    9.03
   5   1   8   13.36   15.83
  -5   1  -8   13.33    6.43
   5  -1   9   60.03   25.10
   5   1   9   97.78   35.02
   5   1   9   79.44   32.24
  -5  -1  -9   81.35   33.06
   5  -1  10  129.70   40.82
   5   1  10  118.00   41.36
   5   1  10   91.91   34.20
   5  -1  10   76.57   27.85
  -5  -1 -10  117.27   37.06
   5   1  11   -8.20   15.00
   5  -1  11   -1.23   20.64
   5  -1  11    4.31   12.97
   5   1  11    6.54   16.49
   5  -1  12   13.35   15.62
   5   1  12  -22.23   23.25
   5   1  12    4.95   12.55
   5  -1  12   -6.02   19.35
   5   1  12   20.45   18.08
   5   1  13   -1.26   23.79
  -5   2  18  -19.41   20.08
  -5  -2  17   -4.94    9.28
  -5   2  17   18.59   24.06
  -5  -2  16   27.84   21.66
  -5   2  16   24.85   23.32
  -5  -2  16   20.36   18.77
  -5  -2  15   -7.02    9.46
  -5   2  15   21.71   10.41
  -5   2  15   25.89   17.21
  -5  -2  15   13.48   13.54
  -5   2  15   22.11   24.05
  -5  -2  14   25.50   20.66
  -5   2  14   48.16   32.92
  -5  -2  14   51.24   20.50
  -5   2  14   32.06   20.15
  -5   2  13   31.95   11.38
  -5   2  13   34.86   27.34
  -5   2  13    9.67   12.59
  -5   2  12   65.83   16.10
  -5  -2  12   47.75   22.85
  -5   2  12   80.94   22.54
  -5   2  12   25.84   20.66
  -5   2  11   61.95   15.47
  -5  -2  11   44.78   23.74
  -5   2  11   46.36   23.76
  -5   2  11   50.84   27.09
  -5   2  11   52.02   14.31
   5   2 -10   17.90   11.09
  -5   2  10   46.26   12.92
  -5  -2  10   22.51   14.98
  -5   2  10   26.97   17.25
  -5   2  10   42.32   23.31
  -5   2  10   44.61   10.27
   5  -2  -9  167.70   40.24
   5   2  -9  156.20   29.09
   5  -2  -9  204.69   28.65
  -5  -2   9  161.39   33.31
  -5   2   9  158.12   24.29
  -5   2   9  155.77   39.61
  -5  -2   9  114.93   17.22
  -5   2   9  160.26   38.46
  -5   2   9  182.82   21.33
   5  -2  -8  444.75   57.73
   5   2  -8  452.11   42.57
   5   2  -8  359.46   55.24
   5  -2  -8  418.82   60.58
   5  -2  -8  408.25   40.84
  -5  -2   8  401.47   53.04
  -5   2   8  418.06   38.78
  -5  -2   8  300.40   23.33
  -5   2   8  438.48   62.51
  -5   2   8  445.44   62.55
  -5  -2   8  290.48   22.70
   5  -2  -7  840.05   84.11
   5   2  -7  575.52   38.26
   5   2  -7  756.99   50.03
   5   2  -7  590.13   67.45
   5  -2  -7  770.30   54.16
  -5  -2   7  753.62   67.01
  -5   2   7  758.55   51.69
  -5   2   7  803.79   80.72
  -5   2   7  848.98   35.19
  -5   2   7  738.99   77.11
   5  -2  -6   59.29   20.61
   5  -2  -6   73.98   16.02
  -5   2   6   80.83   15.67
   5   2  -6   45.11   22.21
  -5   2   6   90.79    9.97
  -5   2   6   63.86   22.28
   5  -2  -6   82.49   23.99
  -5   2   6   64.33   21.93
   5   2  -5  160.53   16.04
  -5   2   5  156.97   22.68
   5  -2  -5  121.39   30.64
  -5  -2   5  139.41   27.38
   5  -2  -5  151.93   21.36
   5   2  -5  111.13   25.30
   5  -2  -5  127.06   29.82
  -5   2   5  148.65   33.36
   5  -2  -5  130.31   30.65
   5  -2  -4  326.82   48.37
   5   2  -4  295.25   15.80
   5   2  -4  274.44   37.30
  -5  -2   4  337.43   41.44
   5  -2  -4  285.10   29.48
  -5   2   4  289.01   33.87
  -5  -2   4  303.13   37.60
   5  -2  -4  297.02   47.71
   5   2  -4  256.80   21.65
  -5   2   4  268.37   45.18
   5  -2  -4  304.01   48.51
   5   2  -4  264.12   22.25
   5  -2  -3    2.86    1.93
  -5  -2   3    5.84    5.50
  -5   2   3    1.19    5.89
   5   2  -3    0.45    2.82
   5   2  -3    1.84    2.00
   5  -2  -3    2.31    2.53
  -5  -2   3    0.39    6.69
   5  -2  -3    1.57    2.89
  -5   2   3    1.03    2.76
   5   2  -3   10.54    9.92
   5   2  -3    2.93    3.23
   5  -2  -3    4.82    7.72
   5  -2  -2   96.95   24.85
   5   2  -2   92.85   20.76
  -5   2   2   76.94   20.26
  -5  -2   2  125.55   22.01
   5  -2  -2   82.71   18.14
   5  -2  -2   93.33   13.55
   5   2  -2   87.63   19.80
  -5  -2   2  118.54   22.37
   5   2  -2  108.20   21.27
  -5   2   2   94.11   13.90
  -5  -2   1   54.85    8.65
   5  -2  -1   73.66   20.81
   5  -2  -1   61.23   17.62
   5   2  -1   60.75   15.15
  -5  -2   1   70.97   15.42
   5   2  -1   65.39   18.52
  -5  -2   1   64.57   17.44
   5  -2  -1   69.50   12.60
   5  -2  -1   78.56   27.87
   5   2  -1   82.96   19.49
  -5   2   1   61.97   13.66
   5  -2   0  750.05   63.12
  -5  -2   0  739.21   39.14
   5   2   0  719.18   38.89
   5   2   0  681.65   52.87
  -5  -2   0  783.74   52.33
   5  -2   0  758.92   59.57
   5  -2   0  682.73   43.57
   5   2   0  668.61   56.41
  -5  -2   0  742.71   56.79
  -5   2   0  726.85   47.60
  -5   2   0  592.12   60.67
   5   2   0  711.27   55.18
  -5   2  -1   18.72   12.27
   5   2   1   36.17   10.52
   5  -2   1   27.32   12.68
  -5  -2  -1   29.22   10.23
   5  -2   1   24.12   12.29
   5   2   1   26.05   10.23
  -5  -2  -1   28.17   10.38
  -5  -2  -1   30.41   12.03
   5   2   1   41.81   12.91
   5  -2   1   23.97    7.93
   5   2   1   28.55   11.09
  -5   2  -1   19.29    9.04
  -5  -2  -2  382.13   38.05
   5  -2   2  307.41   41.08
   5   2   2  380.39   40.72
   5   2   2  321.39   34.65
  -5  -2  -2  391.04   39.86
  -5   2  -2  408.28   42.89
  -5  -2  -2  374.57   43.57
   5  -2   2  323.48   38.52
  -5  -2  -2  409.07   46.66
   5   2   2  396.91   43.76
  -5   2  -3  169.26   33.01
  -5  -2  -3  230.15   33.52
   5   2   3  179.36   34.07
   5  -2   3  140.80   29.27
   5   2   3  176.42   26.09
   5  -2   3  154.13   32.35
   5   2   3  190.75   37.30
  -5  -2  -3  220.29   31.09
   5  -2   3  203.55   30.74
  -5   2  -3  227.69   34.28
   5   2   3  183.09   36.16
  -5  -2  -3  225.17   36.50
   5  -2   4   94.66   25.31
   5   2   4   60.12   15.16
  -5  -2  -4  102.13   20.77
  -5   2  -4  139.14   29.42
   5   2   5  395.57   52.95
   5   2   5  313.24   52.48
  -5  -2  -5  405.57   50.32
   5  -2   5  300.24   44.75
   5   2   5  297.15   35.30
  -5  -2  -5  482.96   48.56
  -5   2  -5  408.05   56.25
   5   2   6   22.43   11.63
   5   2   6   17.55   11.68
   5   2   6   26.52   16.81
   5  -2   6   30.18   14.16
  -5  -2  -6   28.42   14.39
   5   2   7   10.03   13.12
   5   2   7   15.02   12.06
   5   2   7    0.68    8.13
   5  -2   7   11.52    9.57
  -5  -2  -7    3.84   10.51
   5   2   8   11.79   13.84
   5   2   8   10.00   13.00
   5  -2   8   22.40   17.32
  -5   2  -8   25.63    8.81
   5   2   9   17.42   15.82
   5  -2   9    8.98   16.94
   5   2   9   19.39   17.01
   5   2   9    8.28   11.41
  -5  -2  -9   20.71   17.72
   5  -2  10   10.29   15.53
   5   2  10    4.69   13.38
   5   2  10    0.75   14.00
  -5  -2 -10   -5.76   12.13
   5   2  11   -7.24    6.17
   5  -2  11   39.61   19.30
   5   2  11   35.89   15.12
   5   2  11   33.08   20.49
  -5  -2 -11   77.56   35.54
   5   2  12    0.28   15.98
   5  -2  13   56.56   30.62
   5   2  13   14.32   25.17
  -5   3  18   89.79   55.25
  -5   3  17  -20.01   15.12
  -5  -3  16    1.67   21.56
  -5   3  16    6.55   22.75
  -5  -3  15   72.08   35.78
  -5   3  15   39.71   32.60
  -5   3  14    0.55    3.24
  -5  -3  14    4.32   12.33
  -5   3  14   42.83   31.35
  -5   3  14   39.64   37.99
  -5  -3  13   27.51   12.89
  -5   3  13   27.84    7.77
  -5  -3  13   18.51   13.89
  -5   3  13   17.16   21.61
  -5   3  13   51.15   32.76
  -5  -3  12   39.52   17.39
  -5   3  12   23.21    8.90
  -5   3  12   41.43   26.18
  -5   3  12   21.49   12.63
  -5   3  12   33.60   26.82
  -5  -3  11   68.58   26.29
  -5   3  11  107.44   18.05
  -5  -3  11   80.53   29.43
  -5  -3  11  108.36   25.38
  -5   3  11   70.45   32.24
  -5   3  11   87.10   16.67
  -5   3  11   90.46   39.05
   5   3 -10  240.65   40.04
  -5  -3  10  156.41   37.04
  -5  -3  10  276.65   51.80
  -5   3  10  318.03   31.17
  -5  -3  10  225.68   32.43
  -5   3  10  255.63   60.51
  -5  -3  10  192.56   29.94
   5   3  -9  319.08   41.23
  -5  -3   9  286.12   41.57
   5  -3  -9  354.04   36.61
  -5  -3   9  373.38   57.19
  -5   3   9  362.38   34.55
  -5   3   9  349.33   65.89
  -5  -3   9  265.43   31.47
  -5   3   9  309.61   21.21
  -5  -3   9  275.85   32.78
  -5   3   9  333.95   64.58
   5   3  -8  492.61   27.35
   5   3  -8  630.71   55.28
  -5  -3   8  578.94   53.86
   5  -3  -8  587.70   48.62
  -5  -3   8  649.94   72.28
  -5   3   8  765.73   50.39
  -5   3   8  514.65   19.45
  -5  -3   8  521.60   38.27
  -5   3   8  660.63   88.09
  -5  -3   8  521.13   39.60
  -5   3   8  705.08   92.25
   5   3  -7  524.95   47.05
   5   3  -7  557.84   47.26
  -5  -3   7  464.96   43.65
  -5  -3   7  598.78   65.19
   5  -3  -7  601.66   45.84
  -5   3   7  652.02   49.02
  -5  -3   7  512.51   33.35
  -5   3   7  618.91   83.51
   5  -3  -7  646.03   76.44
  -5   3   7  630.80   82.11
  -5  -3   7  511.25   33.88
   5   3  -6  132.17   19.98
   5   3  -6  100.64   22.93
   5  -3  -6  141.64   21.38
   5   3  -6   92.70   26.53
  -5   3   6  110.09   22.08
  -5  -3   6  126.61   28.50
  -5   3   6  141.24   39.28
   5  -3  -6  120.77   35.76
  -5   3   6  138.83   36.65
   5   3  -5   10.86    4.28
   5   3  -5   11.26    8.72
  -5  -3   5   12.00    9.27
  -5   3   5    5.08    4.79
   5   3  -5    3.48    8.29
   5  -3  -5   11.17    6.47
  -5   3   5    7.47    7.92
  -5  -3   5   17.83   11.60
   5   3  -5    0.75    5.01
   5  -3  -5   11.70   12.59
   5   3  -4   22.80   11.06
  -5  -3   4   46.16   17.49
   5  -3  -4   33.92   11.39
   5   3  -4   36.28   17.07
   5   3  -4   29.64   11.39
  -5   3   4   19.83   15.38
   5   3  -4   51.46   20.24
   5  -3  -4   20.83   19.93
   5   3  -4   29.85   11.88
   5   3  -3   52.89   17.99
   5  -3  -3   85.65   26.38
  -5  -3   3   98.04   23.34
   5  -3  -3   66.70   15.72
   5   3  -3   69.68   23.26
   5  -3  -3   63.76    9.65
  -5  -3   3   91.85   24.62
   5   3  -3   72.27   18.20
   5   3  -3   85.59   21.90
   5   3  -3   66.88   17.55
   5  -3  -3   55.42   23.70
   5  -3  -3   49.73   12.05
   5   3  -2   57.41   20.47
   5  -3  -2   80.74   25.39
   5  -3  -2   53.85   15.64
  -5  -3   2   64.69   17.13
   5   3  -2   43.94   18.47
   5   3  -2   79.14   19.98
   5  -3  -2   64.94   10.87
  -5  -3   2   73.09   20.43
   5   3  -2   64.58   18.76
   5  -3  -2   60.89   12.51
   5   3  -2   82.36   21.61
   5  -3  -2   52.86   22.59
   5   3  -1   76.01   27.82
   5   3  -1   71.56   20.10
  -5  -3   1   86.56   19.29
   5  -3  -1   68.90   21.08
   5   3  -1  102.73   25.32
   5  -3  -1   81.46   13.70
  -5  -3   1  107.36   26.20
   5   3  -1   95.57   25.52
   5   3  -1   86.88   23.50
   5  -3  -1   91.77   15.98
   5   3  -1   82.69   19.97
  -5  -3   1   75.00    6.77
   5  -3   0   72.11   20.86
   5   3   0   41.98   20.14
  -5  -3   0   48.39    9.75
   5  -3   0   37.58   13.37
  -5  -3   0   55.46   13.83
   5   3   0   23.24   12.47
   5   3   0   35.22   15.91
   5  -3   0   47.73   12.62
   5   3   0   29.29   16.06
   5   3   0   72.07   23.41
   5   3   0   51.19   16.32
  -5   3  -1    9.64   12.78
   5  -3   1   13.71    9.98
   5   3   1    2.31    4.57
   5   3   1    3.07    2.81
  -5  -3  -1    8.14    6.72
   5  -3   1    1.05    5.89
   5  -3   1    5.22    5.71
   5   3   1    4.93    4.53
  -5  -3  -1   13.62    9.04
   5   3   1   -0.66    6.38
  -5   3  -2   27.63   13.45
   5   3   2   24.01   15.52
   5  -3   2   36.35   13.24
  -5  -3  -2   26.25   11.53
   5   3   2   31.85   10.37
  -5  -3  -2   38.59   11.65
   5  -3   2   28.62   14.98
   5  -3   2   34.26   13.09
   5   3   2   43.30   18.79
  -5  -3  -2   47.95   17.60
   5   3   2   27.13   13.07
  -5  -3  -3  347.47   38.30
   5  -3   3  319.81   44.57
   5   3   3  332.88   44.22
   5   3   3  302.08   34.49
  -5  -3  -3  317.08   40.87
   5  -3   3  370.59   41.42
  -5  -3  -3  393.15   45.50
   5   3   3  354.00   48.60
   5  -3   4  509.01   58.18
   5   3   4  524.86   74.44
   5   3   4  584.91   48.41
  -5  -3  -4  723.07   62.96
   5   3   5   37.42   11.11
   5  -3   5   35.49   15.29
   5   3   5   44.10   24.27
   5   3   5   35.61   17.31
  -5  -3  -5   43.90   15.83
   5   3   6    4.08    5.94
   5  -3   6    0.25    5.15
   5   3   6   -6.41    9.55
   5   3   6    2.00    6.95
  -5  -3  -6    9.66   12.70
   5   3   7   -2.89    5.41
   5  -3   7    0.84    7.15
   5   3   7  -14.54   20.33
   5   3   7   -1.54    9.57
  -5  -3  -7    1.02   10.82
   5   3   8    3.07    4.74
   5   3   8    3.35   11.09
   5  -3   8   13.87   12.60
  -5  -3  -8   11.48   13.08
   5  -3   9   68.20   28.03
   5   3   9   46.97   24.48
  -5  -3  -9   62.91   27.26
   5  -3  10   16.85   15.02
   5   3  10   -0.28    7.55
   5   3  11   12.74   16.22
   5  -3  11   50.69   33.09
  -5  -3 -11   12.26   23.05
   5   3  12    6.55   18.65
   5   3  12  -21.27   28.50
   5   3  13   73.58   57.94
   5   3  13   -5.84   30.36
  -5   4  18   20.71   27.56
  -5   4  17    8.84   25.41
  -5   4  16   25.46   32.39
  -5  -4  15   49.76   34.19
  -5   4  15   84.46   45.79
  -5  -4  14   24.40   14.60
  -5  -4  14   27.59   24.26
  -5   4  14   45.85   37.26
  -5   4  14    0.35   13.55
  -5  -4  13   54.91   24.83
  -5  -4  13   35.47   24.28
  -5   4  13   58.97   37.21
  -5   4  13    6.23   11.28
  -5  -4  13   20.92   12.71
  -5  -4  12   81.83   25.63
  -5  -4  12   85.36   34.82
  -5   4  12  122.70   48.30
  -5   4  12  106.80   51.98
  -5  -4  12   90.71   26.31
  -5  -4  11   16.76   10.74
  -5  -4  11   -7.63   11.20
  -5   4  11   -3.48    3.26
  -5   4  11    6.32   11.45
  -5  -4  11   13.04   15.99
  -5   4  11   16.43   21.48
  -5  -4  11    5.09    9.95
   5   4 -10   51.81   22.01
  -5  -4  10   33.81   16.87
  -5  -4  10   41.21   21.84
  -5  -4  10   35.84   13.36
  -5   4  10   48.75   26.56
  -5  -4  10   47.77   16.10
  -5   4  10   32.68   20.47
   5   4  -9  348.89   51.83
  -5  -4   9  412.16   52.24
   5  -4  -9  271.02   29.85
  -5  -4   9  443.49   68.07
  -5  -4   9  379.24   44.24
  -5   4   9  456.89   86.79
   5   4  -9  456.87   83.72
  -5  -4   9  400.85   46.15
   5   4  -8  150.83   31.06
  -5  -4   8  163.45   27.83
   5   4  -8  145.25   23.59
  -5  -4   8  172.87   39.88
  -5  -4   8  138.68   24.93
  -5   4   8  202.82   53.65
   5   4  -8  234.88   56.71
  -5  -4   8  138.48   24.51
  -5   4   8  194.34   54.20
   5   4  -7   70.90   20.26
  -5  -4   7   68.94   16.53
   5  -4  -7   78.00   16.31
   5   4  -7   83.82   22.40
  -5  -4   7   90.92   27.39
  -5  -4   7   56.16   16.42
  -5   4   7   67.82   33.83
   5   4  -7  113.12   35.55
   5  -4  -7   82.80   34.34
  -5  -4   7   62.18   17.10
  -5   4   7  117.80   40.98
   5   4  -6  106.91   21.49
  -5  -4   6  129.90   17.06
   5  -4  -6  139.95   21.28
   5   4  -6  118.51   29.50
  -5  -4   6  105.80   29.97
  -5   4   6  144.90   43.54
  -5  -4   6  120.77   23.90
  -5  -4   6  116.78   22.96
   5   4  -6  204.63   43.85
   5  -4  -6  142.10   40.59
  -5   4   6  118.91   41.43
   5   4  -5  155.33   34.14
  -5  -4   5  120.03   32.95
   5  -4  -5  138.42   23.18
  -5  -4   5  182.63   37.99
  -5   4   5  156.94   47.80
   5   4  -5  168.08   37.57
   5  -4  -5  140.09   41.17
   5   4  -4  132.39   33.35
  -5  -4   4  118.55   29.93
   5  -4  -4  116.80   23.11
   5   4  -4   79.38   32.01
  -5  -4   4  141.87   32.53
   5   4  -4  130.67   28.96
  -5   4   4  151.37   43.83
   5   4  -4  155.58   34.07
   5  -4  -4  167.11   46.90
   5   4  -3  231.50   49.76
   5  -4  -3  281.25   38.43
  -5  -4   3  322.00   45.91
  -5  -4   3  378.07   53.01
   5  -4  -3  255.94   17.56
   5   4  -3  298.92   47.96
  -5   4   3  361.02   65.25
   5  -4  -3  308.81   52.61
   5  -4  -3  376.73   67.08
   5   4  -3  353.79   50.25
   5  -4  -3  297.61   38.53
   5  -4  -2   91.05   27.34
   5   4  -2   79.58   27.81
  -5  -4   2  113.14   25.45
   5  -4  -2   47.53   20.49
   5   4  -2   86.65   26.35
   5   4  -2   89.64   26.73
  -5  -4   2  132.19   30.60
   5  -4  -2   93.28   13.15
   5   4  -2   68.52   24.39
   5  -4  -2   95.58   33.42
   5   4  -2   92.47   24.72
   5  -4  -1  162.98   38.57
  -5  -4   1  220.70   12.62
   5   4  -1  208.52   45.12
   5  -4  -1  139.10   36.18
  -5  -4   1  296.03   38.29
   5   4  -1  124.42   35.31
   5  -4  -1  214.18   23.35
   5   4  -1  219.55   43.79
  -5  -4   1  262.84   42.20
   5   4  -1  229.49   39.10
   5  -4  -1  187.87   27.83
   5   4  -1  192.66   41.66
  -5  -4   1  161.23   12.81
   5  -4  -1  169.85   47.11
   5  -4   0   -1.60    2.72
   5   4   0   11.07   15.35
  -5  -4   0    1.52    3.25
   5   4   0    1.94    2.89
  -5  -4   0    2.04    5.11
   5  -4   0   -1.77    3.40
   5   4   0    2.92    9.44
   5   4   0   21.35   19.32
  -5  -4   0  -10.34    8.37
   5  -4   0   -0.64    4.01
   5  -4   0   -0.98    3.31
   5   4   0    7.14   12.56
   5   4   0   -2.66    5.07
   5  -4   0   -3.07   10.49
   5  -4   1   53.71   18.89
  -5  -4  -1   55.04   11.87
   5   4   1   59.04   17.92
  -5  -4  -1   49.59   15.40
  -5  -4  -1   82.18   21.82
   5   4   1   69.20   27.03
   5   4   1   38.83   17.56
   5  -4   1   64.39   15.86
   5   4   1   55.65   25.49
   5   4   1   53.60   21.56
   5   4   2   57.43   25.74
   5  -4   2  115.07   28.31
  -5  -4  -2  104.52   18.73
  -5  -4  -2  131.90   23.17
   5   4   2   80.94   21.87
  -5  -4  -2  136.33   27.97
   5   4   2  100.62   35.58
   5   4   2  110.22   36.85
   5  -4   2   99.09   21.26
   5  -4   3  382.17   53.38
  -5  -4  -3  466.64   44.69
   5   4   3  349.58   64.61
   5   4   3  330.63   41.89
  -5  -4  -3  534.09   48.67
   5   4   3  416.05   77.49
  -5  -4  -3  538.23   58.79
   5   4   3  520.69   84.35
   5   4   3  408.86   60.88
   5   4   4   34.06   20.56
   5  -4   4   52.54   22.53
  -5  -4  -4   31.29   14.62
   5   4   4   22.87    8.97
  -5  -4  -4   39.73   16.88
   5   4   4   63.57   33.03
   5   4   4   27.29   23.32
   5   4   5   51.61   25.41
   5  -4   5   49.75   20.19
   5   4   5   21.09    8.78
   5   4   5   25.99   17.88
  -5  -4  -5   61.99   19.86
   5   4   5   63.67   35.38
   5   4   6   17.00   20.60
   5   4   6   -2.36    4.71
   5   4   6    1.41   13.40
  -5  -4  -6  -19.05    8.23
   5   4   7   16.08   16.89
   5  -4   7   35.64   19.41
   5   4   7    1.59    2.84
   5   4   7   28.55   20.80
  -5  -4  -7   29.67   20.54
   5   4   7   29.26   29.25
   5   4   8   -4.63   10.64
   5  -4   8    6.15   10.03
   5   4   8    2.05    9.69
  -5  -4  -8   -6.81   11.01
   5  -4   9   -5.02   11.96
   5   4   9    3.13   18.82
  -5  -4  -9   21.83   18.83
   5  -4  10   25.90   23.69
   5   4  10    8.75   20.28
   5   4  10   35.87   31.75
  -5  -4 -10   27.65   25.30
   5   4  11   11.26   24.63
   5   4  11   15.33   22.57
   5   4  12   -8.97   16.27
   5   4  12   61.38   50.60
   5   4  13   28.86   29.02
  -5   5  17  -75.35   56.52
  -5   5  16  -50.25   42.79
  -5   5  15   13.64   20.79
   5   5 -15   29.55   32.96
  -5  -5  14   18.39   12.98
  -5  -5  14   45.28   32.61
  -5   5  14    3.54    9.46
   5   5 -14   20.50   23.29
  -5  -5  13   11.29   16.39
  -5   5  13   22.75   23.42
   5   5 -13   35.53   30.46
  -5   5  13   38.26   38.73
  -5  -5  12   12.73   12.22
  -5  -5  12   12.41   12.12
  -5   5  12   11.32   16.21
   5   5 -12   47.03   34.37
  -5  -5  12   52.72   23.32
  -5  -5  11   33.17    8.44
  -5  -5  11   40.31   25.37
  -5   5  11   28.53   24.72
   5   5 -11   59.37   33.08
  -5  -5  11   16.24   18.48
  -5   5  11   46.75   35.06
  -5  -5  10   27.53   14.56
   5   5 -10   10.04   17.48
  -5  -5  10   26.18   18.30
  -5  -5  10   32.06   16.22
  -5   5  10   20.37   16.09
   5   5 -10   44.87   30.78
  -5   5  10   31.00   30.41
   5   5  -9   14.97   14.47
  -5   5   9   42.09   27.38
  -5  -5   9   37.93   17.29
   5   5  -9   81.79   37.38
  -5  -5   9   27.96   11.14
  -5   5   9   48.75   32.59
   5   5  -8    7.64    9.89
  -5  -5   8    6.68    7.34
   5   5  -8    3.36    4.84
   5  -5  -8    6.54    4.51
  -5  -5   8   10.75   10.34
  -5   5   8    6.51   12.11
   5   5  -8    5.68   14.21
  -5  -5   8   -1.80    5.97
  -5   5   8    5.01    8.94
  -5  -5   7    3.05    4.30
   5   5  -7    0.71    4.26
   5   5  -7   23.39   11.96
   5  -5  -7   10.32    7.17
  -5  -5   7   12.33   12.19
  -5   5   7   15.90   14.71
  -5  -5   7    8.20    7.55
  -5  -5   7   15.51   12.28
  -5   5   7   -2.38   15.10
   5   5  -7   20.30   16.29
  -5  -5   6   65.09   12.68
   5  -5  -6   54.83   13.55
   5   5  -6   70.91   28.13
  -5  -5   6   42.31   22.51
  -5  -5   6   95.88   30.97
  -5   5   6   95.32   35.24
  -5  -5   6   64.55   22.55
   5  -5  -6   91.90   36.32
   5   5  -6   67.73   26.09
  -5  -5   5   19.96    5.77
   5  -5  -5   19.29    6.96
  -5  -5   5   22.17   13.61
   5   5  -5   30.06   16.38
  -5  -5   5   50.10   25.41
  -5   5   5   33.47   27.73
   5  -5  -5   37.48   20.76
   5   5  -5   43.99   24.27
   5  -5  -4  231.77   50.50
  -5  -5   4  279.19   49.70
   5  -5  -4  203.99   32.41
   5   5  -4  263.15   53.53
  -5  -5   4  292.94   52.61
   5   5  -4  319.39   53.02
  -5   5   4  305.53   69.53
   5  -5  -4  283.64   63.13
   5   5  -4  311.94   51.30
   5  -5  -3   32.01   20.39
   5   5  -3   18.01   15.80
  -5  -5   3   61.98   20.67
  -5  -5   3   41.69   18.69
   5  -5  -3   31.33    5.22
   5   5  -3   43.03   21.98
  -5   5   3   26.31   21.78
   5  -5  -3   85.30   37.51
   5   5  -3   53.23   20.17
   5   5  -3   35.14   14.60
   5  -5  -2   35.20   19.24
   5   5  -2   46.46   24.96
  -5  -5   2   65.02   21.14
   5  -5  -2   25.27   16.27
   5   5  -2   51.60   24.31
  -5  -5   2   66.02   23.51
   5   5  -2   55.34   22.01
   5  -5  -2   40.56   22.22
   5   5  -2   59.33   25.66
   5  -5  -1  322.67   54.75
   5   5  -1  347.47   65.07
  -5  -5   1  325.93   18.76
  -5  -5   1  321.03   43.42
   5   5  -1  305.09   57.25
   5  -5  -1  316.11   29.92
  -5  -5   1  408.44   56.85
   5   5  -1  292.09   48.01
   5   5  -1  304.38   58.39
   5  -5  -1  297.90   43.38
  -5  -5   1  316.83   20.54
   5  -5  -1  383.19   73.55
   5   5   0   68.05   28.50
   5  -5   0  132.51   34.13
  -5  -5   0  106.10   14.84
   5   5   0   54.32   22.47
  -5  -5   0  104.36   23.40
   5   5   0   87.95   32.71
   5  -5   0  124.44   21.58
  -5  -5   0  106.99   29.87
   5   5   0   95.52   35.67
   5   5   0  124.58   30.94
   5  -5   0   91.08   38.49
   5   5   1   60.37   30.36
   5  -5   1   43.82   17.49
  -5  -5  -1   78.52   14.95
  -5  -5  -1   65.43   17.63
   5   5   1   41.01   17.58
  -5  -5  -1   95.16   26.65
   5   5   1   71.85   24.66
   5  -5   1   68.99   31.52
   5   5   1   76.79   32.39
   5   5   2   74.58   36.78
   5  -5   2  118.37   32.70
  -5  -5  -2  118.85   21.02
  -5  -5  -2  154.38   25.65
   5   5   2   88.96   21.40
  -5  -5  -2  188.06   35.85
   5   5   2  112.96   44.29
   5   5   2   95.93   28.39
   5   5   3    8.13   11.26
   5  -5   3   13.79   13.68
  -5  -5  -3   37.97   14.22
  -5  -5  -3   18.89   10.66
   5   5   3   10.45    7.52
  -5  -5  -3   20.54   14.05
   5   5   3   33.15   23.92
   5   5   3    1.57    8.20
   5   5   3    7.41    6.89
   5   5   4   17.18   15.34
   5  -5   4   38.33   19.82
  -5  -5  -4   30.90   12.70
   5   5   4   26.96   23.88
  -5  -5  -4   41.01   19.03
   5   5   4   42.88   30.70
   5   5   5   13.89   17.41
   5  -5   5   -1.97   10.40
   5   5   5    0.32    8.36
  -5  -5  -5   19.99   12.78
   5   5   5   -5.30   11.68
   5  -5   6   22.39   13.59
   5   5   6   18.56   21.11
   5   5   6   18.84   23.62
  -5  -5  -6   -1.23   11.45
   5   5   6    8.34    9.00
   5  -5   7   38.00   20.06
   5   5   7   80.57   45.62
  -5  -5  -7   66.95   19.50
   5   5   8   51.11   30.01
   5  -5   8   44.78   21.33
   5   5   8   70.07   46.95
  -5  -5  -8   64.23   24.89
   5   5   9   -1.65   12.77
   5   5   9    1.34   14.20
  -5  -5  -9   -0.63   19.48
   5   5  10  -14.84   21.91
   5   5  10   10.20   27.00
  -5  -5 -10  -37.38   20.26
   5   5  11   -5.18   22.19
   5   5  11   15.70   29.75
  -5  -5 -11   28.69   34.84
   5   5  12  -13.94   26.76
  -5   6  16   -2.31   31.03
   5   6 -16   32.00   36.83
  -5  -6  14    3.10   25.04
  -5   6  14   59.14   43.71
   5   6 -14   55.86   36.66
  -5  -6  13   54.99   18.80
  -5  -6  13   76.96   39.08
  -5   6  13   48.60   38.18
   5   6 -13   27.85   19.43
  -5  -6  12   17.86   11.15
  -5   6  12   15.96   18.46
   5   6 -12   -2.27   27.16
  -5  -6  11    8.08   15.24
  -5  -6  11   20.94   14.95
  -5   6  11   17.73   29.70
  -5  -6  10   28.85   15.02
  -5  -6  10   14.44   15.48
  -5   6  10   10.60   14.45
  -5  -6  10   28.41   16.98
   5   6 -10   12.80   12.44
  -5  -6   9   20.00   18.46
  -5   6   9   26.55   28.02
  -5  -6   9   17.82    9.81
   5   6  -9   54.85   27.44
  -5   6   9   20.63   12.13
  -5  -6   8   -4.26    5.62
   5  -6  -8    4.97    2.35
  -5  -6   8    5.73    9.14
  -5   6   8   22.74   24.37
  -5  -6   8   11.76   11.03
  -5   6   8   -5.59   19.30
   5   6  -8  -15.10   14.35
  -5  -6   7    7.91    7.50
   5   6  -7   -2.23    7.31
   5  -6  -7   -0.33    5.52
  -5   6   7    0.32    5.24
   5   6  -7   -7.56    5.93
  -5  -6   7   17.41   17.45
  -5  -6   6    9.42    5.19
   5   6  -6   -3.23   12.67
   5  -6  -6   -7.88    6.79
  -5  -6   6    7.49   12.69
  -5  -6   6   -0.36   10.17
  -5   6   6    3.38    5.05
  -5  -6   6    1.88    5.18
   5   6  -6   -9.00   14.41
  -5  -6   5   44.62   10.88
   5  -6  -5   76.26   29.80
   5  -6  -5   77.93   18.88
  -5  -6   5  102.44   29.86
  -5  -6   5  138.23   38.32
  -5   6   5  139.78   48.21
   5   6  -5  107.70   32.71
   5  -6  -4   37.93   23.70
  -5  -6   4    6.14    5.04
   5  -6  -4    4.22    5.98
   5   6  -4   25.40   16.78
  -5  -6   4   34.71   11.81
   5   6  -4   10.61   12.96
  -5   6   4   16.55   13.53
   5   6  -4   16.86   14.70
   5  -6  -3   12.77   12.74
   5  -6  -3   11.37    9.94
  -5  -6   3   -2.22    6.70
   5   6  -3    5.72   14.17
  -5  -6   3  -12.09   14.17
   5  -6  -3    0.38    1.61
   5   6  -3   -6.57   12.79
  -5   6   3    0.29    7.41
   5   6  -3   21.96   15.78
   5  -6  -2   -1.88   11.57
  -5  -6   2    3.53    2.18
  -5  -6   2   15.57   10.74
   5   6  -2    6.64   11.01
   5   6  -2   19.51   15.87
  -5  -6   2   19.86   12.07
   5   6  -2   18.54   14.19
   5   6  -2   26.74   19.90
   5  -6  -1    6.57    9.12
  -5  -6   1    3.94    3.18
  -5  -6   1    1.50    2.72
  -5  -6   1    5.47    5.49
   5   6  -1   -1.02    6.82
   5   6  -1   14.13   13.92
  -5  -6   1   21.85   16.49
   5  -6  -1  -11.84    7.00
   5   6  -1   -2.28    5.09
   5   6  -1  -10.03   14.11
  -5  -6   0   -2.11    4.76
   5  -6   0    5.83   10.47
  -5  -6   0   -4.90    5.76
   5   6   0    2.09    6.05
  -5  -6   0   17.61   15.73
   5   6   0    4.48   11.89
   5  -6   0    1.45    7.78
   5   6   0    5.58    7.35
   5  -6   1   18.69   12.26
   5   6   1   27.41   17.54
  -5  -6  -1   16.41    7.84
   5   6   1   22.57   18.21
  -5  -6  -1   28.71   17.66
   5   6   1   30.05   13.27
   5  -6   1   19.27   12.10
   5   6   1   20.68   17.30
   5   6   2   -1.93   10.84
   5  -6   2    1.56    9.13
  -5  -6  -2    1.62    4.40
  -5  -6  -2    2.87    3.30
   5   6   2    8.97   25.46
  -5  -6  -2   17.54   17.88
   5   6   2   -2.10   12.95
   5   6   2    6.99   14.21
   5   6   3   17.68   15.50
   5  -6   3   16.42   19.61
  -5  -6  -3    8.45    3.79
  -5  -6  -3   10.66    6.99
   5   6   3   22.99   18.33
   5   6   3   14.50   20.75
   5   6   3   27.77   20.39
   5  -6   4    9.96   13.39
   5   6   4   19.79   19.21
   5   6   4   -6.25   17.44
  -5  -6  -4   -6.83    8.52
   5   6   4   -2.77   10.44
   5  -6   5   12.96    9.47
   5   6   5    7.12   16.43
   5  -6   6   57.72   25.41
   5   6   6   69.38   39.49
   5   6   6   53.08   37.44
  -5  -6  -6   28.89   21.32
   5   6   6   26.03   27.64
   5  -6   7   37.11   20.88
   5   6   7   29.29   30.82
   5   6   7   51.24   36.87
  -5  -6  -7    7.72   56.20
   5  -6   8    4.17   12.85
   5   6   8   -3.66   14.51
   5   6   8   -0.95   15.68
  -5  -6  -8    1.51   19.97
   5   6   9  -17.58   23.92
   5   6   9   -1.53   17.72
  -5  -6  -9   -6.09   24.37
   5   6  10    9.88   21.73
  -5  -6 -10  -67.73   32.33
   5   6  11   -2.79   24.85
  -5   7  14   45.05   34.15
   5   7 -14  -38.80   38.51
  -5   7  13   -5.95   18.76
   5   7 -13  -38.35   33.16
  -5   7  12    7.57   12.10
   5   7 -12   25.46   27.34
  -5  -7  11   21.41   17.33
  -5  -7  11   -0.52    9.00
  -5   7  11   22.47   37.39
   5   7 -11  -35.62   32.11
  -5  -7  10   41.42   18.04
  -5  -7  10   25.52   26.09
  -5   7  10   22.14   28.72
   5   7 -10   42.44   35.13
  -5  -7   9   -2.93    8.92
  -5  -7   9   25.54   19.82
  -5   7   9    4.02   11.34
   5   7  -9   -4.95   14.69
  -5  -7   8   14.95    9.84
  -5  -7   8   18.01   17.81
  -5  -7   8   43.37   32.26
  -5  -7   8   68.64   25.19
  -5  -7   7   17.65    9.88
   5   7  -7   32.88   23.57
   5  -7  -7    3.13    4.62
  -5  -7   7   17.48   17.95
  -5  -7   7   32.03   13.56
  -5   7   7   14.56   28.20
   5   7  -7    9.60   12.42
  -5  -7   6   15.33    9.54
   5  -7  -6   38.78   20.60
   5   7  -6   31.47   20.74
   5  -7  -6   20.38   11.15
  -5  -7   6   40.45   21.65
  -5  -7   6   19.03   10.93
  -5   7   6   24.91    9.88
   5   7  -6   16.94    8.33
   5  -7  -5    8.55   14.73
  -5  -7   5    5.25    3.80
   5   7  -5    7.83   17.28
   5  -7  -5  -10.34    9.85
  -5  -7   5   -6.03   11.07
  -5   7   5   -2.45    5.45
   5   7  -5   11.62   12.74
   5  -7  -4   29.85   19.14
  -5  -7   4   27.32   17.79
   5   7  -4   56.40   29.78
   5   7  -4   35.27   22.36
  -5   7   4   19.63   23.32
   5   7  -4   14.33   10.30
   5  -7  -3   60.29   29.34
  -5  -7   3   53.90   21.88
   5   7  -3   22.20   19.27
   5   7  -3   23.22   23.72
   5   7  -3   20.67   12.75
   5  -7  -2   30.38   11.37
  -5  -7   2   15.50    4.89
  -5  -7   2   40.30   19.78
   5   7  -2   47.95   26.80
   5  -7  -2   52.63   13.85
   5   7  -2   17.36   13.77
  -5  -7   2   81.58   28.58
   5   7  -2   28.73   23.44
   5   7  -2   52.43   24.18
   5  -7  -1   62.98   24.06
  -5  -7   1   27.17    7.55
  -5  -7   1   44.73   10.59
   5   7  -1   71.02   33.38
  -5  -7   1   75.40   22.02
   5   7  -1   98.57   39.60
   5  -7  -1   93.89   16.62
  -5  -7   1   93.41   32.11
   5   7  -1   70.65   30.78
   5   7  -1   53.29   26.44
  -5  -7   0    8.60    4.84
   5  -7   0    4.37    7.01
  -5  -7   0   17.28    8.38
  -5  -7   0   14.77   12.95
   5   7   0    6.97   11.13
  -5  -7   0   18.93   17.19
   5   7   0   13.03    9.94
   5   7   0   31.19   17.31
   5   7   0    2.32   13.11
  -5  -7  -1   11.51    9.23
   5  -7   1   33.34   22.81
  -5  -7  -1   21.66    9.82
   5   7   1    9.08   13.45
  -5  -7  -1    7.20    3.50
   5   7   1   19.98   15.87
  -5  -7  -1   17.04   16.22
   5   7   1   -1.28   15.96
   5   7   1   11.56   16.08
   5  -7   2   14.50    9.93
  -5  -7  -2   20.82    5.00
  -5  -7  -2   21.70   13.39
  -5  -7  -2   41.09   13.29
   5   7   2   46.41   31.60
   5   7   2   38.35   32.19
  -5  -7  -2   71.99   29.24
   5   7   2   -1.84   15.34
   5   7   2   37.38   31.78
   5  -7   3   16.69   15.40
   5   7   3   28.87   28.61
  -5  -7  -3   20.16    8.81
   5   7   3   -6.87   18.92
   5  -7   4   -8.46   10.72
   5   7   4    5.93    9.62
  -5  -7  -4    5.10   10.07
   5   7   4    4.61   22.36
   5  -7   5   -6.10   10.68
   5   7   5   20.87   19.93
   5   7   5   32.81   31.51
  -5  -7  -5   34.50   15.74
   5  -7   6   26.44   15.56
   5   7   6   24.19   24.38
   5   7   6   64.32   39.98
  -5  -7  -6    0.14   14.63
   5  -7   7   -3.96   12.48
   5   7   7    9.46   24.71
   5   7   7   40.65   38.02
  -5  -7  -7   23.22   31.95
   5   7   8   -9.82   26.15
  -5  -7  -8  -16.04   14.07
   5   7   9  -28.64   37.24
   5   7   9   24.23   53.11
  -5  -7  -9   -7.82   25.54
   5   8 -13 -129.63   58.32
  -5   8  12   -8.31   25.82
   5   8 -11  -85.13   48.94
  -5   8  10   15.91   15.69
   5   8 -10  -20.76   28.79
  -5  -8   9   74.78   37.57
  -5  -8   9   50.12   43.99
  -5   8   9   44.22   40.93
   5   8  -9  -10.23   15.48
  -5  -8   8   48.74   33.83
  -5   8   8   40.69   28.00
   5   8  -8   76.84   40.55
   5  -8  -7    3.52   10.90
  -5  -8   7   22.59   22.53
  -5  -8   7  -24.59   23.46
  -5   8   7   21.37   26.80
   5   8  -7   46.13   34.22
   5  -8  -6   10.45    6.42
  -5  -8   6    1.28   10.44
   5   8  -6   19.61   21.88
   5  -8  -6   -5.46    6.97
  -5  -8   6    9.40   20.51
  -5   8   6   15.44   24.08
   5   8  -6   -6.69   13.95
   5  -8  -5   23.21   21.72
  -5  -8   5   46.06   24.72
   5  -8  -5   -7.90    6.06
   5   8  -5   19.52   15.20
  -5  -8   5   48.30   22.42
  -5   8   5   50.28   38.20
   5   8  -5   19.07   20.37
   5  -8  -4   21.61   19.74
  -5  -8   4   15.32   19.27
   5   8  -4    6.50   19.07
  -5  -8   4  -15.47   24.64
   5   8  -4   46.80   27.46
   5  -8  -3    7.28   10.16
   5   8  -3   20.40   16.09
  -5  -8   3   34.42   15.15
  -5  -8   3   21.74   18.79
   5   8  -3   23.49   20.21
   5   8  -3   22.04   17.46
   5  -8  -2   22.32   13.84
   5   8  -2   27.81   21.43
  -5  -8   2   18.72   16.41
   5  -8  -2   10.54    7.61
   5   8  -2    2.89   18.99
  -5  -8   2   42.57   23.13
   5   8  -2   15.66   12.38
   5  -8  -1   38.33   22.95
  -5  -8   1   11.51    5.46
  -5  -8   1    7.40   10.93
   5  -8  -1   64.46   14.56
   5   8  -1   67.35   34.10
  -5  -8   1   52.22   30.19
   5   8  -1   43.28   28.61
   5   8  -1   88.14   38.48
  -5  -8   0   -5.58    4.23
   5  -8   0    2.54    8.77
  -5  -8   0   12.56   10.18
   5   8   0   32.28   28.06
  -5  -8   0   33.48   24.20
   5   8   0   19.66   24.93
   5   8   0    0.23    9.49
  -5  -8  -1    5.05    4.49
   5  -8   1  -12.32   21.57
  -5  -8  -1   14.17    8.06
   5   8   1    7.87   20.50
  -5  -8  -1   14.55   16.49
   5   8   1  -14.18   16.76
   5   8   1   32.16   21.83
   5  -8   2   28.23   24.30
  -5  -8  -2   10.95    9.40
   5   8   2   -5.73   13.42
   5   8   2   14.64   24.39
  -5  -8  -2   27.70   21.56
   5   8   2    7.20   17.85
   5   8   2   27.45   25.60
   5  -8   3   25.66   24.84
  -5  -8  -3   12.05   12.60
  -5  -8  -3   64.43   29.27
   5   8   3    9.23   18.07
   5   8   3    9.34   20.43
  -5  -8  -4   44.74   28.81
   5   8   4   38.55   33.30
   5   8   4   21.83   24.29
   5  -8   5    3.10   13.95
   5   8   5   59.29   47.26
  -5  -8  -5   50.45   28.19
   5   8   5   32.06   36.25
   5   8   6   15.27   37.60
  -5  -8  -6   34.53   25.27
   5   8   7   10.26   16.99
   5   8   7   43.41   20.77
  -5   9  10  -15.50   23.26
   5   9 -10   21.12   18.67
  -5   9   9   37.93   35.82
   5   9  -8  -39.18   36.16
   5  -9  -7  -14.22   26.25
  -5  -9   7   15.69   25.14
  -5  -9   7   56.79   22.17
  -5   9   7  -12.16   31.35
   5   9  -7   63.49   37.33
   5  -9  -6   22.16   27.73
  -5  -9   6   30.41   18.74
  -5   9   6   21.97   37.08
   5   9  -6  -18.67   24.41
  -5  -9   5    6.36   11.85
   5   9  -5   26.54   38.99
   5  -9  -5    8.22   18.05
   5   9  -4    3.12   19.31
  -5  -9   4    0.63   15.73
   5  -9  -4   -4.53   12.53
  -5  -9   4   11.80   17.51
   5   9  -3   11.68   15.41
  -5  -9   3   16.96   14.19
   5  -9  -3   19.65   15.95
  -5  -9   3   32.26   21.91
   5   9  -3   20.38   25.19
   5   9  -2    4.54   16.26
  -5  -9   2   -7.33   13.77
   5  -9  -2   13.44   13.15
   5   9  -2   20.90   31.46
  -5  -9   2   16.89   25.92
   5   9  -2  -31.62   28.86
   5   9  -1    3.18   17.09
   5  -9  -1    4.66   13.95
  -5  -9   1   59.25   32.35
   5   9  -1  -24.83   30.67
   5   9  -1   32.09   23.33
   5   9   0   38.54   32.29
  -5  -9   0   51.65   24.69
  -5  -9   0   29.76   23.01
   5   9   0   27.24   27.64
   5   9   0  -15.15   14.69
   5  -9   1   11.19   20.11
   5   9   1   33.24   26.16
   5   9   1   28.34   33.62
  -5  -9  -1   16.51   13.83
   5   9   1   49.30   33.33
   5  -9   2   28.87   21.36
   5   9   2   64.90   54.89
   5   9   2   64.13   37.80
  -5  -9  -2    0.17   19.06
   5   9   3   21.03   29.86
  -5  -9  -3  -24.42   19.46
   5   9   4   75.33   58.10
  -5  -9  -4  -23.61   15.52
   5   9   5  -39.22   44.61
   5  10  -6   48.75   40.68
   5  10  -5   58.30   35.88
   5  10  -4  -45.96   43.40
  -5 -10   4   11.47   17.36
   5  10  -4  -87.43   47.85
   5  10  -3  -25.46   30.67
   5  10  -3  -28.66   31.89
  -5 -10   2   22.66   29.98
   5  10  -2   43.03   31.02
   5  10  -1   22.10   50.73
  -5 -10   1    6.32   27.67
   5  10  -1   -9.89   16.68
   5  10  -1   13.91   21.80
   5 -10   0    7.32   14.69
   5  10   0   33.55   35.72
   5  10   0   36.58   40.45
   5  10   0   34.17   28.12
   5  10   1  -12.63   16.58
   5  10   1   15.55   41.44
   5  10   2  -14.79   23.66
  -6   0  17  -25.21   16.10
  -6   0  17   -5.88   11.55
  -6   0  16   18.39   13.98
  -6   0  16   44.73   31.48
  -6   0  15   94.56   29.73
  -6   0  15   83.71   32.96
  -6   0  15   80.86   30.09
  -6   0  14   -3.30    5.82
  -6   0  14   19.10   17.91
  -6   0  14   -0.70   10.82
  -6   0  13   56.38   19.58
  -6   0  13   67.78   25.30
  -6   0  13   58.64   23.61
  -6   0  12    8.28    7.94
  -6   0  12   12.09   12.24
  -6   0  12    4.88    6.88
   6   0 -11   76.48   15.73
  -6   0  11   86.84   22.07
  -6   0  11   27.44   12.89
  -6   0  11   61.98   20.49
   6   0 -10  102.09   22.06
  -6   0  10   96.70   22.06
   6   0 -10   94.19   27.03
  -6   0  10   82.27   21.25
  -6   0  10   75.15   20.37
   6   0  -9  134.18   29.98
  -6   0   9   86.65   21.84
   6   0  -9  101.92   27.61
   6   0  -9  121.36   25.12
  -6   0   9   74.85   17.60
  -6   0   9   74.63   17.50
   6   0  -8  161.60   29.97
   6   0  -8  133.50   26.08
   6   0  -8  128.53   27.22
  -6   0   8  108.07   19.64
  -6   0   8  105.90   19.24
   6   0  -7  427.68   47.33
   6   0  -7  417.47   45.69
  -6   0   7  471.49   47.60
  -6   0   7  467.24   34.98
   6   0  -6  249.00   33.96
  -6   0   6  215.80   31.24
  -6   0   6  235.86   28.35
   6   0  -5    9.39    6.80
  -6   0   5    2.97    5.80
   6   0  -5    1.99    4.48
  -6   0   5    4.57    6.55
   6   0  -5    3.05    2.51
  -6   0   4  448.80   37.53
   6   0  -4  417.74   40.54
   6   0  -4  420.33   42.95
  -6   0   4  455.29   43.22
   6   0  -3   76.44   19.01
  -6   0   3   52.67   13.64
   6   0  -3   55.23   15.50
  -6   0   3   53.86   15.42
   6   0  -3   41.75   13.50
   6   0  -2   82.37   18.76
  -6   0   2   88.27   16.48
   6   0  -2   69.68   16.00
  -6   0   2  106.10   20.22
   6   0  -2   83.99   17.99
  -6   0   1   76.24   20.39
   6   0  -1  107.05   21.18
  -6   0   1  134.41   20.66
   6   0  -1  124.61   24.12
  -6   0   1  128.87   24.65
   6   0  -1  118.17   22.32
  -6   0   0   21.58   10.72
   6   0   0   40.77   13.13
   6   0   0   27.68   10.84
  -6   0   0   39.31   11.61
   6   0   0   29.24   11.29
  -6   0   0   28.13   13.50
  -6   0  -1  185.18   31.58
   6   0   1  216.04   30.04
   6   0   1  198.46   32.50
  -6   0  -1  185.87   32.84
   6   0   1  288.70   34.91
  -6   0  -1  280.78   32.03
  -6   0  -2   17.61   10.19
   6   0   2   21.39   11.29
   6   0   2   19.40    9.33
   6   0   2   16.23   14.17
  -6   0  -2   14.97    8.33
  -6   0  -3    3.25    7.90
   6   0   3    6.07    7.42
   6   0   3   -0.38    6.42
   6   0   3    7.95    6.07
  -6   0  -3    0.04    2.99
  -6   0  -3    6.86    8.59
   6   0   4   58.99   20.50
   6   0   4   49.42   16.49
  -6   0  -4   46.19   14.61
  -6   0  -4   36.96   11.88
   6   0   5   56.88   19.04
  -6   0  -5   50.96   15.86
  -6   0  -5   58.68   19.85
   6   0   6   80.96   26.72
  -6   0  -6   87.24   24.18
  -6   0  -6   90.76   23.70
   6   0   7   -0.63    4.71
   6   0   8  111.19   37.79
  -6   0  -8  112.69   36.35
   6   0   9   18.93   18.20
   6   0   9   22.09   14.56
  -6   0  -9   39.19   25.89
   6   0  10   14.16   10.13
   6   0  10    6.20   15.76
   6   0  11   15.69   26.70
   6   0  11   10.91   19.30
  -6  -1  18  -32.11   19.23
  -6  -1  17   -7.59   11.48
  -6   1  17   56.28   44.43
  -6  -1  16  -10.07   11.85
  -6   1  16   16.11   10.99
  -6   1  16   17.03   15.84
  -6  -1  16    5.41   20.58
  -6   1  16   45.40   32.25
  -6  -1  15   51.50   21.06
  -6   1  15   18.19   16.43
  -6  -1  15   43.68   21.55
  -6   1  15   35.12   29.98
  -6  -1  15   17.09   15.23
  -6  -1  14   52.28   24.82
  -6   1  14   37.84   17.35
  -6  -1  14   29.93   18.28
  -6  -1  14   19.35   13.73
  -6   1  14   29.96   21.91
  -6  -1  13   17.48   15.21
  -6   1  13    8.01    9.75
  -6  -1  13   -1.85    5.22
  -6   1  13    2.52    7.56
  -6  -1  13    0.11    6.17
  -6   1  13    4.62    9.95
   6  -1 -12   32.16   11.80
  -6  -1  12   43.84   19.13
  -6   1  12   48.06   17.62
  -6  -1  12   29.25   13.92
  -6   1  12   27.90   17.71
  -6  -1  12   35.02   14.00
  -6   1  12   40.98   21.32
  -6  -1  11  213.44   39.57
  -6   1  11  193.71   31.17
  -6   1  11  154.09   37.31
  -6  -1  11  114.37   21.88
  -6   1  11  140.84   35.99
   6   1 -10  142.47   29.63
  -6  -1  10  118.27   29.43
  -6  -1  10   74.42   14.54
  -6   1  10  105.15   29.00
  -6   1  10  112.58   18.01
  -6  -1  10   79.34   15.60
  -6   1  10  134.14   32.39
   6   1  -9   24.61   10.83
   6  -1  -9   58.29   21.49
  -6  -1   9   32.51   14.86
   6   1  -9   26.17   15.56
  -6   1   9   52.34   16.58
   6  -1  -9   59.47   17.63
   6   1  -9   36.34    9.66
  -6   1   9   48.61   16.58
  -6  -1   9   22.77    5.60
   6   1  -8  106.82   22.68
   6  -1  -8   99.58   25.32
  -6  -1   8   92.66   22.50
   6  -1  -8  111.63   22.37
   6   1  -8   73.07   23.73
  -6   1   8   79.06   19.57
  -6   1   8   77.06   21.97
  -6   1   8  100.07   23.75
   6   1  -7  460.70   45.95
   6  -1  -7  432.18   42.36
  -6  -1   7  421.39   47.64
  -6   1   7  429.22   44.64
  -6   1   7  483.85   37.69
  -6   1   7  409.22   47.24
   6   1  -6   35.69   11.83
  -6   1   6   37.88   11.86
   6  -1  -6   27.52   10.72
  -6  -1   6   30.24   13.03
   6   1  -6   26.70   12.51
   6  -1  -6   19.49    8.05
  -6  -1   6   27.57   12.25
  -6   1   6   21.21    8.20
  -6   1   6   22.88   11.30
   6  -1  -6   32.46   12.43
   6   1  -5   59.01   12.64
  -6   1   5   54.28   15.59
   6  -1  -5   74.69   16.94
  -6  -1   5   95.64   20.53
   6   1  -5   78.53   20.32
  -6  -1   5   82.56   17.98
   6  -1  -5   71.12   20.77
  -6   1   5   70.10   13.02
   6  -1  -5   65.21   20.81
   6   1  -4  103.59   22.90
   6  -1  -4   94.02   18.78
  -6   1   4   72.39   18.35
  -6  -1   4   92.68   21.08
  -6   1   4   89.26   14.36
   6  -1  -4   92.29   22.90
  -6  -1   4   83.98   18.41
   6  -1  -4   73.70   22.34
   6   1  -3 2218.43  102.13
   6  -1  -3 1998.52   89.30
  -6  -1   3 2087.42   93.74
  -6   1   3 1972.96   95.96
   6   1  -3 2054.74   96.05
   6  -1  -3 2082.64   77.99
  -6  -1   3 2048.53   92.70
  -6   1   3 1972.94   69.65
   6  -1  -3 2032.27  112.47
   6   1  -3 1860.06   72.91
   6  -1  -3 2123.18  112.26
   6   1  -2  209.33   22.21
   6   1  -2  200.39   29.73
  -6  -1   2  232.11   31.55
  -6   1   2  202.96   32.70
   6  -1  -2  182.13   26.78
  -6  -1   2  216.61   29.78
   6   1  -2  177.75   29.82
   6  -1  -2  199.29   24.24
  -6   1   2  191.45   23.41
   6  -1  -2  194.91   33.48
   6   1  -2  187.64   27.91
   6  -1  -1  274.62   38.90
   6   1  -1  283.60   26.54
   6  -1  -1  282.34   35.01
  -6  -1   1  305.71   35.50
   6   1  -1  338.14   37.80
  -6   1   1  241.38   38.68
  -6   1   1  242.51   28.15
   6  -1  -1  269.46   29.75
   6   1  -1  289.94   35.17
  -6  -1   1  293.92   35.41
  -6   1   1  257.75   37.75
  -6  -1   1  203.54   27.36
   6   1  -1  291.47   32.30
  -6   1   0  134.73   27.03
  -6  -1   0  125.85   23.17
   6   1   0  165.65   21.79
   6  -1   0  163.68   29.81
  -6   1   0  160.32   30.93
  -6  -1   0  171.24   28.63
   6  -1   0  169.65   28.73
   6   1   0  162.49   26.74
  -6  -1   0  184.27   27.88
   6  -1   0  154.86   24.98
   6   1   0  155.00   27.47
  -6   1   0  185.50   24.34
   6  -1   0  200.03   14.60
   6   1   0  198.91   25.83
  -6   1  -1   93.18   22.93
  -6  -1  -1  120.26   23.43
   6  -1   1  124.15   24.33
   6   1   1  120.00   19.75
  -6  -1  -1  110.14   25.05
   6   1   1   96.72   20.15
   6  -1   1  126.21   26.30
   6  -1   1   99.09   21.92
  -6  -1  -1   83.59   20.55
  -6   1  -1  122.47   22.45
   6   1   1  117.49   20.64
   6   1   2  105.62   20.55
  -6  -1  -2   77.60   20.90
   6  -1   2   74.14   20.18
   6  -1   2  107.89   25.03
  -6  -1  -2   87.39   21.42
   6   1   2   90.94   20.60
   6  -1   2   91.01   22.11
   6   1   2   97.15   24.10
  -6  -1  -2   92.50   19.11
  -6  -1  -2   83.36   20.78
  -6   1  -2   99.11   22.22
   6   1   2   90.30   20.30
  -6   1  -3  124.22   29.13
  -6  -1  -3  176.16   31.89
   6  -1   3  146.77   28.44
   6  -1   3   93.70   29.54
   6   1   3  162.10   26.55
   6  -1   3  186.82   31.25
  -6  -1  -3  169.41   27.94
  -6  -1  -3  167.65   31.87
  -6   1  -3  183.84   31.58
   6   1   4  130.27   29.61
  -6  -1  -4  148.45   29.52
   6  -1   4  131.64   28.40
  -6   1  -4  164.90   33.62
  -6  -1  -4  134.08   26.69
   6   1   5   99.57   23.82
   6   1   5   84.39   23.52
   6  -1   5   90.42   25.17
  -6  -1  -5  105.22   27.10
  -6  -1  -5  110.92   27.59
  -6   1  -5   91.62   27.71
   6   1   6   18.52   15.12
   6  -1   6   18.16   10.36
  -6   1  -6   40.95   15.10
  -6   1  -6    5.32    4.11
  -6  -1  -6    3.09    9.78
   6  -1   7   71.00   23.79
   6   1   7   80.73   30.28
  -6   1  -7   76.29   16.05
   6  -1   8   30.80   17.99
   6   1   8   17.32   13.53
   6   1   8   16.94   16.54
  -6  -1  -8   47.28   22.73
  -6   1  -8   20.64   18.64
  -6   1  -8   52.87   14.67
   6  -1   9   16.82   19.25
   6   1   9   18.62   15.15
   6   1   9   13.52   16.53
  -6  -1  -9   -7.19    8.32
   6  -1  10   14.81   20.10
   6   1  10   31.64   29.07
   6   1  10   -0.71   11.04
  -6  -1 -10    9.30   15.60
   6  -1  11   -5.14   29.39
   6  -1  11   17.61   20.49
   6   1  11   -8.12    9.33
   6   1  12   -9.46   24.69
   6  -1  12   11.65   23.77
  -6  -2  17   20.34   22.15
  -6  -2  16   83.12   35.40
  -6   2  16   79.82   41.43
  -6   2  16  153.41   51.30
  -6  -2  15   53.17   26.74
  -6   2  15   20.30   10.86
  -6  -2  15   40.80   17.29
  -6   2  15   12.62    9.95
  -6  -2  15   32.68   18.02
  -6   2  15   36.53   28.49
  -6  -2  14   46.23   23.32
  -6   2  14   29.84   14.96
  -6  -2  14   36.91   16.35
  -6   2  14   35.32   26.24
  -6   2  14   44.75   25.32
  -6   2  13   11.15    9.28
  -6   2  13    7.26   13.01
  -6   2  13   30.74   13.42
  -6  -2  13    2.59    6.29
  -6  -2  13    6.01    4.98
  -6   2  13    6.80   12.76
  -6  -2  12   18.33   11.20
  -6  -2  12   -0.97    3.31
  -6   2  12    8.01   12.04
  -6  -2  12  -12.36    7.94
  -6  -2  12   -1.31    3.45
  -6   2  12    4.64   10.58
  -6  -2  11    1.49    4.41
   6  -2 -11    7.08    7.09
  -6   2  11   15.81    8.15
  -6  -2  11    6.64    4.74
  -6   2  11    3.58    6.39
  -6  -2  11    4.15    2.13
  -6  -2  11    4.39    3.32
  -6   2  11    1.13    4.13
  -6   2  11    3.67   10.23
   6   2 -10   19.06   11.66
  -6   2  10    9.83    8.29
  -6  -2  10    8.29    3.77
   6  -2 -10   29.51   15.90
  -6   2  10   20.67   15.29
  -6   2  10    8.05    8.61
  -6   2  10   26.77   10.56
   6   2  -9  134.90   25.43
  -6  -2   9   91.94   25.12
  -6   2   9  147.98   25.32
   6  -2  -9  133.04   24.36
  -6   2   9   91.90   28.71
  -6   2   9  129.08   33.51
  -6   2   9  142.94   18.32
   6   2  -8  235.17   25.68
   6   2  -8  360.92   35.96
   6  -2  -8  337.53   40.63
  -6  -2   8  313.53   47.15
  -6   2   8  256.06   35.77
  -6   2   8  325.75   26.23
  -6   2   8  363.12   54.47
  -6   2   8  291.76   49.24
  -6   2   8  369.22   26.96
   6   2  -7  316.52   29.92
   6  -2  -7  319.34   35.64
  -6  -2   7  282.09   41.69
  -6   2   7  217.77   33.17
   6   2  -7  145.27   40.71
  -6   2   7  271.92   21.64
  -6   2   7  269.34   45.94
   6  -2  -7  299.76   47.73
  -6   2   7  285.99   47.85
   6   2  -6   96.18   14.29
   6  -2  -6   72.28   26.02
  -6  -2   6   96.09   23.81
   6  -2  -6   85.73   19.05
   6   2  -6   67.20   22.28
  -6   2   6   94.91   20.30
   6  -2  -6   73.85   23.38
  -6  -2   6   93.49   24.60
  -6   2   6   82.11   25.89
  -6   2   6   76.62   10.63
   6  -2  -6   90.57   25.16
   6   2  -5  310.27   20.69
   6  -2  -5  262.55   47.41
   6   2  -5  197.98   41.12
   6  -2  -5  316.61   33.66
  -6   2   5  266.66   34.98
   6  -2  -5  287.29   51.72
  -6  -2   5  254.29   37.35
  -6   2   5  259.65   19.01
  -6   2   5  277.27   45.92
   6  -2  -5  291.80   49.40
   6   2  -4  348.41   15.25
   6   2  -4  457.03   50.53
  -6  -2   4  491.71   50.51
   6  -2  -4  459.87   42.00
  -6   2   4  392.05   46.24
  -6  -2   4  519.25   50.75
   6   2  -4  380.38   29.94
   6  -2  -4  422.49   59.81
  -6   2   4  461.15   26.00
   6   2  -4  333.19   28.66
   6  -2  -4  490.39   65.01
   6   2  -4  549.26   22.33
   6   2  -4  543.31   59.00
   6  -2  -3  142.39   32.80
  -6  -2   3  163.65   27.47
  -6   2   3  145.36   27.75
   6  -2  -3  122.52   23.02
   6   2  -3  121.14   26.65
   6  -2  -3  162.02   38.20
  -6  -2   3  145.18   27.06
  -6   2   3  125.73   15.54
   6   2  -3  144.50   29.43
   6   2  -2  596.15   58.20
  -6  -2   2  677.60   54.78
   6  -2  -2  568.97   54.85
  -6   2   2  551.35   57.38
   6   2  -2  637.42   55.72
  -6  -2   2  759.10   58.88
   6  -2  -2  623.62   40.07
   6  -2  -2  622.37   73.15
  -6   2   2  587.08   38.21
   6   2  -2  642.44   56.91
   6  -2  -2  680.09   67.18
   6   2  -1  179.15   18.31
   6   2  -1  190.75   32.88
  -6  -2   1  228.95   31.83
   6  -2  -1  232.79   34.06
  -6  -2   1  234.33   33.55
   6   2  -1  187.13   34.42
   6  -2  -1  216.80   24.17
  -6   2   1  205.81   27.14
   6  -2  -1  217.12   37.29
   6   2  -1  214.27   31.64
  -6  -2   1  139.39   17.48
   6   2   0  240.80   24.63
  -6   2   0  197.69   35.12
   6   2   0  208.14   30.89
  -6  -2   0  197.38   30.94
  -6  -2   0  265.58   35.63
   6  -2   0  239.42   28.94
  -6   2   0  222.92   30.17
  -6  -2   0  146.19   33.02
   6   2   0  238.87   33.08
  -6   2  -1   51.91   18.57
   6   2   1   90.91   17.90
  -6  -2  -1   86.88   18.89
   6  -2   1   85.28   21.33
  -6  -2  -1   82.00   23.32
   6   2   1   87.56   21.35
   6  -2   1   77.75   21.49
   6  -2   1  110.28   21.24
   6   2   1   95.49   24.26
  -6  -2  -1   95.45   22.75
  -6  -2  -1   68.24   23.13
   6   2   1  104.21   22.06
  -6   2  -1  134.52   23.99
  -6   2  -2   72.15   23.00
   6   2   2  113.41   22.64
  -6  -2  -2   84.36   21.13
   6  -2   2   48.00   17.10
  -6  -2  -2   62.56   21.49
   6   2   2   89.72   18.85
   6  -2   2   79.20   23.72
   6  -2   2   88.73   21.45
  -6  -2  -2   97.20   22.57
   6   2   2   97.24   26.19
  -6   2  -2  107.41   25.44
  -6  -2  -2   73.59   20.80
   6   2   2  114.20   23.74
   6   2   3  157.08   31.55
  -6  -2  -3  122.19   25.96
   6  -2   3  110.46   25.78
   6   2   3  121.15   24.58
  -6  -2  -3  167.41   28.18
  -6   2  -3  147.34   29.69
  -6  -2  -4  375.30   49.82
   6  -2   4  388.79   50.19
   6   2   4  440.74   59.23
   6   2   4  393.14   42.80
  -6   2  -4  492.80   58.67
  -6  -2  -4  561.59   55.26
   6   2   5  126.85   35.20
   6  -2   5  108.63   28.64
  -6   2  -5  176.51   35.15
  -6  -2  -5  147.35   31.04
   6   2   6   17.66    8.16
   6   2   6   27.88   17.49
   6   2   6   24.38   17.55
   6  -2   6   42.30   18.60
  -6   2  -6   11.77   12.11
  -6  -2  -6   36.36   22.29
   6   2   7   -4.89   11.25
   6   2   7    6.61   11.09
   6   2   7    3.77   13.61
   6  -2   7   -4.88    4.11
   6  -2   8   25.71   16.90
   6   2   8   46.18   23.31
   6   2   8   33.93   25.37
  -6  -2  -8   60.98   28.65
   6  -2   9   34.37   19.00
   6   2   9   31.78   20.12
   6   2   9   26.87   20.17
  -6  -2  -9   19.64   12.34
   6   2  10    3.62   19.02
  -6  -2 -10   -7.89   10.47
   6  -2  11   -1.98   13.23
   6  -2  11   41.17   37.86
   6   2  11  -19.29   22.98
   6   2  11  -15.10   27.43
  -6  -2 -11   50.97   35.86
   6   2  12    8.12   18.39
   6   2  13   27.97   33.53
  -6   3  18    4.42   17.71
  -6   3  17   29.57   38.52
  -6  -3  16   12.12   15.20
  -6   3  16    2.88   15.65
  -6  -3  15    9.05   16.24
  -6   3  15   34.18   29.67
  -6   3  15   22.29   27.00
  -6  -3  14    0.44    7.58
  -6   3  14    5.73    5.98
  -6   3  14   21.05   21.47
  -6  -3  14    4.43    4.24
  -6  -3  14    2.81    3.86
  -6   3  14   13.43   18.89
  -6  -3  13   49.42   21.90
  -6   3  13   58.54   14.88
  -6   3  13   22.09   21.01
  -6   3  13   17.17   13.75
  -6  -3  13   24.32    8.94
  -6  -3  13   24.94    9.91
  -6   3  13   32.99   17.92
  -6  -3  13   24.85    9.72
  -6  -3  12   51.90   24.03
  -6   3  12   86.45   18.25
  -6  -3  12   35.97    8.14
  -6   3  12   86.70   37.89
  -6   3  12   61.67   14.15
  -6  -3  12   41.29    8.25
  -6  -3  12   55.71   11.43
  -6  -3  12   40.99   11.16
  -6   3  12   61.78   32.68
  -6  -3  11   52.53   23.66
  -6   3  11   51.63   14.87
  -6   3  11   32.63   22.78
  -6   3  11   41.59   24.08
  -6  -3  10   -7.16    9.48
   6  -3 -10    0.38    7.05
  -6   3  10    9.96    5.72
  -6   3  10   -5.80    3.85
  -6   3  10    4.94    4.58
  -6   3  10    1.47   13.52
   6   3  -9  108.91   24.71
  -6  -3   9   92.12   28.43
  -6   3   9   87.24   18.89
   6  -3  -9  102.19   21.24
  -6   3   9   82.97   30.90
  -6   3   9   83.26    7.48
  -6   3   9  106.13   36.50
   6   3  -8  211.94   27.90
  -6  -3   8  254.90   42.93
  -6   3   8  229.16   32.49
   6  -3  -8  194.36   29.81
  -6   3   8  216.06   48.94
   6  -3  -8  211.28   45.61
  -6   3   8  265.54   54.68
   6   3  -7 1353.19   85.49
  -6  -3   7 1730.97  113.19
   6  -3  -7 1729.93   89.36
  -6   3   7 1811.29   89.00
  -6   3   7 1689.12  138.58
   6  -3  -7 1921.67  137.09
  -6   3   7 1890.46  139.88
   6   3  -6  415.09   30.48
   6   3  -6  407.41   51.40
   6   3  -6  456.83   63.25
  -6  -3   6  527.29   59.48
   6  -3  -6  447.27   45.40
  -6   3   6  465.06   49.74
  -6  -3   6  556.73   62.61
  -6   3   6  516.37   74.66
   6  -3  -6  656.11   83.41
   6   3  -6  607.18   78.85
   6   3  -5  165.80   31.98
  -6  -3   5  188.98   37.26
   6   3  -5  118.57   37.19
   6  -3  -5  147.75   26.89
  -6   3   5  153.93   31.20
  -6  -3   5  198.42   38.21
  -6   3   5  232.03   48.64
   6   3  -5  192.17   23.15
   6   3  -5  227.79   43.15
   6  -3  -5  227.46   50.24
   6   3  -4   63.42   21.29
   6  -3  -4   99.82   20.63
  -6  -3   4  108.71   25.64
   6   3  -4  102.97   27.06
   6   3  -4   79.06   18.65
  -6  -3   4   87.18   25.18
   6   3  -4  118.90   29.97
   6   3  -4   96.47   19.86
   6  -3  -4   71.45   27.68
   6  -3  -3   12.90   12.75
   6  -3  -3   -0.85    4.19
   6   3  -3   -1.93    4.24
   6  -3  -3   -0.29    3.58
   6   3  -3    3.86    6.20
  -6  -3   3    1.75    5.91
   6   3  -3    3.39    3.08
   6   3  -3   -0.86    5.20
   6  -3  -3    3.77   10.68
   6  -3  -2   30.58   16.57
  -6  -3   2   42.15   13.68
   6  -3  -2   20.83   11.56
   6   3  -2   18.49   11.56
  -6  -3   2   51.32   17.09
   6   3  -2   27.60   13.57
  -6   3   2   23.26    8.92
   6   3  -2   39.48   15.65
   6  -3  -2   16.02    7.47
   6   3  -2   40.32   16.28
   6  -3  -2   25.35   18.23
  -6  -3   1    2.15    1.42
   6  -3  -1   -1.38    8.01
   6  -3  -1    6.95    9.30
  -6  -3   1    8.53    8.54
   6   3  -1    5.61    6.59
  -6  -3   1    6.96    6.60
   6   3  -1    0.61    7.32
   6  -3  -1    6.93    7.62
  -6   3   1   -2.60    4.02
   6   3  -1    3.70    4.69
   6  -3  -1    0.55    2.75
   6   3  -1   -1.58    4.32
   6  -3   0   -1.20    8.24
  -6  -3   0    3.45    3.96
   6   3   0    4.10    7.71
  -6  -3   0    2.07    6.45
   6  -3   0   -4.66    8.29
   6   3   0    3.50    9.83
  -6  -3   0   10.10    8.51
   6  -3   0   -1.38    3.52
   6  -3   0    3.10    1.58
  -6   3   0    0.13    5.30
   6   3   0    4.52    6.21
   6  -3   1   63.58   21.59
  -6  -3  -1   81.99   17.27
   6   3   1   80.89   21.00
  -6  -3  -1   67.19   21.25
  -6  -3  -1  101.80   23.80
   6  -3   1   96.04   21.30
   6   3   1   81.22   21.72
   6   3   2  147.45   42.30
   6  -3   2  174.60   35.49
  -6  -3  -2  196.74   29.87
   6   3   2  220.78   33.83
   6   3   2  191.84   32.08
  -6  -3  -2  188.46   34.54
   6  -3   2  219.94   35.62
  -6  -3  -2  255.45   37.78
  -6   3  -2  254.26   39.93
   6   3   2  252.06   40.10
   6   3   3  445.16   69.66
   6  -3   3  431.36   54.86
  -6  -3  -3  533.55   55.18
   6   3   3  544.18   59.42
   6   3   3  506.44   49.56
  -6  -3  -3  436.81   53.46
  -6  -3  -3  599.76   57.77
   6   3   3  618.39   68.38
   6   3   4   69.50   28.96
  -6  -3  -4   90.08   26.15
   6  -3   4   54.02   19.67
   6   3   4   64.71   23.14
   6   3   4   63.95   15.60
  -6  -3  -4   81.47   21.60
   6   3   5   15.27   11.24
   6   3   5   34.82   22.05
   6  -3   5   22.83   16.15
   6   3   5   28.36   16.49
  -6  -3  -5   25.38   13.39
   6   3   6   94.81   20.85
   6   3   6   70.49   33.38
   6   3   6  105.17   34.55
   6  -3   6   91.79   25.30
  -6  -3  -6  149.46   32.58
   6   3   7    0.71    6.92
   6   3   7    0.41   13.57
   6  -3   7    9.75   11.32
   6   3   7   18.22   19.13
  -6  -3  -7   16.48   12.08
   6   3   8   -4.75   16.05
   6   3   8   -8.85   18.83
   6  -3   8    8.86   14.75
  -6  -3  -8   33.24   18.58
   6  -3   9   12.84   20.99
  -6  -3  -9  -14.36   21.43
   6  -3  10  -13.30   18.69
   6   3  10  -13.34   18.99
  -6  -3 -10   40.32   25.08
   6   3  11   -2.88   16.73
  -6  -3 -11   35.19   33.40
   6   3  12  -24.01   21.52
   6   3  12   14.18   37.77
   6   3  13  -48.36   41.45
  -6   4  18  101.78   59.08
  -6   4  17  -52.80   47.89
  -6   4  16  -16.39   34.02
  -6  -4  15   -2.60   17.67
  -6   4  15    9.00   11.88
  -6   4  15   30.27   40.34
  -6  -4  14    9.89   17.97
  -6   4  14   -3.85   21.67
  -6   4  14   45.25   39.56
  -6  -4  13   22.62   17.83
  -6   4  13   18.87   20.09
  -6  -4  13   11.63    5.40
  -6   4  13   66.42   37.87
  -6  -4  12   27.49   20.71
  -6   4  12   46.90   28.41
  -6  -4  12   19.86    7.45
  -6   4  12   48.63   27.03
  -6  -4  11    1.93    9.90
  -6   4  11    4.50    9.91
  -6  -4  11    7.92    3.98
  -6   4  11   -4.93   12.05
   6  -4 -10   44.29   12.19
  -6  -4  10   57.65   23.21
  -6   4  10   65.15   33.71
  -6  -4  10   47.39    9.37
  -6   4  10   67.87   37.02
   6   4  -9  117.36   29.63
   6  -4  -9  140.06   25.33
  -6  -4   9  163.17   39.68
  -6   4   9  180.30   51.69
   6   4  -9  241.13   57.53
  -6   4   9  116.93   42.42
   6   4  -8    4.38    4.66
  -6  -4   8    4.81    6.48
   6  -4  -8   11.12   10.28
   6   4  -8    7.92    6.83
  -6   4   8    4.58    5.76
  -6   4   8    2.02   15.30
   6   4  -8    9.62   16.40
   6   4  -7  237.88   29.69
   6   4  -7  226.92   40.74
  -6  -4   7  218.27   43.57
   6  -4  -7  272.89   35.27
  -6   4   7  263.90   60.57
   6   4  -7  414.74   66.79
   6  -4  -7  313.45   63.06
   6   4  -6  645.87   71.88
  -6  -4   6  645.07   74.00
   6  -4  -6  711.99   54.73
  -6  -4   6  737.25   81.77
  -6   4   6  705.93   97.85
   6  -4  -6  799.83  100.85
   6   4  -6  881.68   98.34
   6   4  -5   49.28   19.45
  -6  -4   5   50.62   23.04
   6  -4  -5   42.91   14.44
  -6  -4   5   31.94   15.60
   6   4  -5   44.93   16.60
  -6   4   5   32.26   23.20
   6   4  -5   68.74   24.51
   6  -4  -5   28.85   20.27
   6   4  -4   31.75   16.38
   6  -4  -4   19.74   14.98
  -6  -4   4   26.41   14.87
   6  -4  -4   30.06   13.10
   6   4  -4   17.45   14.22
  -6  -4   4   29.26   17.40
   6   4  -4   21.97   11.05
   6  -4  -4   30.47   23.32
   6   4  -4   19.55   11.40
   6  -4  -3    1.26    5.54
   6   4  -3    8.82   11.82
  -6  -4   3    2.97    6.40
   6   4  -3   -0.22    3.97
   6   4  -3    2.06    6.75
   6  -4  -3    8.71    4.45
  -6  -4   3    6.24    9.53
   6   4  -3    8.30    6.63
   6  -4  -3   17.97   14.08
   6  -4  -2    0.93    2.90
   6   4  -2    9.21   14.30
   6  -4  -2    2.48    7.58
  -6  -4   2   15.10   11.17
   6   4  -2    6.19    8.43
   6   4  -2    2.46    9.30
  -6  -4   2    8.05   10.28
   6  -4  -2   -2.98    5.47
   6   4  -2   -0.14    4.39
   6  -4  -2   11.91   15.59
   6  -4  -1   24.75   13.80
   6   4  -1   53.29   25.60
   6   4  -1   20.44   15.63
   6   4  -1   31.77   18.74
   6  -4  -1   53.77   13.67
  -6  -4   1   63.09   20.53
   6  -4  -1   67.27   29.02
   6   4  -1   39.29   20.56
   6  -4  -1   41.65   12.59
   6  -4   0   41.61   16.96
  -6  -4   0   33.53    9.07
   6   4   0   22.40   17.75
   6   4   0   28.20   16.20
  -6  -4   0   58.77   17.59
   6   4   0   45.63   21.75
  -6  -4   0   35.69   16.99
   6  -4   0   31.05   12.30
   6  -4   0   22.40    6.63
   6   4   0   39.84   20.98
   6  -4   1   54.61   22.67
  -6  -4  -1   48.85   12.59
   6   4   1   26.89   18.32
  -6  -4  -1   56.24   18.61
   6   4   1   18.02   10.78
  -6  -4  -1   62.98   22.64
   6   4   1   44.46   21.56
   6   4   1   41.28   22.62
   6   4   1   51.85   18.12
   6  -4   2   20.69   14.54
  -6  -4  -2   26.73   10.90
   6   4   2   10.82   13.07
   6   4   2   11.20    3.87
  -6  -4  -2   17.67    9.63
  -6  -4  -2   34.01   14.74
   6   4   2   11.08   14.56
   6   4   2   21.20   15.60
   6   4   2   21.85   10.84
   6  -4   3   93.40   27.61
  -6  -4  -3   78.48   20.97
   6   4   3   67.09   34.45
  -6  -4  -3  100.84   23.37
   6   4   3   78.35   17.18
  -6  -4  -3  154.92   34.44
   6   4   3   87.76   37.90
   6   4   3   87.46   38.46
   6   4   3   79.33   24.53
   6  -4   4   57.20   23.19
  -6  -4  -4   55.25   20.39
   6   4   4   40.03   25.51
   6   4   4   46.85   14.25
  -6  -4  -4   81.24   24.30
   6   4   4   46.61   26.15
   6   4   4   78.56   38.45
   6   4   5   48.57   27.07
   6  -4   5   74.73   29.39
   6   4   5   69.48   17.79
   6   4   5  101.49   45.79
  -6  -4  -5  129.31   30.50
   6   4   5   90.50   42.31
   6   4   6    8.97   16.05
   6  -4   6   23.84   14.48
   6   4   6    3.32    6.21
   6   4   6   16.01   17.39
   6   4   6   30.18   28.56
   6   4   7   -7.06   15.07
   6  -4   7   20.65   18.23
   6   4   7    7.81    7.11
   6   4   7   10.47   12.75
  -6  -4  -7   12.03   16.88
   6   4   7   21.57   25.74
   6  -4   8    7.84   11.67
   6   4   8   -1.50   14.84
   6   4   8    9.96   14.13
  -6  -4  -8    2.76   11.19
   6   4   9   34.62   28.44
   6   4   9   27.56   29.09
  -6  -4  -9   32.73   24.56
   6   4  10   12.13   21.62
   6   4  10   -7.17   11.86
  -6  -4 -10  -10.60   12.99
   6   4  11   35.07   35.82
   6   4  12    0.76   14.44
  -6   5  17   70.59   54.23
  -6   5  16    6.52   18.52
  -6   5  15    7.52   18.41
   6   5 -15   27.34   27.05
  -6  -5  14   38.64   26.10
  -6   5  14    8.22   17.74
   6   5 -14    1.20   15.49
  -6  -5  13   79.31   36.18
   6   5 -13   63.79   41.98
  -6   5  13   53.59   35.25
  -6  -5  12  123.77   45.08
  -6   5  12   36.54   35.40
  -6   5  12   60.73   37.11
  -6  -5  11  122.66   42.11
  -6   5  11  194.07   69.54
   6   5 -11  212.22   59.99
  -6  -5  11  147.23   22.88
  -6   5  11  222.28   66.82
  -6  -5  10   27.28   19.85
  -6   5  10   35.49   30.24
  -6  -5  10   27.53    7.49
  -6  -5  10   28.71   11.39
   6   5 -10   55.77   34.04
  -6   5  10   35.57   27.02
   6   5  -9    3.13   11.81
   6  -5  -9    5.60    3.53
  -6  -5   9   -5.58    8.71
  -6   5   9   -1.75   17.74
   6   5  -9   15.36   18.30
  -6   5   9   17.21   23.77
   6   5  -8   27.14   16.28
  -6  -5   8    3.63    5.22
   6  -5  -8    4.41    4.22
   6   5  -8    3.36    6.73
  -6   5   8    6.38    7.45
  -6   5   8   -2.18   14.43
  -6  -5   7   44.09   20.84
   6  -5  -7   62.15   17.42
   6   5  -7   51.46   24.27
  -6  -5   7   51.13   22.66
  -6   5   7   62.97   32.71
   6   5  -7   96.64   36.20
  -6  -5   6    3.41    4.23
   6  -5  -6    5.59    4.71
   6   5  -6   11.01   11.00
  -6  -5   6   11.97   19.09
  -6   5   6    0.77    7.20
   6  -5  -6   13.03   18.08
   6   5  -6   24.47   17.55
   6   5  -5    7.94   10.95
  -6  -5   5   16.92   12.01
  -6  -5   5   29.66   20.20
   6   5  -5   14.05   10.56
  -6   5   5   19.59   19.11
   6  -5  -5   28.09   24.36
   6   5  -5   36.26   20.74
   6  -5  -4   64.48   27.46
   6   5  -4   76.97   29.59
  -6  -5   4   59.99   20.57
   6  -5  -4   38.17   15.25
  -6  -5   4   80.00   31.28
   6   5  -4   81.08   26.75
   6  -5  -4   56.94   32.31
   6   5  -4   69.43   27.31
   6   5  -4   65.17   25.67
   6  -5  -3   33.03   20.28
  -6  -5   3   74.20   23.87
   6  -5  -3   30.25   15.55
   6  -5  -3   28.12    8.45
   6   5  -3   48.25   20.09
  -6  -5   3   48.74   22.15
   6   5  -3   30.58   13.46
   6  -5  -3   25.48   21.67
   6   5  -3   49.94   20.94
   6  -5  -2   84.32   29.24
   6   5  -2   81.67   32.59
  -6  -5   2  109.94   27.73
   6   5  -2   33.93   26.28
   6   5  -2   92.69   29.38
   6  -5  -2   93.10   15.03
  -6  -5   2  154.11   36.04
   6   5  -2  117.69   31.64
   6   5  -2   90.63   30.96
   6  -5  -2  109.89   44.08
   6  -5  -2   78.09   20.90
   6  -5  -1   23.83   12.93
   6   5  -1    8.26   12.22
   6   5  -1    5.89    9.37
  -6  -5   1   14.32   10.98
   6   5  -1   25.57   19.19
   6  -5  -1   21.15    9.11
  -6  -5   1   26.62   18.12
   6   5  -1   11.77    9.72
   6   5  -1   30.16   22.09
   6  -5  -1   11.82   17.63
   6  -5   0  162.33   39.27
   6   5   0  144.05   50.03
  -6  -5   0  236.53   21.62
   6   5   0  156.14   36.52
  -6  -5   0  182.16   34.84
   6  -5   0  219.40   32.34
  -6  -5   0  292.78   49.19
   6  -5   0  163.51   24.44
   6   5   0  231.51   55.34
   6   5   0  219.58   41.55
   6  -5   1  214.78   44.61
   6   5   1  196.86   52.30
  -6  -5  -1  240.54   27.36
   6   5   1  152.48   32.61
   6   5   1  230.17   57.27
  -6  -5  -1  324.46   47.27
   6  -5   1  201.07   33.52
   6   5   1  185.35   50.79
   6   5   1  197.82   43.42
   6  -5   2    5.83    8.94
   6   5   2    3.00    7.23
  -6  -5  -2    6.58    5.08
   6   5   2    9.58    6.44
  -6  -5  -2   12.41    8.68
   6   5   2    5.87   14.43
  -6  -5  -2   17.40   15.63
   6   5   2   17.89   17.19
   6   5   2   17.43   12.04
   6  -5   3    3.54    8.65
   6   5   3   -0.26   14.79
  -6  -5  -3    0.16    7.15
   6   5   3    8.18    8.32
  -6  -5  -3   18.99   10.11
   6   5   3   18.29   13.36
  -6  -5  -3    8.20    8.58
   6   5   3    2.54   13.85
   6   5   3   -2.65   14.91
   6  -5   4    8.05   12.24
  -6  -5  -4  -14.39   14.22
   6   5   4   -3.55   15.62
   6   5   4    7.83    5.96
   6   5   4    4.44    9.09
  -6  -5  -4   16.94   18.69
   6   5   4   -3.33   11.99
   6  -5   5   25.57   18.23
   6   5   5   10.07   11.86
   6   5   5   -3.15    3.97
   6   5   5   31.14   28.61
   6   5   5   -0.99   19.78
   6  -5   6   32.69   28.72
   6   5   6   20.05   21.10
   6   5   6   39.10   27.50
  -6  -5  -6   36.32   18.13
   6   5   7   12.13   25.81
   6  -5   7   16.23    5.28
   6   5   7   32.70   21.92
  -6  -5  -7   17.08   11.58
   6   5   8  -11.14   17.25
   6   5   8   25.36   38.26
  -6  -5  -8   29.21   20.84
   6   5   9   29.58   31.93
   6  -5   9   31.44   22.62
   6   5   9   13.84    9.76
  -6  -5  -9   27.98   20.22
   6   5  10  -20.96   30.17
  -6  -5 -10  -42.65   28.27
   6   5  11  -10.10   24.61
   6   5  11    9.87   16.82
  -6   6  16   22.83   30.88
  -6   6  15    0.90   17.20
  -6   6  14   32.47   40.27
   6   6 -14   -2.65   27.25
  -6  -6  13   35.34   27.97
  -6   6  13    4.97   19.67
   6   6 -13  -11.50   21.56
  -6   6  12   26.13   25.59
   6   6 -12   -1.23   10.55
  -6  -6  11    6.33   13.27
   6   6 -11  -25.80   25.35
  -6   6  11  -17.13   25.26
  -6  -6  10   51.25   29.70
  -6   6  10   16.94   20.68
   6  -6  -9   -1.07    3.60
  -6  -6   9   -2.42    7.22
  -6   6   9    9.97   19.27
   6   6  -9   10.90   24.39
  -6  -6   8   32.80   19.53
   6  -6  -8    8.89   10.28
   6   6  -8    5.90   10.72
  -6  -6   8   51.02   29.63
  -6   6   8    3.29    8.20
   6   6  -8   17.46   24.22
  -6  -6   7   13.02   11.91
   6  -6  -7   32.41   12.24
   6   6  -7   30.04   18.01
  -6  -6   7   37.66   27.91
  -6   6   7    9.83    6.54
   6   6  -7   26.51   20.25
  -6  -6   6   41.06   20.62
  -6   6   6   34.73   26.24
   6   6  -6   24.22   14.46
   6  -6  -5   68.81   30.84
  -6  -6   5   69.15   27.10
   6  -6  -5   51.32   17.21
   6   6  -5   54.82   27.15
  -6  -6   5   61.17   24.65
  -6   6   5   85.11   37.32
   6   6  -5   46.80   22.35
   6   6  -5   50.81   28.02
   6  -6  -4   -0.20    5.17
  -6  -6   4   -3.94    6.87
   6   6  -4    8.46    9.91
  -6  -6   4  -14.72   14.78
   6   6  -4   12.45   15.68
   6   6  -4   -5.38    7.97
   6  -6  -3   43.88   24.52
  -6  -6   3   47.85   18.03
   6   6  -3   40.67   24.06
   6  -6  -3   15.15    4.47
   6   6  -3   56.14   25.30
  -6  -6   3   44.83   24.43
   6   6  -3   18.60   14.45
   6   6  -3   30.38   19.48
   6  -6  -2   55.23   24.87
   6   6  -2   46.71   24.62
  -6  -6   2   47.37   18.19
   6  -6  -2   44.58    9.25
  -6  -6   2   48.24   21.85
   6   6  -2   33.94   15.92
   6   6  -2   46.09   27.74
   6  -6  -1   88.64   29.27
   6   6  -1  118.02   44.77
  -6  -6   1   74.63   23.90
   6   6  -1   95.89   36.46
   6  -6  -1   83.68   18.59
  -6  -6   1  113.31   37.81
   6   6  -1   72.03   26.88
   6   6  -1   88.43   36.82
  -6  -6   0   70.82   11.37
   6  -6   0   80.42   30.51
   6   6   0   61.28   30.65
  -6  -6   0   66.27   10.76
  -6  -6   0   83.69   22.06
  -6  -6   0   94.48   33.60
   6   6   0   67.82   31.98
   6  -6   0   17.30    7.68
   6   6   0   58.10   29.28
   6   6   0   64.28   26.16
   6   6   1   35.28   23.00
   6  -6   1   73.26   28.61
  -6  -6  -1   68.69   14.22
  -6  -6  -1   79.10   21.19
   6   6   1   61.68   33.53
  -6  -6  -1   78.44   27.19
   6   6   1   43.18   23.15
   6   6   1   83.76   37.80
   6   6   2   -0.30    7.38
   6  -6   2    4.69   12.02
  -6  -6  -2   -3.88    4.96
  -6  -6  -2    8.14    7.15
   6   6   2   -9.73   21.32
  -6  -6  -2    7.34   12.94
   6   6   2   24.94   18.57
   6   6   2   -4.06   17.68
   6   6   3    5.82   19.71
   6  -6   3    0.19    6.37
  -6  -6  -3   12.20    8.87
   6   6   3   -1.69   14.85
   6   6   3    3.72   13.20
   6   6   3   13.41   15.20
   6  -6   4   31.12   23.84
   6   6   4    2.57   17.88
  -6  -6  -4   25.09   22.00
   6   6   4    0.73   12.71
   6   6   5   11.95   16.61
   6  -6   5   -1.32   11.92
  -6  -6  -5  -27.65   19.18
   6   6   5  -10.27   25.95
   6   6   6   21.51   21.86
   6  -6   6   -2.32    7.89
   6   6   6   10.52   14.98
  -6  -6  -6    0.91   17.18
   6  -6   7    5.29    6.40
   6   6   7   26.51   29.82
   6   6   7   38.43   34.58
  -6  -6  -7   27.76   23.76
   6   6   8   -4.73   16.47
   6   6   8   -4.62   30.44
  -6  -6  -8   18.21   14.20
  -6  -6  -9    1.32   27.66
   6   6  10  -15.42   22.10
  -6   7  14    8.49   23.15
   6   7 -14 -121.71   59.58
  -6   7  13   98.53   55.53
   6   7 -13    8.11   22.21
  -6   7  12    7.53   13.91
   6   7 -12   28.89   34.30
  -6  -7  11   16.29   19.86
  -6  -7  11   80.05   43.64
  -6   7  11   50.49   39.01
   6   7 -11   -4.45   19.92
  -6   7  10   16.48   23.71
   6   7 -10   34.06   29.95
  -6  -7   9   13.39   16.15
  -6  -7   9    4.76   14.44
  -6   7   9   15.51   22.24
   6   7  -9   13.04   17.24
  -6  -7   8    1.51    7.49
  -6  -7   8    3.72   14.07
  -6   7   8   -6.14   26.39
   6  -7  -7    7.64   10.01
  -6  -7   7    3.01   10.11
   6   7  -7    9.53    9.42
  -6  -7   7   22.04   19.78
  -6   7   7   33.76   30.10
   6  -7  -6   47.35   26.51
   6   7  -6    1.62   14.78
  -6  -7   6    0.95    7.52
   6  -7  -6   -6.91   11.26
  -6  -7   6   -4.04   13.35
  -6   7   6    1.09    7.05
   6   7  -6  -16.04   23.80
   6  -7  -5   34.75   20.44
  -6  -7   5   51.21   24.39
   6   7  -5   28.01   11.62
  -6  -7   5   48.20   22.05
  -6   7   5   43.82   29.66
   6   7  -5   63.03   36.92
   6  -7  -4   13.04   14.15
  -6  -7   4    9.65   12.02
   6   7  -4    7.92    7.12
  -6  -7   4    4.31    9.59
   6   7  -4    7.61   14.37
   6   7  -4   20.53   13.04
   6  -7  -3    5.07    7.77
  -6  -7   3    2.83   12.49
   6   7  -3   21.42   20.57
   6   7  -3    8.84   16.32
  -6  -7   3    6.43   13.67
   6   7  -3   -5.30   18.28
   6  -7  -2   26.78   19.16
  -6  -7   2   27.28   17.90
   6   7  -2   53.77   34.37
   6   7  -2   47.11   25.40
  -6  -7   2   93.56   31.34
   6   7  -2   28.40   20.50
   6   7  -2   23.13   18.53
   6  -7  -1   23.52   22.28
  -6  -7   1    4.54    6.88
   6   7  -1   16.33   27.74
  -6  -7   1    4.96   14.08
   6  -7  -1   19.29   11.27
   6   7  -1   -0.83    8.20
   6   7  -1   40.61   22.63
   6   7  -1   21.04   24.41
   6  -7   0   19.92   20.57
  -6  -7   0   25.19   11.96
   6   7   0   35.47   26.48
  -6  -7   0   48.69   25.28
   6   7   0   46.05   31.80
   6  -7   0   26.37   10.50
   6   7   0   43.08   25.69
   6   7   0   36.02   30.07
  -6  -7  -1   62.64   15.24
   6  -7   1   83.05   34.19
  -6  -7  -1   65.68   19.93
  -6  -7  -1   90.72   31.84
   6   7   1   94.66   44.69
   6  -7   2   33.12   16.40
  -6  -7  -2   16.19    9.13
   6   7   2   22.81   17.86
   6   7   2   32.01   24.01
  -6  -7  -2   44.15   24.34
   6   7   2   13.44    9.14
   6   7   2   13.32   29.64
   6  -7   3    2.97   16.93
   6   7   3   24.18   31.38
  -6  -7  -3   20.69    9.89
  -6  -7  -3  -23.36   23.92
   6   7   3    6.09   27.70
   6  -7   4   12.39    8.25
   6   7   4   -0.38   10.49
  -6  -7  -4   41.23   29.84
   6   7   4    5.67   17.16
   6   7   5    1.98   22.11
   6   7   5    9.35   28.36
  -6  -7  -5    6.37   15.96
   6  -7   6    9.31   16.59
   6   7   6   -8.38   33.38
   6   7   6   31.11   48.54
  -6  -7  -6   16.81   18.13
   6   7   7   59.67   50.69
   6   7   8   58.32   41.31
   6   7   8   76.23   57.62
  -6  -7  -8  -25.29   18.18
  -6   8  12    3.89   26.26
   6   8 -12 -114.18   59.27
   6   8 -11  -65.82   52.43
  -6   8  10  -22.29   19.70
   6   8 -10  -26.45   25.95
  -6  -8   9  -12.50   19.72
  -6  -8   9  -36.20   36.77
  -6   8   9    0.45   17.67
   6   8  -9    6.34   19.35
   6  -8  -8   -3.61   16.19
  -6  -8   8   71.01   41.34
  -6   8   8   39.61   36.14
   6   8  -8   79.04   46.03
   6  -8  -7   10.09    7.76
  -6  -8   7   28.87   24.80
   6   8  -7   37.59   29.66
  -6  -8   7   44.11   32.71
  -6   8   7   43.44   40.60
   6   8  -7  103.75   52.53
   6  -8  -6   70.13   35.04
   6   8  -6   75.68   34.88
  -6  -8   6   49.74   30.60
  -6  -8   6   73.27   30.70
  -6   8   6   75.41   46.17
   6   8  -6   45.83   28.29
   6  -8  -5   35.51   20.06
   6   8  -5   15.32   17.64
  -6  -8   5   50.63   28.85
  -6  -8   5   75.17   34.23
   6   8  -5   -7.08   21.45
   6  -8  -4   -3.07   16.32
  -6  -8   4   14.88   11.66
   6   8  -4   34.09   26.14
  -6  -8   4   -6.33   15.68
   6   8  -4    8.74   14.05
   6   8  -4   38.62   26.82
   6  -8  -3   -5.51   15.79
  -6  -8   3   11.01   12.83
   6   8  -3   -4.63   14.27
  -6  -8   3  -18.43   17.62
   6   8  -3   19.44   19.63
   6  -8  -2   21.63   16.42
   6   8  -2   12.74   11.77
   6   8  -2   23.42   22.81
  -6  -8   2   25.01   23.55
   6   8  -2   38.41   21.43
   6  -8  -1   15.71    7.96
  -6  -8   1   50.77   21.04
   6   8  -1    4.52   16.88
   6  -8  -1   21.75   16.37
  -6  -8   1   84.26   31.96
   6   8  -1   51.53   33.64
   6   8  -1   41.13   33.27
   6   8  -1   31.84   22.22
   6  -8   0   50.51   27.73
  -6  -8   0   33.26   18.03
   6   8   0   70.08   40.31
  -6  -8   0   25.66   14.95
   6   8   0   44.46   30.11
   6   8   0   11.75    9.84
   6   8   0   34.60   27.77
   6  -8   1   21.73   17.92
  -6  -8  -1   -8.60    5.50
   6   8   1   -5.12   14.15
   6   8   1  -18.21   22.39
  -6  -8  -1   23.29   22.50
   6   8   1  -12.82   15.45
   6   8   1   -8.72   23.64
   6  -8   2   38.76   25.15
   6   8   2  -11.67   23.18
  -6  -8  -2    9.80   14.68
   6   8   2   16.86   25.40
   6   8   2   16.29   16.93
   6  -8   3   30.22   28.35
   6   8   3   35.57   37.64
  -6  -8  -3  -27.84   25.95
   6   8   3  -16.85   28.90
   6  -8   4  -22.82   20.67
   6   8   4  -11.35   30.73
  -6  -8  -4   19.28   17.57
   6   8   4   12.35   27.83
   6   8   5   59.10   57.45
  -6  -8  -5  -17.53   24.59
   6   8   6   -5.31   27.40
   6   8   6   13.65   18.92
  -6  -8  -6   -0.17   26.17
   6   8   7  -17.58   31.11
  -6   9  10   47.74   42.29
   6   9 -10  -15.92   41.16
  -6   9   9   13.65   25.19
   6   9  -9   29.24   32.25
  -6  -9   7   38.00   30.58
  -6   9   7  149.87   64.80
   6   9  -7   97.38   49.00
   6  -9  -6   61.58   39.75
  -6  -9   6   10.56   17.46
   6   9  -6   49.46   37.80
  -6  -9   6   45.74   31.92
   6   9  -6   -6.77   13.39
   6  -9  -5    2.48   12.06
   6   9  -5    3.70   13.89
  -6  -9   5   14.91   21.95
  -6  -9   5   17.31   23.58
   6   9  -5  -54.83   45.54
   6   9  -4   -6.79   18.27
  -6  -9   4  -18.13   20.03
   6  -9  -4   11.93   13.63
   6  -9  -4   17.84   25.01
   6  -9  -3   22.75   23.53
   6   9  -3  -11.51   36.65
  -6  -9   3    0.19   14.99
   6   9  -3   -6.54   18.69
   6   9  -3    9.76   16.13
   6  -9  -2  -23.86   26.94
   6   9  -2  -24.06   30.67
  -6  -9   2   10.15   18.34
  -6  -9   2  -34.11   14.46
   6   9  -2   -5.96   24.35
   6   9  -2  -45.71   36.20
   6  -9  -1   25.02   27.54
  -6  -9   1   20.86   20.07
   6   9  -1   17.68   27.74
  -6  -9   1   19.34   24.26
   6   9  -1   11.89   23.01
   6   9  -1   30.38   32.48
   6  -9   0  -11.91   23.08
   6   9   0   18.15   24.89
  -6  -9   0  -65.00   32.09
   6   9   0   12.56   24.39
   6   9   0  -39.61   27.45
   6   9   1    4.56   15.31
   6   9   1  -47.13   44.38
   6   9   2   61.42   49.37
   6   9   3   34.90   44.31
   6   9   3   94.28   52.87
  -6  -9  -3  -13.11   27.05
   6   9   4   78.36   55.27
  -6  -9  -4    3.55   29.81
   6  10  -5  -27.90   28.55
  -6 -10   4  -18.73   28.06
   6  10  -3   36.56   38.31
   6  10  -2   66.67   49.32
   6  10  -2  -10.04   28.07
   6  10  -1  -14.84   16.88
   6  10  -1  -13.09   28.65
   6  10   1   76.08   61.32
  -7   0  17   25.70   17.37
  -7   0  16    2.58   10.93
  -7   0  16   -3.18   18.16
  -7   0  15   10.63    5.96
  -7   0  15   -0.79   12.36
  -7   0  14  -17.27   13.43
  -7   0  14    7.20    9.02
  -7   0  14   18.76   16.56
  -7   0  13  -12.17   13.54
  -7   0  13    9.34    8.49
  -7   0  13    5.69    8.11
   7   0 -12   16.53    7.04
  -7   0  12   22.48    8.95
  -7   0  12    8.59    8.07
  -7   0  12   10.78    9.15
   7   0 -11    5.01    6.18
  -7   0  11   24.33   14.29
  -7   0  11    6.97    6.50
  -7   0  11   34.40   14.51
  -7   0  10   21.35    8.65
  -7   0  10   46.86   13.44
   7   0 -10   37.59   15.73
   7   0  -9  706.71   65.53
   7   0  -9  930.85   77.30
  -7   0   9  684.12   47.24
   7   0  -9  849.25   74.16
  -7   0   9  865.65   69.98
   7   0  -8  137.80   28.76
  -7   0   8  130.87   26.62
   7   0  -8  110.34   26.25
  -7   0   8  143.44   24.35
  -7   0   7  171.11   29.01
  -7   0   7  158.09   26.31
   7   0  -6   27.17   12.40
   7   0  -6   23.45    8.17
  -7   0   6   30.12   10.13
   7   0  -6   26.90    8.43
   7   0  -5  521.32   55.42
  -7   0   5  516.80   50.19
  -7   0   5  467.03   44.25
   7   0  -5  450.51   43.78
   7   0  -5  435.87   42.74
   7   0  -4  102.62   29.06
   7   0  -4  159.94   26.79
   7   0  -4  161.40   27.93
  -7   0   4  168.35   25.78
  -7   0   4  178.12   30.57
   7   0  -4  154.68   28.44
   7   0  -3   12.48    9.95
  -7   0   3   10.25    6.70
   7   0  -3   10.16    6.05
   7   0  -3   17.96    7.82
  -7   0   3   17.53    7.61
   7   0  -2   29.97   12.85
   7   0  -2   43.14   14.13
  -7   0   2   24.49   12.13
   7   0  -2   38.73   11.38
  -7   0   2   35.88    9.83
   7   0  -2   30.46   12.66
   7   0  -1   50.84   14.41
  -7   0   1   35.76   15.18
   7   0  -1   68.92   17.74
  -7   0   1   77.60   19.15
   7   0  -1   42.36   15.61
   7   0  -1   65.87   13.45
  -7   0   0  649.19   61.83
   7   0   0  624.81   52.36
  -7   0   0  506.21   52.60
  -7   0  -1    1.01    3.81
   7   0   1    2.51    6.04
   7   0   1    6.26    6.85
  -7   0  -1    3.86    2.30
   7   0   1   -3.74   10.37
  -7   0  -1   10.60    8.42
   7   0   2  110.71   26.04
  -7   0  -2   96.27   24.68
   7   0   2  124.13   24.01
  -7   0  -2   88.60   23.45
   7   0   3    8.54    7.62
  -7   0  -3    7.06    9.17
   7   0   4    7.54    6.16
  -7   0  -4   12.59    7.42
   7   0   5    4.93    7.56
  -7   0  -5    0.63    4.02
  -7   0  -5   -4.91   11.56
   7   0   6    0.46    4.47
  -7   0  -6   -1.30    4.90
   7   0   7    6.42    8.25
  -7   0  -7   11.90   15.81
   7   0   8   22.89   20.24
  -7   0  -8    7.69   16.42
   7   0   9   25.61   18.65
  -7   0  -9   18.01   13.49
   7   0  10   -4.94   16.50
   7   0  10  -20.84   21.17
   7   0  11   29.76   22.28
   7   0  12  -32.62   25.52
  -7  -1  18   28.45   19.61
  -7  -1  17   47.99   21.57
  -7   1  17   22.31   17.30
  -7   1  17   16.33   11.17
  -7  -1  16   11.29   13.60
  -7   1  16   39.82   18.32
  -7   1  16    3.98   18.29
  -7  -1  15   -8.14   10.11
  -7   1  15   19.85   17.25
  -7  -1  15   12.91   10.11
  -7   1  15    1.69    9.15
  -7   1  14   44.75   18.56
  -7  -1  14   33.18   13.31
  -7   1  14   10.19   10.55
  -7  -1  14   20.00   11.21
  -7   1  14   40.48   20.46
  -7  -1  13   12.64   12.34
  -7   1  13   11.39    8.19
  -7  -1  13    9.62    2.98
  -7   1  13   14.87   10.52
  -7  -1  13    3.05    5.67
  -7   1  13   -1.31    7.17
   7  -1 -12  146.06   35.33
  -7  -1  12   82.89   26.14
  -7   1  12  127.60   26.02
  -7   1  12   83.67   28.57
  -7  -1  12   50.07   10.87
  -7   1  12  122.29   26.63
  -7   1  12   83.53   29.07
  -7  -1  12   36.47    9.85
   7  -1 -11    0.85    7.03
  -7  -1  11    8.77   11.00
   7  -1 -11   -2.75    7.70
  -7   1  11    2.91    4.96
  -7   1  11    6.21    9.21
  -7   1  11    6.09    8.19
   7   1 -10  104.29   24.00
  -7   1  10   97.68   25.03
  -7  -1  10   64.52   23.18
   7  -1 -10  112.63   25.69
  -7   1  10  115.65   24.23
   7  -1 -10  114.35   28.92
   7   1 -10   69.50   15.61
   7   1  -9  253.70   37.58
  -7   1   9  240.30   30.60
  -7   1   9  245.82   38.62
   7  -1  -9  253.87   44.09
   7   1  -9  192.67   28.81
  -7  -1   9  208.71   36.47
   7  -1  -9  242.43   35.12
  -7   1   9  254.23   35.60
   7   1  -8  182.67   32.51
   7  -1  -8  157.46   34.18
  -7  -1   8  158.01   31.03
   7   1  -8  174.09   35.04
  -7  -1   8  193.37   31.13
  -7   1   8  171.06   24.03
  -7   1   8  171.77   31.46
   7   1  -7    5.43    5.26
   7  -1  -7    6.61    4.56
  -7  -1   7   11.54    9.25
   7   1  -7   14.04    9.53
  -7   1   7    1.53    4.29
   7  -1  -7    9.99    9.26
   7  -1  -7    6.13    7.98
   7   1  -6   92.79   18.45
   7  -1  -6  132.56   25.23
  -7   1   6   99.97   22.50
  -7  -1   6  102.54   24.14
   7   1  -6   97.13   26.81
   7  -1  -6   83.67   21.82
  -7  -1   6  111.24   23.02
  -7   1   6  102.33   18.24
   7  -1  -6  110.97   27.20
   7  -1  -5   88.22   20.69
  -7   1   5   78.10   20.14
  -7  -1   5   75.91   19.17
   7  -1  -5   90.25   24.18
   7   1  -5   85.94   12.82
  -7  -1   5  108.73   21.03
  -7   1   5   92.07   16.54
   7  -1  -5   74.34   22.90
   7   1  -4   91.55   18.94
   7  -1  -4  104.83   29.91
   7   1  -4  104.23   26.06
   7  -1  -4  110.38   23.99
  -7   1   4  104.06   24.82
   7  -1  -4   99.68   18.68
  -7   1   4  102.92   16.60
   7  -1  -4   92.67   25.79
  -7  -1   4  121.35   23.67
   7   1  -3  345.99   32.00
   7   1  -3  387.01   46.44
   7  -1  -3  355.95   41.78
  -7  -1   3  390.09   44.56
  -7   1   3  413.42   47.32
   7   1  -3  387.89   42.51
   7  -1  -3  395.93   36.30
  -7  -1   3  367.00   41.17
  -7   1   3  309.88   31.90
   7  -1  -3  336.99   46.88
   7   1  -3  376.02   46.14
   7  -1  -2   24.79   10.63
   7   1  -2   33.89    9.75
   7  -1  -2   25.11   11.57
  -7  -1   2   41.98   13.57
   7   1  -2   26.32   12.27
  -7  -1   2   37.69   14.51
   7   1  -2   34.39   14.24
   7  -1  -2   33.61   13.15
  -7   1   2   36.98   10.66
   7   1  -2   25.07   12.14
   7  -1  -1  506.06   53.97
   7   1  -1  535.11   41.47
   7   1  -1  508.84   50.49
  -7  -1   1  609.81   57.53
  -7   1   1  582.71   62.01
   7  -1  -1  626.18   49.44
  -7   1   1  640.81   46.94
  -7   1   1  466.23   55.14
   7  -1  -1  529.54   35.70
  -7  -1   1  379.51   40.16
   7   1  -1  558.02   48.90
   7  -1   0  411.99   47.09
   7   1   0  419.78   39.26
   7   1   0  415.89   45.52
   7  -1   0  358.79   45.89
   7   1   0  411.71   46.20
   7  -1   0  393.61   43.94
  -7  -1   0  456.57   44.87
  -7  -1   0  378.95   41.61
  -7   1   0  352.97   47.08
   7   1   0  469.01   42.83
   7  -1   0  419.76   23.55
  -7   1  -1  128.42   31.21
  -7  -1  -1  132.69   27.65
   7  -1   1  116.39   25.38
   7   1   1  161.76   26.10
  -7  -1  -1  149.16   29.19
   7  -1   1  151.94   28.85
  -7  -1  -1  132.87   28.44
   7  -1   1  216.34   32.46
   7   1   1  177.90   34.85
   7   1   1  136.02   24.62
  -7   1  -1  200.35   30.51
  -7   1  -2    5.73    8.15
  -7  -1  -2   12.00   12.39
   7  -1   2    7.44    8.72
   7   1   2    8.69    6.97
   7   1   2    8.81    7.19
  -7  -1  -2    8.51    8.61
  -7  -1  -2   -1.27    3.37
   7   1   2    0.29    5.78
  -7   1  -2   -0.57    3.99
   7   1   3   32.43   16.14
   7   1   3   27.41   13.70
  -7  -1  -3   14.09   10.80
   7  -1   3   20.96   13.31
  -7  -1  -3   22.21   14.57
  -7   1  -3    7.90   11.45
   7   1   4    3.98    6.86
   7  -1   4    6.17   10.95
  -7  -1  -4   -2.43    8.08
  -7  -1  -4   -5.38   10.04
  -7   1  -4    7.08    9.16
   7   1   5   24.23   16.06
   7  -1   5   30.19   16.62
  -7   1  -5   32.21   17.87
  -7  -1  -5   36.69   17.43
  -7  -1  -5   23.50   13.86
   7   1   6   10.77   13.85
   7  -1   6    4.10    4.18
   7  -1   7   25.18   16.64
  -7   1  -7   38.67   18.93
  -7  -1  -7   45.38   19.30
   7  -1   8   57.97   31.19
   7   1   8   24.51   21.54
   7   1   8   20.50   23.89
  -7  -1  -8    8.67   19.12
  -7   1  -8    8.41   26.05
   7  -1   9   33.71   27.03
   7   1   9   26.06   27.08
   7   1   9   24.41   24.51
  -7  -1  -9   40.00   24.95
   7  -1  10    7.25   13.52
   7   1  10    1.61    8.63
  -7  -1 -10   28.13   25.23
   7   1  11  -21.67   30.18
   7   1  12   89.71   50.05
  -7  -2  17   14.88   16.98
  -7   2  17  -12.70   29.25
  -7   2  16  -23.87   13.44
  -7  -2  16   10.09   11.05
  -7   2  16  -11.52   20.59
  -7   2  16    4.01   18.86
  -7   2  15    9.45    6.40
  -7  -2  15    9.54    6.53
  -7   2  15    2.89   13.22
  -7   2  15   -1.83   16.17
  -7   2  14   29.40   14.36
  -7  -2  14   57.48   29.17
  -7   2  14   10.70   18.20
  -7   2  13   35.62   13.34
  -7  -2  13   56.19   26.05
  -7   2  13   21.74   16.04
  -7   2  13   25.89   10.46
  -7   2  12   20.16    8.10
  -7  -2  12   25.07   16.07
   7  -2 -12   34.59    8.11
  -7   2  12   35.88   18.52
  -7   2  12   30.57   18.29
  -7   2  12   -2.06   12.32
  -7   2  11   73.62   20.49
  -7  -2  11   74.71   26.16
   7  -2 -11   92.37   23.07
  -7   2  11   52.60   22.54
  -7   2  11   73.32   28.15
  -7   2  11   93.46   17.56
  -7  -2  10   31.27   16.75
  -7   2  10   20.53   10.16
  -7   2  10   21.88   11.40
  -7   2  10   21.22   16.36
  -7   2  10   24.32   12.79
  -7   2  10   12.31    5.87
   7   2  -9  662.47   54.96
   7  -2  -9  593.36   57.30
  -7  -2   9  606.93   70.14
  -7   2   9  574.14   38.67
  -7   2   9  597.66   71.81
  -7   2   9  624.20   71.23
   7   2  -8  404.92   37.31
   7  -2  -8  392.30   44.15
  -7  -2   8  339.15   48.59
  -7   2   8  351.89   43.10
  -7   2   8  338.34   27.69
  -7   2   8  299.21   49.90
   7  -2  -8  376.95   52.84
   7  -2  -8  376.92   52.37
   7   2  -7 1347.89   62.53
   7  -2  -7 1205.14   79.16
  -7  -2   7 1313.44   94.51
  -7   2   7 1103.06   77.23
  -7  -2   7 1151.83   83.87
   7  -2  -7 1252.24  101.77
  -7   2   7 1228.38   49.25
  -7   2   7 1214.65   99.63
   7  -2  -7 1227.50   99.65
   7   2  -6  299.42   25.08
  -7  -2   6  268.02   40.25
  -7   2   6  234.53   35.71
   7  -2  -6  202.95   35.04
   7   2  -6  235.57   41.06
  -7   2   6  220.16   20.47
   7  -2  -6  260.82   49.72
  -7  -2   6  229.37   40.15
   7   2  -5  583.93   28.55
   7   2  -5  548.13   61.15
  -7  -2   5  622.43   61.80
   7  -2  -5  397.21   49.23
  -7   2   5  514.72   56.16
  -7  -2   5  576.27   59.78
   7   2  -5  407.15   24.88
   7  -2  -5  618.84   74.88
  -7   2   5  600.38   33.50
   7   2  -5  415.73   24.76
   7  -2  -5  645.33   78.33
   7   2  -5  565.39   37.08
   7   2  -4   97.11   10.47
   7   2  -4  105.61   10.11
  -7  -2   4  140.57   27.72
   7  -2  -4  107.76   22.70
   7   2  -4  112.42   29.89
   7  -2  -4  116.87   29.86
  -7  -2   4  135.84   29.45
  -7   2   4  123.74   16.54
   7   2  -4   94.58   17.83
   7   2  -4  136.15   32.12
   7   2  -4   84.21   15.76
   7  -2  -4   87.88   29.23
  -7  -2   3  114.80   25.92
   7   2  -3  122.88   22.48
  -7   2   3  114.92   17.22
   7  -2  -3  117.84   20.70
  -7  -2   3  123.13   27.94
   7   2  -3  149.76   29.12
   7  -2  -2  147.38   34.55
   7   2  -2  142.19   15.48
   7   2  -2  235.47   38.13
   7  -2  -2  196.80   32.63
  -7   2   2  208.39   38.45
  -7  -2   2  214.16   33.43
   7   2  -2  222.87   37.34
   7  -2  -2  180.82   25.57
   7   2  -2  204.17   33.91
  -7   2   2  160.91   25.12
  -7  -2   1   66.32   14.43
   7  -2  -1   96.29   25.04
   7   2  -1  118.29   15.89
   7   2  -1  100.42   22.76
   7  -2  -1   67.36   20.16
   7  -2  -1  123.16   22.26
   7   2  -1   94.02   28.02
  -7  -2   1  106.17   23.95
   7   2  -1  101.52   22.63
  -7   2   1   99.87   19.87
   7   2   0  141.14   21.14
  -7  -2   0  107.51   20.89
   7  -2   0   92.13   24.66
  -7   2   0   58.65   20.87
   7   2   0  103.34   23.53
   7  -2   0   84.32   24.31
   7   2   0   85.57   24.61
   7  -2   0   94.34   20.13
  -7  -2   0  121.37   24.55
   7   2   0  106.41   24.77
  -7   2   0  137.88   23.96
   7   2   1  132.34   23.91
  -7  -2  -1  119.02   23.76
   7  -2   1   91.47   24.53
  -7  -2  -1  143.57   29.31
   7  -2   1  106.36   21.12
   7   2   1  106.11   23.94
  -7   2  -1  117.95   26.21
   7   2   2   51.04   18.10
  -7  -2  -2   57.43   17.70
   7  -2   2   56.45   20.57
  -7  -2  -2   53.20   19.81
  -7  -2  -2   79.26   20.07
   7   2   2   43.23   18.77
  -7   2  -2   50.19   17.08
   7   2   3   63.20   20.81
  -7  -2  -3   44.03   19.42
   7  -2   3   33.58   13.91
   7   2   3   28.21   10.86
  -7  -2  -3   50.65   16.54
  -7   2  -3   26.96   14.59
   7   2   4   84.10   23.74
   7   2   4  100.92   32.62
   7  -2   4   83.73   25.32
  -7   2  -4  141.67   33.03
  -7  -2  -4   95.10   27.04
   7   2   5    5.21   10.47
   7  -2   5    0.27    5.35
  -7  -2  -5    2.06    4.86
  -7   2  -5   17.84   11.22
   7   2   6    4.25    6.35
   7   2   6   37.44   24.55
   7  -2   6   12.55   13.26
  -7   2  -6    9.25   13.99
  -7  -2  -6   13.41   13.95
   7   2   7   32.36   23.69
   7  -2   7   22.32   13.86
  -7  -2  -7   37.97   17.33
   7  -2   8   48.29   25.57
   7   2   8   57.86   25.83
   7   2   8   69.74   33.97
  -7  -2  -8   47.56   20.24
   7  -2   9   -0.86   15.26
   7   2   9   24.87   23.51
   7   2   9    7.26   11.94
  -7  -2  -9   13.79   18.69
   7   2  10   -8.10   15.64
   7  -2  10   11.67   20.82
  -7  -2 -10   -3.91   17.43
   7   2  11   14.31   26.18
   7   2  12   29.97   24.96
  -7   3  17    4.01   21.78
  -7  -3  16    5.53   10.85
  -7   3  16   17.75   17.50
  -7  -3  15   28.04   22.63
  -7   3  15  -14.50   29.94
  -7   3  15   27.23   28.02
  -7  -3  14    3.31    6.14
  -7   3  14   22.67   13.45
  -7   3  14    0.29   13.54
  -7   3  14   10.47   13.89
  -7  -3  13   39.96   24.76
  -7   3  13   26.58   10.39
  -7   3  13   18.69   18.56
  -7   3  13   -6.78    8.66
  -7   3  13   25.37   24.86
  -7  -3  12    8.18    8.02
  -7   3  12    2.59    9.88
  -7   3  12    0.48    6.51
   7   3 -11   59.51   21.53
  -7  -3  11   61.62   25.19
   7  -3 -11   44.20   15.10
  -7   3  11   52.28   16.68
  -7   3  11   37.51    7.16
  -7   3  11   31.53    7.11
  -7   3  11   26.51   18.93
   7   3 -10   54.30   19.60
  -7   3  10   44.25   15.07
  -7  -3  10   59.02   24.92
   7  -3 -10   29.73   11.78
  -7   3  10   60.97   26.62
  -7   3  10   42.52    5.51
  -7   3  10   62.11   26.25
   7   3  -9   15.06    7.86
  -7  -3   9   20.11   13.41
  -7   3   9   37.75   13.59
   7  -3  -9   29.76   14.34
  -7   3   9   17.87   17.14
  -7   3   9   29.67   19.27
   7   3  -8  700.90   48.91
   7   3  -8  549.64   54.93
   7  -3  -8  701.43   59.81
  -7  -3   8  743.07   78.64
  -7   3   8  629.17   61.45
  -7  -3   8  866.92   79.47
  -7   3   8  689.55   88.28
   7  -3  -8  804.78   90.87
   7   3  -7  232.90   39.55
   7   3  -7  281.00   25.96
  -7   3   7  229.42   38.12
  -7  -3   7  265.35   45.76
   7  -3  -7  234.58   37.00
  -7  -3   7  305.76   44.21
  -7   3   7  266.42   55.13
   7  -3  -7  260.06   53.24
   7   3  -6  166.80   34.56
  -7  -3   6  325.30   48.03
   7  -3  -6  168.79   30.64
  -7   3   6  216.42   37.34
  -7  -3   6  282.22   42.98
  -7   3   6  272.67   54.25
   7  -3  -6  258.61   54.50
  -7  -3   5   53.29   19.59
   7  -3  -5   36.31   14.40
  -7  -3   5   50.05   20.81
   7   3  -5   30.13    9.43
   7   3  -5   39.28   14.39
   7  -3  -5   39.92   22.36
   7   3  -5   32.11   10.05
   7  -3  -4   15.08   11.01
  -7  -3   4   20.28   12.57
   7   3  -4   11.38   14.48
   7  -3  -4   11.04    4.88
  -7  -3   4   19.18   11.33
   7   3  -4    3.12    3.40
   7   3  -4   14.15    8.82
   7  -3  -4   22.00   14.10
  -7   3   4   12.51    6.37
   7  -3  -3    9.86   10.98
   7  -3  -3   22.44   11.64
  -7  -3   3   19.38   10.67
   7   3  -3   17.47   11.12
   7   3  -3   19.29   11.08
   7  -3  -3   23.93    7.92
  -7  -3   3   32.45   18.50
   7   3  -3   21.01   10.78
   7   3  -3   34.29   17.26
   7  -3  -3   23.54   14.90
  -7   3   3   15.57    7.76
   7  -3  -2   38.75   19.99
   7  -3  -2   25.12   12.94
  -7  -3   2   54.27   17.80
   7   3  -2   35.24   18.46
   7  -3  -2   22.29    9.32
   7   3  -2   19.67   12.64
  -7  -3   2   52.76   19.02
   7   3  -2   31.26   14.01
   7  -3  -2   35.20    9.64
   7   3  -2   23.25   12.34
  -7   3   2   33.06   11.38
   7  -3  -1   27.23   18.78
  -7  -3   1    9.96    4.92
   7   3  -1   22.91   13.21
  -7  -3   1   25.13   13.44
  -7  -3   1   18.54   11.34
   7  -3  -1   18.26    9.57
  -7   3   1   32.65   13.50
   7   3  -1   20.25   12.42
   7  -3   0   60.15   25.21
  -7  -3   0   42.90   17.96
  -7  -3   0   63.29   19.17
   7  -3   0   47.87   15.21
   7   3   0   69.34   19.99
  -7  -3  -1   53.96   15.79
   7  -3   1   39.68   18.61
   7   3   1   75.07   18.42
  -7  -3  -1   55.55   19.88
  -7  -3  -1   74.38   21.49
   7  -3   1   71.65   19.48
  -7   3  -1   67.85   22.14
   7   3   1   77.46   23.90
  -7  -3  -2    6.82    7.95
   7  -3   2   -5.54    9.88
   7   3   2    4.82    5.11
  -7  -3  -2    3.95    4.88
  -7  -3  -2   14.19   12.24
  -7   3  -2   21.97   13.99
   7   3   2    0.95    6.76
   7   3   3   31.83   19.73
   7  -3   3   52.67   23.28
  -7  -3  -3   24.60   14.83
  -7  -3  -3   43.38   18.73
  -7   3  -3   27.43   18.17
   7   3   4  194.57   55.99
   7  -3   4  252.15   45.68
   7   3   4  352.95   55.84
  -7  -3  -4  318.53   47.88
   7   3   4  302.42   40.24
   7   3   5  291.53   42.37
   7   3   5  277.87   65.39
   7   3   5  365.99   59.54
   7  -3   5  303.20   54.87
   7   3   6   91.31   22.90
   7   3   6   81.03   36.57
   7   3   6  156.91   42.63
   7  -3   6   72.88   29.08
  -7  -3  -6  184.25   39.67
   7   3   7   -3.03    6.19
   7  -3   7   -5.31   15.08
  -7  -3  -7   23.14   12.79
   7   3   8   14.51   19.04
   7   3   8   -8.27   25.09
   7  -3   8   23.19   16.08
  -7  -3  -8   36.02   19.94
   7  -3   9    5.20   15.32
   7   3   9    0.95   17.39
  -7  -3  -9  -26.18   28.44
   7   3  10   23.66   24.59
  -7  -3 -10   62.05   30.57
   7   3  11   11.81   20.22
   7   3  12  -45.53   32.21
  -7   4  17   15.52   17.23
  -7   4  16   30.92   31.43
  -7  -4  15   27.36   22.43
  -7   4  15   48.92   37.57
  -7  -4  14    9.93   18.23
  -7   4  14    8.72    9.69
  -7   4  14   27.14   22.90
  -7  -4  13   22.61   21.66
  -7   4  13   -0.31   12.01
  -7   4  13   34.53   33.49
  -7  -4  12   -2.30    5.32
  -7   4  12    1.72   11.45
   7   4 -11   54.84   23.83
  -7  -4  11   27.47   19.79
   7  -4 -11   26.47   11.55
  -7   4  11   13.06   15.68
  -7   4  11   -0.78   13.94
   7   4 -10   20.03   10.14
   7  -4 -10    5.15    5.50
  -7   4  10   13.45    9.33
   7   4 -10   42.95   26.72
  -7   4  10   31.21   21.21
   7   4  -9   20.23   10.99
  -7  -4   9   40.93   20.83
   7   4  -9   24.65   13.98
   7  -4  -9   33.90   16.13
  -7   4   9   27.69   21.79
   7   4  -9   58.39   31.33
   7   4  -8  102.36   19.72
   7   4  -8  115.63   29.74
  -7  -4   8  146.77   37.95
   7  -4  -8  157.64   29.25
  -7  -4   8  138.85   38.92
  -7   4   8  146.69   44.99
   7   4  -8  199.73   53.47
   7  -4  -8  154.87   44.51
   7   4  -7  116.81   32.05
  -7  -4   7  147.42   36.87
   7  -4  -7  120.86   25.87
  -7  -4   7  117.67   33.18
   7   4  -7  126.02   40.66
   7   4  -6  149.80   37.91
  -7  -4   6  156.87   40.63
  -7  -4   6  157.23   40.07
   7   4  -6  205.77   47.06
   7  -4  -6  162.83   49.95
   7   4  -5  207.74   44.89
   7  -4  -5  192.83   48.73
  -7  -4   5  251.49   45.08
   7  -4  -5  150.61   33.31
  -7  -4   5  211.18   45.18
   7   4  -5  223.86   35.17
   7   4  -5  302.60   54.22
   7  -4  -5  222.04   56.57
   7  -4  -4  207.02   47.72
   7   4  -4  233.01   49.22
   7  -4  -4  148.18   32.85
  -7  -4   4  245.10   42.94
   7   4  -4  198.38   37.71
  -7  -4   4  264.16   42.26
   7   4  -4  272.09   49.77
   7  -4  -4  233.95   58.42
   7   4  -4  218.54   35.84
   7  -4  -3  116.72   34.53
   7   4  -3   93.55   33.53
  -7  -4   3  162.70   32.23
   7   4  -3  101.28   28.55
  -7  -4   3  148.97   33.83
   7   4  -3  118.93   32.32
   7  -4  -3   88.30   35.50
   7   4  -3  141.34   35.07
   7  -4  -2   51.41   23.74
   7   4  -2   47.15   24.20
  -7  -4   2   85.19   21.58
   7   4  -2   30.56   15.67
   7   4  -2   51.04   21.57
   7  -4  -2   53.40   14.81
  -7  -4   2   97.52   25.94
   7  -4  -2   65.30   15.52
   7   4  -2   44.80   20.54
   7   4  -2   65.43   23.88
   7  -4  -1   67.82   25.20
   7   4  -1   50.03   28.60
   7   4  -1   73.86   26.98
  -7  -4   1   91.54   25.51
   7   4  -1   83.56   31.30
  -7  -4   1  112.61   31.21
   7  -4  -1   70.83   17.48
   7   4  -1   97.62   29.68
   7   4  -1   94.09   30.07
   7  -4  -1   95.46   15.79
   7  -4  -1   77.00   37.86
  -7  -4   0   79.00   13.22
   7  -4   0  114.60   31.31
   7   4   0  101.53   35.32
  -7  -4   0  115.02   30.83
   7   4   0   71.32   24.47
  -7  -4   0  160.98   34.32
   7   4   0  127.16   38.75
   7   4   0  111.10   34.13
   7   4   0  134.80   32.97
  -7  -4  -1  101.39   21.44
   7  -4   1  134.56   35.00
   7   4   1  133.12   43.71
  -7  -4  -1   94.42   30.11
   7   4   1   91.07   25.38
   7  -4   1  134.10   27.42
  -7  -4  -1  197.83   36.22
   7   4   1  120.34   39.24
   7   4   1  126.95   32.26
  -7  -4  -2  153.63   29.79
   7  -4   2  167.50   38.44
   7   4   2  162.60   47.70
  -7  -4  -2  232.73   40.41
  -7  -4  -2  293.10   44.64
   7   4   2  214.18   56.25
   7   4   2  166.00   39.92
   7  -4   3  125.45   32.80
   7   4   3  109.82   46.15
   7   4   3  173.84   53.85
  -7  -4  -3  207.39   38.77
   7   4   3  193.78   54.69
   7   4   3  155.04   37.85
   7  -4   4   95.86   26.44
   7   4   4  107.92   40.60
  -7  -4  -4  157.98   33.70
   7   4   4   87.27   43.74
   7   4   4  136.26   50.78
   7   4   5   42.91   17.93
   7  -4   5   64.30   26.09
   7   4   5   39.64   25.59
   7   4   5   88.15   42.22
  -7  -4  -5   78.75   28.53
   7   4   6   22.24   15.31
   7  -4   6   62.79   24.91
   7   4   6   48.21   35.33
   7   4   6   87.30   45.90
  -7  -4  -6   75.20   30.21
   7   4   7   15.16   15.57
   7  -4   7    4.20   11.63
   7   4   7   21.71   30.41
  -7  -4  -7   58.98   27.69
   7   4   8   -5.33   24.91
   7   4   8  -11.55   18.85
  -7  -4  -8  -17.13   10.13
   7   4   9   11.98   16.76
   7  -4   9   21.54   24.79
   7   4   9    0.49    9.59
  -7  -4  -9   29.04   24.61
   7   4  10   -6.25   15.82
   7   4  11    9.56   20.37
  -7   5  16   18.88   30.41
   7   5 -16  -62.96   40.17
  -7   5  15    6.51   13.56
   7   5 -15    2.27   21.78
  -7  -5  14   11.58   17.69
  -7   5  14    8.05   22.07
   7   5 -14   21.06   26.94
  -7  -5  13   -4.70   15.92
  -7   5  13   15.85   24.23
   7   5 -13   20.42   30.97
  -7   5  13  -47.90   42.11
  -7  -5  12  -21.84   20.20
  -7   5  12    8.11   11.66
   7   5 -12    7.96   29.15
  -7   5  12   10.64   12.50
  -7  -5  11   86.73   32.00
  -7   5  11   85.56   42.32
   7   5 -11   58.34   33.00
  -7   5  11   90.97   42.20
   7   5 -10   19.63   16.56
  -7  -5  10    5.87   11.54
   7  -5 -10   16.37   10.37
  -7   5  10   13.77   20.67
   7   5 -10    4.69   10.76
  -7  -5   9   68.04   29.16
   7  -5  -9   48.94   17.16
   7   5  -9   50.87   17.53
  -7  -5   9   83.56   26.71
  -7   5   9   69.36   34.10
   7   5  -9   81.60   37.69
   7  -5  -8   12.87    8.91
   7   5  -8   21.36   13.75
  -7   5   8   39.57   25.21
   7   5  -8   15.28   14.88
  -7  -5   7   17.83   14.51
   7   5  -7    5.09    8.38
  -7  -5   7   10.33   10.16
  -7   5   7   15.09   10.91
   7   5  -7   13.58    9.80
   7   5  -6   29.96   19.28
  -7  -5   6   34.15   19.30
   7  -5  -6   18.06    9.65
  -7  -5   6   29.19   19.29
  -7   5   6   52.47   32.27
   7   5  -6   49.69   25.67
   7   5  -5   72.55   27.92
   7  -5  -5   39.63   23.02
   7  -5  -5   23.40   13.90
  -7  -5   5   93.25   29.14
  -7  -5   5   98.33   34.34
   7   5  -5   64.38   22.18
   7   5  -5  118.58   37.37
   7  -5  -4  127.70   40.65
   7   5  -4  169.67   47.16
  -7  -5   4  157.36   34.82
   7   5  -4  129.95   35.57
  -7  -5   4  160.62   42.05
   7   5  -4  163.29   40.07
   7   5  -4  133.26   34.98
   7  -5  -3  151.22   41.30
   7   5  -3  196.36   51.59
  -7  -5   3  223.99   41.26
   7   5  -3  196.23   44.90
   7  -5  -3  150.32   21.23
  -7  -5   3  271.46   47.28
   7   5  -3  232.21   49.23
   7   5  -3  180.38   42.15
   7  -5  -2  118.83   35.26
   7   5  -2  104.49   45.25
  -7  -5   2  139.28   34.83
   7   5  -2  121.71   39.36
   7  -5  -2  116.03   20.16
  -7  -5   2  177.24   42.09
   7   5  -2  134.58   35.43
   7   5  -2  113.48   36.22
   7   5  -1   71.89   30.72
   7  -5  -1   84.77   28.19
  -7  -5   1   51.56   21.75
   7   5  -1   66.62   29.81
  -7  -5   1  108.84   31.35
   7  -5  -1   49.05   13.14
   7  -5  -1   58.34   15.62
   7   5  -1   54.33   22.24
   7   5  -1   54.67   24.45
  -7  -5   0   13.92    3.90
   7   5   0   25.88   22.51
   7  -5   0   42.88   24.18
  -7  -5   0   34.68   16.16
   7   5   0   17.44   16.83
   7   5   0   41.02   22.58
  -7  -5   0   32.97   17.66
   7   5   0   10.56   15.81
   7   5   0   28.87   15.71
   7   5   1    5.03   13.78
   7  -5   1   18.45   14.03
  -7  -5  -1    9.57    5.12
  -7  -5  -1    2.03    4.14
   7   5   1   13.20   12.88
   7   5   1    4.56    9.62
  -7  -5  -1   24.99   17.03
   7   5   1   22.18   20.55
   7   5   1    8.19   11.65
   7   5   2  148.34   49.96
   7  -5   2  142.53   36.45
  -7  -5  -2  118.40   23.49
  -7  -5  -2  178.64   33.28
   7   5   2   97.49   28.45
   7   5   2  158.64   51.92
  -7  -5  -2  171.41   39.13
   7   5   2  135.10   46.70
   7   5   2  139.40   38.01
   7   5   3    2.91    6.63
   7  -5   3   -1.22    6.37
   7   5   3   10.57   15.86
   7   5   3  -12.47   20.36
   7   5   3   34.65   16.50
   7   5   4   27.59   21.55
   7  -5   4   10.54   12.04
   7   5   4   -4.10    5.34
  -7  -5  -4    2.43   14.42
   7   5   4   10.90   18.47
   7   5   4    4.89    9.46
   7  -5   5    7.19    9.64
   7   5   5    0.32   12.06
  -7  -5  -5   19.16    9.30
   7   5   5   -1.12   11.04
   7   5   5   18.98   33.44
   7  -5   6   25.44   19.09
   7   5   6   15.89   18.02
   7   5   6   -6.17   16.31
  -7  -5  -6   17.26   16.78
   7   5   7   14.15   20.92
   7   5   7    1.36   24.36
  -7  -5  -7   31.17   24.42
   7   5   8  -13.77   20.12
   7  -5   8    1.08   15.39
   7   5   8   13.93   22.87
   7   5   9   -1.95   13.71
  -7  -5  -9   20.04   20.65
   7   5  10   36.91   41.81
   7   5  10   29.02   35.39
  -7   6  16   29.34   23.35
  -7   6  15   46.21   45.54
   7   6 -15  -58.35   35.22
  -7   6  14   64.39   44.12
   7   6 -14  -51.20   38.70
  -7  -6  13  -15.48   21.67
  -7   6  13   41.65   39.12
   7   6 -13    6.13   27.46
  -7  -6  12   11.03   11.98
  -7   6  12   15.92   25.66
   7   6 -12   -2.32   21.50
  -7  -6  11   23.62   25.12
  -7  -6  11   79.79   39.92
   7   6 -11   32.32   31.51
  -7  -6  10  123.38   42.36
  -7  -6  10   96.60   42.18
  -7   6  10  112.01   51.16
   7   6 -10   61.09   38.98
  -7  -6   9   23.55   19.19
   7   6  -9   10.88   11.24
  -7  -6   9   23.77   22.74
  -7   6   9   -7.76   21.72
  -7  -6   8   65.82   29.23
   7  -6  -8   31.77   11.87
   7   6  -8   33.47   19.22
  -7  -6   8   70.24   32.35
  -7   6   8   43.17   32.12
   7   6  -8   61.87   32.61
  -7  -6   7   25.80   19.68
   7  -6  -7   -7.38    6.45
  -7  -6   7   18.03   23.13
  -7   6   7    4.44   10.54
   7   6  -7    5.59   10.76
   7  -6  -6    4.87   20.36
   7   6  -6    3.41   11.42
  -7  -6   6   29.59   18.32
  -7   6   6   18.86   13.45
   7   6  -6   17.47   30.72
   7  -6  -5   16.42   14.73
  -7  -6   5   29.28   18.42
   7   6  -5   22.09   17.96
  -7  -6   5    7.71   10.80
   7   6  -5   15.55   12.70
   7   6  -5   -0.66   11.54
   7  -6  -4   -3.20   15.96
   7   6  -4   -1.56   10.28
  -7  -6   4   -1.23    4.85
   7   6  -4    0.18    5.72
   7   6  -4   14.19   12.79
   7  -6  -3    2.36    7.13
   7   6  -3  -17.17   16.09
  -7  -6   3    7.08    7.93
   7  -6  -3    8.93    5.00
   7   6  -3    8.56   16.73
  -7  -6   3   -1.50   14.88
   7   6  -3    5.53    7.97
   7   6  -3   -3.91    9.60
   7  -6  -2   14.01   19.04
   7   6  -2   12.74   15.99
  -7  -6   2   13.23   11.61
   7  -6  -2    2.27    8.66
   7   6  -2    0.22   10.40
  -7  -6   2   18.34   21.58
   7   6  -2   -2.65    7.16
   7   6  -2   14.12   14.64
   7  -6  -1    7.91   12.26
   7   6  -1   23.99   21.34
  -7  -6   1    5.80    6.91
  -7  -6   1   40.01   21.88
   7   6  -1   19.09   19.48
   7  -6  -1   16.25    9.10
   7  -6  -1   27.46   15.20
   7   6  -1    5.72   13.51
   7   6  -1   13.02   18.43
   7  -6   0   12.72   11.16
   7   6   0   19.05   21.04
  -7  -6   0    9.56    8.91
   7   6   0    8.80   14.02
   7  -6   0    6.72   11.10
   7   6   0   18.53   18.98
   7   6   0   10.16    7.28
   7   6   1   78.80   38.92
  -7  -6  -1   61.47   12.69
   7  -6   1   72.74   31.16
  -7  -6  -1  110.37   26.94
   7   6   1   54.80   34.31
  -7  -6  -1   79.81   29.81
   7   6   1   42.13   24.50
   7   6   1   84.82   40.31
   7   6   2    2.59    6.33
   7  -6   2    4.42   11.77
  -7  -6  -2   19.61   11.73
  -7  -6  -2   -5.97    6.08
   7   6   2   -1.97   13.52
  -7  -6  -2  -27.35   20.76
   7   6   2   17.09   16.53
   7   6   2   -3.94   11.79
   7   6   3    1.68    6.18
   7  -6   3   17.15   20.12
   7   6   3   -7.88   24.76
  -7  -6  -3   14.52   18.20
   7   6   3   25.28   21.84
   7   6   3   -4.63   15.55
   7  -6   4    4.59   16.29
   7   6   4   10.18   16.76
  -7  -6  -4   44.57   25.95
   7   6   4   -1.93   16.96
   7   6   5   21.60   26.58
   7  -6   5    1.82    7.84
   7   6   5    5.17   22.67
  -7  -6  -5  -15.68   10.37
   7  -6   6   54.34   29.77
   7   6   6   14.52   15.86
   7   6   6   42.65   39.07
  -7  -6  -6   17.64   26.84
   7   6   7   23.94   28.18
   7   6   7  -20.93   36.01
  -7  -6  -8   -0.20   18.48
   7   6   9  -20.10   38.39
   7   6   9  -15.08   38.10
  -7   7  14   32.80   26.46
   7   7 -14   -6.31   26.04
  -7   7  13   34.48   38.11
  -7   7  12   -4.82   18.31
   7   7 -12  -44.23   34.57
  -7  -7  11   48.96   30.74
  -7  -7  11   36.16   26.04
  -7   7  11   10.54   14.93
   7   7 -11   66.29   44.37
  -7  -7  10  -10.30   18.94
  -7   7  10  -32.58   32.75
   7   7 -10   -6.68   18.55
  -7  -7   9   15.28   19.13
   7   7  -9    6.35   15.51
  -7  -7   9  -33.96   29.36
  -7   7   9   21.57   33.27
   7   7  -9   -9.57   21.02
   7  -7  -8   -2.41    8.70
   7   7  -8    4.88   15.48
  -7  -7   8   19.41   18.58
  -7  -7   8   47.14   26.37
  -7   7   8   18.31   23.59
   7  -7  -7   13.77    6.69
   7   7  -7   -7.47   13.26
  -7  -7   7   42.02   27.38
  -7  -7   7   14.03   11.45
   7   7  -7   -8.59   24.13
   7  -7  -6   -4.35   10.36
  -7  -7   6   21.97   18.76
   7   7  -6    6.02    7.26
  -7  -7   6    7.73   17.70
   7   7  -6   12.72   15.25
   7  -7  -5   -0.46   10.50
  -7  -7   5   -9.71   18.96
  -7  -7   5   23.03   18.58
   7   7  -5   -3.12   12.72
   7  -7  -4   25.77   17.57
   7   7  -4    9.91   14.07
   7   7  -4   13.35    9.23
  -7  -7   4   21.15   19.60
   7  -7  -3   28.08   22.41
  -7  -7   3   27.71   18.95
   7   7  -3   29.98   24.54
   7   7  -3   23.81   19.36
  -7  -7   3   48.24   23.77
   7   7  -3   42.82   25.87
   7  -7  -2   80.95   30.95
  -7  -7   2   96.41   32.70
   7   7  -2  109.29   49.90
   7   7  -2  112.15   43.15
   7  -7  -2   71.48   14.58
  -7  -7   2  183.71   46.62
   7   7  -2   67.96   31.65
   7  -7  -1   21.57   15.69
  -7  -7   1    7.90   12.35
   7   7  -1   11.51   27.55
  -7  -7   1   56.58   34.91
   7   7  -1    6.98   10.30
   7   7  -1   11.42   18.30
   7   7  -1   19.98   15.77
   7  -7   0   20.85   24.08
  -7  -7   0    3.60    9.65
   7   7   0   21.23   25.96
  -7  -7   0   19.28   17.50
   7   7   0   28.66   24.54
   7   7   0   18.76   19.78
   7  -7   1   14.05   15.28
  -7  -7  -1    2.12    5.93
   7   7   1   -1.10   20.37
   7   7   1    0.35   19.01
  -7  -7  -1   23.56   17.71
   7   7   1  -20.60   28.52
   7   7   1   11.97   18.39
   7  -7   2   11.35   12.11
   7   7   2   18.57   19.77
  -7  -7  -2   11.41   10.41
  -7  -7  -2    1.88   18.64
   7   7   2    2.70   16.21
   7   7   2   -5.07   10.87
   7  -7   3   44.48   30.11
   7   7   3   14.27   24.92
  -7  -7  -3    4.26   10.92
   7   7   3   19.14   24.41
   7  -7   4  -18.90   22.06
   7   7   4  -12.30   23.40
  -7  -7  -4  -15.04   16.35
   7   7   4  -22.60   34.80
   7  -7   5   -1.59   13.77
   7   7   5   -8.22   24.58
   7   7   5   31.40   50.95
  -7  -7  -5  -58.26   29.39
   7   7   6   -3.73   18.01
  -7  -7  -6   16.20   27.19
   7   7   7   -1.35   19.13
   7   7   7   -0.57   15.66
  -7   8  12   11.15   26.99
   7   8 -12  -87.24   57.99
  -7   8  10   12.46   26.12
   7   8 -10  -25.68   29.83
   7  -8  -9    8.51   20.85
  -7  -8   9   37.02   28.69
  -7  -8   9   64.95   29.54
  -7   8   9   -2.70   18.50
   7   8  -9   46.66   30.65
   7  -8  -8   15.37   16.86
   7   8  -8   18.19   26.60
  -7  -8   8   23.74   19.44
  -7  -8   8  -27.41   31.55
  -7   8   8   34.53   53.42
   7   8  -8   38.86   15.99
   7   8  -7   13.92   14.92
  -7  -8   7    5.13    7.66
   7  -8  -7  -11.97   18.43
   7   8  -6   29.64   28.20
  -7  -8   6   35.70   25.26
  -7  -8   6   18.89   22.28
   7   8  -6   43.45   34.18
   7  -8  -5   26.55   21.96
  -7  -8   5   -3.74    9.26
   7   8  -5   -0.65   16.36
  -7  -8   5  -16.46   14.83
   7   8  -5  -27.83   25.45
   7  -8  -4   14.25   12.59
  -7  -8   4   11.30   11.66
   7   8  -4    3.26   10.79
  -7  -8   4   57.06   29.54
   7   8  -4   38.12   27.57
   7  -8  -3   17.02   20.08
  -7  -8   3    3.85    9.50
   7   8  -3   23.37   21.91
   7   8  -3   11.97    9.66
  -7  -8   3   17.01   24.25
   7   8  -3   37.74   29.08
   7  -8  -2   -2.78   11.94
  -7  -8   2   25.38   19.26
   7   8  -2   28.17   22.36
  -7  -8   2   22.24   23.73
   7   8  -2    5.67   10.74
   7   8  -2   20.89   25.56
   7   8  -2   18.95   15.52
   7  -8  -1   17.93   20.24
  -7  -8   1   -2.53    6.20
   7   8  -1   -2.40   14.73
  -7  -8   1   52.81   34.91
   7   8  -1    9.22   16.18
   7   8  -1   -3.65   13.86
  -7  -8   0   10.12    7.77
   7   8   0  -10.68   18.52
  -7  -8   0  -33.89   29.32
   7   8   0   28.98   28.27
   7   8   0    8.97   18.11
   7  -8   1   -3.28   11.67
  -7  -8  -1   -4.09    9.12
   7   8   1   24.09   26.31
   7   8   1   20.09   24.67
  -7  -8  -1   -6.92   15.75
   7   8   1    8.38   15.67
   7  -8   2   27.79   18.81
   7   8   2   15.87   15.03
  -7  -8  -2    4.94   20.94
   7   8   2   21.84   21.80
   7   8   3   55.14   42.89
   7   8   3   22.35   32.61
   7   8   4    6.95   26.30
   7   8   4  -11.85   20.78
  -7  -8  -4    3.09   18.27
   7   8   5   60.14   43.34
  -7  -8  -5  -19.94   24.05
   7   8   6  -14.21   29.36
  -7   9   9    9.69   21.07
   7   9  -9   14.15   21.45
   7   9  -8   62.66   36.89
   7   9  -7   37.35   34.46
   7   9  -7   62.07   48.26
   7   9  -6   14.56   22.15
  -7  -9   6    2.96   13.66
   7   9  -5   37.09   28.09
  -7  -9   5   50.44   36.77
   7   9  -4  -20.97   30.75
  -7  -9   4   -1.67   11.02
   7   9  -3   37.32   37.16
  -7  -9   3   20.76   18.79
  -7  -9   3   88.80   38.42
   7   9  -3   17.51   23.72
   7   9  -3   39.43   38.72
  -7  -9   2   49.01   27.46
   7   9  -2   43.43   44.27
  -7  -9   2  109.37   41.73
   7   9  -2   -0.67   39.39
   7   9  -2  -15.26   25.91
   7   9  -1  -24.28   25.73
  -7  -9   1   -9.45   33.80
   7   9  -1   12.11   26.81
   7   9   0    8.05   25.29
  -7  -9   0  -22.39   25.87
   7   9   0  -16.56   21.07
   7   9   1  -19.79   19.98
   7   9   1   31.22   40.93
  -7  -9  -1  -12.11   20.54
   7   9   1   15.89   12.41
   7   9   2  -34.49   40.14
   7   9   2   31.55   43.03
   7   9   3   14.65   50.84
   7  10  -5   30.19   21.46
   7  10  -4   49.29   49.42
   7  10  -3    8.89   26.84
   7  10  -2  -23.51   29.14
   7  10   0   25.15   32.48
  -8   0  18   48.25   28.02
  -8   0  17   39.07   23.44
  -8   0  16  -13.94    7.37
  -8   0  15    9.09   10.56
  -8   0  15    8.12    9.47
  -8   0  14   21.97   12.15
  -8   0  14   38.16   17.61
   8   0 -13    7.59    6.62
  -8   0  13   -4.59    4.68
  -8   0  13    3.14    5.38
   8   0 -12    4.24    5.72
  -8   0  12   -0.79    3.25
  -8   0  12   13.78   11.17
  -8   0  11  107.94   26.23
   8   0 -11   85.74   26.39
  -8   0  10  358.36   41.81
  -8   0  10  291.34   45.07
   8   0  -9   54.05   19.75
   8   0  -9   15.21   10.22
  -8   0   9   27.80   14.24
   8   0  -8   29.00   14.59
  -8   0   8   37.60   15.12
  -8   0   8   38.83    9.35
   8   0  -7   25.72   14.19
  -8   0   7   48.41   16.29
  -8   0   7   25.95    8.10
   8   0  -7   30.48    7.96
   8   0  -7   23.69    7.35
  -8   0   6  219.61   34.86
   8   0  -6  192.09   34.91
   8   0  -6  172.92   26.68
  -8   0   6  195.47   30.30
   8   0  -6  180.53   27.95
   8   0  -5   21.30   15.20
   8   0  -5   27.23   10.92
  -8   0   5   39.74   13.30
  -8   0   5   35.21   14.65
   8   0  -5   20.38   10.60
   8   0  -4   17.98   10.74
   8   0  -4    8.30    6.44
  -8   0   4   27.04   11.20
   8   0  -4   14.03    8.83
  -8   0   4    5.76    7.09
   8   0  -3   30.95   13.17
   8   0  -3   35.70   14.48
  -8   0   3   28.46   13.96
   8   0  -3   44.24   16.05
  -8   0   3   38.06   14.47
  -8   0   2   94.73   24.20
   8   0  -2   86.23   21.66
   8   0  -2   92.15   21.71
   8   0  -2   94.83   20.55
   8   0  -1  390.42   43.87
  -8   0   1  288.02   41.98
   8   0  -1  437.33   51.96
  -8   0   1  461.24   54.38
   8   0  -1  448.45   48.15
  -8   0   1  477.40   47.28
   8   0  -1  485.39   39.68
   8   0   0  470.15   50.79
  -8   0   0  570.38   62.86
   8   0   0  578.05   58.70
  -8   0   0  587.76   55.24
  -8   0   0  393.61   50.44
   8   0   0  638.97   45.18
  -8   0  -1   65.06   21.89
   8   0   1   59.12   18.96
  -8   0  -1   88.68   22.72
   8   0   1   52.84   11.49
   8   0   2  175.30   31.35
  -8   0  -2  178.50   33.73
   8   0   3   29.12   14.64
  -8   0  -3   24.47   14.86
   8   0   4   70.89   22.73
  -8   0  -4  103.15   28.61
   8   0   5   -2.74    9.67
  -8   0  -5    0.90   13.16
   8   0   6    3.66    4.81
  -8   0  -6    7.00   12.31
   8   0   7   34.36   24.31
  -8   0  -7   -0.33    8.65
   8   0   8   60.48   35.84
  -8   0  -8   33.51   23.86
   8   0   9   16.99   20.38
  -8   0  -9   22.88   19.94
   8   0  10   10.67   21.63
   8   0  11   55.80   33.26
  -8  -1  18   -5.70   17.88
  -8  -1  17   -3.54   16.91
  -8   1  17   13.98   19.62
  -8  -1  16   44.53   23.96
  -8   1  16   80.72   33.61
  -8  -1  15   -1.54   16.88
  -8   1  15   15.42   12.95
  -8   1  15   25.38   17.40
  -8   1  15    3.10    7.72
  -8  -1  14   -6.54    9.60
  -8   1  14    5.81    6.93
  -8   1  14   11.54   13.71
  -8   1  14    4.56   10.82
  -8  -1  13   19.02    9.35
  -8   1  13    7.82    7.34
  -8   1  13   19.67   12.96
  -8   1  13    8.31    7.31
  -8  -1  12    6.41    9.15
  -8   1  12   16.22    6.44
  -8   1  12   19.53   18.39
  -8   1  12    1.17   18.63
  -8   1  11  113.45   26.76
  -8  -1  11  101.89   26.65
  -8   1  11  117.56   25.20
   8   1 -11   58.74   16.79
   8   1 -10  409.87   50.12
  -8  -1  10  437.99   50.34
  -8   1  10  339.75   38.19
  -8   1  10  374.88   46.96
   8   1 -10  269.08   37.17
  -8  -1  10  361.21   51.82
  -8   1  10  356.75   47.29
   8   1  -9  306.06   42.98
  -8   1   9  288.15   39.55
  -8  -1   9  261.86   43.06
   8  -1  -9  268.02   43.31
  -8  -1   9  271.80   37.21
  -8   1   9  278.33   32.59
   8   1  -8  134.14   28.52
   8  -1  -8  112.60   29.21
  -8   1   8  182.97   30.92
  -8  -1   8  191.23   35.94
  -8  -1   8  147.57   30.47
  -8   1   8  154.69   24.36
   8  -1  -8  148.65   27.38
   8  -1  -8  170.73   27.73
   8   1  -7   25.42   11.55
   8  -1  -7   48.93   18.04
  -8   1   7   46.99   17.18
  -8  -1   7   36.89   14.79
   8  -1  -7   47.09   17.65
  -8  -1   7   62.61   19.56
  -8   1   7   52.09   13.88
   8  -1  -7   29.62   13.70
   8  -1  -6  282.38   42.10
  -8  -1   6  312.26   43.06
  -8   1   6  314.74   43.22
   8   1  -6  333.07   46.66
   8  -1  -6  298.36   46.17
  -8  -1   6  356.87   42.35
  -8   1   6  301.75   32.86
   8  -1  -6  332.03   49.40
   8   1  -5    5.96    6.00
   8  -1  -5   -0.40    6.88
   8   1  -5   10.23   10.95
   8  -1  -5   26.60   14.62
  -8   1   5   18.47    7.88
  -8  -1   5   16.93   11.55
  -8   1   5   20.59   10.11
   8  -1  -5   23.17   14.02
   8   1  -5    7.28    6.28
  -8  -1   5   16.97   11.03
   8  -1  -5    6.38    9.34
   8  -1  -4    2.94    4.60
   8   1  -4    1.66    2.08
  -8   1   4    7.62    6.02
  -8  -1   4    6.35    8.03
   8   1  -4   14.97   10.51
   8  -1  -4   20.93   10.42
   8  -1  -4    9.96    6.86
   8  -1  -4   12.22    9.44
  -8   1   4    1.55    5.36
  -8  -1   4   10.70   11.01
   8  -1  -3  158.46   32.80
   8   1  -3  139.12   23.20
   8   1  -3  134.96   29.60
  -8  -1   3  160.47   30.51
  -8   1   3  148.68   31.35
   8  -1  -3  152.19   27.30
   8   1  -3  157.27   30.50
  -8  -1   3  151.69   29.09
  -8   1   3  135.24   24.35
   8  -1  -3  129.57   24.88
   8  -1  -3  176.45   37.11
   8   1  -3  125.32   29.72
   8  -1  -2   96.33   25.10
   8   1  -2  127.12   20.85
  -8   1   2   89.65   26.57
   8   1  -2  106.14   25.73
  -8  -1   2  120.26   25.75
   8  -1  -2  117.05   26.42
  -8   1   2  121.56   20.99
   8   1  -2  100.97   25.00
  -8  -1   2   95.34   23.11
   8  -1  -2  117.56   23.10
   8   1  -2  108.01   24.09
   8   1  -1  294.33   32.99
   8  -1  -1  251.86   39.06
  -8  -1   1  214.66   32.31
  -8  -1   1  333.25   46.10
  -8   1   1  252.76   45.60
   8   1  -1  243.50   36.79
  -8  -1   1  319.29   39.18
   8   1  -1  266.07   41.52
  -8   1   1  286.54   35.82
   8   1  -1  313.35   38.13
  -8   1   0  301.07   46.55
   8  -1   0  313.46   45.13
   8   1   0  413.34   41.63
   8   1   0  397.94   47.45
  -8  -1   0  378.74   49.44
   8  -1   0  349.36   46.68
  -8  -1   0  435.45   49.95
  -8   1   0  430.26   46.17
  -8  -1   0  359.62   43.01
   8   1   0  416.91   42.80
   8  -1   0  208.82   18.74
  -8  -1  -1  180.57   35.76
   8  -1   1  198.50   35.24
   8   1   1  267.38   36.86
  -8  -1  -1  249.24   40.51
  -8  -1  -1  251.44   37.43
   8   1   1  235.99   33.10
  -8   1  -1  239.24   36.75
  -8  -1  -2   39.43   18.81
   8  -1   2   31.51   16.95
   8   1   2   42.31   17.58
  -8  -1  -2   41.00   19.15
  -8   1  -2   50.50   19.14
   8   1   2   23.05   14.53
   8   1   3   80.84   24.33
   8  -1   3   90.08   25.06
  -8  -1  -3   75.16   22.75
  -8   1  -3   78.59   24.97
   8   1   4   30.98   14.70
   8  -1   4   10.66    9.21
  -8  -1  -4   -1.41    8.18
  -8  -1  -4   28.14   13.91
  -8   1  -4   10.19   12.20
   8   1   5   69.40   24.98
   8  -1   5   59.53   21.82
  -8   1  -5   59.12   25.73
  -8  -1  -5   57.21   21.40
   8  -1   6   27.42   12.68
  -8   1  -6   42.71   21.60
  -8  -1  -6    4.85    8.63
   8  -1   7   15.27   10.64
   8   1   7   25.47   20.74
  -8   1  -7   25.41   17.26
  -8  -1  -7   -7.04   18.76
   8  -1   8   38.15   22.45
   8   1   8    2.07   11.51
  -8  -1  -8   23.61   22.65
  -8   1  -8   63.59   31.40
   8  -1   9    1.99   16.23
   8   1   9   25.26   21.22
   8   1   9    5.43   16.29
  -8  -1  -9   13.25   20.55
   8  -1  10   24.50   22.69
   8   1  10    5.77   26.77
   8   1  10   15.66   16.19
   8   1  11  -42.27   39.01
   8  -1  11   12.28   21.69
  -8  -2  17   44.39   25.95
  -8   2  16   54.11   21.34
  -8  -2  16   58.01   26.93
  -8   2  16   38.94   28.85
  -8   2  16    8.88   19.09
  -8   2  15   38.58   17.22
  -8  -2  15   50.03   23.15
  -8   2  15   13.23   11.14
  -8   2  14   99.26   24.55
  -8  -2  14   98.73   34.64
  -8   2  14   46.22   24.37
  -8   2  13    4.35    5.41
  -8  -2  13    0.55    5.54
  -8   2  13    8.55    8.31
  -8   2  13   14.57    8.43
  -8   2  12   12.97    8.88
  -8  -2  12   42.82   20.48
  -8   2  12    5.16   11.09
  -8   2  12    0.51    6.53
  -8   2  12   31.05   17.97
  -8   2  12   44.12    8.94
   8   2 -11   10.91    8.57
  -8   2  11    5.54    7.63
  -8  -2  11    3.83    5.04
  -8   2  11    2.66    7.48
  -8   2  11    5.80    5.13
  -8   2  11   -1.32    7.30
   8   2 -10   28.79   12.46
  -8   2  10   38.21   11.85
  -8   2  10   32.78   15.52
  -8  -2  10   37.66   18.15
  -8   2  10   29.27   14.43
   8  -2 -10   29.07   12.42
   8   2  -9   51.00   13.26
  -8  -2   9   21.87   11.76
  -8   2   9   36.76   15.98
   8  -2  -9   70.93   21.45
  -8  -2   9   56.95   21.55
  -8   2   9   45.02   11.85
  -8   2   9   37.53   18.44
   8   2  -8    9.32    7.42
  -8  -2   8   19.84   11.69
  -8   2   8   14.79   11.64
  -8  -2   8    8.33    7.79
  -8   2   8   13.99    5.84
   8  -2  -8    5.81    8.62
   8  -2  -8   11.57   13.20
   8  -2  -7  198.44   34.76
  -8  -2   7  235.67   41.67
  -8   2   7  217.59   37.73
   8  -2  -7  206.29   42.95
  -8   2   7  203.81   22.33
  -8  -2   7  217.55   41.64
   8  -2  -7  209.05   42.49
   8   2  -6  265.86   23.57
  -8   2   6  243.04   40.83
  -8  -2   6  271.52   44.48
   8  -2  -6  268.22   42.06
   8  -2  -6  265.58   51.44
  -8  -2   6  357.37   47.28
  -8   2   6  272.96   26.53
   8   2  -6  300.59   31.62
   8  -2  -6  369.78   60.83
   8   2  -5  212.80   18.36
   8  -2  -5  213.66   48.25
  -8  -2   5  297.08   42.93
  -8   2   5  254.32   42.91
   8  -2  -5  231.14   36.01
  -8   2   5  211.36   24.64
  -8  -2   5  303.77   45.00
   8   2  -5  168.32   20.74
   8   2  -5  342.83   51.82
   8   2  -5  161.55   21.00
   8   2  -5  245.79   21.77
   8  -2  -5  265.36   52.87
   8  -2  -4    6.99    7.47
   8   2  -4    8.34    3.71
   8   2  -4   17.58   11.67
  -8   2   4   10.31    9.63
   8  -2  -4    8.88    9.40
  -8  -2   4   -0.73    3.23
  -8   2   4   12.67    6.80
   8  -2  -4   19.57    8.91
  -8  -2   4   10.24   10.31
   8   2  -4   15.09   11.58
   8  -2  -4   10.54   11.81
   8  -2  -3  114.14   31.39
   8   2  -3   91.43   12.03
   8  -2  -3  100.26   25.32
  -8  -2   3  106.66   24.57
   8   2  -3  107.92   26.80
  -8   2   3   71.54   26.12
  -8  -2   3   93.69   25.07
   8   2  -3   92.69   27.23
  -8   2   3   96.86   19.32
   8  -2  -3  104.54   19.49
   8   2  -3  140.45   31.00
   8  -2  -2   54.56   21.62
   8   2  -2   70.27   12.21
   8   2  -2   69.02   22.62
  -8  -2   2   77.61   21.66
  -8   2   2   58.93   23.80
  -8  -2   2   94.20   25.44
   8  -2  -2   60.37   17.15
   8   2  -2   80.99   20.70
  -8   2   2   66.16   17.96
   8  -2  -1   59.96   21.83
   8   2  -1   75.71   14.97
  -8  -2   1   36.17   12.92
   8   2  -1   70.54   20.38
  -8  -2   1   81.22   21.82
  -8  -2   1   69.21   31.29
   8  -2  -1   71.31    8.72
   8   2  -1   66.13   18.85
   8   2   0  133.57   21.92
  -8  -2   0   76.94   17.58
   8  -2   0   90.78   25.16
  -8  -2   0  111.41   28.74
   8   2   0  134.51   29.63
  -8  -2   0  132.87   29.04
   8  -2   0  137.75   27.83
   8   2   0  143.64   28.14
  -8   2   0   99.53   23.11
   8   2   1  140.83   25.22
  -8  -2  -1   92.61   23.95
   8  -2   1   79.01   22.34
   8   2   1  100.30   25.51
  -8  -2  -1   92.33   26.86
  -8  -2  -1  100.27   25.55
   8   2   1  110.69   26.03
  -8   2  -1  155.78   30.55
   8  -2   2   41.88   15.87
  -8  -2  -2   13.19   13.28
  -8  -2  -2   31.12   16.22
   8   2   2   11.32   11.71
  -8   2  -2   24.57   12.26
   8   2   3   34.44   18.15
  -8  -2  -3   27.82   15.33
   8  -2   3   31.03   16.26
  -8  -2  -3   46.67   18.40
  -8   2  -3   79.91   24.43
   8   2   4  222.20   44.64
   8  -2   4  124.58   30.69
  -8   2  -4  148.49   37.70
  -8  -2  -4  206.05   37.90
   8   2   5  160.84   43.06
   8  -2   5  125.44   33.78
  -8   2  -5  137.41   41.11
  -8  -2  -5  143.52   34.57
   8   2   6   58.59   34.47
   8   2   6  147.25   41.87
   8  -2   6   91.73   32.02
  -8   2  -6   66.55   29.47
  -8  -2  -6  111.92   33.36
   8   2   7    0.28   12.50
   8   2   7   56.24   32.08
   8  -2   7   19.84   10.41
  -8  -2  -7   46.02   24.54
   8  -2   8   55.34   28.53
   8   2   8   43.34   32.97
   8   2   8   62.72   20.86
  -8  -2  -8   53.71   23.19
   8  -2   9   31.93   22.42
   8   2   9   29.38   21.86
   8   2   9   32.41   26.32
  -8  -2  -9   21.81   26.71
   8   2  10  -33.05   39.62
   8   2  11   37.34   36.21
   8   2  12   19.04   22.64
  -8  -3  16   60.70   37.26
  -8   3  16   31.56   27.19
  -8   3  16   44.10   30.31
  -8   3  15   26.12   12.73
  -8  -3  15   33.23   23.66
  -8   3  15   26.99   24.74
  -8   3  15   38.29   22.44
  -8   3  14    5.29    5.54
  -8  -3  14    3.24    9.28
  -8   3  14    0.05    7.28
  -8   3  14   11.64   16.52
  -8   3  14   18.05   16.76
  -8  -3  13   18.73   19.38
  -8   3  13    3.00    5.37
  -8   3  13    7.46    6.39
  -8   3  13    1.19   10.05
  -8   3  13   11.88   16.37
  -8   3  12   -3.00    7.71
  -8  -3  12    4.23   10.98
   8  -3 -12   -5.97   10.94
  -8   3  12   -4.14    4.42
  -8   3  12    0.22   11.92
  -8   3  12   -9.68    7.01
  -8   3  12   -7.28   12.94
  -8   3  11   -2.10    7.63
   8  -3 -11    0.78    6.82
   8   3 -10   70.46   19.19
  -8  -3  10  111.05   31.79
  -8   3  10  102.65   25.87
   8  -3 -10   76.05   22.13
  -8  -3  10  114.12   27.90
  -8   3  10   55.91   27.40
   8   3  -9  190.46   26.67
   8   3  -9  124.50   26.45
   8  -3  -9  182.13   33.54
  -8  -3   9  232.81   46.04
  -8   3   9  242.34   38.49
  -8  -3   9  209.16   39.63
  -8   3   9  196.82   48.33
   8  -3  -9  174.79   43.31
   8   3  -8   42.48   19.93
   8   3  -8   57.21   12.52
   8  -3  -8   51.18   17.75
  -8  -3   8   46.56   18.91
  -8   3   8   47.75   19.74
  -8  -3   8   38.11   18.38
  -8   3   8   46.26   23.77
   8  -3  -8   52.44   21.91
   8   3  -7   81.11    8.56
[truncated: 159,975 more chars]
