# Supplementary material for: Access to unsaturated bicyclic lactones by overriding conventional C(sp3)–H site selectivity
Source: Nat Chem. 2023 Aug 10;15(11):1626–35. doi: 10.1038/s41557-023-01295-x (PMC10624629; doi:10.1038/s41557-023-01295-x)
Supplement: Supplementary file 6 — Atomic coordinates of optimized structures from DFT calculations. [file 41557_2023_1295_MOESM6_ESM.zip]

Archive with 82 entries (78 files):
- DFT_final_xyz/DFT_final_xyz/
- DFT_final_xyz/DFT_final_xyz/__MACOSX/
- DFT_final_xyz/DFT_final_xyz/__MACOSX/final_xyz/
- DFT_final_xyz/DFT_final_xyz/__MACOSX/final_xyz/._readme.txt
- DFT_final_xyz/DFT_final_xyz/final_xyz/
- DFT_final_xyz/DFT_final_xyz/final_xyz/acetate.xyz
- DFT_final_xyz/DFT_final_xyz/final_xyz/Ag2CO3.xyz
- DFT_final_xyz/DFT_final_xyz/final_xyz/hfip.xyz
- DFT_final_xyz/DFT_final_xyz/final_xyz/HOAc.xyz
- DFT_final_xyz/DFT_final_xyz/final_xyz/INT1.xyz
- DFT_final_xyz/DFT_final_xyz/final_xyz/INT10.xyz
- DFT_final_xyz/DFT_final_xyz/final_xyz/INT10prime.xyz
- DFT_final_xyz/DFT_final_xyz/final_xyz/INT11.xyz
- DFT_final_xyz/DFT_final_xyz/final_xyz/INT11prime.xyz
- DFT_final_xyz/DFT_final_xyz/final_xyz/INT11prime-c2.xyz
- DFT_final_xyz/DFT_final_xyz/final_xyz/INT1prime.xyz
- DFT_final_xyz/DFT_final_xyz/final_xyz/INT1prime-c2.xyz
- DFT_final_xyz/DFT_final_xyz/final_xyz/INT1primeprime.xyz
- DFT_final_xyz/DFT_final_xyz/final_xyz/INT1primeprime-c2.xyz
- DFT_final_xyz/DFT_final_xyz/final_xyz/INT2.xyz
- DFT_final_xyz/DFT_final_xyz/final_xyz/INT2-c2.xyz
- DFT_final_xyz/DFT_final_xyz/final_xyz/INT2Ph-axial.xyz
- DFT_final_xyz/DFT_final_xyz/final_xyz/INT2Ph-equatorial.xyz
- DFT_final_xyz/DFT_final_xyz/final_xyz/INT2Ph-regio-axial.xyz
- DFT_final_xyz/DFT_final_xyz/final_xyz/INT2Ph-regio-equatorial.xyz
- DFT_final_xyz/DFT_final_xyz/final_xyz/INT2prime.xyz
- DFT_final_xyz/DFT_final_xyz/final_xyz/INT2prime-c2.xyz
- DFT_final_xyz/DFT_final_xyz/final_xyz/INT2primeprime.xyz
- DFT_final_xyz/DFT_final_xyz/final_xyz/INT2-primeprime-c2.xyz
- DFT_final_xyz/DFT_final_xyz/final_xyz/INT3.xyz
- DFT_final_xyz/DFT_final_xyz/final_xyz/INT3a.xyz
- DFT_final_xyz/DFT_final_xyz/final_xyz/INT3primeprime.xyz
- DFT_final_xyz/DFT_final_xyz/final_xyz/INT4.xyz
- DFT_final_xyz/DFT_final_xyz/final_xyz/INT4primeprime.xyz
- DFT_final_xyz/DFT_final_xyz/final_xyz/INT5.xyz
- DFT_final_xyz/DFT_final_xyz/final_xyz/INT5a.xyz
- DFT_final_xyz/DFT_final_xyz/final_xyz/INT5b.xyz
- DFT_final_xyz/DFT_final_xyz/final_xyz/INT5-c2.xyz
- DFT_final_xyz/DFT_final_xyz/final_xyz/INT6.xyz
- DFT_final_xyz/DFT_final_xyz/final_xyz/INT7.xyz
- DFT_final_xyz/DFT_final_xyz/final_xyz/INT7-c2.xyz
- DFT_final_xyz/DFT_final_xyz/final_xyz/INT8.xyz
- DFT_final_xyz/DFT_final_xyz/final_xyz/INT8-c2.xyz
- DFT_final_xyz/DFT_final_xyz/final_xyz/INT8-c3.xyz
- DFT_final_xyz/DFT_final_xyz/final_xyz/INT9.xyz
- DFT_final_xyz/DFT_final_xyz/final_xyz/INT9-c2.xyz
- DFT_final_xyz/DFT_final_xyz/final_xyz/lactone_prd.xyz
- DFT_final_xyz/DFT_final_xyz/final_xyz/lactone_prd-c2.xyz
- DFT_final_xyz/DFT_final_xyz/final_xyz/Na_substrate_2_salt.xyz
- DFT_final_xyz/DFT_final_xyz/final_xyz/Na2HPO4.xyz
- DFT_final_xyz/DFT_final_xyz/final_xyz/Na3PO4.xyz
- DFT_final_xyz/DFT_final_xyz/final_xyz/Nacetyltertleucine.xyz
- DFT_final_xyz/DFT_final_xyz/final_xyz/Pd_leucine_2hfip.xyz
- DFT_final_xyz/DFT_final_xyz/final_xyz/Ph-substrate-axial.xyz
- DFT_final_xyz/DFT_final_xyz/final_xyz/Ph-substrate-equatorial.xyz
- DFT_final_xyz/DFT_final_xyz/final_xyz/readme.txt
- DFT_final_xyz/DFT_final_xyz/final_xyz/substrate_2.xyz
- DFT_final_xyz/DFT_final_xyz/final_xyz/TS1.xyz
- DFT_final_xyz/DFT_final_xyz/final_xyz/TS1-c2.xyz
- DFT_final_xyz/DFT_final_xyz/final_xyz/TS1prime.xyz
- DFT_final_xyz/DFT_final_xyz/final_xyz/TS1prime-c2.xyz
- DFT_final_xyz/DFT_final_xyz/final_xyz/TS1primeprime.xyz
- DFT_final_xyz/DFT_final_xyz/final_xyz/TS1primeprime-c2.xyz
- DFT_final_xyz/DFT_final_xyz/final_xyz/TS2.xyz
- DFT_final_xyz/DFT_final_xyz/final_xyz/TS2primeprime.xyz
- DFT_final_xyz/DFT_final_xyz/final_xyz/TS2primeprime-ac.xyz
- DFT_final_xyz/DFT_final_xyz/final_xyz/TS2primeprime-c2.xyz
- DFT_final_xyz/DFT_final_xyz/final_xyz/TS3.xyz
- DFT_final_xyz/DFT_final_xyz/final_xyz/TS3a.xyz
- DFT_final_xyz/DFT_final_xyz/final_xyz/TS3b.xyz
- DFT_final_xyz/DFT_final_xyz/final_xyz/TS4.xyz
- DFT_final_xyz/DFT_final_xyz/final_xyz/TS4-c2.xyz
- DFT_final_xyz/DFT_final_xyz/final_xyz/TS4prime.xyz
- DFT_final_xyz/DFT_final_xyz/final_xyz/TS5.xyz
- DFT_final_xyz/DFT_final_xyz/final_xyz/TS5-c2.xyz
- DFT_final_xyz/DFT_final_xyz/final_xyz/TS5-c3.xyz
- DFT_final_xyz/DFT_final_xyz/final_xyz/TS5-c4.xyz
- DFT_final_xyz/DFT_final_xyz/final_xyz/TS5Ph-axial.xyz
- DFT_final_xyz/DFT_final_xyz/final_xyz/TS5Ph-axial-c2.xyz
- DFT_final_xyz/DFT_final_xyz/final_xyz/TS5Ph-equatorial.xyz
- DFT_final_xyz/DFT_final_xyz/final_xyz/TS5Ph-equatorial-c2.xyz
- DFT_final_xyz/DFT_final_xyz/final_xyz/TS5Ph-regio.xyz
