# Supplementary material for: Access to unsaturated bicyclic lactones by overriding conventional C(sp3)–H site selectivity
Source: Nat Chem. 2023 Aug 10;15(11):1626–35. doi: 10.1038/s41557-023-01295-x (PMC10624629; doi:10.1038/s41557-023-01295-x)
Supplement: Supplementary file 6 — Atomic coordinates of optimized structures from DFT calculations. [file 41557_2023_1295_MOESM6_ESM.zip › DFT_final_xyz/DFT_final_xyz/final_xyz/acetate.xyz]

7
acetate.log    Empirical formula: C2H3O2    Energy(Hartree): -228.059294
C         0.219457        0.001842        0.000101
O         0.690387        1.159454       -0.000050
O         0.804205       -1.101187       -0.000076
C        -1.347014       -0.056761        0.000049
H        -1.735843        0.477997        0.883379
H        -1.735730        0.478248       -0.883169
H        -1.719814       -1.092865       -0.000105
