# Supplementary material for: Access to unsaturated bicyclic lactones by overriding conventional C(sp3)–H site selectivity
Source: Nat Chem. 2023 Aug 10;15(11):1626–35. doi: 10.1038/s41557-023-01295-x (PMC10624629; doi:10.1038/s41557-023-01295-x)
Supplement: Supplementary file 6 — Atomic coordinates of optimized structures from DFT calculations. [file 41557_2023_1295_MOESM6_ESM.zip › DFT_final_xyz/DFT_final_xyz/final_xyz/Ag2CO3.xyz]

6
Ag2CO3.log    Empirical formula: CAg2O3    Energy(Hartree): -556.727692
Ag       -2.270371        0.299203       -0.000028
C        -0.000023       -0.976759       -0.000008
O        -0.000081        0.355211       -0.000048
O         1.125637       -1.569060        0.000082
O        -1.125583       -1.569188        0.000002
Ag        2.270379        0.299198        0.000022
