# Supplementary material for: Access to unsaturated bicyclic lactones by overriding conventional C(sp3)–H site selectivity
Source: Nat Chem. 2023 Aug 10;15(11):1626–35. doi: 10.1038/s41557-023-01295-x (PMC10624629; doi:10.1038/s41557-023-01295-x)
Supplement: Supplementary file 6 — Atomic coordinates of optimized structures from DFT calculations. [file 41557_2023_1295_MOESM6_ESM.zip › DFT_final_xyz/DFT_final_xyz/final_xyz/hfip.xyz]

12
hfip.log    Empirical formula: C3H2F6O    Energy(Hartree): -788.500116
C         0.000000        0.512875       -0.559939
H         0.000009        0.432481       -1.657045
C        -1.277591       -0.154655       -0.047739
C         1.277601       -0.154620       -0.047727
O        -0.000040        1.850220       -0.201199
H        -0.000200        1.903728        0.768678
F        -1.366701        0.006787        1.276415
F        -2.334739        0.425587       -0.601109
F        -1.319862       -1.452375       -0.318064
F         1.320012       -1.452295       -0.318321
F         2.334759        0.425815       -0.600905
F         1.366581        0.006529        1.276471
