# Supplementary material for: Access to unsaturated bicyclic lactones by overriding conventional C(sp3)–H site selectivity
Source: Nat Chem. 2023 Aug 10;15(11):1626–35. doi: 10.1038/s41557-023-01295-x (PMC10624629; doi:10.1038/s41557-023-01295-x)
Supplement: Supplementary file 6 — Atomic coordinates of optimized structures from DFT calculations. [file 41557_2023_1295_MOESM6_ESM.zip › DFT_final_xyz/DFT_final_xyz/final_xyz/HOAc.xyz]

8
HOAc.log    Empirical formula: CH2O    Energy(Hartree): -228.644533
C         0.091109        0.121539        0.000060
O         0.637882        1.195416       -0.000010
C        -1.391712       -0.112166       -0.000020
H        -1.672145       -0.701025       -0.884420
H        -1.672235       -0.700885        0.884450
H        -1.915259        0.848916       -0.000090
O         0.779534       -1.033524        0.000000
H         1.723925       -0.798387       -0.000100
