# Supplementary material for: Access to unsaturated bicyclic lactones by overriding conventional C(sp3)–H site selectivity
Source: Nat Chem. 2023 Aug 10;15(11):1626–35. doi: 10.1038/s41557-023-01295-x (PMC10624629; doi:10.1038/s41557-023-01295-x)
Supplement: Supplementary file 6 — Atomic coordinates of optimized structures from DFT calculations. [file 41557_2023_1295_MOESM6_ESM.zip › DFT_final_xyz/DFT_final_xyz/final_xyz/INT1.xyz]

53
INT1.log    Empirical formula: C17H28NNaO5Pd    Energy(Hartree): -1383.343325
O         3.844483        1.722704        0.606192
O         1.697583        1.688437        0.027128
O        -0.255580       -1.621115        2.001066
N         1.371986       -0.800655        0.658636
C         2.752277       -0.435345        0.384525
C         2.839398        1.095879        0.362592
C         0.941324       -1.544425        1.705308
C         1.970038       -2.293220        2.532814
H         3.425253       -0.774576        1.189157
H         2.559240       -1.586470        3.137378
H         1.428981       -2.967545        3.205570
H         2.669532       -2.866560        1.910262
C         3.294909       -1.048676       -0.943276
C         2.443031       -0.615387       -2.138218
H         2.873084       -1.017266       -3.069292
H         1.412606       -0.999865       -2.050953
H         2.395016        0.481399       -2.229755
C         3.245154       -2.572374       -0.822856
H         3.924673       -2.929874       -0.031872
H         2.223608       -2.915424       -0.594573
H         3.560767       -3.037902       -1.769787
C         4.745481       -0.610274       -1.159317
H         5.363504       -0.836975       -0.275816
H         5.169885       -1.147938       -2.021952
H         4.824616        0.469068       -1.348802
Pd        0.138627        0.487861       -0.142451
C        -3.169304       -0.039927        1.555645
C        -3.162235        0.012832        0.025023
C        -1.916203       -0.734681       -0.506819
C        -2.010206       -2.266254       -0.486044
C        -3.291632       -2.775917       -1.131395
C        -4.491671       -2.154482       -0.426015
C        -4.432145       -0.638456       -0.562471
C        -3.206955        1.492319       -0.428654
C        -1.966326        2.319128       -0.181569
O        -1.919786        3.231102        0.649580
O        -0.938996        2.038080       -0.940816
H        -2.330428        0.547858        1.963861
H        -4.108864        0.374948        1.952824
H        -3.044310       -1.065610        1.931866
H        -1.657318       -0.382199       -1.518939
H        -1.126685       -0.616393        0.330606
H        -1.965473       -2.604885        0.560858
H        -1.110122       -2.674799       -0.973854
H        -3.325562       -3.875033       -1.082595
H        -3.316487       -2.501189       -2.201582
H        -5.437082       -2.528454       -0.848388
H        -4.483952       -2.445085        0.638806
H        -5.309943       -0.158143       -0.097873
H        -4.474853       -0.391622       -1.639369
H        -4.057951        1.980957        0.068286
H        -3.374752        1.515230       -1.518110
Na        0.398275        3.499931        0.264137
