# Supplementary material for: Access to unsaturated bicyclic lactones by overriding conventional C(sp3)–H site selectivity
Source: Nat Chem. 2023 Aug 10;15(11):1626–35. doi: 10.1038/s41557-023-01295-x (PMC10624629; doi:10.1038/s41557-023-01295-x)
Supplement: Supplementary file 6 — Atomic coordinates of optimized structures from DFT calculations. [file 41557_2023_1295_MOESM6_ESM.zip › DFT_final_xyz/DFT_final_xyz/final_xyz/INT10.xyz]

36
INT10.log    Empirical formula: C9H16Ag2NNaO6Pd    Energy(Hartree): -1440.48886
O         1.028325        1.236318        0.901729
O         1.231767        0.174574       -1.085154
O         0.950529       -1.742350        1.574067
N         2.816629       -1.594283        0.315012
C         2.929426       -0.164716        0.537730
C         1.622003        0.503203        0.079163
C         1.757853       -2.275743        0.803151
C         1.580034       -3.693838        0.339091
H         2.980935        0.018658        1.623310
H         2.491775       -4.123854       -0.095394
H         1.237382       -4.307516        1.181237
H         0.786051       -3.688622       -0.426118
C         4.197778        0.436097       -0.105560
C         4.302162        0.115103       -1.599572
H         5.182941        0.624948       -2.019708
H         4.443749       -0.961970       -1.791356
H         3.407804        0.445161       -2.145162
C         5.420405       -0.119878        0.630799
H         5.396807        0.154823        1.696914
H         5.466469       -1.218399        0.565119
H         6.346136        0.283403        0.192424
C         4.136267        1.955169        0.076535
H         3.957269        2.223250        1.129556
H         5.085509        2.412031       -0.242229
H         3.328485        2.396365       -0.528079
Pd       -0.794421        0.253219       -1.232736
H         3.370829       -2.016394       -0.424791
H        -0.710363       -1.568853       -1.499437
H        -0.692738        1.872926       -1.496379
Na       -0.542601       -0.125168        2.137279
Ag       -0.990503        2.542384        0.207883
C        -2.647016        0.304842        0.760138
O        -2.755679        0.418587       -0.544140
O        -2.737516       -0.852837        1.317025
O        -2.345555        1.315858        1.492361
Ag       -1.819112       -2.083232       -0.273951
