# Supplementary material for: Access to unsaturated bicyclic lactones by overriding conventional C(sp3)–H site selectivity
Source: Nat Chem. 2023 Aug 10;15(11):1626–35. doi: 10.1038/s41557-023-01295-x (PMC10624629; doi:10.1038/s41557-023-01295-x)
Supplement: Supplementary file 6 — Atomic coordinates of optimized structures from DFT calculations. [file 41557_2023_1295_MOESM6_ESM.zip › DFT_final_xyz/DFT_final_xyz/final_xyz/INT10prime.xyz]

30
INT10prime.log    Empirical formula: C8H16NNaO3Pd    Energy(Hartree): -883.602395
O         0.284569       -0.580944        1.721638
O         0.475612       -0.228269       -0.485358
O        -0.377971        2.407444        0.781260
N        -1.859540        1.163543       -0.379547
C        -1.677653        0.004181        0.473841
C        -0.182874       -0.322320        0.607471
C        -1.136218        2.284127       -0.187493
C        -1.273856        3.374773       -1.215596
H        -2.007774        0.251955        1.496657
H        -2.119613        3.221530       -1.898110
H        -1.381086        4.337067       -0.699361
H        -0.342592        3.411730       -1.799311
C        -2.501859       -1.208472       -0.015970
C        -2.146963       -1.592696       -1.455695
H        -2.725241       -2.482545       -1.749380
H        -2.393627       -0.797768       -2.179318
H        -1.075555       -1.817540       -1.555216
C        -3.990920       -0.861558        0.084014
H        -4.268503       -0.618001        1.121498
H        -4.259630       -0.000502       -0.548839
H        -4.602091       -1.716771       -0.243079
C        -2.198802       -2.394291        0.904518
H        -2.343230       -2.124349        1.962134
H        -2.868223       -3.234168        0.662738
H        -1.160303       -2.738360        0.787354
Pd        2.460375       -0.606928       -0.423693
H        -2.384546        1.058769       -1.242580
H         3.042948        0.882323        0.245783
H         2.007956       -1.975741       -1.035268
Na        1.483439        1.420724        1.591832
