# Supplementary material for: Access to unsaturated bicyclic lactones by overriding conventional C(sp3)–H site selectivity
Source: Nat Chem. 2023 Aug 10;15(11):1626–35. doi: 10.1038/s41557-023-01295-x (PMC10624629; doi:10.1038/s41557-023-01295-x)
Supplement: Supplementary file 6 — Atomic coordinates of optimized structures from DFT calculations. [file 41557_2023_1295_MOESM6_ESM.zip › DFT_final_xyz/DFT_final_xyz/final_xyz/INT11.xyz]

34
INT11.log    Empirical formula: C9H14Ag2NNaO6Pd    Energy(Hartree): -1439.307803
O        -1.332660       -1.374447        0.707967
O        -1.220374        0.042225       -1.052910
O        -0.877101        1.641073        1.691964
N        -2.717937        1.773420        0.395826
C        -2.973679        0.349679        0.518534
C        -1.739995       -0.410279        0.002853
C        -1.585595        2.292310        0.917222
C        -1.191101        3.672457        0.471287
H        -3.059382        0.094918        1.586909
H        -2.027217        4.250509        0.056739
H        -0.736833        4.210526        1.311908
H        -0.424533        3.547306       -0.313048
C        -4.288592       -0.067905       -0.177115
C        -4.305633        0.329812       -1.656406
H        -5.222249       -0.057030       -2.127966
H        -4.317532        1.423447       -1.800693
H        -3.434912       -0.074410       -2.191203
C        -5.456779        0.598762        0.555484
H        -5.493038        0.279818        1.608856
H        -5.373705        1.696685        0.537021
H        -6.411108        0.323769        0.080472
C        -4.422889       -1.589226       -0.068309
H        -4.310583       -1.925015        0.974243
H        -5.413058       -1.904218       -0.431731
H        -3.659344       -2.104203       -0.670775
Pd        0.821294       -0.187688       -1.139355
H        -3.178164        2.279601       -0.355693
Na        0.521464       -0.080291        2.025695
Ag        0.595287       -2.534377        0.137197
C         2.634444       -0.608787        0.731023
O         2.767479       -0.577338       -0.575539
O         2.770614        0.474710        1.411602
O         2.271347       -1.680018        1.337754
Ag        2.245480        1.884390       -0.282777
