# Supplementary material for: Access to unsaturated bicyclic lactones by overriding conventional C(sp3)–H site selectivity
Source: Nat Chem. 2023 Aug 10;15(11):1626–35. doi: 10.1038/s41557-023-01295-x (PMC10624629; doi:10.1038/s41557-023-01295-x)
Supplement: Supplementary file 6 — Atomic coordinates of optimized structures from DFT calculations. [file 41557_2023_1295_MOESM6_ESM.zip › DFT_final_xyz/DFT_final_xyz/final_xyz/INT11prime.xyz]

42
INT11prime.log    Empirical formula: C11H18F6NNaO4Pd    Energy(Hartree): -1672.150065
O        -1.556872        0.664415       -1.500295
O        -1.634538        0.159104        0.685361
O        -2.433743       -2.314928       -0.947454
N        -3.969357       -1.126227        0.204146
C        -3.670937        0.097009       -0.519696
C        -2.159074        0.364490       -0.460714
C        -3.245485       -2.242961       -0.018056
C        -3.443695       -3.389265        0.936423
H        -3.894381       -0.054856       -1.588659
H        -4.351018       -3.291879        1.546522
H        -3.472564       -4.327221        0.368301
H        -2.566420       -3.424511        1.599711
C        -4.512954        1.290723       -0.018695
C        -4.305019        1.548500        1.476848
H        -4.885862        2.433821        1.779476
H        -4.652960        0.710023        2.103462
H        -3.244587        1.723204        1.706296
C        -5.990799        1.003113       -0.301063
H        -6.162550        0.853491       -1.378559
H        -6.342192        0.101272        0.225308
H        -6.613338        1.847983        0.031978
C        -4.080310        2.533642       -0.801798
H        -4.125819        2.354653       -1.887327
H        -4.742660        3.378786       -0.558250
H        -3.047794        2.823281       -0.555100
Pd        0.357744        0.281101        0.862126
H        -4.519473       -1.064920        1.055922
H         0.580040       -1.389459        0.515540
H         0.182526        1.835766        1.175408
Na       -0.440173       -1.343508       -1.439260
C         3.242799       -0.247392        0.171995
H         2.900540       -1.287636        0.272182
C         4.692413       -0.131261        0.653829
C         3.089446        0.188658       -1.296611
O         2.434418        0.534743        1.003484
H         2.597861        1.486575        0.864288
F         5.153488        1.096631        0.395897
F         4.745215       -0.327042        1.961421
F         5.476675       -1.018026        0.060443
F         4.139344       -0.173540       -2.019727
F         2.007111       -0.356224       -1.863371
F         2.962546        1.509864       -1.356330
