# Supplementary material for: Access to unsaturated bicyclic lactones by overriding conventional C(sp3)–H site selectivity
Source: Nat Chem. 2023 Aug 10;15(11):1626–35. doi: 10.1038/s41557-023-01295-x (PMC10624629; doi:10.1038/s41557-023-01295-x)
Supplement: Supplementary file 6 — Atomic coordinates of optimized structures from DFT calculations. [file 41557_2023_1295_MOESM6_ESM.zip › DFT_final_xyz/DFT_final_xyz/final_xyz/INT11prime-c2.xyz]

42
INT11prime-c2.log    Empirical formula: C11H18F6NNaO4Pd    Energy(Hartree): -1672.138611
O        -0.604780       -0.939869        0.547634
O        -1.514518        0.573854       -0.837089
O        -2.328998        1.170431        2.126280
N        -3.800547        0.364609        0.619191
C        -2.995805       -0.819263        0.377354
C        -1.571924       -0.391556       -0.006896
C        -3.341113        1.335605        1.437015
C        -4.092135        2.638632        1.448112
H        -2.883178       -1.373822        1.323406
H        -5.086614        2.568400        0.988940
H        -4.180222        2.992549        2.482683
H        -3.489337        3.372481        0.892226
C        -3.640947       -1.764869       -0.659475
C        -3.913380       -1.056075       -1.989735
H        -4.311371       -1.782333       -2.715427
H        -4.667774       -0.256570       -1.897126
H        -2.995546       -0.611807       -2.399347
C        -4.949646       -2.307208       -0.077084
H        -4.763845       -2.863152        0.855209
H        -5.662430       -1.498074        0.148311
H        -5.431879       -2.989728       -0.793847
C        -2.672662       -2.925747       -0.904777
H        -2.368747       -3.396991        0.042852
H        -3.154261       -3.688111       -1.536314
H        -1.759930       -2.584099       -1.416414
Pd        0.338680        1.312117       -1.092553
H        -4.545770        0.588260       -0.033933
H         0.120804        2.447428        0.147144
H         0.524627        0.232040       -2.260825
Na       -0.095007        0.959456        1.821761
C         2.498166       -0.352792        0.379944
H         1.534464       -0.621776       -0.095419
C         3.201721       -1.639770        0.808404
C         3.324213        0.483251       -0.598434
O         2.228230        0.405123        1.526220
H         3.070578        0.636071        1.954490
F         4.310446       -1.336320        1.500595
F         2.406124       -2.333310        1.608539
F         3.544981       -2.396746       -0.220852
F         3.663499       -0.180033       -1.681648
F         2.629077        1.583875       -0.984733
F         4.423833        0.938982        0.001010
