# Supplementary material for: Access to unsaturated bicyclic lactones by overriding conventional C(sp3)–H site selectivity
Source: Nat Chem. 2023 Aug 10;15(11):1626–35. doi: 10.1038/s41557-023-01295-x (PMC10624629; doi:10.1038/s41557-023-01295-x)
Supplement: Supplementary file 6 — Atomic coordinates of optimized structures from DFT calculations. [file 41557_2023_1295_MOESM6_ESM.zip › DFT_final_xyz/DFT_final_xyz/final_xyz/INT1prime.xyz]

53
INT1prime.log    Empirical formula: C17H28NNaO5Pd    Energy(Hartree): -1383.335648
O         3.423624        2.272004       -0.220031
O         1.246652        1.828673       -0.259907
O         0.317102       -1.284218        2.658049
N         1.477761       -0.472537        0.891033
C         2.699537        0.001329        0.264748
C         2.517797        1.482642       -0.077480
C         1.398584       -1.069795        2.106467
C         2.688418       -1.468704        2.803563
H         3.550382       -0.070227        0.960707
H         3.229601       -0.572919        3.145576
H         2.417754       -2.072935        3.676342
H         3.364562       -2.038087        2.151824
C         3.104003       -0.780571       -1.031489
C         2.269871       -0.341072       -2.238447
H         2.528814       -0.956781       -3.114027
H         1.189637       -0.461766       -2.051634
H         2.456323        0.712553       -2.498909
C         2.896766       -2.277978       -0.805055
H         3.486043       -2.640986        0.052089
H         1.836493       -2.509025       -0.617187
H         3.225164       -2.837954       -1.694874
C         4.581663       -0.498261       -1.313719
H         5.215307       -0.886101       -0.499391
H         4.893002       -0.988113       -2.249789
H         4.764928        0.582336       -1.401548
Pd       -0.085992        0.428449        0.148886
C        -4.454299       -1.398206        0.424604
C        -3.207188       -0.600239        0.001972
C        -2.018780       -1.210934        0.771462
C        -1.463224       -2.518865        0.218646
C        -1.270113       -2.481322       -1.290733
C        -2.577852       -2.110105       -1.981620
C        -3.038170       -0.726800       -1.527103
C        -3.471323        0.855634        0.432222
C        -2.457556        1.940005        0.104601
O        -2.568145        3.076009        0.572019
O        -1.478131        1.646976       -0.703140
H        -4.648761       -1.278035        1.502042
H        -5.340125       -1.042341       -0.124483
H        -4.342030       -2.473099        0.222147
H        -2.326866       -1.373443        1.819859
H        -1.175266       -0.508057        1.119757
H        -2.172500       -3.328866        0.464325
H        -0.528100       -2.746492        0.752494
H        -0.887043       -3.448970       -1.650586
H        -0.499939       -1.725611       -1.540887
H        -2.455294       -2.112452       -3.075737
H        -3.339907       -2.876633       -1.754799
H        -3.999601       -0.459622       -1.999418
H        -2.300432        0.010006       -1.873434
H        -3.644845        0.900776        1.520516
H        -4.419111        1.195945       -0.021652
Na       -0.289501        3.500900       -0.168827
