# Supplementary material for: Access to unsaturated bicyclic lactones by overriding conventional C(sp3)–H site selectivity
Source: Nat Chem. 2023 Aug 10;15(11):1626–35. doi: 10.1038/s41557-023-01295-x (PMC10624629; doi:10.1038/s41557-023-01295-x)
Supplement: Supplementary file 6 — Atomic coordinates of optimized structures from DFT calculations. [file 41557_2023_1295_MOESM6_ESM.zip › DFT_final_xyz/DFT_final_xyz/final_xyz/INT1prime-c2.xyz]

53
INT1prime-c2.log    Empirical formula: C17H28NNaO5Pd    Energy(Hartree): -1383.342748
O        -3.838968        1.517066       -0.622408
O        -1.634639        1.478237       -0.832500
O         0.068750       -2.615222       -1.334634
N        -1.395777       -1.074890       -0.587192
C        -2.686104       -0.570116       -0.154857
C        -2.800155        0.897082       -0.575704
C        -1.091387       -2.310657       -1.043644
C        -2.176853       -3.358539       -1.209337
H        -3.519136       -1.104339       -0.642386
H        -3.205942       -2.982263       -1.174624
H        -1.997822       -3.856414       -2.170976
H        -2.052814       -4.115400       -0.421549
C        -2.913886       -0.686832        1.391232
C        -1.920419        0.195986        2.149773
H        -2.084423        0.104174        3.234790
H        -0.883000       -0.111472        1.935577
H        -2.030023        1.260442        1.882999
C        -2.703710       -2.140885        1.817462
H        -3.419674       -2.810080        1.315105
H        -1.682661       -2.485527        1.593674
H        -2.863696       -2.234340        2.903206
C        -4.346999       -0.280156        1.743730
H        -5.075121       -0.888997        1.183540
H        -4.523015       -0.446393        2.818425
H        -4.545620        0.774017        1.511998
Pd       -0.045176        0.337378       -0.707128
C         4.219011        0.949823        0.034899
C         2.949021        0.280200        0.571583
C         2.257588       -0.476651       -0.587194
C         2.973782       -1.755279       -1.030828
C         3.227112       -2.691663        0.140101
C         4.021802       -1.974773        1.226181
C         3.275831       -0.729008        1.691487
C         2.076708        1.367115        1.230123
C         1.419226        2.418958        0.357123
O         1.133760        3.535772        0.798398
O         1.063265        2.059703       -0.844364
H         3.957322        1.714690       -0.713985
H         4.769103        1.441466        0.852752
H         4.899684        0.231178       -0.443542
H         2.161987        0.180751       -1.463213
H         1.249210       -0.895677       -0.221853
H         3.933289       -1.472119       -1.498201
H         2.359565       -2.245155       -1.796114
H         3.749841       -3.599237       -0.198426
H         2.249633       -3.018723        0.539403
H         4.203366       -2.638041        2.086222
H         5.016159       -1.697444        0.833639
H         3.832251       -0.205906        2.488214
H         2.316016       -1.050235        2.139758
H         2.658955        1.889600        2.004849
H         1.238931        0.879054        1.764164
Na       -0.716782        3.525014       -0.684906
