# Supplementary material for: Access to unsaturated bicyclic lactones by overriding conventional C(sp3)–H site selectivity
Source: Nat Chem. 2023 Aug 10;15(11):1626–35. doi: 10.1038/s41557-023-01295-x (PMC10624629; doi:10.1038/s41557-023-01295-x)
Supplement: Supplementary file 6 — Atomic coordinates of optimized structures from DFT calculations. [file 41557_2023_1295_MOESM6_ESM.zip › DFT_final_xyz/DFT_final_xyz/final_xyz/INT1primeprime.xyz]

53
INT1primeprime.log    Empirical formula: C17H28NNaO5Pd    Energy(Hartree): -1383.343151
O        -3.959336        1.530926       -0.577294
O        -1.761851        1.438787       -0.851597
O        -0.166234       -2.620868       -1.523045
N        -1.577316       -1.115728       -0.614379
C        -2.845555       -0.587178       -0.152472
C        -2.934573        0.885986       -0.565973
C        -1.303777       -2.330776       -1.145653
C        -2.400813       -3.372826       -1.267618
H        -3.697844       -1.104949       -0.623692
H        -2.246154       -4.130511       -0.485529
H        -3.424997       -2.990080       -1.183296
H        -2.269653       -3.870549       -2.236764
C        -3.045853       -0.697940        1.398717
C        -2.110105        0.259135        2.142730
H        -2.243206        0.146670        3.230053
H        -1.052604        0.046502        1.909243
H        -2.316558        1.311802        1.888372
C        -2.740134       -2.130152        1.838883
H        -3.409218       -2.849430        1.341273
H        -1.698964       -2.408632        1.613021
H        -2.894418       -2.226017        2.925265
C        -4.499446       -0.373663        1.752008
H        -5.186738       -1.069962        1.244408
H        -4.652364       -0.479923        2.837786
H        -4.772280        0.646574        1.452254
Pd       -0.195649        0.259883       -0.697847
C         1.680450       -0.931226        0.105108
C         2.751467        0.047684        0.605317
C         3.553457       -0.653702        1.725034
C         4.411612       -1.819919        1.240453
C         5.346765       -1.376189        0.119033
C         4.560376       -0.739955       -1.023323
C         3.723234        0.435554       -0.523504
C         2.130159        1.303433        1.240284
C         1.359541        2.280626        0.369184
O         1.041078        3.389500        0.810609
O         1.001930        1.905637       -0.825428
H         2.860116       -0.978674        2.520661
H         2.068972       -1.934181       -0.121740
H         0.886163       -1.104878        0.852592
H         4.217607        0.103400        2.180207
H         1.310243       -0.726812       -0.959225
H         3.773422       -2.645872        0.881822
H         4.985974       -2.228585        2.086402
H         5.948233       -2.224225       -0.243132
H         6.058075       -0.630958        0.519966
H         5.241730       -0.396303       -1.816947
H         3.906357       -1.496867       -1.491360
H         3.158019        0.896022       -1.347917
H         4.403467        1.212504       -0.126304
H         2.915464        1.892349        1.741553
H         1.436437        1.002372        2.047892
Na       -0.757248        3.431770       -0.695496
