# Supplementary material for: Access to unsaturated bicyclic lactones by overriding conventional C(sp3)–H site selectivity
Source: Nat Chem. 2023 Aug 10;15(11):1626–35. doi: 10.1038/s41557-023-01295-x (PMC10624629; doi:10.1038/s41557-023-01295-x)
Supplement: Supplementary file 6 — Atomic coordinates of optimized structures from DFT calculations. [file 41557_2023_1295_MOESM6_ESM.zip › DFT_final_xyz/DFT_final_xyz/final_xyz/INT1primeprime-c2.xyz]

53
INT1primeprime-c2.log    Empirical formula: C17H28NNaO5Pd    Energy(Hartree): -1383.342957
O        -3.861305        1.744219       -0.726509
O        -1.705959        1.595846       -0.220936
O         0.025671       -2.191625       -1.540626
N        -1.581205       -0.970968       -0.522522
C        -2.931641       -0.466358       -0.339874
C        -2.897377        1.061407       -0.464249
C        -1.174643       -1.969711       -1.339452
C        -2.196991       -2.883225       -1.989278
H        -3.608747       -0.823869       -1.132917
H        -2.345622       -3.759672       -1.341138
H        -3.177166       -2.425741       -2.170743
H        -1.768300       -3.234218       -2.935409
C        -3.568771       -0.891844        1.020576
C        -2.769600       -0.320202        2.193100
H        -3.229494       -0.622999        3.146993
H        -1.732080       -0.693438        2.182970
H        -2.738609        0.780996        2.165367
C        -3.555032       -2.419101        1.099537
H        -4.145382       -2.862397        0.281243
H        -2.527881       -2.810151        1.042583
H        -3.997271       -2.750545        2.052212
C        -5.017954       -0.405234        1.093621
H        -5.600320       -0.771447        0.232681
H        -5.490348       -0.789500        2.011585
H        -5.084140        0.690840        1.097252
Pd       -0.239023        0.322894        0.080237
C         2.962119       -0.092517       -0.110124
C         3.950751        0.472540        0.923460
C         4.642760       -0.615990        1.739379
C         5.379136       -1.585472        0.818041
C         4.421024       -2.208525       -0.193468
C         3.680750       -1.136176       -0.990247
C         2.506675        1.037187       -1.050210
C         1.702646        2.180423       -0.459577
O         1.684842        3.295368       -0.988309
O         0.949738        1.915248        0.573879
H         3.419869        1.186359        1.576003
H         4.721590        1.047084        0.376923
H         0.967077       -1.054083       -0.158423
H         3.897300       -1.168885        2.338942
H         5.339160       -0.159682        2.459972
H         5.890710       -2.367328        1.400742
H         6.165628       -1.029947        0.275042
H         4.963778       -2.870368       -0.885961
H         3.702108       -2.857300        0.336554
H         2.942983       -1.593406       -1.671988
H         4.412868       -0.597660       -1.619525
H         1.870136        0.598991       -1.843684
H         3.376346        1.475239       -1.563488
Na       -0.535254        3.516363       -0.205349
C         1.780376       -0.774332        0.607301
H         2.016665       -1.802358        0.918148
H         1.481194       -0.240555        1.522438
