# Supplementary material for: Access to unsaturated bicyclic lactones by overriding conventional C(sp3)–H site selectivity
Source: Nat Chem. 2023 Aug 10;15(11):1626–35. doi: 10.1038/s41557-023-01295-x (PMC10624629; doi:10.1038/s41557-023-01295-x)
Supplement: Supplementary file 6 — Atomic coordinates of optimized structures from DFT calculations. [file 41557_2023_1295_MOESM6_ESM.zip › DFT_final_xyz/DFT_final_xyz/final_xyz/INT2.xyz]

53
INT2.log    Empirical formula: C17H28NNaO5Pd    Energy(Hartree): -1383.366115
O         3.841995        1.730993        0.447036
O         1.615775        1.826544        0.212093
O        -0.101722       -1.457108        2.373247
N         1.303849       -0.710352        0.765813
C         2.649534       -0.343160        0.318289
C         2.750365        1.206199        0.333105
C         1.112366       -1.374757        1.851551
C         2.161078       -2.075768        2.658429
H         3.407640       -0.695424        1.036701
H         2.768332       -1.339853        3.206705
H         1.671256       -2.735103        3.383451
H         2.830580       -2.659039        2.014277
C         3.030057       -0.960956       -1.055467
C         2.120335       -0.470573       -2.184467
H         2.504881       -0.833114       -3.151117
H         1.088984       -0.844398       -2.072462
H         2.081550        0.629708       -2.220875
C         2.926750       -2.484359       -0.944407
H         3.641468       -2.876121       -0.201241
H         1.910262       -2.799950       -0.658824
H         3.166322       -2.952136       -1.912059
C         4.479365       -0.586453       -1.380362
H         5.156618       -0.864460       -0.557087
H         4.800113       -1.122678       -2.287542
H         4.591366        0.492855       -1.546372
Pd       -0.041092        0.515647       -0.140548
C        -2.937933       -0.212717        1.507370
C        -2.956077       -0.160606       -0.023619
C        -1.625418       -0.651120       -0.641229
C        -1.413752       -2.158140       -0.511575
C        -2.590536       -2.947919       -1.086526
C        -3.883062       -2.533712       -0.392210
C        -4.109506       -1.035965       -0.563457
C        -3.269693        1.291481       -0.446265
C        -2.129570        2.259094       -0.232201
O        -2.177318        3.205822        0.560553
O        -1.076189        2.045203       -0.975394
H        -2.201061        0.504412        1.912195
H        -3.921698        0.065953        1.917745
H        -2.703624       -1.219302        1.889312
H        -1.671178       -0.414610       -1.724383
H        -0.701296       -0.897470        1.828077
H        -1.286229       -2.456314        0.543310
H        -0.475321       -2.434245       -1.022272
H        -2.416193       -4.031079       -0.986294
H        -2.677599       -2.734761       -2.167170
H        -4.742755       -3.090333       -0.797439
H        -3.824282       -2.792994        0.679831
H        -5.053934       -0.717903       -0.087757
H        -4.213755       -0.823432       -1.643168
H        -4.159251        1.652682        0.091038
H        -3.483105        1.298757       -1.528030
Na        0.179004        3.506183        0.271269
