# Supplementary material for: Access to unsaturated bicyclic lactones by overriding conventional C(sp3)–H site selectivity
Source: Nat Chem. 2023 Aug 10;15(11):1626–35. doi: 10.1038/s41557-023-01295-x (PMC10624629; doi:10.1038/s41557-023-01295-x)
Supplement: Supplementary file 6 — Atomic coordinates of optimized structures from DFT calculations. [file 41557_2023_1295_MOESM6_ESM.zip › DFT_final_xyz/DFT_final_xyz/final_xyz/INT2-c2.xyz]

53
INT2-c2.log    Empirical formula: C17H28NNaO5Pd    Energy(Hartree): -1383.366115
O         3.841981        1.731248        0.445454
O         1.615808        1.826654        0.209977
O        -0.101903       -1.456181        2.373583
N         1.303858       -0.709874        0.765993
C         2.649525       -0.342925        0.318510
C         2.750279        1.206434        0.331882
C         1.112292       -1.373494        1.852180
C         2.161213       -2.073179        2.659972
H         3.407487       -0.694506        1.037413
H         2.768910       -1.336328        3.206485
H         1.671596       -2.731061        3.386437
H         2.830333       -2.657777        2.016591
C         3.030235       -0.961873       -1.054719
C         2.120598       -0.472393       -2.184217
H         2.505382       -0.835447       -3.150577
H         1.089323       -0.846404       -2.072196
H         2.081578        0.627846       -2.221333
C         2.926930       -2.485198       -0.942475
H         3.641408       -2.876351       -0.198759
H         1.910356       -2.800622       -0.657045
H         3.166844       -2.953705       -1.909695
C         4.479549       -0.587699       -1.379885
H         5.156745       -0.864781       -0.556257
H         4.800332       -1.124885       -2.286485
H         4.591558        0.491435       -1.547027
Pd       -0.041204        0.515389       -0.141337
C        -2.937979       -0.212135        1.507357
C        -2.956084       -0.160538       -0.023618
C        -1.625577       -0.651414       -0.641174
C        -1.414007       -2.158386       -0.511096
C        -2.590859       -2.948209       -1.085898
C        -3.883310       -2.533696       -0.391610
C        -4.109660       -1.035968       -0.563148
C        -3.269410        1.291443       -0.446777
C        -2.129143        2.258890       -0.232475
O        -2.176859        3.205190        0.560872
O        -1.075906        2.045376       -0.975838
H        -2.201215        0.505179        1.912044
H        -3.921790        0.066618        1.917569
H        -2.703677       -1.218596        1.889632
H        -1.671436       -0.415252       -1.724403
H        -0.701613       -0.897104        1.828009
H        -1.286582       -2.456295        0.543879
H        -0.475543       -2.434685       -1.021621
H        -2.416634       -4.031367       -0.985463
H        -2.677920       -2.735243       -2.166578
H        -4.743093       -3.090298       -0.796678
H        -3.824488       -2.792800        0.680470
H        -5.054013       -0.717730       -0.087413
H        -4.214019       -0.823674       -1.642894
H        -4.159071        1.652775        0.090255
H        -3.482474        1.298414       -1.528600
Na        0.178870        3.507057        0.272234
