# Supplementary material for: Access to unsaturated bicyclic lactones by overriding conventional C(sp3)–H site selectivity
Source: Nat Chem. 2023 Aug 10;15(11):1626–35. doi: 10.1038/s41557-023-01295-x (PMC10624629; doi:10.1038/s41557-023-01295-x)
Supplement: Supplementary file 6 — Atomic coordinates of optimized structures from DFT calculations. [file 41557_2023_1295_MOESM6_ESM.zip › DFT_final_xyz/DFT_final_xyz/final_xyz/INT2Ph-axial.xyz]

63
INT2Ph-axial.log    Empirical formula: C23H32NNaO5Pd    Energy(Hartree): -1613.935212
O        -4.858846       -0.246569       -1.272865
O        -3.017033        0.949681       -0.828824
O         0.407825       -1.481858       -1.726378
N        -1.519115       -1.179748       -0.576977
C        -2.954970       -1.418741       -0.411382
C        -3.708451       -0.148029       -0.889498
C        -0.809227       -1.879498       -1.391771
C        -1.232479       -3.145106       -2.071576
H        -3.293259       -2.230152       -1.076273
H        -1.950997       -2.919090       -2.873784
H        -0.351651       -3.622455       -2.514889
H        -1.714905       -3.831084       -1.364400
C        -3.343850       -1.846429        1.030743
C        -3.030329       -0.761287        2.063750
H        -3.439806       -1.056140        3.043116
H        -1.944666       -0.611495        2.185687
H        -3.477622        0.204916        1.781170
C        -2.570462       -3.120302        1.381430
H        -2.847583       -3.949185        0.708590
H        -1.481744       -2.961618        1.318147
H        -2.806604       -3.436017        2.409619
C        -4.844007       -2.154219        1.066506
H        -5.119604       -2.883441        0.288048
H        -5.105546       -2.580866        2.047820
H        -5.446686       -1.252277        0.898355
Pd       -1.095710        0.696092        0.080830
C         2.115695        1.134345       -0.943418
C         1.757121        1.489991        0.504311
C         0.663916        0.564185        1.081014
C         1.172446       -0.845277        1.365805
C         2.390069       -0.829604        2.294063
C         3.539018        0.007223        1.724719
C         2.998540        1.415274        1.422049
C         1.304373        2.968151        0.524158
C        -0.054047        3.206464       -0.092876
O        -0.230459        3.881103       -1.112969
O        -1.056242        2.667799        0.549460
H         1.261890        1.350647       -1.611588
H         2.969999        1.736002       -1.293442
H         2.413095        0.081015       -1.060702
H         0.344149        1.008125        2.046618
H         0.569647       -0.604340       -1.310163
H         1.439196       -1.363217        0.430936
H         0.360798       -1.437329        1.822521
H         2.724401       -1.852641        2.529863
H         2.089354       -0.374361        3.253401
H         4.284935        0.134886        2.530075
H         3.787928        2.066428        1.009409
H         2.709728        1.861426        2.390342
H         2.050272        3.593700        0.011533
H         1.228397        3.296203        1.574165
Na       -2.476230        3.060683       -1.210646
C         4.301989       -0.630263        0.568504
C         4.066965       -1.937807        0.122070
C         5.321492        0.098587       -0.066402
C         4.800166       -2.485311       -0.935069
H         3.299252       -2.550067        0.598395
C         6.057597       -0.442657       -1.118776
H         5.548794        1.112360        0.274418
C         5.794307       -1.739770       -1.566107
H         4.588393       -3.505212       -1.264555
H         6.843395        0.151160       -1.591579
H         6.364856       -2.166150       -2.393956
