# Supplementary material for: Access to unsaturated bicyclic lactones by overriding conventional C(sp3)–H site selectivity
Source: Nat Chem. 2023 Aug 10;15(11):1626–35. doi: 10.1038/s41557-023-01295-x (PMC10624629; doi:10.1038/s41557-023-01295-x)
Supplement: Supplementary file 6 — Atomic coordinates of optimized structures from DFT calculations. [file 41557_2023_1295_MOESM6_ESM.zip › DFT_final_xyz/DFT_final_xyz/final_xyz/INT2Ph-equatorial.xyz]

63
INT2Ph-equatorial.log    Empirical formula: C23H32NNaO5Pd    Energy(Hartree): -1613.94065
O         5.308313        0.324427       -0.439044
O         3.251955        1.196412       -0.254899
O         1.012806       -1.160947        2.726472
N         2.269457       -0.968206        0.857520
C         3.505944       -1.159922        0.102740
C         4.116130        0.227985       -0.213556
C         2.078449       -1.495151        2.015015
C         2.986149       -2.463927        2.708902
H         4.246723       -1.702375        0.711332
H         3.883826       -1.940050        3.070582
H         2.459542       -2.892157        3.568836
H         3.311437       -3.265338        2.034074
C         3.304315       -1.979333       -1.212699
C         2.791741       -1.115387       -2.369513
H         2.661875       -1.744445       -3.264324
H         1.817423       -0.649644       -2.141701
H         3.505836       -0.315253       -2.617733
C         2.311315       -3.115163       -0.959909
H         2.627669       -3.749416       -0.114779
H         1.303165       -2.725703       -0.743532
H         2.246775       -3.759241       -1.850648
C         4.668535       -2.560172       -1.596834
H         5.020242       -3.272268       -0.832021
H         4.597814       -3.096373       -2.556050
H         5.415582       -1.758782       -1.685411
Pd        1.232767        0.533006       -0.001700
H         0.530962       -0.460938        2.232251
Na        2.484885        3.268377       -0.375397
O         0.557375        2.174868       -0.982501
O         0.297319        3.919414        0.360238
C        -1.585769        1.022235        0.844279
C        -3.037737        0.501338        0.867726
C        -0.695250       -0.061105        0.192599
C        -3.574955        0.049606       -0.496184
C        -1.200824       -0.476418       -1.186729
C        -2.637242       -0.996604       -1.106854
C        -1.551111        2.375592        0.096407
C        -1.152505        1.273625        2.290267
C        -0.154148        2.890851       -0.153378
H        -3.073422       -0.362064        1.558203
H        -3.702035        1.272705        1.296406
H        -0.764486       -0.958003        0.843668
H        -3.586261        0.922319       -1.172903
H        -0.543965       -1.256827       -1.607058
H        -3.008006       -1.297651       -2.099811
H        -2.656283       -1.902128       -0.472716
H        -2.117029        3.123531        0.671248
H        -2.020089        2.272526       -0.894496
H        -0.117823        1.657587        2.338562
H        -1.220638        0.346261        2.884836
H        -1.807372        2.015198        2.774503
H        -1.140913        0.381065       -1.879044
C        -5.003206       -0.442735       -0.394019
C        -5.326244       -1.567244        0.380363
C        -6.038610        0.214716       -1.069474
C        -6.642367       -2.019230        0.475456
H        -4.535066       -2.099051        0.917636
C        -7.358420       -0.233171       -0.978184
H        -5.802324        1.093048       -1.677524
C        -7.665023       -1.352929       -0.204433
H        -6.871915       -2.897256        1.083806
H        -8.149658        0.295834       -1.514564
H        -8.695932       -1.706212       -0.130736
