# Supplementary material for: Access to unsaturated bicyclic lactones by overriding conventional C(sp3)–H site selectivity
Source: Nat Chem. 2023 Aug 10;15(11):1626–35. doi: 10.1038/s41557-023-01295-x (PMC10624629; doi:10.1038/s41557-023-01295-x)
Supplement: Supplementary file 6 — Atomic coordinates of optimized structures from DFT calculations. [file 41557_2023_1295_MOESM6_ESM.zip › DFT_final_xyz/DFT_final_xyz/final_xyz/INT2Ph-regio-axial.xyz]

63
INT2Ph-regio-axial.log    Empirical formula: C23H32NNaO5Pd    Energy(Hartree): -1613.927307
O        -3.829705       -2.341405       -0.091442
O        -1.623271       -2.131324       -0.392172
O        -0.161942        0.367994        3.109622
N        -1.440679       -0.103922        1.298267
C        -2.761850       -0.346843        0.704022
C        -2.780818       -1.736542        0.042023
C        -1.346781        0.268644        2.527837
C        -2.482298        0.581916        3.455715
H        -3.527333       -0.364703        1.493817
H        -2.996800       -0.347671        3.742648
H        -2.079690        1.053928        4.358595
H        -3.219762        1.244354        2.986450
C        -3.212263        0.724200       -0.345793
C        -2.689728        0.399109       -1.748830
H        -2.931028        1.228196       -2.432981
H        -1.597239        0.266877       -1.753430
H        -3.156667       -0.518609       -2.138933
C        -2.719650        2.111364        0.065106
H        -3.053920        2.379459        1.081382
H        -1.622728        2.179472        0.025211
H        -3.125833        2.867051       -0.625781
C        -4.743581        0.705431       -0.372280
H        -5.156131        1.048909        0.591333
H        -5.117631        1.376257       -1.161491
H        -5.112725       -0.313048       -0.561110
Pd        0.018600       -0.879935        0.089000
C         3.348990       -0.070464       -1.417447
C         3.048932       -0.497374        0.027047
C         1.744479        0.080808        0.644348
C         1.692688        1.622298        0.695622
C         3.106574        2.219747        0.917072
C         3.968110        1.260299        1.721784
C         4.229016       -0.036161        0.945066
C         3.013480       -2.031455        0.094948
C         1.950381       -2.706032       -0.744330
O         1.914579       -3.930362       -0.902161
O         1.042847       -1.937717       -1.274781
H         3.387529        1.021777       -1.528636
H         4.334016       -0.469156       -1.711814
H         2.603120       -0.457265       -2.122128
H         1.879254       -0.255408        1.699280
H         0.519661        0.081957        2.462761
H         1.110547        1.873574        1.601884
H         3.018495        3.194209        1.422431
H         3.584361        2.424476       -0.054810
H         4.924606        1.728925        1.999196
H         3.451763        1.038649        2.672126
H         4.464437       -0.839777        1.663161
H         5.128211        0.083370        0.317409
H         2.836543       -2.352234        1.137721
H         3.988549       -2.462507       -0.187164
Na       -0.413707       -3.703910       -1.364198
C         0.991185        2.365812       -0.427434
C         0.659640        1.801388       -1.663771
C         0.653978        3.712589       -0.206836
C         0.004817        2.555006       -2.643915
H         0.893551        0.752513       -1.857112
C         0.001056        4.467360       -1.179316
H         0.894429        4.168492        0.759065
C        -0.330273        3.887353       -2.407553
H        -0.253580        2.086416       -3.596815
H        -0.258463        5.509077       -0.976318
H        -0.846197        4.471687       -3.172703
