# Supplementary material for: Access to unsaturated bicyclic lactones by overriding conventional C(sp3)–H site selectivity
Source: Nat Chem. 2023 Aug 10;15(11):1626–35. doi: 10.1038/s41557-023-01295-x (PMC10624629; doi:10.1038/s41557-023-01295-x)
Supplement: Supplementary file 6 — Atomic coordinates of optimized structures from DFT calculations. [file 41557_2023_1295_MOESM6_ESM.zip › DFT_final_xyz/DFT_final_xyz/final_xyz/INT2Ph-regio-equatorial.xyz]

63
INT2Ph-regio-equatorial.log    Empirical formula: C23H32NNaO5Pd    Energy(Hartree): -1613.935296
O         3.620018       -0.800111       -1.189683
O         1.739124        0.076035       -1.967699
O        -0.570004        2.665165        0.711349
N         1.219841        1.356366        0.228918
C         2.654188        1.147529       -0.046092
C         2.720492        0.048230       -1.139397
C         0.719517        2.520411        0.467504
C         1.421911        3.841786        0.494979
H         3.079701        2.047995       -0.527470
H         0.834170        4.537491       -0.119045
H         1.423224        4.229192        1.523574
H         2.450759        3.797383        0.128468
C         3.501932        0.864683        1.225629
C         3.089369       -0.457998        1.867136
H         3.715208       -0.659677        2.750871
H         2.041116       -0.407925        2.194181
H         3.201990       -1.296577        1.165297
C         3.307857        1.973367        2.266254
H         3.650821        2.951094        1.893688
H         2.260563        2.059583        2.594888
H         3.910664        1.734170        3.156042
C         4.988006        0.850728        0.847738
H         5.279438        1.806032        0.378977
H         5.594491        0.729681        1.759348
H         5.218061        0.035058        0.153780
Pd        0.158165       -0.253233       -0.539825
H        -1.050829        1.824158        0.552892
Na        1.955300       -2.251562       -2.200968
C         0.056255       -2.296038        2.054462
C        -1.260364       -2.111276        1.303706
C        -1.382450       -0.692235        0.713860
C        -2.692904       -0.539502       -0.096648
C        -3.898990       -1.177938        0.641928
C        -3.609606       -1.385382        2.121768
C        -2.428772       -2.337576        2.312504
C        -1.321909       -3.189032        0.195241
C        -0.266506       -3.003522       -0.871986
O         0.624800       -3.835565       -1.069580
O        -0.344145       -1.913032       -1.584997
H         0.920690       -2.282352        1.372385
H         0.058329       -3.260326        2.588571
H         0.190337       -1.492695        2.796671
H        -1.385799        0.019397        1.564953
H        -2.538407       -1.082097       -1.042224
H        -4.798314       -0.559839        0.495910
H        -4.132135       -2.156970        0.190869
H        -4.497174       -1.776053        2.643108
H        -3.383089       -0.412125        2.589331
H        -2.041128       -2.235537        3.339157
H        -2.774811       -3.381888        2.219635
H        -1.186581       -4.182672        0.646856
H        -2.304906       -3.171045       -0.301424
C        -2.913820        0.909989       -0.474949
C        -3.584110        1.808419        0.368164
C        -2.380455        1.398737       -1.679654
C        -3.717243        3.155409        0.019510
H        -4.008042        1.452668        1.311660
C        -2.510467        2.743374       -2.029265
H        -1.859932        0.701340       -2.344535
C        -3.180435        3.626961       -1.178824
H        -4.242206        3.838942        0.690708
H        -2.091030        3.100669       -2.972597
H        -3.285262        4.679565       -1.450894
