# Supplementary material for: Access to unsaturated bicyclic lactones by overriding conventional C(sp3)–H site selectivity
Source: Nat Chem. 2023 Aug 10;15(11):1626–35. doi: 10.1038/s41557-023-01295-x (PMC10624629; doi:10.1038/s41557-023-01295-x)
Supplement: Supplementary file 6 — Atomic coordinates of optimized structures from DFT calculations. [file 41557_2023_1295_MOESM6_ESM.zip › DFT_final_xyz/DFT_final_xyz/final_xyz/INT2prime.xyz]

53
INT2prime.log    Empirical formula: C17H28NNaO5Pd    Energy(Hartree): -1383.364381
O         3.391347        2.353830        0.163600
O         1.215136        1.906459       -0.110151
O         0.592763       -1.868042        2.458512
N         1.523497       -0.568173        0.853218
C         2.698715        0.062461        0.239370
C         2.453928        1.579807        0.099108
C         1.654916       -1.334471        1.882033
C         2.939516       -1.698565        2.564542
H         3.580084       -0.037482        0.892412
H         3.413794       -0.799840        2.984851
H         2.721873       -2.402891        3.374465
H         3.646275       -2.154234        1.860347
C         3.085119       -0.582406       -1.125567
C         1.935874       -0.514627       -2.131162
H         2.275882       -0.893730       -3.108074
H         1.088519       -1.136466       -1.802847
H         1.572959        0.515959       -2.263021
C         3.456020       -2.050392       -0.899885
H         4.352392       -2.142732       -0.264665
H         2.627338       -2.612898       -0.438527
H         3.684179       -2.530572       -1.864133
C         4.305412        0.149907       -1.691741
H         5.118120        0.205909       -0.950500
H         4.677074       -0.390374       -2.576719
H         4.062176        1.179657       -1.986387
Pd       -0.190598        0.330954        0.142087
C        -4.073770       -1.507404        0.925509
C        -3.088234       -0.577723        0.192423
C        -1.643608       -1.061598        0.490553
C        -1.303064       -2.371113       -0.227480
C        -1.592981       -2.279376       -1.723974
C        -3.059212       -1.942236       -1.970090
C        -3.404660       -0.607957       -1.314880
C        -3.322166        0.822656        0.776141
C        -2.453205        1.937123        0.235693
O        -2.592789        3.111169        0.593454
O        -1.532198        1.606615       -0.622054
H        -3.915140       -1.459601        2.015341
H        -5.113848       -1.204349        0.722549
H        -3.965242       -2.557086        0.618619
H        -1.678478       -1.222377        1.592507
H        -0.208637       -1.552959        1.985668
H        -1.889382       -3.211533        0.193149
H        -0.240942       -2.627772       -0.060234
H        -1.312757       -3.218642       -2.226696
H        -0.972472       -1.476856       -2.161716
H        -3.266681       -1.890085       -3.050461
H        -3.696016       -2.752047       -1.572676
H        -4.474762       -0.371318       -1.452248
H        -2.828770        0.183286       -1.816269
H        -3.163677        0.800618        1.869210
H        -4.372491        1.131855        0.638873
Na       -0.340366        3.487011       -0.131982
