# Supplementary material for: Access to unsaturated bicyclic lactones by overriding conventional C(sp3)–H site selectivity
Source: Nat Chem. 2023 Aug 10;15(11):1626–35. doi: 10.1038/s41557-023-01295-x (PMC10624629; doi:10.1038/s41557-023-01295-x)
Supplement: Supplementary file 6 — Atomic coordinates of optimized structures from DFT calculations. [file 41557_2023_1295_MOESM6_ESM.zip › DFT_final_xyz/DFT_final_xyz/final_xyz/INT2prime-c2.xyz]

53
INT2prime-c2.log    Empirical formula: C17H28NNaO5Pd    Energy(Hartree): -1383.354526
O        -3.461084        2.017399       -0.077023
O        -1.355699        1.761298       -0.781784
O        -0.699500       -2.373373       -2.149878
N        -1.406978       -0.855264       -0.636779
C        -2.485701       -0.168527        0.077303
C        -2.478280        1.330377       -0.297792
C        -1.656042       -1.871961       -1.387666
C        -2.971563       -2.571991       -1.543683
H        -3.462792       -0.568036       -0.236864
H        -3.440168       -2.775521       -0.573023
H        -3.660386       -1.943571       -2.128245
H        -2.810628       -3.511706       -2.083224
C        -2.412891       -0.321564        1.630647
C        -1.438145        0.687573        2.242806
H        -1.313272        0.490109        3.318942
H        -0.448481        0.619644        1.762990
H        -1.812328        1.716685        2.125259
C        -1.969303       -1.739628        1.993430
H        -2.622957       -2.498249        1.531355
H        -0.934479       -1.935939        1.675137
H        -2.024544       -1.877543        3.084517
C        -3.815423       -0.073649        2.193401
H        -4.516326       -0.852151        1.848635
H        -3.791016       -0.101365        3.294185
H        -4.196603        0.902329        1.863428
Pd        0.245330        0.345416       -0.796511
C         4.227068       -0.399245        0.500987
C         2.699816       -0.271497        0.648755
C         2.024334       -0.665321       -0.695595
C         2.157693       -2.166263       -0.951420
C         1.570776       -3.022851        0.161224
C         2.287236       -2.694363        1.467176
C         2.183725       -1.203278        1.767056
C         2.414482        1.174522        1.134508
C         1.955437        2.252092        0.172812
O         1.893735        3.430807        0.541740
O         1.509955        1.897514       -0.996296
H         4.599330        0.338307       -0.227715
H         4.725307       -0.207189        1.465366
H         4.541283       -1.395409        0.159008
H         2.548278       -0.137106       -1.509668
H         0.100162       -1.812877       -2.020736
H         3.234322       -2.411050       -1.031905
H         1.764975       -2.448439       -1.942049
H         1.655521       -4.094383       -0.078270
H         0.493883       -2.797836        0.265972
H         1.864147       -3.271328        2.305237
H         3.346625       -2.995676        1.386134
H         2.704077       -0.955284        2.709138
H         1.116927       -0.959507        1.923214
H         3.279721        1.579888        1.682737
H         1.603783        1.149792        1.883834
Na       -0.076296        3.575946       -0.757652
