# Supplementary material for: Access to unsaturated bicyclic lactones by overriding conventional C(sp3)–H site selectivity
Source: Nat Chem. 2023 Aug 10;15(11):1626–35. doi: 10.1038/s41557-023-01295-x (PMC10624629; doi:10.1038/s41557-023-01295-x)
Supplement: Supplementary file 6 — Atomic coordinates of optimized structures from DFT calculations. [file 41557_2023_1295_MOESM6_ESM.zip › DFT_final_xyz/DFT_final_xyz/final_xyz/INT2primeprime.xyz]

53
INT2primeprime.log    Empirical formula: C17H28NNaO5Pd    Energy(Hartree): -1383.365984
O        -3.990939        1.345080       -0.637283
O        -1.830135        1.300673       -1.201950
O        -0.219933       -2.850561       -1.456056
N        -1.499407       -1.225045       -0.555392
C        -2.743288       -0.623621       -0.082476
C        -2.910716        0.783224       -0.703941
C        -1.385243       -2.432411       -0.986026
C        -2.435876       -3.493528       -1.036979
H        -3.612376       -1.217770       -0.406501
H        -2.101134       -4.339685       -0.419590
H        -3.413138       -3.153210       -0.683226
H        -2.518384       -3.857648       -2.070481
C        -2.808518       -0.525595        1.479778
C        -2.048775        0.694505        2.011282
H        -2.095011        0.710415        3.111319
H        -0.985016        0.671116        1.717635
H        -2.499205        1.631371        1.645511
C        -2.210301       -1.790398        2.099779
H        -2.689430       -2.700352        1.701726
H        -1.126198       -1.857693        1.917176
H        -2.372412       -1.780310        3.188779
C        -4.282378       -0.416655        1.881752
H        -4.830187       -1.331062        1.599361
H        -4.368200       -0.292680        2.972712
H        -4.758363        0.436544        1.380287
Pd       -0.083232        0.203285       -0.690030
C         1.489505       -0.769177        0.138405
C         2.629128        0.154077        0.612218
C         3.439781       -0.558049        1.719297
C         4.207395       -1.778265        1.221679
C         5.166922       -1.378327        0.104657
C         4.415776       -0.692182       -1.032004
C         3.602066        0.501592       -0.533400
C         2.066364        1.434693        1.243445
C         1.250258        2.338090        0.341368
O         0.835284        3.435065        0.733628
O         0.973546        1.906525       -0.856055
H         2.759931       -0.828032        2.546203
H         1.917231       -1.548540       -0.518109
H         1.059982       -1.300085        1.011456
H         4.165854        0.167765        2.132466
H         0.408938       -2.094145       -1.403650
H         3.500077       -2.540480        0.849732
H         4.755357       -2.244238        2.055903
H         5.725571       -2.252187       -0.266266
H         5.914696       -0.675189        0.515550
H         5.118420       -0.356488       -1.811080
H         3.750901       -1.424146       -1.523863
H         3.044653        0.960381       -1.362119
H         4.304214        1.267805       -0.151831
H         2.877165        2.049954        1.669490
H         1.417483        1.172482        2.099335
Na       -0.892918        3.288022       -0.854551
