# Supplementary material for: Access to unsaturated bicyclic lactones by overriding conventional C(sp3)–H site selectivity
Source: Nat Chem. 2023 Aug 10;15(11):1626–35. doi: 10.1038/s41557-023-01295-x (PMC10624629; doi:10.1038/s41557-023-01295-x)
Supplement: Supplementary file 6 — Atomic coordinates of optimized structures from DFT calculations. [file 41557_2023_1295_MOESM6_ESM.zip › DFT_final_xyz/DFT_final_xyz/final_xyz/INT2-primeprime-c2.xyz]

53
INT2-primeprime-c2.log    Empirical formula: C17H28NNaO5Pd    Energy(Hartree): -1383.361396
O        -4.055398        1.584561       -0.345080
O        -1.822948        1.680911       -0.232861
O        -0.069627       -2.014796       -2.012833
N        -1.528495       -0.897848       -0.698380
C        -2.856409       -0.487791       -0.247575
C        -2.960393        1.055479       -0.296141
C        -1.307454       -1.796017       -1.594099
C        -2.301653       -2.683189       -2.270720
H        -3.633758       -0.871290       -0.926512
H        -2.039580       -3.726452       -2.042304
H        -3.333755       -2.494873       -1.962805
H        -2.206626       -2.555311       -3.357978
C        -3.196486       -1.014982        1.183296
C        -2.539032       -0.168458        2.276685
H        -2.779171       -0.591353        3.264915
H        -1.440647       -0.148824        2.174184
H        -2.907281        0.868880        2.252915
C        -2.721777       -2.463765        1.315039
H        -3.126024       -3.094881        0.505583
H        -1.622443       -2.531276        1.295202
H        -3.071927       -2.884459        2.270429
C        -4.717707       -0.960592        1.350063
H        -5.213453       -1.638423        0.635580
H        -4.997406       -1.274987        2.367759
H        -5.092571        0.056124        1.169648
Pd       -0.152931        0.399490        0.003715
C         2.817876       -0.078276       -0.124673
C         3.691152        0.352019        1.071640
C         4.221145       -0.825188        1.885487
C         5.009438       -1.786088        1.001029
C         4.142840       -2.275303       -0.155255
C         3.611563       -1.097791       -0.967425
C         2.586154        1.149422       -1.024339
C         1.720981        2.253876       -0.447629
O         1.658567        3.370500       -0.971795
O         0.989305        1.955271        0.591417
H         3.109059        1.040336        1.705027
H         4.554397        0.922269        0.678286
H         0.520072       -1.397978       -1.517506
H         3.377662       -1.368463        2.347673
H         4.844923       -0.457059        2.715189
H         5.391851       -2.636077        1.587801
H         5.891537       -1.259301        0.592543
H         4.709422       -2.957442       -0.808508
H         3.298476       -2.861091        0.249752
H         2.976648       -1.452210       -1.801132
H         4.467469       -0.573418       -1.432339
H         2.089414        0.833511       -1.960342
H         3.545636        1.599142       -1.329453
Na       -0.564034        3.504486       -0.151630
C         1.492863       -0.720679        0.369365
H         1.415650       -1.777884        0.059781
H         1.453314       -0.735805        1.473077
