# Supplementary material for: Access to unsaturated bicyclic lactones by overriding conventional C(sp3)–H site selectivity
Source: Nat Chem. 2023 Aug 10;15(11):1626–35. doi: 10.1038/s41557-023-01295-x (PMC10624629; doi:10.1038/s41557-023-01295-x)
Supplement: Supplementary file 6 — Atomic coordinates of optimized structures from DFT calculations. [file 41557_2023_1295_MOESM6_ESM.zip › DFT_final_xyz/DFT_final_xyz/final_xyz/INT3.xyz]

53
INT3.log    Empirical formula: C17H28NNaO5Pd    Energy(Hartree): -1383.344464
O         1.574524       -1.613936       -0.741699
O         1.137641        0.343565        0.256389
O         5.176758        1.407530       -1.850612
N         3.512577        1.314883       -0.306621
C         3.396975       -0.127115       -0.310121
C         1.915514       -0.507760       -0.280389
C         4.370641        1.977754       -1.133456
C         4.275110        3.488730       -1.085241
H         3.835012       -0.495240       -1.251537
H         5.215234        3.884458       -0.675784
H         4.184208        3.866318       -2.112243
H         3.436063        3.855406       -0.478918
C         4.177147       -0.796334        0.862648
C         3.545001       -0.416781        2.202863
H         4.157421       -0.800022        3.034500
H         3.479399        0.678111        2.306398
H         2.529445       -0.830381        2.306698
C         5.625184       -0.299836        0.822708
H         6.080018       -0.480948       -0.162116
H         5.678203        0.781418        1.019990
H         6.218121       -0.816356        1.594477
C         4.175891       -2.317342        0.699729
H         4.582727       -2.607973       -0.281935
H         4.806134       -2.773809        1.479667
H         3.162885       -2.733801        0.785240
Pd       -0.974113        0.203235        0.495107
C        -3.247505        0.321086       -1.766396
C        -3.775412        0.021746       -0.357079
C        -2.880519        0.606539        0.733645
C        -2.830330        2.117492        0.765548
C        -4.246083        2.700576        0.922881
C        -5.173192        2.158304       -0.161963
C        -5.182166        0.631256       -0.169560
C        -3.864898       -1.498782       -0.177195
C        -2.534412       -2.204663       -0.321731
O        -2.407306       -3.210474       -1.029101
O        -1.518217       -1.743624        0.342889
H        -2.271396       -0.164896       -1.935294
H        -3.952028       -0.058200       -2.524133
H        -3.107842        1.396623       -1.946597
H        -3.182102        0.196780        1.717011
H         2.758866        1.808986        0.164884
H        -2.387313        2.502277       -0.173893
H        -2.188945        2.459681        1.598115
H        -4.213850        3.800629        0.904003
H        -4.635114        2.405640        1.912805
H        -6.195745        2.536178       -0.006606
H        -4.852046        2.538726       -1.146563
H        -5.851962        0.244521       -0.956772
H        -5.584894        0.270757        0.794912
H        -4.565389       -1.942451       -0.899821
H        -4.239407       -1.717691        0.838413
Na       -0.078492       -2.995583       -0.894340
