# Supplementary material for: Access to unsaturated bicyclic lactones by overriding conventional C(sp3)–H site selectivity
Source: Nat Chem. 2023 Aug 10;15(11):1626–35. doi: 10.1038/s41557-023-01295-x (PMC10624629; doi:10.1038/s41557-023-01295-x)
Supplement: Supplementary file 6 — Atomic coordinates of optimized structures from DFT calculations. [file 41557_2023_1295_MOESM6_ESM.zip › DFT_final_xyz/DFT_final_xyz/final_xyz/INT3a.xyz]

53
INT3a.log    Empirical formula: C17H28NNaO5Pd    Energy(Hartree): -1383.320589
O        -2.207936        2.463445       -1.051807
O        -0.543367        1.007047       -0.961926
O        -1.989810       -3.130819       -1.248427
N        -2.072187       -1.022861       -0.449988
C        -2.702582        0.265237       -0.210217
C        -1.774778        1.335876       -0.795595
C        -2.670088       -2.014091       -0.995886
C        -4.103410       -2.073880       -1.426751
H        -3.672113        0.359307       -0.729769
H        -4.274285       -1.370722       -2.255371
H        -4.343923       -3.087696       -1.764256
H        -4.768215       -1.789880       -0.601023
C        -2.961932        0.526185        1.307433
C        -1.655372        0.538682        2.108131
H        -1.870391        0.817850        3.151869
H        -1.189739       -0.463152        2.129300
H        -0.913417        1.254349        1.712350
C        -3.880021       -0.575417        1.842316
H        -4.865229       -0.546303        1.347583
H        -3.440037       -1.575949        1.705580
H        -4.048042       -0.429748        2.920568
C        -3.670516        1.873213        1.480696
H        -4.559917        1.945332        0.834543
H        -3.995731        1.976964        2.527774
H        -3.010673        2.714930        1.235909
Pd        0.053842       -0.760921       -0.109942
C         3.244643        0.108340       -1.564210
C         3.178854        0.126272       -0.037736
C         1.940396       -0.558171        0.496899
C         1.871493       -2.028589        0.249608
C         2.943340       -2.755341        1.065023
C         4.265309       -2.206457        0.509791
C         4.348182       -0.682082        0.610514
C         3.296460        1.563808        0.499772
C         2.119355        2.447688        0.106305
O         2.182259        3.033180       -1.008299
O         1.141946        2.496124        0.901080
H         2.391978        0.665365       -1.979688
H         4.164959        0.604317       -1.909088
H         3.238789       -0.915164       -1.972968
H         1.810078       -0.305024        1.566563
H        -1.059010       -2.965658       -0.994957
H         2.046075       -2.265696       -0.811795
H         0.815291       -2.406472        0.544448
H         2.883005       -3.848380        0.953483
H         2.841545       -2.511900        2.135192
H         5.115190       -2.654058        1.048256
H         4.362530       -2.525259       -0.542743
H         5.295005       -0.320072        0.175602
H         4.373488       -0.411796        1.681113
H         4.229511        2.005534        0.115611
H         3.342180        1.523374        1.599642
Na       -0.024644        3.308048       -0.921636
