# Supplementary material for: Access to unsaturated bicyclic lactones by overriding conventional C(sp3)–H site selectivity
Source: Nat Chem. 2023 Aug 10;15(11):1626–35. doi: 10.1038/s41557-023-01295-x (PMC10624629; doi:10.1038/s41557-023-01295-x)
Supplement: Supplementary file 6 — Atomic coordinates of optimized structures from DFT calculations. [file 41557_2023_1295_MOESM6_ESM.zip › DFT_final_xyz/DFT_final_xyz/final_xyz/INT3primeprime.xyz]

53
INT3primeprime.log    Empirical formula: C17H28NNaO5Pd    Energy(Hartree): -1383.349947
O        -0.878962       -0.902966        0.770035
O        -1.486776        0.805977       -0.487210
O        -5.530572        0.239799        1.756798
N        -4.073195        0.515764        0.038925
C        -3.235261       -0.603086        0.399828
C        -1.783867       -0.199266        0.240911
C        -5.172938        0.862885        0.772426
C        -5.940341        2.060657        0.256225
H        -3.436647       -0.835429        1.457996
H        -6.221699        2.691400        1.108748
H        -5.381067        2.653249       -0.480647
H        -6.870724        1.704051       -0.209095
C        -3.532782       -1.893344       -0.434052
C        -2.979274       -1.738854       -1.852300
H        -3.297210       -2.585688       -2.479806
H        -3.346971       -0.812706       -2.324392
H        -1.876686       -1.714399       -1.855273
C        -5.050364       -2.090696       -0.488540
H        -5.484733       -2.084839        0.522110
H        -5.538599       -1.295383       -1.072004
H        -5.279663       -3.054235       -0.969659
C        -2.904459       -3.111269        0.245432
H        -3.305960       -3.238045        1.263306
H        -3.145336       -4.019241       -0.329673
H        -1.812758       -3.020948        0.316799
Pd        0.682017        0.128334       -0.121068
C         2.313302       -0.593820        0.746526
C         3.621608        0.126900        0.410109
C         4.707895       -0.296012        1.426980
C         5.124963       -1.757931        1.300629
C         5.626259       -2.051271       -0.110277
C         4.570662       -1.677673       -1.146130
C         4.136029       -0.220519       -1.001222
C         3.430254        1.642533        0.573634
C         2.280721        2.261607       -0.194343
O         1.881887        3.408067        0.041553
O         1.712645        1.531221       -1.118821
H         4.352866       -0.075636        2.448438
H         2.326913       -1.664703        0.487595
H         2.076201       -0.495023        1.822339
H         5.595300        0.342821        1.256412
H        -3.756919        1.097797       -0.730518
H         4.266853       -2.412836        1.532317
H         5.902210       -1.990854        2.045462
H         5.917865       -3.108637       -0.210342
H         6.537013       -1.452320       -0.295612
H         4.953423       -1.846758       -2.165055
H         3.696467       -2.343206       -1.037125
H         3.369630        0.032057       -1.746832
H         5.010094        0.427884       -1.203878
H         4.348487        2.177892        0.273145
H         3.273612        1.896271        1.635507
Na       -0.235689        2.775628       -0.757954
