# Supplementary material for: Access to unsaturated bicyclic lactones by overriding conventional C(sp3)–H site selectivity
Source: Nat Chem. 2023 Aug 10;15(11):1626–35. doi: 10.1038/s41557-023-01295-x (PMC10624629; doi:10.1038/s41557-023-01295-x)
Supplement: Supplementary file 6 — Atomic coordinates of optimized structures from DFT calculations. [file 41557_2023_1295_MOESM6_ESM.zip › DFT_final_xyz/DFT_final_xyz/final_xyz/INT4.xyz]

53
INT4.log    Empirical formula: C17H28NNaO5Pd    Energy(Hartree): -1383.340493
O         1.457606       -1.582464       -0.799347
O         1.070278        0.372220        0.232830
O         5.154513        1.363227       -1.819498
N         3.468466        1.284773       -0.298133
C         3.314793       -0.153518       -0.328606
C         1.821789       -0.493699       -0.313868
C         4.350549        1.939881       -1.104664
C         4.284625        3.452025       -1.038814
H         3.749156       -0.517677       -1.273323
H         5.235866        3.824946       -0.633878
H         4.191977        3.842791       -2.060860
H         3.457747        3.827823       -0.421504
C         4.067930       -0.862894        0.838053
C         3.438174       -0.486554        2.180329
H         4.034309       -0.899752        3.009559
H         3.402531        0.608023        2.299822
H         2.410517       -0.872409        2.271347
C         5.529958       -0.407931        0.815556
H         5.986781       -0.587831       -0.168556
H         5.612132        0.668518        1.028315
H         6.102172       -0.951937        1.584195
C         4.024947       -2.380677        0.652141
H         4.424678       -2.668022       -0.333423
H         4.640773       -2.866427        1.425944
H         3.000362       -2.769449        0.731128
Pd       -1.036692        0.241458        0.555302
C        -3.022469        0.362108       -1.703604
C        -3.729969        0.065812       -0.364813
C        -2.937456        0.507281        0.853056
C        -2.645547        1.956365        1.007076
C        -3.586765        2.857780        0.193572
C        -4.990584        2.239563        0.257548
C        -5.090750        0.809337       -0.320313
C        -3.886382       -1.459174       -0.273741
C        -2.554989       -2.201691       -0.349057
O        -2.454025       -3.225186       -1.038564
O        -1.536868       -1.760684        0.320783
H        -2.106295       -0.238600       -1.820111
H        -3.699691        0.105183       -2.533927
H        -2.730103        1.412650       -1.825047
H        -3.249307       -0.012812        1.772248
H         2.713957        1.786520        0.164822
H        -1.530837        2.112903        0.667860
H        -2.634593        2.255832        2.064404
H        -3.255975        2.972797       -0.846909
H        -3.600422        3.869904        0.623365
H        -5.283766        2.217790        1.320802
H        -5.715042        2.899953       -0.241585
H        -5.509174        0.829433       -1.339968
H        -5.799125        0.226875        0.290434
H        -4.526175       -1.849406       -1.078680
H        -4.358558       -1.725979        0.687878
Na       -0.128590       -3.036646       -0.908186
