# Supplementary material for: Access to unsaturated bicyclic lactones by overriding conventional C(sp3)–H site selectivity
Source: Nat Chem. 2023 Aug 10;15(11):1626–35. doi: 10.1038/s41557-023-01295-x (PMC10624629; doi:10.1038/s41557-023-01295-x)
Supplement: Supplementary file 6 — Atomic coordinates of optimized structures from DFT calculations. [file 41557_2023_1295_MOESM6_ESM.zip › DFT_final_xyz/DFT_final_xyz/final_xyz/INT4primeprime.xyz]

53
INT4primeprime.log    Empirical formula: C17H28NNaO5Pd    Energy(Hartree): -1383.325912
O        -1.298840       -0.543181        0.303984
O        -2.227680        1.113663       -0.895399
O        -5.542284        0.566569        2.373222
N        -4.523803        0.901798        0.369976
C        -3.647696       -0.245113        0.461071
C        -2.280093        0.158833       -0.085771
C        -5.373405        1.251403        1.377553
C        -6.128397        2.547045        1.163092
H        -3.551773       -0.517480        1.524151
H        -6.054724        3.150667        2.077033
H        -5.767113        3.126623        0.302984
H        -7.191522        2.310104        1.014109
C        -4.199314       -1.493308       -0.298078
C        -4.161954       -1.249751       -1.808047
H        -4.672988       -2.068666       -2.338574
H        -4.670632       -0.306480       -2.065011
H        -3.127260       -1.196687       -2.183944
C        -5.646940       -1.725805        0.144394
H        -5.718167       -1.806324        1.238788
H        -6.297346       -0.896799       -0.173349
H        -6.029501       -2.653264       -0.310845
C        -3.375278       -2.734106        0.050608
H        -3.369567       -2.906208        1.138596
H        -3.820091       -3.619277       -0.431825
H        -2.332803       -2.641210       -0.282968
Pd        0.591423       -0.528578       -0.437840
C         3.543645       -0.908236       -0.293147
C         4.071384        0.232121        0.587783
C         4.630149       -0.273717        1.917229
C         5.922403       -1.066050        1.731385
C         6.975969       -0.217173        1.023930
C         6.458917        0.277197       -0.324643
C         5.145150        1.038958       -0.162853
C         2.801311        1.077334        0.744404
C         2.123051        0.932096       -0.608948
O         1.788367        1.863255       -1.358649
O         2.569849       -0.294680       -1.161939
H         3.862681       -0.875735        2.432529
H         4.307052       -1.367618       -0.935932
H         3.058616       -1.694073        0.308426
H         4.832109        0.601955        2.559975
H        -4.282354        1.566336       -0.361946
H         5.719211       -1.973708        1.133493
H         6.294389       -1.416869        2.706097
H         7.911625       -0.783018        0.896845
H         7.216864        0.654099        1.659743
H         7.204136        0.921597       -0.815681
H         6.316655       -0.587182       -0.997205
H         4.748585        1.362929       -1.140673
H         5.333773        1.958791        0.419039
H         3.000782        2.138470        0.947842
H         2.154930        0.669618        1.539054
Na       -0.371190        1.781458       -1.829044
