# Supplementary material for: Access to unsaturated bicyclic lactones by overriding conventional C(sp3)–H site selectivity
Source: Nat Chem. 2023 Aug 10;15(11):1626–35. doi: 10.1038/s41557-023-01295-x (PMC10624629; doi:10.1038/s41557-023-01295-x)
Supplement: Supplementary file 6 — Atomic coordinates of optimized structures from DFT calculations. [file 41557_2023_1295_MOESM6_ESM.zip › DFT_final_xyz/DFT_final_xyz/final_xyz/INT5.xyz]

53
INT5.log    Empirical formula: C17H28NNaO5Pd    Energy(Hartree): -1383.338328
O         1.430890        1.645820       -0.736876
O         0.983963       -0.451179       -0.061461
O         5.022712        0.229622        2.156303
N         3.346757       -0.778567        1.001122
C         3.238687        0.254591       -0.004582
C         1.762727        0.535281       -0.287053
C         4.216617       -0.680681        2.046674
C         4.137549       -1.804109        3.058654
H         3.702134        1.165764        0.405856
H         5.048034       -2.414527        2.973763
H         4.130513       -1.367970        4.065887
H         3.259695       -2.450320        2.925519
C         3.992707       -0.100360       -1.323695
C         3.293523       -1.259746       -2.036634
H         3.890731       -1.588365       -2.901923
H         3.174250       -2.120601       -1.359269
H         2.293769       -0.973196       -2.400672
C         5.423729       -0.509943       -0.963723
H         5.918398        0.266208       -0.361394
H         5.434255       -1.443285       -0.380727
H         6.005764       -0.676682       -1.884127
C         4.047127        1.121990       -2.241756
H         4.542734        1.966908       -1.736970
H         4.627113        0.880059       -3.146696
H         3.043401        1.448359       -2.545574
Pd       -1.007504       -0.470749       -0.516314
C        -3.041834       -0.610028        1.783408
C        -3.717015        0.067703        0.574833
C        -3.036561       -0.110644       -0.771885
C        -2.915126       -1.368423       -1.328187
C        -3.578791       -2.535642       -0.627314
C        -4.890937       -2.119830        0.111159
C        -5.080584       -0.606704        0.340121
C        -3.742095        1.573431        0.832466
C        -2.349823        2.190355        0.666574
O        -2.220498        3.424333        0.667454
O        -1.335244        1.409905        0.520788
H        -2.151182       -0.055181        2.101066
H        -3.760454       -0.627912        2.619597
H        -2.730916       -1.644256        1.584773
H        -3.003289        0.769494       -1.427459
H         2.596417       -1.465271        1.009500
H        -0.709312       -1.741188       -1.286448
H        -2.724578       -1.454780       -2.400194
H        -2.884886       -3.004694        0.084222
H        -3.797648       -3.313393       -1.372453
H        -5.758206       -2.503650       -0.445624
H        -4.910248       -2.631666        1.084881
H        -5.752023       -0.440228        1.198894
H        -5.559244       -0.136658       -0.535786
H        -4.100109        1.812419        1.847383
H        -4.413282        2.099128        0.133667
Na       -0.009813        3.132586       -0.041011
