# Supplementary material for: Access to unsaturated bicyclic lactones by overriding conventional C(sp3)–H site selectivity
Source: Nat Chem. 2023 Aug 10;15(11):1626–35. doi: 10.1038/s41557-023-01295-x (PMC10624629; doi:10.1038/s41557-023-01295-x)
Supplement: Supplementary file 6 — Atomic coordinates of optimized structures from DFT calculations. [file 41557_2023_1295_MOESM6_ESM.zip › DFT_final_xyz/DFT_final_xyz/final_xyz/INT5a.xyz]

53
INT5a.log    Empirical formula: C17H28NNaO5Pd    Energy(Hartree): -1383.2926
O         2.057619       -1.725813       -0.791131
O         1.474055        0.255404        0.102138
O         5.576686        1.536099       -1.702447
N         3.806428        1.321825       -0.291928
C         3.772585       -0.124587       -0.315700
C         2.312188       -0.581121       -0.358436
C         4.679642        2.043486       -1.046770
C         4.484609        3.545510       -0.995633
H         4.279717       -0.460869       -1.234322
H         5.335282        3.989839       -0.459197
H         4.506462        3.935917       -2.021432
H         3.551651        3.847447       -0.501234
C         4.517152       -0.766213        0.896001
C         3.737165       -0.508185        2.186613
H         4.317576       -0.851794        3.057945
H         3.536174        0.567882        2.311379
H         2.768938       -1.034391        2.189589
C         5.907455       -0.133679        1.005463
H         6.455054       -0.214943        0.055173
H         5.837331        0.934664        1.260342
H         6.483746       -0.636727        1.798783
C         4.682037       -2.270660        0.674884
H         5.240820       -2.468592       -0.253912
H         5.247637       -2.709510        1.512888
H         3.710389       -2.776154        0.599114
Pd       -0.533686       -0.116192        0.296132
C        -4.071473        0.688872       -1.761353
C        -4.637939        0.025321       -0.500091
C        -3.691428        0.167957        0.691386
C        -3.337320        1.587085        1.034703
C        -4.669882        2.248695        1.423991
C        -5.771558        2.087643        0.366440
C        -5.976343        0.632482       -0.082614
C        -4.530639       -1.494284       -0.670307
C        -3.052227       -1.712145       -0.429659
O        -2.333285       -2.597130       -0.827758
O        -2.587838       -0.695656        0.334712
H        -3.025725        0.387210       -1.942524
H        -4.673568        0.394159       -2.634226
H        -4.081758        1.784379       -1.702238
H        -4.172921       -0.295844        1.573977
H         2.974216        1.757071        0.102012
H        -2.854462        2.079690        0.175628
H        -2.616449        1.613374        1.866038
H        -4.512220        3.315080        1.640298
H        -5.015669        1.790849        2.367898
H        -6.718083        2.484337        0.763802
H        -5.532273        2.711494       -0.509639
H        -6.705459        0.579822       -0.906786
H        -6.390835        0.040691        0.753581
H        -4.824665       -1.900288       -1.646693
H        -5.092675       -2.026051        0.118238
Na        0.023120       -2.504269       -0.868241
