# Supplementary material for: Access to unsaturated bicyclic lactones by overriding conventional C(sp3)–H site selectivity
Source: Nat Chem. 2023 Aug 10;15(11):1626–35. doi: 10.1038/s41557-023-01295-x (PMC10624629; doi:10.1038/s41557-023-01295-x)
Supplement: Supplementary file 6 — Atomic coordinates of optimized structures from DFT calculations. [file 41557_2023_1295_MOESM6_ESM.zip › DFT_final_xyz/DFT_final_xyz/final_xyz/INT5b.xyz]

53
INT5b.log    Empirical formula: C17H28NNaO5Pd    Energy(Hartree): -1383.316429
Pd        0.091575       -0.195379        0.024528
C        -3.699241        0.531606        1.612761
C        -4.023706        0.586304        0.114973
C        -3.034658       -0.233437       -0.713153
C        -2.940059       -1.678736       -0.313941
C        -4.342049       -2.256892       -0.570670
C        -5.469165       -1.463640        0.106723
C        -5.418488        0.043150       -0.191485
C        -3.634444        1.974537       -0.406699
C        -2.128043        1.849195       -0.479265
O        -1.279285        2.702863       -0.414183
O        -1.813780        0.536013       -0.616846
H        -2.633212        0.744173        1.803286
H        -4.301007        1.281939        2.147387
H        -3.915874       -0.448304        2.056204
H        -3.347062       -0.183808       -1.774026
H        -2.634619       -1.765847        0.740976
H        -2.175417       -2.196681       -0.912933
H        -4.380176       -3.308243       -0.251540
H        -4.515851       -2.259435       -1.661403
H        -6.441284       -1.867184       -0.214294
H        -5.426074       -1.623601        1.196026
H        -6.184959        0.579412        0.390200
H        -5.642528        0.218201       -1.259307
H        -3.919161        2.830850        0.217867
H        -4.016878        2.139845       -1.429763
O         5.073658        0.935022        0.357918
O         3.035165        1.885849        0.284670
O         0.947962       -0.878180        2.791030
N         1.953024       -0.622664        0.772156
C         3.206120       -0.497632        0.017624
C         3.848245        0.910598        0.245710
C         2.045726       -0.822140        2.042877
C         3.321609       -1.001452        2.804193
H         3.933469       -1.225561        0.416062
H         3.118756       -0.945552        3.879153
H         3.758090       -1.985641        2.573470
H         4.062689       -0.244285        2.508859
C         3.075120       -0.842009       -1.487333
C         2.373398        0.255941       -2.291469
H         2.276623       -0.054890       -3.344577
H         1.349294        0.437373       -1.904335
H         2.940213        1.198551       -2.253806
C         2.317855       -2.162706       -1.647207
H         2.792400       -2.959009       -1.050031
H         1.268800       -2.065749       -1.315019
H         2.320572       -2.478260       -2.703279
C         4.493644       -1.014988       -2.043432
H         5.005558       -1.856105       -1.548603
H         4.452194       -1.226689       -3.124172
H         5.098059       -0.113814       -1.870301
H         0.192953       -0.710981        2.161881
Na        1.038171        2.446971       -0.002666
