# Supplementary material for: Access to unsaturated bicyclic lactones by overriding conventional C(sp3)–H site selectivity
Source: Nat Chem. 2023 Aug 10;15(11):1626–35. doi: 10.1038/s41557-023-01295-x (PMC10624629; doi:10.1038/s41557-023-01295-x)
Supplement: Supplementary file 6 — Atomic coordinates of optimized structures from DFT calculations. [file 41557_2023_1295_MOESM6_ESM.zip › DFT_final_xyz/DFT_final_xyz/final_xyz/INT5-c2.xyz]

53
INT5-c2.log    Empirical formula: C17H28NNaO5Pd    Energy(Hartree): -1383.336579
O         1.089534        0.825326        1.413741
O         1.017493       -0.671381       -0.260832
O         5.419620       -0.986518        1.556787
N         3.635896       -1.197507        0.168926
C         3.137002        0.143669        0.375613
C         1.619786        0.102180        0.555841
C         4.723866       -1.682787        0.836306
C         5.004166       -3.155868        0.628289
H         3.576829        0.519165        1.311744
H         4.402893       -3.605368       -0.173145
H         6.071752       -3.280513        0.406104
H         4.802535       -3.685961        1.570095
C         3.542695        1.119738       -0.772005
C         3.250603        0.509116       -2.143984
H         3.533608        1.218723       -2.937708
H         3.836664       -0.410402       -2.290194
H         2.184151        0.263000       -2.255391
C         5.041977        1.397443       -0.645419
H         5.280539        1.866798        0.321301
H         5.617781        0.462426       -0.703407
H         5.377314        2.063745       -1.456575
C         2.766158        2.434621       -0.643918
H         2.841078        2.840746        0.380556
H         3.177940        3.185286       -1.335618
H         1.707450        2.283197       -0.922452
Pd       -1.010886       -0.716026       -0.536027
C        -3.009332       -0.038750        1.650353
C        -3.677076        0.246380        0.290525
C        -3.018548       -0.382354       -0.922666
C        -2.953436       -1.757380       -1.034385
C        -3.674869       -2.602003       -0.004415
C        -4.976762       -1.916698        0.517633
C        -5.075768       -0.394329        0.284438
C        -3.630953        1.755937        0.068687
C        -2.182881        2.249257        0.062105
O        -1.937153        3.375874        0.528229
O        -1.250176        1.482809       -0.385005
H        -2.008437        0.413299        1.720500
H        -3.640115        0.389139        2.446860
H        -2.886757       -1.108844        1.859062
H        -2.936719        0.240006       -1.821108
H         3.028649       -1.817839       -0.361452
H        -0.825666       -2.213437       -0.649136
H        -2.759989       -2.197767       -2.015458
H        -3.011666       -2.833188        0.840312
H        -3.919235       -3.574564       -0.454508
H        -5.850229       -2.400115        0.056319
H        -5.057813       -2.120939        1.595782
H        -5.715248        0.063476        1.057318
H        -5.549880       -0.180964       -0.688503
H        -4.164369        2.312760        0.852535
H        -4.093931        2.021682       -0.897467
Na        0.181457        2.748028        0.961550
