# Supplementary material for: Access to unsaturated bicyclic lactones by overriding conventional C(sp3)–H site selectivity
Source: Nat Chem. 2023 Aug 10;15(11):1626–35. doi: 10.1038/s41557-023-01295-x (PMC10624629; doi:10.1038/s41557-023-01295-x)
Supplement: Supplementary file 6 — Atomic coordinates of optimized structures from DFT calculations. [file 41557_2023_1295_MOESM6_ESM.zip › DFT_final_xyz/DFT_final_xyz/final_xyz/INT6.xyz]

53
INT6.log    Empirical formula: C17H28NNaO5Pd    Energy(Hartree): -1383.30662
O         0.974066        0.732329        0.321013
O         1.897412       -1.003260       -0.646387
O         5.525421        0.110213        2.074235
N         4.316973       -0.515683        0.256803
C         3.396441        0.596367        0.331462
C         2.008034        0.084539        0.010841
C         5.298573       -0.697416        1.188462
C         6.116214       -1.960342        1.024552
H         3.413969        0.981125        1.364226
H         5.667437       -2.682160        0.329243
H         7.115276       -1.684281        0.657391
H         6.246332       -2.422833        2.011139
C         3.769608        1.777396       -0.620982
C         3.488928        1.385707       -2.073081
H         3.875646        2.157341       -2.757062
H         3.977580        0.430546       -2.324489
H         2.408022        1.277714       -2.262159
C         5.259173        2.086083       -0.449880
H         5.506514        2.263679        0.606810
H         5.881783        1.251463       -0.806101
H         5.520343        2.981356       -1.036159
C         2.961799        3.019977       -0.243226
H         3.177812        3.322580        0.793801
H         3.236775        3.856705       -0.905056
H         1.881313        2.842933       -0.328677
Pd       -0.179239       -0.795151       -0.771208
C        -1.469201       -0.782371        2.046493
C        -2.639756       -0.493322        1.093248
C        -2.111938       -0.017755       -0.255244
C        -2.259195       -0.714829       -1.445183
C        -3.054940       -1.993463       -1.489145
C        -3.026861       -2.700978       -0.141483
C        -3.517239       -1.751807        0.946020
C        -3.464501        0.647810        1.704121
C        -4.619770        1.192642        0.874869
O        -5.328386        2.089142        1.405813
O        -4.817064        0.744824       -0.294786
H        -0.747142        0.047975        2.062109
H        -1.851317       -0.940052        3.068113
H        -0.925351       -1.690733        1.738668
H        -1.838850        1.044445       -0.299265
H         4.055143       -1.271098       -0.372581
H        -0.542710       -2.010015       -1.587916
H        -2.138836       -0.166843       -2.385715
H        -2.702898       -2.646466       -2.301796
H        -4.095200       -1.702207       -1.724459
H        -3.653444       -3.605521       -0.169225
H        -1.993003       -3.031911        0.069923
H        -3.561923       -2.259821        1.923876
H        -4.540621       -1.437274        0.690003
H        -2.812191        1.505998        1.941286
H        -3.882794        0.325174        2.672393
Na       -6.497755        2.181226       -0.443685
