# Supplementary material for: Access to unsaturated bicyclic lactones by overriding conventional C(sp3)–H site selectivity
Source: Nat Chem. 2023 Aug 10;15(11):1626–35. doi: 10.1038/s41557-023-01295-x (PMC10624629; doi:10.1038/s41557-023-01295-x)
Supplement: Supplementary file 6 — Atomic coordinates of optimized structures from DFT calculations. [file 41557_2023_1295_MOESM6_ESM.zip › DFT_final_xyz/DFT_final_xyz/final_xyz/INT7.xyz]

53
INT7.log    Empirical formula: C17H28NNaO5Pd    Energy(Hartree): -1383.288536
O        -1.147916       -0.183301       -1.190645
O        -1.935729       -1.296309        0.538533
O        -6.134640       -0.103869       -1.145808
N        -4.395201       -0.472467        0.269246
C        -3.423234        0.260941       -0.509966
C        -2.095135       -0.473016       -0.409359
C        -5.677330       -0.651643       -0.154416
C        -6.521535       -1.560081        0.715214
H        -3.766791        0.284785       -1.557116
H        -5.936180       -2.119216        1.457151
H        -7.270125       -0.946794        1.237279
H        -7.066051       -2.258024        0.066239
C        -3.234095        1.739641       -0.036689
C        -2.417288        1.773525        1.257713
H        -2.392364        2.795684        1.667900
H        -2.856515        1.106198        2.016434
H        -1.376402        1.448022        1.083068
C        -4.610257        2.362591        0.211491
H        -5.255731        2.253140       -0.671995
H        -5.117309        1.879517        1.060485
H        -4.495975        3.433480        0.445184
C        -2.522720        2.543019       -1.127294
H        -3.125215        2.558639       -2.049795
H        -2.385293        3.584832       -0.794317
H        -1.542700        2.108588       -1.367329
Pd        0.206991       -1.343056        0.139189
C         1.967084        0.694728        2.305403
C         2.991014        0.634481        1.181621
C         3.064999       -0.746972        0.497910
C         2.075973       -1.056343       -0.578788
C         1.969294        0.085701       -1.587761
C         1.650557        1.399574       -0.880529
C         2.741345        1.735750        0.127617
C         4.440827        0.782804        1.683027
C         5.187939        0.264476        0.493826
O         6.230807        0.626550       -0.026963
O         4.454487       -0.675038       -0.102052
H         2.086517       -0.154658        2.995518
H         2.080934        1.633608        2.870022
H         0.944149        0.639135        1.902766
H         3.124783       -1.553057        1.243392
H        -3.993902       -1.076750        0.985380
H         0.914798       -2.192919        1.197686
H         2.358308       -2.011620       -1.057263
H         1.192940       -0.144129       -2.331692
H         2.918913        0.231206       -2.177364
H         1.539945        2.226016       -1.600520
H         0.675213        1.283734       -0.378705
H         2.527040        2.677952        0.658697
H         3.680289        1.928113       -0.434891
H         4.623928        0.115680        2.543299
H         4.748369        1.804198        1.942415
Na        5.377140       -0.193350       -2.087092
