# Supplementary material for: Access to unsaturated bicyclic lactones by overriding conventional C(sp3)–H site selectivity
Source: Nat Chem. 2023 Aug 10;15(11):1626–35. doi: 10.1038/s41557-023-01295-x (PMC10624629; doi:10.1038/s41557-023-01295-x)
Supplement: Supplementary file 6 — Atomic coordinates of optimized structures from DFT calculations. [file 41557_2023_1295_MOESM6_ESM.zip › DFT_final_xyz/DFT_final_xyz/final_xyz/INT7-c2.xyz]

53
INT7-c2.log    Empirical formula: C17H28NNaO5Pd    Energy(Hartree): -1383.286997
O         0.821534        0.619747        0.069983
O         1.856508       -1.147786       -0.740834
O         5.247459        0.117751        2.212804
N         4.167774       -0.584048        0.340287
C         3.228887        0.515298        0.300012
C         1.879571       -0.041439       -0.129779
C         5.075759       -0.725326        1.345671
C         5.895736       -1.997977        1.297613
H         3.150714        0.935761        1.315999
H         5.502089       -2.742603        0.593056
H         6.924425       -1.739764        1.007273
H         5.938541       -2.424855        2.307855
C         3.669977        1.666127       -0.658034
C         3.513048        1.220638       -2.113403
H         3.946827        1.972876       -2.791460
H         4.030313        0.263340       -2.286550
H         2.452777        1.087202       -2.383516
C         5.137096        2.003453       -0.379835
H         5.296926        2.221340        0.686252
H         5.795412        1.164933       -0.653420
H         5.435537        2.880585       -0.976422
C         2.821169        2.910597       -0.393235
H         2.953904        3.255404        0.645095
H         3.135586        3.726263       -1.064403
H         1.753897        2.707799       -0.552934
Pd       -0.292965       -0.959224       -1.060005
C        -1.333403       -0.777114        2.084182
C        -2.608523       -0.263225        1.429568
C        -2.349637        0.483354        0.101924
C        -2.219031       -0.333275       -1.149562
C        -3.336952       -1.364615       -1.254897
C        -3.367250       -2.250840       -0.016825
C        -3.632853       -1.397855        1.218389
C        -3.287895        0.849532        2.251307
C        -4.177323        1.451889        1.210420
O        -5.314514        1.892139        1.270401
O        -3.584561        1.346066        0.020676
H        -0.559051        0.003531        2.106910
H        -1.548260       -1.116283        3.110113
H        -0.917956       -1.621454        1.512267
H        -1.508539        1.185525        0.213436
H         3.924794       -1.373402       -0.256673
H        -0.818124       -2.146347       -1.862321
H        -2.217638        0.349951       -2.020143
H        -3.223523       -1.959841       -2.170665
H        -4.349554       -0.874481       -1.336340
H        -4.135663       -3.036338       -0.096792
H        -2.386214       -2.748898        0.060710
H        -3.665197       -2.007990        2.136263
H        -4.651363       -0.965128        1.119214
H        -2.544112        1.602254        2.565527
H        -3.856173        0.510436        3.127151
Na       -5.565459        1.344012       -1.018416
