# Supplementary material for: Access to unsaturated bicyclic lactones by overriding conventional C(sp3)–H site selectivity
Source: Nat Chem. 2023 Aug 10;15(11):1626–35. doi: 10.1038/s41557-023-01295-x (PMC10624629; doi:10.1038/s41557-023-01295-x)
Supplement: Supplementary file 6 — Atomic coordinates of optimized structures from DFT calculations. [file 41557_2023_1295_MOESM6_ESM.zip › DFT_final_xyz/DFT_final_xyz/final_xyz/INT8.xyz]

53
INT8.log    Empirical formula: C17H28NNaO5Pd    Energy(Hartree): -1383.337455
O         1.823184        1.930374       -0.186238
O         1.928286        0.024094       -1.376017
O         0.637315       -1.229201        0.830855
N         2.890339       -1.333951        0.707075
C         3.061993        0.110714        0.731090
C         2.199474        0.755072       -0.378773
C         1.673351       -1.896306        0.656512
C         1.595660       -3.367133        0.350603
H         2.673621        0.505082        1.684895
H         1.184469       -3.466100       -0.666110
H         2.566575       -3.876948        0.400591
H         0.886846       -3.839132        1.043029
C         4.559453        0.485952        0.621711
C         5.132548        0.039934       -0.727433
H         6.192524        0.330023       -0.797764
H         5.084138       -1.052814       -0.866978
H         4.586057        0.501353       -1.563067
C         5.332975       -0.176139        1.767877
H         4.920692        0.126104        2.743432
H         5.309311       -1.276313        1.717554
H         6.390048        0.130265        1.733597
C         4.709675        2.003882        0.752701
H         4.261582        2.364760        1.691597
H         5.778970        2.268071        0.754546
H         4.215096        2.530042       -0.074109
Pd       -0.189599       -0.454997       -1.149799
C        -3.805535        0.520159        2.626214
C        -3.756233        0.107772        1.154006
C        -2.293321       -0.012727        0.682518
C        -2.137942       -0.655825       -0.687349
C        -2.749373       -2.051316       -0.652541
C        -4.250803       -1.918734       -0.372847
C        -4.504918       -1.216536        0.959761
C        -4.212620        1.297471        0.288415
C        -2.928516        2.075823        0.075805
O        -2.735137        3.143660       -0.463166
O        -1.896823        1.379677        0.572567
H        -3.267746        1.465892        2.795751
H        -4.848046        0.653391        2.955895
H        -3.341384       -0.250891        3.259955
H        -1.638560       -0.483574        1.430576
H         3.688227       -1.908055        0.450312
H        -0.741948        0.126228       -2.453366
H        -2.753435       -0.062496       -1.389460
H        -2.266456       -2.656566        0.138421
H        -2.577411       -2.575605       -1.604215
H        -4.709526       -1.345703       -1.198816
H        -4.749648       -2.901171       -0.364979
H        -4.172345       -1.889267        1.771002
H        -5.583196       -1.050865        1.125544
H        -4.962855        1.942692        0.768941
H        -4.610126        1.005265       -0.695641
Na       -0.257826        2.395695       -0.814869
