# Supplementary material for: Access to unsaturated bicyclic lactones by overriding conventional C(sp3)–H site selectivity
Source: Nat Chem. 2023 Aug 10;15(11):1626–35. doi: 10.1038/s41557-023-01295-x (PMC10624629; doi:10.1038/s41557-023-01295-x)
Supplement: Supplementary file 6 — Atomic coordinates of optimized structures from DFT calculations. [file 41557_2023_1295_MOESM6_ESM.zip › DFT_final_xyz/DFT_final_xyz/final_xyz/INT8-c2.xyz]

53
INT8-c2.log    Empirical formula: C17H28NNaO5Pd    Energy(Hartree): -1383.329525
O         2.167750        1.971577       -0.524660
O         1.921751       -0.156805       -1.215137
O         0.690755        0.300200        1.663293
N         2.595625       -0.873519        1.343765
C         3.267175        0.251053        0.712301
C         2.393287        0.753884       -0.457067
C         1.296173       -0.776949        1.691059
C         0.588479       -2.055652        2.060924
H         3.307418        1.087103        1.429872
H         1.272699       -2.863702        2.351447
H        -0.121100       -1.851901        2.872860
H         0.008633       -2.383560        1.181401
C         4.714380       -0.092411        0.301457
C         4.773076       -1.300045       -0.638998
H         5.813237       -1.463607       -0.961658
H         4.444288       -2.232701       -0.149323
H         4.142614       -1.142180       -1.524577
C         5.532113       -0.375776        1.565380
H         5.540638        0.500874        2.231920
H         5.125402       -1.227802        2.133408
H         6.573609       -0.616244        1.300791
C         5.297918        1.128157       -0.415824
H         5.186883        2.037184        0.195538
H         6.368908        0.970222       -0.616775
H         4.790697        1.309273       -1.375260
Pd       -0.159537       -0.161994       -1.509647
C        -3.965614       -0.454071        2.212812
C        -3.870073       -0.269874        0.698450
C        -2.383187       -0.085057        0.298396
C        -2.099011       -0.519724       -1.128300
C        -2.279773       -2.042660       -1.205214
C        -3.377780       -2.544388       -0.241637
C        -4.455564       -1.476999       -0.052615
C        -4.444999        1.092461        0.297611
C        -3.282903        2.043324        0.479278
O        -3.268313        3.239061        0.579769
O        -2.140567        1.319562        0.507596
H        -3.438537        0.357082        2.741035
H        -5.014869       -0.459208        2.545899
H        -3.503537       -1.406652        2.518117
H        -1.717123       -0.611929        1.002019
H         3.008647       -1.797701        1.255911
H        -0.842615        1.020477       -2.172353
H        -2.835061       -0.027356       -1.785559
H        -1.328661       -2.562815       -0.970129
H        -2.522250       -2.322923       -2.241353
H        -3.813333       -3.486420       -0.606788
H        -2.937261       -2.775094        0.745332
H        -5.322286       -1.875177        0.498945
H        -4.826185       -1.162136       -1.042550
H        -5.310789        1.426741        0.885035
H        -4.729695        1.119547       -0.767586
Na        0.059613        2.087868        0.291531
