# Supplementary material for: Access to unsaturated bicyclic lactones by overriding conventional C(sp3)–H site selectivity
Source: Nat Chem. 2023 Aug 10;15(11):1626–35. doi: 10.1038/s41557-023-01295-x (PMC10624629; doi:10.1038/s41557-023-01295-x)
Supplement: Supplementary file 6 — Atomic coordinates of optimized structures from DFT calculations. [file 41557_2023_1295_MOESM6_ESM.zip › DFT_final_xyz/DFT_final_xyz/final_xyz/INT8-c3.xyz]

53
INT8-c3.log    Empirical formula: C17H28NNaO5Pd    Energy(Hartree): -1383.315704
O         2.332762       -0.175253       -1.927131
O         1.655145       -0.181078        0.208516
O         2.938754        2.524994       -0.321220
N         4.045174        0.954344        0.865222
C         3.994862       -0.015562       -0.214393
C         2.541739       -0.166865       -0.701375
C         3.437278        2.151002        0.747132
C         3.369586        3.010883        1.980726
H         4.550127        0.382275       -1.080237
H         4.025936        2.661708        2.788258
H         3.627383        4.042438        1.709950
H         2.328936        3.009787        2.336857
C         4.641014       -1.359106        0.188935
C         3.956606       -1.969859        1.415472
H         4.402294       -2.952510        1.635789
H         4.080832       -1.351711        2.320323
H         2.878876       -2.096003        1.242726
C         6.127641       -1.128948        0.478844
H         6.640708       -0.721840       -0.406446
H         6.282733       -0.425054        1.312125
H         6.613938       -2.078583        0.751118
C         4.505141       -2.324509       -0.991832
H         4.905699       -1.879381       -1.915675
H         5.058026       -3.253318       -0.781834
H         3.452811       -2.583551       -1.180121
Pd       -0.424282       -0.075313       -0.276252
C        -5.168812       -0.624816        1.974037
C        -4.614267       -0.714873        0.552119
C        -3.291681        0.102962        0.488465
C        -2.356592       -0.356166       -0.612498
C        -2.032733       -1.834855       -0.535189
C        -2.939261       -2.595736        0.436484
C        -4.381819       -2.180215        0.147443
C        -5.477703        0.101579       -0.406636
C        -4.943437        1.514231       -0.251233
O        -5.476863        2.547613       -0.541782
O        -3.706675        1.449659        0.284474
H        -5.225368        0.423527        2.308279
H        -6.177450       -1.062156        2.032582
H        -4.516762       -1.167510        2.677676
H        -2.781005        0.063534        1.464615
H         4.334656        0.645026        1.788201
H        -0.601935        1.482082       -0.382201
H        -2.720588       -0.022239       -1.595739
H        -0.940988       -1.990867       -0.202947
H        -2.062407       -2.301897       -1.531066
H        -2.803504       -3.681919        0.328517
H        -2.684305       -2.346353        1.480627
H        -5.099207       -2.830422        0.672541
H        -4.568919       -2.310039       -0.932660
H        -6.557607        0.075421       -0.207677
H        -5.318474       -0.202596       -1.455131
Na        1.265999        1.843070       -1.666298
