# Supplementary material for: Access to unsaturated bicyclic lactones by overriding conventional C(sp3)–H site selectivity
Source: Nat Chem. 2023 Aug 10;15(11):1626–35. doi: 10.1038/s41557-023-01295-x (PMC10624629; doi:10.1038/s41557-023-01295-x)
Supplement: Supplementary file 6 — Atomic coordinates of optimized structures from DFT calculations. [file 41557_2023_1295_MOESM6_ESM.zip › DFT_final_xyz/DFT_final_xyz/final_xyz/INT9.xyz]

53
INT9.log    Empirical formula: C17H28NNaO5Pd    Energy(Hartree): -1383.290498
O         2.250633        0.048249       -1.956005
O         1.617843       -0.044343        0.189127
O         2.908386        2.637220       -0.159884
N         4.059468        0.980863        0.858506
C         3.947781        0.072945       -0.268754
C         2.489625       -0.003787       -0.741284
C         3.477952        2.195667        0.845127
C         3.533905        2.993989        2.120865
H         4.510430        0.482002       -1.124808
H         4.225808        2.576349        2.863521
H         3.823744        4.024767        1.880757
H         2.521803        3.024497        2.549636
C         4.524512       -1.323795        0.060002
C         3.833623       -1.950275        1.275201
H         4.245759       -2.956048        1.452199
H         3.993386       -1.369712        2.199061
H         2.749207       -2.033454        1.114316
C         6.028467       -1.189056        0.319888
H         6.542774       -0.772502       -0.560269
H         6.245930       -0.534341        1.179343
H         6.465791       -2.175557        0.538101
C         4.304453       -2.228846       -1.155740
H         4.690332       -1.762063       -2.075154
H         4.822826       -3.188371       -1.004667
H         3.235090       -2.436054       -1.311794
Pd       -0.379122       -0.363579       -0.299950
C        -4.909445       -0.231443        2.155491
C        -4.481051       -0.606918        0.736560
C        -3.274428        0.299897        0.343607
C        -2.415402       -0.327372       -0.735060
C        -2.031402       -1.669226       -0.517801
C        -2.618298       -2.321461        0.718893
C        -4.135364       -2.106048        0.648944
C        -5.509491       -0.115462       -0.280178
C        -5.141661        1.341551       -0.487415
O        -5.817084        2.230168       -0.921949
O        -3.857283        1.517312       -0.101532
H        -5.053227        0.856877        2.250975
H        -5.852217       -0.730447        2.426967
H        -4.137677       -0.535472        2.881027
H        -2.672890        0.527972        1.236201
H         4.431233        0.627526        1.734973
H        -0.665226        1.262534       -0.527827
H        -2.563544        0.060288       -1.747166
H        -0.106485       -1.918074       -0.072779
H        -1.875755       -2.316465       -1.384853
H        -2.357251       -3.387751        0.767510
H        -2.223202       -1.855630        1.636439
H        -4.650888       -2.652380        1.454627
H        -4.501452       -2.526138       -0.302885
H        -6.560205       -0.209924        0.025103
H        -5.388314       -0.629292       -1.249459
Na        1.142268        2.028586       -1.424461
