# Supplementary material for: Access to unsaturated bicyclic lactones by overriding conventional C(sp3)–H site selectivity
Source: Nat Chem. 2023 Aug 10;15(11):1626–35. doi: 10.1038/s41557-023-01295-x (PMC10624629; doi:10.1038/s41557-023-01295-x)
Supplement: Supplementary file 6 — Atomic coordinates of optimized structures from DFT calculations. [file 41557_2023_1295_MOESM6_ESM.zip › DFT_final_xyz/DFT_final_xyz/final_xyz/INT9-c2.xyz]

53
INT9-c2.log    Empirical formula: C17H28NNaO5Pd    Energy(Hartree): -1383.293609
O         1.990895        1.463805       -1.497867
O         1.864620       -0.711736       -0.886798
O         0.651645        1.175597        1.301456
N         2.612642        0.084241        1.575396
C         3.213164        0.732322        0.419594
C         2.288018        0.489040       -0.796114
C         1.304708        0.271946        1.842671
C         0.648391       -0.712537        2.770253
H         3.209777        1.822407        0.582861
H         1.350189       -1.170590        3.479865
H        -0.168893       -0.217777        3.310157
H         0.226591       -1.507413        2.129823
C         4.674149        0.291128        0.197147
C         4.796025       -1.224720        0.013592
H         5.844822       -1.484373       -0.199779
H         4.509950       -1.784532        0.920268
H         4.163166       -1.578000       -0.811763
C         5.512348        0.739337        1.398368
H         5.471078        1.833276        1.519581
H         5.158320        0.282052        2.335920
H         6.565311        0.448717        1.259101
C         5.184831        0.990305       -1.065789
H         5.039986        2.080072       -1.001172
H         6.259032        0.788716       -1.199243
H         4.654172        0.636903       -1.962464
Pd       -0.147878       -1.181801       -1.048147
C        -3.574139        0.453815        2.260485
C        -3.696368       -0.065145        0.827686
C        -2.386774        0.262765        0.074991
C        -2.146251       -0.657737       -1.098426
C        -2.055599       -2.018506       -0.723166
C        -2.589043       -2.330781        0.668435
C        -3.932226       -1.588047        0.812949
C        -4.665816        0.803506        0.023493
C        -3.822838        1.996651       -0.390758
O        -4.159411        3.091945       -0.728558
O        -2.506974        1.628456       -0.331909
H        -3.258617        1.509618        2.278349
H        -4.533520        0.369106        2.792699
H        -2.821041       -0.130560        2.813992
H        -1.539020        0.208012        0.777680
H         3.043529       -0.771871        1.915143
H        -0.325059        0.152800       -1.949127
H        -2.510738       -0.334876       -2.076403
H         0.112090       -2.572843       -0.252973
H        -2.236683       -2.779221       -1.488218
H        -2.710281       -3.413861        0.805935
H        -1.903313       -1.992190        1.461459
H        -4.461785       -1.889660        1.730569
H        -4.577312       -1.866547       -0.037030
H        -5.563840        1.139063        0.558729
H        -4.989057        0.291577       -0.899395
Na       -0.066967        1.992780       -0.715512
