# Supplementary material for: Access to unsaturated bicyclic lactones by overriding conventional C(sp3)–H site selectivity
Source: Nat Chem. 2023 Aug 10;15(11):1626–35. doi: 10.1038/s41557-023-01295-x (PMC10624629; doi:10.1038/s41557-023-01295-x)
Supplement: Supplementary file 6 — Atomic coordinates of optimized structures from DFT calculations. [file 41557_2023_1295_MOESM6_ESM.zip › DFT_final_xyz/DFT_final_xyz/final_xyz/lactone_prd.xyz]

23
lactone_prd.log    Empirical formula: C9H12O2    Energy(Hartree): -499.613569
C        -0.159581        1.918237       -0.974473
C         0.139695        0.796314        0.019983
C         0.064175       -0.560756       -0.742927
C         0.938415       -1.628601       -0.156954
C         2.185452       -1.302411        0.200942
C         2.604030        0.139158        0.100895
C         1.500054        1.014234        0.707557
C        -1.029934        0.612575        0.987109
C        -1.996793       -0.278403        0.234817
O        -3.167652       -0.442312        0.420420
O        -1.309536       -0.926993       -0.734653
H        -1.087228        1.713853       -1.533403
H        -0.273931        2.882039       -0.455700
H         0.660961        2.015576       -1.703520
H         0.347286       -0.403300       -1.799658
H         0.542484       -2.646232       -0.106968
H         2.882112       -2.054714        0.580136
H         3.562551        0.319363        0.607043
H         2.752994        0.420431       -0.959409
H         1.773792        2.079342        0.648983
H         1.421696        0.763792        1.777038
H        -1.524057        1.539392        1.307587
H        -0.714230        0.062819        1.890052
