# Supplementary material for: Access to unsaturated bicyclic lactones by overriding conventional C(sp3)–H site selectivity
Source: Nat Chem. 2023 Aug 10;15(11):1626–35. doi: 10.1038/s41557-023-01295-x (PMC10624629; doi:10.1038/s41557-023-01295-x)
Supplement: Supplementary file 6 — Atomic coordinates of optimized structures from DFT calculations. [file 41557_2023_1295_MOESM6_ESM.zip › DFT_final_xyz/DFT_final_xyz/final_xyz/lactone_prd-c2.xyz]

23
lactone_prd-c2.log    Empirical formula: C9H12O2    Energy(Hartree): -499.620948
C        -0.449433        2.128403       -0.708756
C         0.166532        0.873726       -0.092336
C        -0.012660       -0.316894       -1.052847
C         0.919420       -1.460272       -0.761777
C         1.954701       -1.380986        0.082705
C         2.331352       -0.126071        0.814841
C         1.642577        1.101037        0.228387
C        -0.698909        0.391566        1.073616
C        -1.796915       -0.397649        0.384166
O        -2.878937       -0.694929        0.800924
O        -1.363538       -0.746679       -0.850411
H        -1.495131        1.950918       -1.005334
H        -0.433671        2.961575        0.010355
H         0.111078        2.437606       -1.604649
H         0.063902       -0.005655       -2.108042
H         0.683199       -2.402293       -1.265647
H         2.560352       -2.274397        0.266000
H         2.081473       -0.245254        1.885555
H         3.425008        0.005463        0.793020
H         2.145545        1.380277       -0.714406
H         1.743635        1.966750        0.902815
H        -1.128569        1.187898        1.695759
H        -0.157011       -0.307196        1.732474
