# Supplementary material for: Access to unsaturated bicyclic lactones by overriding conventional C(sp3)–H site selectivity
Source: Nat Chem. 2023 Aug 10;15(11):1626–35. doi: 10.1038/s41557-023-01295-x (PMC10624629; doi:10.1038/s41557-023-01295-x)
Supplement: Supplementary file 6 — Atomic coordinates of optimized structures from DFT calculations. [file 41557_2023_1295_MOESM6_ESM.zip › DFT_final_xyz/DFT_final_xyz/final_xyz/Na_substrate_2_salt.xyz]

27
Na_substrate_2_salt.log    Empirical formula: C9H15NaO2    Energy(Hartree): -663.638026
O         2.244097        0.768010       -0.946647
O         2.543588       -0.895253        0.508212
C        -0.636835       -0.485434       -0.015512
C        -0.759446        1.048206       -0.056636
C        -1.895580       -1.098245       -0.656499
C        -2.066616        1.569846        0.537080
C        -3.202180       -0.589973       -0.052538
C        -3.274831        0.931842       -0.143103
C         0.574601       -0.939971       -0.856252
C        -0.471818       -0.980420        1.424157
C         1.884097       -0.318148       -0.405767
H        -0.684609        1.368209       -1.112144
H         0.108363        1.498921        0.451722
H        -1.832611       -2.198570       -0.593696
H        -1.885449       -0.842682       -1.732584
H        -2.106368        2.666965        0.443359
H        -2.103296        1.352791        1.619281
H        -3.277081       -0.898887        1.004744
H        -4.058943       -1.050936       -0.569555
H        -4.214050        1.306678        0.294139
H        -3.281372        1.225453       -1.209031
H         0.659391       -2.036459       -0.788753
H         0.402402       -0.651231       -1.905022
H         0.454984       -0.583878        1.863116
H        -1.316871       -0.686641        2.064455
H        -0.397730       -2.079740        1.444599
Na        4.029402        0.709249        0.325752
