# Supplementary material for: Access to unsaturated bicyclic lactones by overriding conventional C(sp3)–H site selectivity
Source: Nat Chem. 2023 Aug 10;15(11):1626–35. doi: 10.1038/s41557-023-01295-x (PMC10624629; doi:10.1038/s41557-023-01295-x)
Supplement: Supplementary file 6 — Atomic coordinates of optimized structures from DFT calculations. [file 41557_2023_1295_MOESM6_ESM.zip › DFT_final_xyz/DFT_final_xyz/final_xyz/Na2HPO4.xyz]

8
Na2HPO4.log    Empirical formula: HNa2O4P    Energy(Hartree): -966.579407
P         0.000050        0.461563       -0.131423
O         1.318440        0.665733       -0.870643
O        -1.318073        0.665660       -0.871101
O        -0.000091        1.472398        1.168972
H         0.002003        2.389369        0.860576
O        -0.000101       -0.960247        0.549147
Na        2.156075       -1.093945        0.059031
Na       -2.156452       -1.093435        0.059130
