# Supplementary material for: Access to unsaturated bicyclic lactones by overriding conventional C(sp3)–H site selectivity
Source: Nat Chem. 2023 Aug 10;15(11):1626–35. doi: 10.1038/s41557-023-01295-x (PMC10624629; doi:10.1038/s41557-023-01295-x)
Supplement: Supplementary file 6 — Atomic coordinates of optimized structures from DFT calculations. [file 41557_2023_1295_MOESM6_ESM.zip › DFT_final_xyz/DFT_final_xyz/final_xyz/Na3PO4.xyz]

8
Na3PO4.log    Empirical formula: Na3O4P    Energy(Hartree): -1128.161176
P         0.000532       -0.000468        0.383995
O         0.920079        1.187903        0.771624
O        -1.488148        0.202705        0.772590
O         0.568983       -1.390873        0.773363
O         0.000629       -0.001853       -1.223540
Na       -0.876617        2.139408       -0.439334
Na       -1.416602       -1.826518       -0.439938
Na        2.291371       -0.310711       -0.440021
