# Supplementary material for: Access to unsaturated bicyclic lactones by overriding conventional C(sp3)–H site selectivity
Source: Nat Chem. 2023 Aug 10;15(11):1626–35. doi: 10.1038/s41557-023-01295-x (PMC10624629; doi:10.1038/s41557-023-01295-x)
Supplement: Supplementary file 6 — Atomic coordinates of optimized structures from DFT calculations. [file 41557_2023_1295_MOESM6_ESM.zip › DFT_final_xyz/DFT_final_xyz/final_xyz/Nacetyltertleucine.xyz]

27
Nacetyltertleucine.log    Empirical formula: C8H15NO3    Energy(Hartree): -593.162022
O        -0.498062        2.369698       -0.565211
O         0.349322        1.587489        1.352654
O         2.335328        0.588037       -0.992405
N         0.890889       -0.815759        0.016811
C        -0.218501        0.010989       -0.391708
C        -0.071966        1.391332        0.238752
C         2.157240       -0.382202       -0.276908
C         3.284569       -1.161021        0.356496
H        -0.167594        0.162206       -1.482457
H         0.754780       -1.471188        0.779940
H         4.161406       -1.109563       -0.299210
H         3.545740       -0.683429        1.312823
H         3.017423       -2.209211        0.548189
H        -0.372340        3.209964       -0.089790
C        -1.580220       -0.645593       -0.050274
C        -2.715265        0.303231       -0.445525
H        -3.681289       -0.216116       -0.350673
H        -2.745923        1.193318        0.200782
H        -2.604605        0.646848       -1.485563
C        -1.703686       -1.938263       -0.861490
H        -1.685086       -1.724810       -1.941538
H        -0.879533       -2.632679       -0.640082
H        -2.652873       -2.444877       -0.627220
C        -1.690197       -0.953420        1.447029
H        -1.484506       -0.061803        2.057292
H        -2.706775       -1.308309        1.676943
H        -0.999581       -1.752136        1.764339
