# Supplementary material for: Access to unsaturated bicyclic lactones by overriding conventional C(sp3)–H site selectivity
Source: Nat Chem. 2023 Aug 10;15(11):1626–35. doi: 10.1038/s41557-023-01295-x (PMC10624629; doi:10.1038/s41557-023-01295-x)
Supplement: Supplementary file 6 — Atomic coordinates of optimized structures from DFT calculations. [file 41557_2023_1295_MOESM6_ESM.zip › DFT_final_xyz/DFT_final_xyz/final_xyz/Pd_leucine_2hfip.xyz]

50
Pd_leucine_2hfip.log    Empirical formula: C14H17F12NO5Pd    Energy(Hartree): -2296.722852
Pd        0.378907       -0.458519       -0.771685
O         2.576610       -3.734195       -0.928166
O         0.826315       -2.345802       -0.877706
O         2.260466        1.832906       -1.774417
N         2.326442       -0.208738       -0.785595
C         2.982795       -1.438015       -0.333487
C         2.109146       -2.632778       -0.763037
C         2.920169        0.781464       -1.384869
C         4.381415        0.795581       -1.716874
H         3.965337       -1.560273       -0.817647
H         4.990853        0.663140       -0.814601
H         4.618665       -0.024611       -2.410167
H         4.623455        1.753405       -2.188889
C         3.215816       -1.462780        1.210075
C         1.896039       -1.335671        1.976346
H         2.089933       -1.430015        3.056271
H         1.425390       -0.354919        1.804426
H         1.180457       -2.121957        1.688625
C         4.135313       -0.303257        1.600994
H         5.131323       -0.415472        1.141880
H         3.710437        0.671862        1.318496
H         4.276634       -0.296791        2.692815
C         3.902926       -2.778179        1.590161
H         4.808840       -2.944434        0.985877
H         4.199012       -2.737788        2.650024
H         3.244790       -3.644308        1.442531
C        -0.498983        2.172362        0.287746
H        -0.913154        1.530558        1.090033
C        -1.627998        3.122575       -0.121861
C         0.670145        2.926102        0.929410
O        -0.096178        1.485836       -0.829018
H         1.283706        1.808547       -1.474475
F        -1.295892        3.859299       -1.167726
F        -2.706206        2.394272       -0.456926
F        -1.985068        3.929841        0.873917
F         0.341303        3.458634        2.100401
F         1.677340        2.067401        1.139798
F         1.122337        3.890158        0.134662
C        -2.641673       -0.893017       -0.042532
H        -2.744104        0.201359       -0.018648
C        -2.317642       -1.408300        1.365750
C        -3.932042       -1.484653       -0.617365
O        -1.583503       -1.216280       -0.902166
H        -1.378797       -2.178903       -0.886019
F        -1.825839       -2.642323        1.285883
F        -1.384273       -0.634845        1.924534
F        -3.381744       -1.413761        2.148706
F        -4.990262       -1.090328        0.071709
F        -4.072113       -1.103266       -1.875920
F        -3.862898       -2.816712       -0.585130
