# Supplementary material for: Access to unsaturated bicyclic lactones by overriding conventional C(sp3)–H site selectivity
Source: Nat Chem. 2023 Aug 10;15(11):1626–35. doi: 10.1038/s41557-023-01295-x (PMC10624629; doi:10.1038/s41557-023-01295-x)
Supplement: Supplementary file 6 — Atomic coordinates of optimized structures from DFT calculations. [file 41557_2023_1295_MOESM6_ESM.zip › DFT_final_xyz/DFT_final_xyz/final_xyz/Ph-substrate-axial.xyz]

37
Ph-substrate-axial.log    Empirical formula: C15H20O2    Energy(Hartree): -732.608601
O         3.423373       -1.335413        1.191411
O         3.173759       -1.987847       -0.928913
C         1.321477        0.638406       -0.386841
C         0.748341        0.353874        1.012952
C         1.166001        2.138836       -0.686382
C        -0.690043        0.849356        1.254830
C        -0.263744        2.637886       -0.505673
C        -0.759494        2.340643        0.908543
C         2.839969        0.340858       -0.383203
C         0.646662       -0.202071       -1.476236
C         3.162998       -1.102351       -0.108302
H         1.400473        0.861100        1.747312
H         0.833996       -0.721662        1.235338
H         1.529907        2.345242       -1.707480
H         1.825046        2.696852        0.004820
H        -0.862483        0.758116        2.342363
H        -0.308481        3.720660       -0.701561
H        -1.774967        2.734732        1.069256
H        -0.108892        2.876896        1.621665
H         3.247444        0.586203       -1.375725
H         3.331756        0.970053        0.374182
H         0.664683       -1.272498       -1.223367
H        -0.403780        0.082010       -1.625442
H         1.178573       -0.076508       -2.433042
H         3.589924       -2.291105        1.277599
H        -0.923537        2.162279       -1.249647
C        -1.764237       -0.017602        0.604955
C        -2.828867        0.512660       -0.136421
C        -1.729297       -1.410433        0.783625
C        -3.804930       -0.315525       -0.698421
H        -2.908886        1.590612       -0.288176
C        -2.700489       -2.241217        0.227669
H        -0.926526       -1.856930        1.376285
C        -3.743612       -1.697087       -0.525355
H        -4.619096        0.128435       -1.276062
H        -2.642871       -3.320900        0.384357
H        -4.503744       -2.344918       -0.967091
