# Supplementary material for: Access to unsaturated bicyclic lactones by overriding conventional C(sp3)–H site selectivity
Source: Nat Chem. 2023 Aug 10;15(11):1626–35. doi: 10.1038/s41557-023-01295-x (PMC10624629; doi:10.1038/s41557-023-01295-x)
Supplement: Supplementary file 6 — Atomic coordinates of optimized structures from DFT calculations. [file 41557_2023_1295_MOESM6_ESM.zip › DFT_final_xyz/DFT_final_xyz/final_xyz/Ph-substrate-equatorial.xyz]

37
Ph-substrate-equatorial.log    Empirical formula: C15H20O2    Energy(Hartree): -732.613216
O        -3.765746       -1.591151       -0.333192
O        -4.505270       -0.044445        1.095021
C        -1.522990        0.785677        0.263069
C        -0.001862        0.791909        0.491737
C        -1.791984        0.781250       -1.250315
C         0.762256       -0.314277       -0.248732
C        -1.075341       -0.347808       -1.984057
C         0.429447       -0.268812       -1.744409
C        -2.127411       -0.462920        0.953805
C        -2.125029        2.045334        0.885717
C        -3.580378       -0.656288        0.617080
H         0.381567        1.769879        0.145927
H         0.211694        0.739063        1.573570
H        -2.878832        0.753089       -1.439493
H        -1.435982        1.748820       -1.649540
H         0.424395       -1.292555        0.137193
H        -1.291604       -0.291333       -3.062318
H         0.960934       -1.078342       -2.268958
H         0.811301        0.681434       -2.161490
H        -2.047362       -0.329689        2.043414
H        -1.582558       -1.373201        0.670355
H        -3.218551        2.062083        0.773782
H        -1.706902        2.943315        0.403820
H        -1.894788        2.096604        1.962001
H        -4.722353       -1.626488       -0.513261
H        -1.465560       -1.321754       -1.642812
C         2.251250       -0.233963        0.013406
C         2.996239        0.885991       -0.385519
C         2.922114       -1.278567        0.660868
C         4.368228        0.957880       -0.144698
H         2.495972        1.715912       -0.893843
C         4.295730       -1.212221        0.904905
H         2.354657       -2.158818        0.977453
C         5.024088       -0.092430        0.502338
H         4.929632        1.839026       -0.464092
H         4.797874       -2.039768        1.411407
H         6.098448       -0.037034        0.691069
