# Supplementary material for: Access to unsaturated bicyclic lactones by overriding conventional C(sp3)–H site selectivity
Source: Nat Chem. 2023 Aug 10;15(11):1626–35. doi: 10.1038/s41557-023-01295-x (PMC10624629; doi:10.1038/s41557-023-01295-x)
Supplement: Supplementary file 6 — Atomic coordinates of optimized structures from DFT calculations. [file 41557_2023_1295_MOESM6_ESM.zip › DFT_final_xyz/DFT_final_xyz/final_xyz/substrate_2.xyz]

27
substrate_2.log    Empirical formula: C9H16O2    Energy(Hartree): -502.040305
O         2.692114        1.184989       -0.730019
O         2.974894       -0.416952        0.797259
C        -0.119249       -0.458646       -0.037145
C        -0.354079        1.039754        0.226537
C        -1.259870       -0.992344       -0.922385
C        -1.745825        1.346222        0.776564
C        -2.648911       -0.704499       -0.358996
C        -2.834301        0.794568       -0.140042
C         1.196912       -0.650061       -0.825655
C        -0.041220       -1.241256        1.276625
C         2.374193        0.009620       -0.160387
H        -0.213355        1.583392       -0.726202
H         0.420492        1.418003        0.916136
H        -1.114775       -2.074080       -1.086628
H        -1.178431       -0.508012       -1.913324
H        -1.862020        2.433843        0.904127
H        -1.857557        0.905681        1.782373
H        -2.788856       -1.237754        0.597117
H        -3.417228       -1.094664       -1.044692
H        -3.833656        1.009857        0.269253
H        -2.774786        1.308007       -1.117264
H         1.411511       -1.726690       -0.909185
H         1.080230       -0.228281       -1.834965
H         0.817911       -0.910859        1.877677
H        -0.951545       -1.120523        1.881000
H         0.086229       -2.317022        1.074362
H         3.433879        1.554657       -0.218398
