# Supplementary material for: Access to unsaturated bicyclic lactones by overriding conventional C(sp3)–H site selectivity
Source: Nat Chem. 2023 Aug 10;15(11):1626–35. doi: 10.1038/s41557-023-01295-x (PMC10624629; doi:10.1038/s41557-023-01295-x)
Supplement: Supplementary file 6 — Atomic coordinates of optimized structures from DFT calculations. [file 41557_2023_1295_MOESM6_ESM.zip › DFT_final_xyz/DFT_final_xyz/final_xyz/TS1.xyz]

53
TS1.log    Empirical formula: C17H28NNaO5Pd    Energy(Hartree): -1383.327851
O         3.817138        1.741157        0.590639
O         1.692720        1.711725       -0.089186
O        -0.444696       -1.436714        1.838277
N         1.317769       -0.741724        0.662505
C         2.711375       -0.401475        0.437129
C         2.801696        1.133808        0.327028
C         0.812265       -1.421153        1.674571
C         1.684283       -2.156782        2.655435
H         3.338343       -0.695315        1.296397
H         2.210448       -1.433614        3.297039
H         1.052794       -2.793787        3.283716
H         2.441021       -2.764358        2.142387
C         3.299432       -1.102699       -0.822393
C         2.500244       -0.738501       -2.075813
H         2.964889       -1.200214       -2.961316
H         1.462397       -1.105620       -2.008156
H         2.467315        0.350895       -2.233398
C         3.231634       -2.615743       -0.605905
H         3.856623       -2.922210        0.249366
H         2.195760       -2.946034       -0.426183
H         3.605111       -3.143229       -1.497467
C         4.761697       -0.688426       -1.002908
H         5.342018       -0.869974       -0.084150
H         5.213620       -1.276545       -1.817192
H         4.856909        0.378324       -1.246763
Pd        0.068942        0.501864       -0.203348
C        -3.153216       -0.147112        1.610035
C        -3.063355       -0.048332        0.084001
C        -1.753258       -0.698838       -0.438895
C        -1.789353       -2.239581       -0.498505
C        -3.012020       -2.768565       -1.236914
C        -4.264384       -2.260791       -0.532896
C        -4.279394       -0.739522       -0.576455
C        -3.193856        1.443694       -0.315502
C        -1.972056        2.313427       -0.150671
O        -1.896495        3.240405        0.662002
O        -0.993973        2.056459       -0.982166
H        -2.368994        0.465855        2.083298
H        -4.132965        0.215097        1.959426
H        -3.012692       -1.178508        1.964893
H        -1.609674       -0.362084       -1.483426
H        -0.928720       -0.799420        0.714309
H        -1.802842       -2.658067        0.519664
H        -0.847776       -2.585728       -0.959574
H        -2.988325       -3.869229       -1.266662
H        -3.011838       -2.416143       -2.284268
H        -5.177103       -2.655499       -1.005991
H        -4.269072       -2.618913        0.511656
H        -5.197820       -0.332341       -0.119081
H        -4.300509       -0.437702       -1.639677
H        -4.026907        1.888433        0.248461
H        -3.436064        1.491926       -1.389992
Na        0.398216        3.517784        0.138595
