# Supplementary material for: Access to unsaturated bicyclic lactones by overriding conventional C(sp3)–H site selectivity
Source: Nat Chem. 2023 Aug 10;15(11):1626–35. doi: 10.1038/s41557-023-01295-x (PMC10624629; doi:10.1038/s41557-023-01295-x)
Supplement: Supplementary file 6 — Atomic coordinates of optimized structures from DFT calculations. [file 41557_2023_1295_MOESM6_ESM.zip › DFT_final_xyz/DFT_final_xyz/final_xyz/TS1-c2.xyz]

53
TS1-c2.log    Empirical formula: C17H28NNaO5Pd    Energy(Hartree): -1383.32716
O         3.615779        1.898160        0.832094
O         1.535971        1.708919        0.052001
O        -0.270954       -2.073988        1.447862
N         1.394316       -0.842596        0.602897
C         2.746972       -0.327412        0.467491
C         2.677658        1.212773        0.485825
C         0.970269       -1.807055        1.395638
C         1.904640       -2.579100        2.288097
H         3.381132       -0.633941        1.317311
H         2.272672       -1.919414        3.088833
H         1.356128       -3.413276        2.737939
H         2.775361       -2.955893        1.738244
C         3.448868       -0.818498       -0.839246
C         2.656410       -0.394696       -2.078242
H         3.177850       -0.735132       -2.986737
H         1.647536       -0.839188       -2.076591
H         2.546778        0.699065       -2.135437
C         3.543445       -2.345187       -0.811547
H         4.179942       -2.689328        0.020119
H         2.549394       -2.810386       -0.719527
H         3.997625       -2.707461       -1.746999
C         4.865627       -0.242466       -0.910421
H         5.433318       -0.470421        0.005884
H         5.399618       -0.687709       -1.764772
H         4.860007        0.848930       -1.031388
Pd        0.030834        0.368758       -0.124137
C        -3.318676       -1.032429        1.675484
C        -2.971907       -0.187119        0.440312
C        -1.788315       -0.797128       -0.354315
C        -2.083868       -2.222745       -0.844524
C        -3.298163       -2.180456       -1.775077
C        -4.506841       -1.518595       -1.113027
C        -4.171983       -0.145786       -0.526153
C        -2.688492        1.224151        0.995988
C        -1.956159        2.271170        0.178000
O        -1.996799        3.462607        0.501010
O        -1.173703        1.871004       -0.784233
H        -2.453634       -1.104613        2.351647
H        -4.151107       -0.563810        2.225674
H        -3.623687       -2.056468        1.423158
H        -1.727138       -0.229740       -1.299659
H        -0.850986       -1.253404        0.570629
H        -2.253760       -2.909921       -0.000364
H        -1.202527       -2.610236       -1.381284
H        -3.560539       -3.193534       -2.119957
H        -3.023085       -1.601317       -2.675248
H        -5.327235       -1.420020       -1.841507
H        -4.890457       -2.175344       -0.314132
H        -5.052378        0.268127       -0.003638
H        -3.925100        0.556698       -1.344138
H        -2.053461        1.114086        1.895548
H        -3.624223        1.681941        1.354722
Na        0.282190        3.559713       -0.203082
