# Supplementary material for: Access to unsaturated bicyclic lactones by overriding conventional C(sp3)–H site selectivity
Source: Nat Chem. 2023 Aug 10;15(11):1626–35. doi: 10.1038/s41557-023-01295-x (PMC10624629; doi:10.1038/s41557-023-01295-x)
Supplement: Supplementary file 6 — Atomic coordinates of optimized structures from DFT calculations. [file 41557_2023_1295_MOESM6_ESM.zip › DFT_final_xyz/DFT_final_xyz/final_xyz/TS1prime.xyz]

53
TS1prime.log    Empirical formula: C17H28NNaO5Pd    Energy(Hartree): -1383.323155
O         3.295773        2.381361       -0.144098
O         1.163735        1.783759       -0.392112
O         0.198222       -1.274203        2.492606
N         1.485464       -0.475830        0.854237
C         2.707846        0.076066        0.291726
C         2.425235        1.538113       -0.098876
C         1.353626       -1.045860        2.044813
C         2.549484       -1.398999        2.890562
H         3.513870        0.103458        1.044805
H         2.988715       -0.478753        3.305625
H         2.218190       -2.034544        3.718728
H         3.327137       -1.909992        2.309650
C         3.244687       -0.741011       -0.921203
C         2.185390       -0.841411       -2.019439
H         2.599099       -1.369894       -2.892849
H         1.310302       -1.407674       -1.663858
H         1.841841        0.152142       -2.348038
C         3.591835       -2.151272       -0.440977
H         4.413564       -2.130928        0.293847
H         2.715678       -2.639455        0.016009
H         3.919387       -2.770384       -1.290697
C         4.507720       -0.075611       -1.472586
H         5.251069        0.088234       -0.676140
H         4.960809       -0.724112       -2.239040
H         4.291228        0.901425       -1.925560
Pd       -0.154350        0.327192        0.098078
C        -4.130682       -1.529656        0.842080
C        -3.077097       -0.619774        0.180955
C        -1.682645       -1.206435        0.561088
C        -1.249476       -2.417716       -0.276806
C        -1.467021       -2.205355       -1.770285
C        -2.939033       -1.914142       -2.037634
C        -3.340216       -0.617818       -1.340678
C        -3.288169        0.781951        0.775931
C        -2.434731        1.901565        0.215040
O        -2.557982        3.072867        0.582665
O        -1.545102        1.573149       -0.677164
H        -4.051327       -1.484525        1.940148
H        -5.148570       -1.216063        0.560886
H        -4.005793       -2.580225        0.540089
H        -1.868368       -1.604717        1.578466
H        -0.674051       -0.825098        1.411812
H        -1.830934       -3.307824        0.027903
H        -0.193998       -2.649388       -0.050000
H        -1.124642       -3.087483       -2.333865
H        -0.865872       -1.344570       -2.118244
H        -3.130766       -1.823664       -3.118101
H        -3.550293       -2.763404       -1.683688
H        -4.413020       -0.407580       -1.495714
H        -2.780901        0.201644       -1.809742
H        -3.116360        0.758085        1.866422
H        -4.340046        1.092122        0.653542
Na       -0.339254        3.459258       -0.322828
