# Supplementary material for: Access to unsaturated bicyclic lactones by overriding conventional C(sp3)–H site selectivity
Source: Nat Chem. 2023 Aug 10;15(11):1626–35. doi: 10.1038/s41557-023-01295-x (PMC10624629; doi:10.1038/s41557-023-01295-x)
Supplement: Supplementary file 6 — Atomic coordinates of optimized structures from DFT calculations. [file 41557_2023_1295_MOESM6_ESM.zip › DFT_final_xyz/DFT_final_xyz/final_xyz/TS1prime-c2.xyz]

53
TS1prime-c2.log    Empirical formula: C17H28NNaO5Pd    Energy(Hartree): -1383.320921
O        -3.897410        1.205074       -0.924287
O        -1.687017        1.421868       -0.816230
O         0.507237       -2.463950       -0.935891
N        -1.228611       -1.116502       -0.582581
C        -2.598711       -0.731623       -0.286691
C        -2.799797        0.723793       -0.736567
C        -0.749159       -2.317485       -0.823795
C        -1.598194       -3.542662       -1.011449
H        -3.322264       -1.356383       -0.838130
H        -2.671608       -3.329908       -1.066341
H        -1.268214       -4.035749       -1.935449
H        -1.408871       -4.239516       -0.183172
C        -2.956962       -0.827383        1.238586
C        -2.232524        0.261307        2.035045
H        -2.431719        0.134245        3.110370
H        -1.142417        0.202239        1.879359
H        -2.571403        1.269143        1.747757
C        -2.545176       -2.191129        1.796530
H        -3.056181       -3.012536        1.271516
H        -1.456987       -2.350702        1.739210
H        -2.833764       -2.249344        2.857632
C        -4.470974       -0.674660        1.407633
H        -5.005362       -1.479550        0.876970
H        -4.732759       -0.741779        2.475440
H        -4.827828        0.284701        1.011722
Pd        0.037605        0.389282       -0.704605
C         4.029263        1.094621        0.245271
C         2.740489        0.343577        0.619033
C         2.143962       -0.302066       -0.670664
C         3.033538       -1.482827       -1.148894
C         3.363281       -2.516905       -0.077580
C         3.963095       -1.851731        1.154228
C         3.027918       -0.759544        1.655271
C         1.842417        1.366916        1.343456
C         1.205852        2.465010        0.514408
O         0.810690        3.519435        1.021578
O         0.994323        2.199427       -0.745009
H         3.783607        1.962120       -0.388001
H         4.537626        1.461683        1.152068
H         4.744527        0.471040       -0.307877
H         2.223198        0.429927       -1.489262
H         1.070080       -1.277534       -0.701055
H         3.978459       -1.045997       -1.517330
H         2.563897       -1.966787       -2.016227
H         4.050966       -3.271218       -0.492058
H         2.442387       -3.049294        0.207316
H         4.137315       -2.592534        1.950433
H         4.949851       -1.419701        0.912642
H         3.426420       -0.289841        2.571559
H         2.058303       -1.219096        1.930119
H         2.407260        1.844528        2.160048
H         1.001727        0.839290        1.830770
Na       -0.908025        3.503546       -0.598580
