# Supplementary material for: Access to unsaturated bicyclic lactones by overriding conventional C(sp3)–H site selectivity
Source: Nat Chem. 2023 Aug 10;15(11):1626–35. doi: 10.1038/s41557-023-01295-x (PMC10624629; doi:10.1038/s41557-023-01295-x)
Supplement: Supplementary file 6 — Atomic coordinates of optimized structures from DFT calculations. [file 41557_2023_1295_MOESM6_ESM.zip › DFT_final_xyz/DFT_final_xyz/final_xyz/TS1primeprime.xyz]

53
TS1primeprime.log    Empirical formula: C17H28NNaO5Pd    Energy(Hartree): -1383.333053
O        -3.832898        1.675014       -0.889353
O        -1.732054        1.614098       -0.156455
O         0.245623       -2.200431       -1.171813
N        -1.490590       -0.956311       -0.501548
C        -2.865655       -0.490717       -0.424770
C        -2.861414        1.045237       -0.529259
C        -1.004102       -1.991911       -1.164484
C        -1.870087       -2.968372       -1.913204
H        -3.464925       -0.862418       -1.272994
H        -1.939981       -3.894814       -1.324700
H        -2.883810       -2.602016       -2.110441
H        -1.367810       -3.213710       -2.857263
C        -3.586768       -0.945461        0.883090
C        -2.912119       -0.334978        2.113451
H        -3.418953       -0.679320        3.028648
H        -1.853083       -0.635084        2.175738
H        -2.954476        0.765276        2.093607
C        -3.519763       -2.471127        0.978607
H        -4.008292       -2.946335        0.112571
H        -2.480061       -2.827958        1.037502
H        -4.044228       -2.810330        1.885555
C        -5.056611       -0.521398        0.832985
H        -5.555315       -0.932628       -0.059612
H        -5.580679       -0.904948        1.722670
H        -5.166467        0.570452        0.801677
Pd       -0.186981        0.365057        0.151486
C         2.867060       -0.053986       -0.143763
C         3.880497        0.443116        0.903868
C         4.520183       -0.693808        1.694990
C         5.223579       -1.667112        0.752965
C         4.248985       -2.219696       -0.283689
C         3.557472       -1.094460       -1.050769
C         2.472724        1.125264       -1.049656
C         1.673232        2.254293       -0.427835
O         1.622026        3.371559       -0.951221
O         0.962293        1.975747        0.631293
H         3.378123        1.162005        1.572613
H         4.679349        0.996029        0.374283
H         0.787118       -1.256281       -0.323479
H         3.745351       -1.231109        2.270686
H         5.228726       -0.287494        2.433676
H         5.696686       -2.486736        1.316264
H         6.037394       -1.130375        0.231512
H         4.770580       -2.881493       -0.992707
H         3.499360       -2.853920        0.221019
H         2.815266       -1.504663       -1.756650
H         4.316729       -0.563258       -1.654341
H         1.852642        0.743185       -1.882618
H         3.367227        1.568891       -1.514982
Na       -0.583115        3.536090       -0.129875
C         1.653739       -0.704218        0.562341
H         1.848098       -1.770608        0.765599
H         1.499317       -0.277678        1.568436
