# Supplementary material for: Access to unsaturated bicyclic lactones by overriding conventional C(sp3)–H site selectivity
Source: Nat Chem. 2023 Aug 10;15(11):1626–35. doi: 10.1038/s41557-023-01295-x (PMC10624629; doi:10.1038/s41557-023-01295-x)
Supplement: Supplementary file 6 — Atomic coordinates of optimized structures from DFT calculations. [file 41557_2023_1295_MOESM6_ESM.zip › DFT_final_xyz/DFT_final_xyz/final_xyz/TS1primeprime-c2.xyz]

53
TS1primeprime-c2.log    Empirical formula: C17H28NNaO5Pd    Energy(Hartree): -1383.329042
O        -3.924265        1.251878       -1.182165
O        -1.709352        1.355207       -1.012825
O         0.331598       -2.497843       -0.821274
N        -1.403984       -1.150714       -0.414328
C        -2.780550       -0.699999       -0.334740
C        -2.863672        0.729612       -0.909299
C        -0.922404       -2.335776       -0.753183
C        -1.797013       -3.523151       -1.048317
H        -3.446687       -1.334708       -0.944012
H        -1.720817       -4.227894       -0.207425
H        -2.852142       -3.269427       -1.201632
H        -1.398784       -4.027573       -1.937774
C        -3.336919       -0.709988        1.127786
C        -2.694472        0.405217        1.957219
H        -3.042084        0.348153        3.000519
H        -1.594676        0.319392        1.958610
H        -2.968586        1.399466        1.568420
C        -3.021810       -2.059781        1.776006
H        -3.457638       -2.889719        1.197017
H        -1.937439       -2.226301        1.867768
H        -3.457994       -2.095465        2.786558
C        -4.856009       -0.525311        1.098161
H        -5.335894       -1.344457        0.537911
H        -5.252460       -0.541274        2.125840
H        -5.137116        0.420962        0.618899
Pd       -0.092512        0.306787       -0.416316
C         1.516501       -0.598078        0.719144
C         2.811145        0.224585        0.577954
C         3.880356       -0.361129        1.532020
C         4.384134       -1.748517        1.140850
C         4.885482       -1.766087       -0.299742
C         3.809793       -1.246820       -1.248736
C         3.372540        0.162154       -0.854500
C         2.582085        1.672543        1.045158
C         1.494236        2.477643        0.368218
O         1.101563        3.557368        0.821450
O         0.992062        1.991505       -0.729095
H         3.479934       -0.368758        2.561080
H         1.784232       -1.656943        0.881985
H         0.986040       -0.331834        1.652930
H         4.738755        0.336073        1.536052
H         0.865951       -1.302426       -0.281734
H         3.579118       -2.496038        1.253914
H         5.180250       -2.059186        1.835774
H         5.209512       -2.779193       -0.584725
H         5.774852       -1.113989       -0.378450
H         4.180583       -1.242086       -2.285594
H         2.939074       -1.927140       -1.239197
H         2.627388        0.553067       -1.561366
H         4.250748        0.834371       -0.903674
H         3.514700        2.250375        0.916728
H         2.375058        1.692511        2.128547
Na       -0.810348        3.379565       -0.620442
