# Supplementary material for: Access to unsaturated bicyclic lactones by overriding conventional C(sp3)–H site selectivity
Source: Nat Chem. 2023 Aug 10;15(11):1626–35. doi: 10.1038/s41557-023-01295-x (PMC10624629; doi:10.1038/s41557-023-01295-x)
Supplement: Supplementary file 6 — Atomic coordinates of optimized structures from DFT calculations. [file 41557_2023_1295_MOESM6_ESM.zip › DFT_final_xyz/DFT_final_xyz/final_xyz/TS2.xyz]

53
TS2.log    Empirical formula: C17H28NNaO5Pd    Energy(Hartree): -1383.338477
O         1.452839       -1.595645       -0.792271
O         1.058467        0.345702        0.262336
O         5.090931        1.409464       -1.853868
N         3.433828        1.294330       -0.303233
C         3.299288       -0.145663       -0.343292
C         1.811302       -0.506000       -0.304398
C         4.292135        1.968531       -1.119501
C         4.206963        3.479020       -1.038517
H         3.720965       -0.495887       -1.298978
H         5.158323        3.860957       -0.642293
H         4.095781        3.877999       -2.055507
H         3.383382        3.837853       -0.406847
C         4.083565       -0.854468        0.802869
C         3.473511       -0.498725        2.159772
H         4.091083       -0.909982        2.974151
H         3.424003        0.594173        2.289412
H         2.453622       -0.900785        2.266464
C         5.538452       -0.378784        0.757679
H         5.979207       -0.542848       -0.236480
H         5.609657        0.696676        0.979352
H         6.132448       -0.921950        1.510219
C         4.057835       -2.370974        0.603820
H         4.445782       -2.643844       -0.390550
H         4.692530       -2.855216        1.363207
H         3.039910       -2.774185        0.694976
Pd       -1.044320        0.193917        0.607559
C        -3.001601        0.468505       -1.622525
C        -3.720573        0.063293       -0.321960
C        -2.945456        0.439632        0.925424
C        -2.662512        1.875466        1.162830
C        -3.602797        2.909914        0.489380
C        -4.773504        2.342695       -0.357479
C        -5.040751        0.842357       -0.204996
C        -3.895188       -1.458312       -0.319032
C        -2.567721       -2.209072       -0.396933
O        -2.465547       -3.209158       -1.120230
O        -1.556390       -1.799241        0.301209
H        -2.152898       -0.198698       -1.839549
H        -3.703696        0.411721       -2.470930
H        -2.598323        1.491781       -1.584831
H        -3.256920       -0.138594        1.808967
H         2.680641        1.781359        0.177279
H        -1.564972        2.039879        0.766909
H        -2.566513        2.085844        2.235499
H        -3.022578        3.614850       -0.123210
H        -4.021197        3.514939        1.306313
H        -5.688456        2.902374       -0.112936
H        -4.583131        2.545831       -1.421626
H        -5.755508        0.513456       -0.978623
H        -5.500815        0.615803        0.773350
H        -4.512599       -1.797630       -1.163574
H        -4.401480       -1.772398        0.610706
Na       -0.139673       -3.038855       -0.952017
