# Supplementary material for: Access to unsaturated bicyclic lactones by overriding conventional C(sp3)–H site selectivity
Source: Nat Chem. 2023 Aug 10;15(11):1626–35. doi: 10.1038/s41557-023-01295-x (PMC10624629; doi:10.1038/s41557-023-01295-x)
Supplement: Supplementary file 6 — Atomic coordinates of optimized structures from DFT calculations. [file 41557_2023_1295_MOESM6_ESM.zip › DFT_final_xyz/DFT_final_xyz/final_xyz/TS2primeprime.xyz]

53
TS2primeprime.log    Empirical formula: C17H28NNaO5Pd    Energy(Hartree): -1383.279908
O        -1.145004       -0.704279        0.158820
O        -2.076314        1.261252       -0.405383
O        -5.530679       -0.398198        2.279843
N        -4.417224        0.591087        0.563442
C        -3.505874       -0.506442        0.326802
C        -2.128820        0.078106        0.013676
C        -5.331912        0.577166        1.573825
C        -6.121747        1.858887        1.743660
H        -3.450258       -1.108606        1.247793
H        -6.140139        2.121033        2.809392
H        -5.722473        2.698738        1.159152
H        -7.160446        1.671575        1.435716
C        -3.975377       -1.449489       -0.826743
C        -3.822396       -0.744139       -2.175951
H        -4.279441       -1.347599       -2.976079
H        -4.320336        0.239117       -2.162160
H        -2.761232       -0.590335       -2.432146
C        -5.448775       -1.800032       -0.599158
H        -5.605216       -2.213560        0.407734
H        -6.089552       -0.910874       -0.699960
H        -5.773195       -2.540980       -1.347203
C        -3.159000       -2.743137       -0.817734
H        -3.254588       -3.255923        0.152608
H        -3.535132       -3.422618       -1.599501
H        -2.092582       -2.553677       -0.998256
Pd        0.743541       -0.161532       -0.464186
C         2.935844       -0.644726       -0.298214
C         3.886510        0.156581        0.586870
C         4.226197       -0.628687        1.860847
C         5.070973       -1.864888        1.564133
C         6.359037       -1.479822        0.841441
C         6.048086       -0.726630       -0.448670
C         5.180503        0.498541       -0.172203
C         3.115603        1.440797        0.906906
C         2.358926        1.804951       -0.351475
O         1.857043        2.897910       -0.593795
O         2.374025        0.810979       -1.240536
H         3.290623       -0.898989        2.379560
H         3.358824       -1.124926       -1.185076
H         2.306748       -1.359122        0.287449
H         4.784872        0.043268        2.537261
H        -4.157106        1.463820        0.109345
H         4.489782       -2.561447        0.931186
H         5.291294       -2.405919        2.496837
H         6.969967       -2.371468        0.633374
H         6.960887       -0.830577        1.503102
H         6.975340       -0.419680       -0.956185
H         5.529347       -1.406202       -1.148468
H         4.927605        1.021698       -1.108953
H         5.753349        1.208848        0.450527
H         3.766484        2.276353        1.207406
H         2.382035        1.274470        1.712718
Na       -0.335185        2.426629       -1.036217
