# Supplementary material for: Access to unsaturated bicyclic lactones by overriding conventional C(sp3)–H site selectivity
Source: Nat Chem. 2023 Aug 10;15(11):1626–35. doi: 10.1038/s41557-023-01295-x (PMC10624629; doi:10.1038/s41557-023-01295-x)
Supplement: Supplementary file 6 — Atomic coordinates of optimized structures from DFT calculations. [file 41557_2023_1295_MOESM6_ESM.zip › DFT_final_xyz/DFT_final_xyz/final_xyz/TS2primeprime-ac.xyz]

34
TS2primeprime-ac.log    Empirical formula: C11H17NaO4Pd    Energy(Hartree): -1018.755777
O        -2.583964       -1.453130       -0.103908
O        -3.852447        0.321482        0.426221
C        -3.667411       -0.908175        0.275720
Pd       -0.945989       -0.298370       -0.553022
C         1.307476       -0.392487       -0.680310
C         2.174682        0.139100        0.458229
C         2.707642       -1.017515        1.313784
C         3.714504       -1.877850        0.555653
C         4.880319       -1.029901        0.054237
C         4.377439        0.105028       -0.833313
C         3.349780        0.961948       -0.097973
C         1.238992        1.041554        1.268841
C         0.315980        1.710825        0.273315
O        -0.378261        2.697615        0.502780
O         0.427758        1.173127       -0.942373
H         1.855812       -1.620577        1.672098
H         1.736149       -0.372380       -1.686489
H         0.867079       -1.392693       -0.454917
H         3.193952       -0.586186        2.207612
H         3.211761       -2.354753       -0.306568
H         4.072823       -2.697583        1.196800
H         5.609890       -1.651751       -0.486892
H         5.411977       -0.601184        0.923279
H         5.212980        0.735159       -1.174751
H         3.926106       -0.323305       -1.746249
H         2.957129        1.757663       -0.752503
H         3.844066        1.459282        0.755788
H         1.773494        1.807805        1.852163
H         0.623552        0.451460        1.966826
Na       -2.520553        2.002617        0.159952
C        -4.828013       -1.843329        0.548365
H        -5.609258       -1.662770       -0.204362
H        -4.514738       -2.892336        0.508122
H        -5.264237       -1.607543        1.528539
