# Supplementary material for: Access to unsaturated bicyclic lactones by overriding conventional C(sp3)–H site selectivity
Source: Nat Chem. 2023 Aug 10;15(11):1626–35. doi: 10.1038/s41557-023-01295-x (PMC10624629; doi:10.1038/s41557-023-01295-x)
Supplement: Supplementary file 6 — Atomic coordinates of optimized structures from DFT calculations. [file 41557_2023_1295_MOESM6_ESM.zip › DFT_final_xyz/DFT_final_xyz/final_xyz/TS2primeprime-c2.xyz]

53
TS2primeprime-c2.log    Empirical formula: C17H28NNaO5Pd    Energy(Hartree): -1383.264164
O        -4.409608        1.415094        0.584199
O        -2.498165        1.743689       -0.547341
O        -1.330654       -2.253137       -2.365121
N        -1.996765       -0.908719       -0.673561
C        -2.969919       -0.450204        0.305923
C        -3.353218        1.040295        0.082816
C        -2.240427       -1.893723       -1.459397
C        -3.484175       -2.730007       -1.493418
H        -3.905503       -1.025225        0.213187
H        -3.366658       -3.524228       -2.238572
H        -3.682907       -3.175991       -0.508704
H        -4.352938       -2.110564       -1.758864
C        -2.467792       -0.644695        1.774621
C        -1.609731        0.537796        2.235971
H        -1.168826        0.325374        3.223959
H        -0.791911        0.729908        1.516399
H        -2.217786        1.451956        2.316212
C        -1.649983       -1.934164        1.882339
H        -2.205740       -2.796879        1.476755
H        -0.698598       -1.851364        1.330178
H        -1.423380       -2.148043        2.939265
C        -3.696631       -0.748811        2.682397
H        -4.270681       -1.662357        2.453998
H        -3.389920       -0.793249        3.740069
H        -4.353547        0.117454        2.523293
Pd       -0.223579        0.138007       -0.844312
C         2.086572       -0.424620       -0.505798
C         3.037631        0.117553        0.556386
C         3.376321       -0.982308        1.572347
C         4.221015       -2.094126        0.956494
C         5.509614       -1.527363        0.366944
C         5.200500       -0.455188       -0.674063
C         4.331045        0.651864       -0.082350
C         2.265123        1.261473        1.215027
C         1.572491        1.986970        0.090921
O         1.146649        3.132567        0.122799
O         1.497146        1.233697       -1.000701
H         2.439405       -1.380535        1.999603
H         2.503073       -0.672484       -1.485622
H         1.436470       -1.226152       -0.116763
H         3.934021       -0.517179        2.405235
H        -0.591610       -1.598824       -2.284699
H         3.641414       -2.594781        0.158490
H         4.440685       -2.865248        1.710344
H         6.122593       -2.329164       -0.072220
H         6.109045       -1.079671        1.180384
H         6.128686       -0.023275       -1.078272
H         4.683897       -0.922040       -1.531762
H         4.079481        1.404610       -0.847850
H         4.901980        1.173144        0.706838
H         2.894632        1.954876        1.791522
H         1.485556        0.867979        1.890626
Na       -0.921134        3.076812       -0.863035
