# Supplementary material for: Access to unsaturated bicyclic lactones by overriding conventional C(sp3)–H site selectivity
Source: Nat Chem. 2023 Aug 10;15(11):1626–35. doi: 10.1038/s41557-023-01295-x (PMC10624629; doi:10.1038/s41557-023-01295-x)
Supplement: Supplementary file 6 — Atomic coordinates of optimized structures from DFT calculations. [file 41557_2023_1295_MOESM6_ESM.zip › DFT_final_xyz/DFT_final_xyz/final_xyz/TS3.xyz]

53
TS3.log    Empirical formula: C17H28NNaO5Pd    Energy(Hartree): -1383.332195
O         1.400376        1.642471       -0.580676
O         1.019184       -0.501191       -0.038422
O         5.127127        0.094921        2.090621
N         3.425647       -0.850930        0.919410
C         3.264601        0.252245       -0.001843
C         1.772300        0.508782       -0.216700
C         4.325989       -0.814467        1.942197
C         4.287776       -2.004552        2.877946
H         3.717751        1.142757        0.462317
H         5.211624       -2.584754        2.741982
H         4.284042       -1.636418        3.912124
H         3.423724       -2.661963        2.713211
C         3.988082        0.015471       -1.363459
C         3.296241       -1.106769       -2.139860
H         3.873742       -1.354877       -3.044570
H         3.219529       -2.017307       -1.524211
H         2.278859       -0.820321       -2.450871
C         5.439083       -0.381278       -1.077071
H         5.933900        0.362503       -0.435464
H         5.490127       -1.352867       -0.562757
H         5.995399       -0.467316       -2.024202
C         3.984364        1.302332       -2.190382
H         4.473390        2.121429       -1.638757
H         4.542825        1.143145       -3.126772
H         2.963591        1.621789       -2.439779
Pd       -1.036093       -0.369810       -0.420094
C        -3.156679       -0.716641        1.768011
C        -3.751858       -0.013086        0.533438
C        -2.978276       -0.129285       -0.767167
C        -2.762352       -1.392847       -1.371695
C        -3.474206       -2.576844       -0.729981
C        -4.867968       -2.185195       -0.145070
C        -5.086844       -0.688050        0.173452
C        -3.800316        1.489104        0.831811
C        -2.414700        2.147224        0.739884
O        -2.333524        3.381868        0.666807
O        -1.355576        1.407577        0.743361
H        -2.280094       -0.175545        2.143590
H        -3.924014       -0.731427        2.559960
H        -2.850439       -1.753879        1.581194
H        -3.062881        0.744906       -1.429758
H         2.675392       -1.538288        0.909050
H        -1.189379       -1.683035       -1.278747
H        -2.694308       -1.408791       -2.463852
H        -2.850916       -3.005797        0.064653
H        -3.593410       -3.377076       -1.473724
H        -5.656532       -2.514150       -0.837656
H        -5.015401       -2.772492        0.773813
H        -5.816268       -0.584363        0.993858
H        -5.514954       -0.167152       -0.700075
H        -4.200180        1.691836        1.839477
H        -4.451802        2.026362        0.123853
Na       -0.050428        3.116259        0.115091
