# Supplementary material for: Access to unsaturated bicyclic lactones by overriding conventional C(sp3)–H site selectivity
Source: Nat Chem. 2023 Aug 10;15(11):1626–35. doi: 10.1038/s41557-023-01295-x (PMC10624629; doi:10.1038/s41557-023-01295-x)
Supplement: Supplementary file 6 — Atomic coordinates of optimized structures from DFT calculations. [file 41557_2023_1295_MOESM6_ESM.zip › DFT_final_xyz/DFT_final_xyz/final_xyz/TS3a.xyz]

53
TS3a.log    Empirical formula: C17H28NNaO5Pd    Energy(Hartree): -1383.276909
O         1.615676       -1.689102       -0.795204
O         1.050771        0.178212        0.319055
O         4.862710        1.803607       -1.815003
N         3.286811        1.392667       -0.229662
C         3.307154       -0.046482       -0.375765
C         1.873379       -0.571236       -0.299177
C         4.039944        2.214939       -1.012116
C         3.809821        3.696961       -0.796995
H         3.721179       -0.278050       -1.370168
H         4.707626        4.124726       -0.328299
H         3.693043        4.178757       -1.776448
H         2.937801        3.916360       -0.166429
C         4.209536       -0.749513        0.686208
C         3.566682       -0.647824        2.070811
H         4.255420       -1.032271        2.839904
H         3.331361        0.400247        2.316206
H         2.631178       -1.227587        2.129003
C         5.573592       -0.053585        0.703490
H         6.013909       -0.020891       -0.303794
H         5.485696        0.982431        1.064169
H         6.257358       -0.592605        1.378745
C         4.416410       -2.218048        0.311908
H         4.871894       -2.305222       -0.687535
H         5.095011       -2.693942        1.038073
H         3.467385       -2.770054        0.301976
Pd       -0.861496       -0.551206        0.574458
C        -2.505595        1.094455       -1.603754
C        -3.598186        0.524298       -0.694554
C        -3.176129        0.301212        0.745366
C        -2.632216        1.503456        1.477276
C        -3.823449        2.486852        1.537300
C        -4.384824        2.791998        0.147753
C        -4.782350        1.514086       -0.593735
C        -3.997968       -0.862803       -1.199802
C        -2.982051       -1.826143       -0.620334
O        -2.556444       -2.825669       -1.187206
O        -2.656424       -1.502661        0.619381
H        -1.708678        0.352779       -1.773566
H        -2.950019        1.372623       -2.572912
H        -2.021181        1.984524       -1.180963
H        -4.022402       -0.094196        1.324114
H         2.505795        1.757754        0.311142
H        -1.776755        1.954718        0.953737
H        -2.302432        1.234979        2.490577
H        -3.503770        3.410621        2.042921
H        -4.619231        2.043374        2.161556
H        -5.257274        3.457768        0.232995
H        -3.633588        3.344598       -0.440280
H        -5.149539        1.741619       -1.607646
H        -5.611178        1.020578       -0.054802
H        -4.040851       -0.945633       -2.293359
H        -4.980102       -1.157023       -0.788205
Na       -0.253574       -2.835002       -0.917237
