# Supplementary material for: Access to unsaturated bicyclic lactones by overriding conventional C(sp3)–H site selectivity
Source: Nat Chem. 2023 Aug 10;15(11):1626–35. doi: 10.1038/s41557-023-01295-x (PMC10624629; doi:10.1038/s41557-023-01295-x)
Supplement: Supplementary file 6 — Atomic coordinates of optimized structures from DFT calculations. [file 41557_2023_1295_MOESM6_ESM.zip › DFT_final_xyz/DFT_final_xyz/final_xyz/TS3b.xyz]

53
TS3b.log    Empirical formula: C17H28NNaO5Pd    Energy(Hartree): -1383.262465
Pd        0.015140        0.351441        0.018759
C        -2.930253       -0.383214        1.611851
C        -3.385861        0.022830        0.208649
C        -2.363264       -0.223635       -0.885540
C        -1.896266       -1.651161       -1.056399
C        -3.160128       -2.438315       -1.466874
C        -4.279042       -2.277348       -0.438475
C        -4.622299       -0.803853       -0.215974
C        -3.637278        1.530721        0.183282
C        -2.293906        2.180995       -0.052808
O        -1.961152        3.299009        0.313490
O        -1.510247        1.428552       -0.799719
H        -2.105974        0.262418        1.956409
H        -3.773954       -0.278556        2.312178
H        -2.584337       -1.425475        1.660252
H        -2.763873        0.119935       -1.850379
H        -1.467870       -2.056349       -0.128197
H        -1.122898       -1.721441       -1.834140
H        -2.896548       -3.498443       -1.600556
H        -3.510115       -2.072364       -2.448470
H        -5.178265       -2.820804       -0.766482
H        -3.971805       -2.739131        0.514675
H        -5.409157       -0.688904        0.547228
H        -5.022166       -0.379261       -1.154508
H        -4.110828        1.925437        1.091538
H        -4.271149        1.805764       -0.679021
O         4.317287        1.639358        0.368437
O         2.100065        1.979566        0.307252
O         0.168324       -1.816323        2.106324
N         1.619303       -0.658936        0.828527
C         2.931302       -0.282857        0.324509
C         3.150557        1.258113        0.354876
C         1.422343       -1.570313        1.710050
C         2.418008       -2.449855        2.394756
H         3.725977       -0.703577        0.961467
H         2.337626       -2.304461        3.481367
H         2.158146       -3.498122        2.187053
H         3.446510       -2.261751        2.073156
C         3.173118       -0.828377       -1.121300
C         2.541075        0.077630       -2.181476
H         2.667351       -0.371138       -3.180379
H         1.459163        0.214526       -1.995561
H         3.017150        1.069932       -2.185305
C         2.584516       -2.236163       -1.249742
H         2.963017       -2.902893       -0.455886
H         1.483333       -2.218919       -1.189777
H         2.871275       -2.674430       -2.219015
C         4.684925       -0.894570       -1.355729
H         5.151713       -1.627512       -0.676497
H         4.896422       -1.205710       -2.391644
H         5.142233        0.085248       -1.162842
H        -0.377255       -1.133850        1.630860
Na        0.388658        3.192823        0.171970
