# Supplementary material for: Access to unsaturated bicyclic lactones by overriding conventional C(sp3)–H site selectivity
Source: Nat Chem. 2023 Aug 10;15(11):1626–35. doi: 10.1038/s41557-023-01295-x (PMC10624629; doi:10.1038/s41557-023-01295-x)
Supplement: Supplementary file 6 — Atomic coordinates of optimized structures from DFT calculations. [file 41557_2023_1295_MOESM6_ESM.zip › DFT_final_xyz/DFT_final_xyz/final_xyz/TS4.xyz]

53
TS4.log    Empirical formula: C17H28NNaO5Pd    Energy(Hartree): -1383.282682
O         0.805934        0.650282        0.037014
O         1.867844       -1.141587       -0.675168
O         5.188664        0.306157        2.276128
N         4.157696       -0.505429        0.421234
C         3.211374        0.582013        0.305085
C         1.874089       -0.005573       -0.115998
C         5.046143       -0.583435        1.451630
C         5.881307       -1.846215        1.486911
H         3.111444        1.054708        1.295824
H         5.909478       -2.218156        2.519097
H         5.509907       -2.632165        0.815974
H         6.912352       -1.591006        1.202349
C         3.661261        1.684891       -0.704125
C         3.541118        1.160788       -2.136561
H         3.981361        1.881108       -2.844355
H         4.072558        0.202090       -2.247982
H         2.488550        1.000962       -2.422203
C         5.118366        2.052558       -0.412169
H         5.251888        2.329233        0.643827
H         5.790733        1.207732       -0.625392
H         5.421706        2.899402       -1.048599
C         2.794271        2.932120       -0.524899
H         2.897155        3.331390        0.497081
H         3.118225        3.715178       -1.229488
H         1.733050        2.711144       -0.700612
Pd       -0.260289       -1.004238       -1.025501
C        -1.417561       -1.145177        1.929849
C        -2.664651       -0.559160        1.264525
C        -2.317695        0.189002       -0.025179
C        -2.245913       -0.496994       -1.292372
C        -3.307297       -1.568228       -1.490107
C        -3.397135       -2.474602       -0.268396
C        -3.712401       -1.648871        0.975324
C        -3.287968        0.516120        2.159666
C        -4.161715        1.326404        1.245971
O        -5.138339        2.012581        1.566059
O        -3.768155        1.241244        0.007037
H        -0.604334       -0.403732        1.958955
H        -1.662051       -1.457638        2.958247
H        -1.044085       -2.018340        1.374565
H        -1.590071        0.997960        0.118658
H         3.940871       -1.326240       -0.141853
H        -0.719041       -2.257574       -1.748269
H        -2.147328        0.198143       -2.141677
H        -3.093325       -2.153952       -2.395033
H        -4.298478       -1.089738       -1.642397
H        -4.170206       -3.247263       -0.404938
H        -2.431377       -2.994650       -0.147352
H        -3.805885       -2.285269        1.871350
H        -4.700280       -1.170576        0.830773
H        -2.508627        1.188849        2.559559
H        -3.859180        0.117103        3.009579
Na       -5.452430        2.590999       -0.588614
