# Supplementary material for: Access to unsaturated bicyclic lactones by overriding conventional C(sp3)–H site selectivity
Source: Nat Chem. 2023 Aug 10;15(11):1626–35. doi: 10.1038/s41557-023-01295-x (PMC10624629; doi:10.1038/s41557-023-01295-x)
Supplement: Supplementary file 6 — Atomic coordinates of optimized structures from DFT calculations. [file 41557_2023_1295_MOESM6_ESM.zip › DFT_final_xyz/DFT_final_xyz/final_xyz/TS4-c2.xyz]

53
TS4-c2.log    Empirical formula: C17H28NNaO5Pd    Energy(Hartree): -1383.278811
O         0.562414        0.327923       -0.302446
O         1.489063       -1.610376        0.194587
O         4.888918        1.072673        1.851559
N         3.873319       -0.595417        0.697409
C         2.949187        0.287973        0.028255
C         1.585597       -0.377353       -0.011694
C         4.747215       -0.119732        1.636762
C         5.552184       -1.172329        2.364296
H         2.880906        1.212546        0.628344
H         6.595861       -1.110762        2.024081
H         5.544368       -0.939312        3.436646
H         5.182472       -2.192995        2.200362
C         3.412420        0.695836       -1.406538
C         3.362809       -0.522276       -2.329742
H         3.780911       -0.274969       -3.317883
H         3.954942       -1.349184       -1.907597
H         2.330467       -0.880575       -2.477194
C         4.848313        1.219914       -1.316126
H         4.925204        2.051835       -0.601079
H         5.533178        0.427876       -0.980225
H         5.183084        1.562031       -2.308036
C         2.526980        1.813460       -1.971865
H         2.446606        2.650384       -1.254170
H         2.978972        2.215067       -2.891754
H         1.524577        1.439998       -2.229368
Pd       -0.677752       -1.627398       -0.228521
C        -3.476565       -0.893138        2.159604
C        -3.586377        0.203928        1.091239
C        -2.449530        0.052678        0.113777
C        -2.455134       -0.880806       -0.956326
C        -3.808022       -1.503886       -1.239901
C        -4.858779       -0.399955       -1.103014
C        -4.946463        0.115891        0.337291
C        -3.356851        1.602674        1.701444
C        -2.639200        2.439540        0.645733
O        -1.903837        3.390924        0.937395
O        -2.704798        1.935135       -0.539580
H        -2.490759       -0.873182        2.650116
H        -4.252528       -0.746884        2.927222
H        -3.610241       -1.890135        1.713746
H        -1.487489        0.421243        0.481274
H         3.629681       -1.584041        0.675898
H        -1.332488       -2.985363       -0.134754
H        -1.902063       -0.545192       -1.852532
H        -4.022014       -2.320836       -0.530865
H        -3.820210       -1.950450       -2.243955
H        -4.566420        0.432863       -1.762696
H        -5.850463       -0.747173       -1.430800
H        -5.612789       -0.540188        0.922360
H        -5.416447        1.110784        0.329197
H        -2.708123        1.564611        2.590360
H        -4.299222        2.079974        2.010847
Na       -0.377942        2.407772       -0.602609
