# Supplementary material for: Access to unsaturated bicyclic lactones by overriding conventional C(sp3)–H site selectivity
Source: Nat Chem. 2023 Aug 10;15(11):1626–35. doi: 10.1038/s41557-023-01295-x (PMC10624629; doi:10.1038/s41557-023-01295-x)
Supplement: Supplementary file 6 — Atomic coordinates of optimized structures from DFT calculations. [file 41557_2023_1295_MOESM6_ESM.zip › DFT_final_xyz/DFT_final_xyz/final_xyz/TS4prime.xyz]

53
TS4prime.log    Empirical formula: C17H28NNaO5Pd    Energy(Hartree): -1383.288948
O         1.412198        1.737079       -0.230782
O         1.131360       -0.462831        0.079975
O         5.311466        0.015970        2.089085
N         3.585302       -0.835616        0.882146
C         3.347436        0.366719        0.115318
C         1.840593        0.584227       -0.011443
C         4.534511       -0.897287        1.858140
C         4.585548       -2.202234        2.624926
H         3.791038        1.210339        0.667722
H         5.497293       -2.743010        2.332787
H         4.669326       -1.976115        3.695660
H         3.715087       -2.847313        2.445617
C         4.011585        0.325233       -1.296806
C         3.306816       -0.705924       -2.181065
H         3.849848       -0.824476       -3.132151
H         3.271510       -1.688573       -1.683964
H         2.271175       -0.408700       -2.413407
C         5.482115       -0.067227       -1.126607
H         5.990199        0.598908       -0.413913
H         5.576318       -1.096400       -0.748436
H         5.996238       -0.013652       -2.099589
C         3.946221        1.706861       -1.950037
H         4.439846        2.461728       -1.316923
H         4.468307        1.683072       -2.920001
H         2.909419        2.027531       -2.118451
Pd       -0.840328       -0.668534       -0.554050
C        -3.155687       -0.575715        1.806332
C        -3.980013        0.040221        0.663011
C        -3.277619        0.091382       -0.671909
C        -2.753853       -1.116005       -1.228894
C        -3.456817       -2.369215       -0.680261
C        -4.950252       -2.075850       -0.425929
C        -5.247019       -0.802895        0.416200
C        -4.146363        1.521666        0.996774
C        -2.771173        2.107842        0.718647
O        -2.350219        3.165728        1.177786
O        -2.055480        1.375839       -0.098667
H        -2.197371       -0.053627        1.946742
H        -3.738874       -0.480437        2.736019
H        -2.929189       -1.635648        1.660623
H        -3.693279        0.838864       -1.360907
H         2.861427       -1.547435        0.809998
H        -0.494545       -2.054198       -1.027847
H        -2.722393       -1.095218       -2.326219
H        -2.972971       -2.781724        0.214082
H        -3.375474       -3.164167       -1.435942
H        -5.424842       -1.952224       -1.412904
H        -5.433433       -2.951101        0.033883
H        -5.680301       -1.063174        1.394631
H        -5.999411       -0.183898       -0.099156
H        -4.443584        1.740860        2.031232
H        -4.869818        2.014539        0.324167
Na       -0.296758        2.940189        0.148217
