# Supplementary material for: Access to unsaturated bicyclic lactones by overriding conventional C(sp3)–H site selectivity
Source: Nat Chem. 2023 Aug 10;15(11):1626–35. doi: 10.1038/s41557-023-01295-x (PMC10624629; doi:10.1038/s41557-023-01295-x)
Supplement: Supplementary file 6 — Atomic coordinates of optimized structures from DFT calculations. [file 41557_2023_1295_MOESM6_ESM.zip › DFT_final_xyz/DFT_final_xyz/final_xyz/TS5.xyz]

53
TS5.log    Empirical formula: C17H28NNaO5Pd    Energy(Hartree): -1383.290487
O         2.257423        0.043320       -1.952908
O         1.620830       -0.060126        0.190836
O         2.913611        2.630866       -0.152080
N         4.054784        0.971120        0.870896
C         3.951439        0.069884       -0.262499
C         2.493565       -0.012777       -0.737251
C         3.471801        2.185256        0.857505
C         3.511420        2.976969        2.137853
H         4.511627        0.490423       -1.114568
H         4.196765        2.557552        2.885592
H         3.800214        4.010018        1.906436
H         2.494610        3.001570        2.555767
C         4.540361       -1.323625        0.056560
C         3.848266       -1.968022        1.261616
H         4.268277       -2.971677        1.431943
H         3.997205       -1.394573        2.191733
H         2.765602       -2.058926        1.093753
C         6.041222       -1.176534        0.327385
H         6.556571       -0.744854       -0.544849
H         6.246526       -0.529291        1.195362
H         6.487310       -2.160978        0.537132
C         4.337737       -2.219133       -1.169173
H         4.729593       -1.741406       -2.080407
H         4.861099       -3.176559       -1.021946
H         3.271490       -2.431615       -1.338078
Pd       -0.385834       -0.337435       -0.302393
C        -4.920457       -0.253615        2.151820
C        -4.485564       -0.619920        0.732502
C        -3.281976        0.294349        0.347493
C        -2.415565       -0.323630       -0.730704
C        -2.023105       -1.667050       -0.515039
C        -2.614182       -2.324513        0.717426
C        -4.131634       -2.116639        0.638684
C        -5.513289       -0.129124       -0.285184
C        -5.151682        1.330546       -0.485025
O        -5.830336        2.217571       -0.917885
O        -3.869647        1.510821       -0.094280
H        -5.069990        0.833498        2.251957
H        -5.861570       -0.758619        2.417919
H        -4.149483       -0.557046        2.878484
H        -2.685058        0.522092        1.243357
H         4.413352        0.611448        1.750297
H        -0.645144        1.293259       -0.518868
H        -2.574600        0.058330       -1.743576
H        -0.166091       -1.903184       -0.088947
H        -1.878158       -2.312332       -1.385679
H        -2.348059       -3.389633        0.766259
H        -2.226529       -1.857300        1.637415
H        -4.649421       -2.670483        1.437740
H        -4.489186       -2.533312       -0.317935
H        -6.564445       -0.229782        0.016603
H        -5.386845       -0.638130       -1.256323
Na        1.161276        2.030139       -1.438733
