# Supplementary material for: Access to unsaturated bicyclic lactones by overriding conventional C(sp3)–H site selectivity
Source: Nat Chem. 2023 Aug 10;15(11):1626–35. doi: 10.1038/s41557-023-01295-x (PMC10624629; doi:10.1038/s41557-023-01295-x)
Supplement: Supplementary file 6 — Atomic coordinates of optimized structures from DFT calculations. [file 41557_2023_1295_MOESM6_ESM.zip › DFT_final_xyz/DFT_final_xyz/final_xyz/TS5-c2.xyz]

53
TS5-c2.log    Empirical formula: C17H28NNaO5Pd    Energy(Hartree): -1383.290714
O         2.060634        1.723962       -1.187442
O         1.887681       -0.527304       -1.011188
O         0.668711        0.914418        1.478456
N         2.626714       -0.216094        1.574386
C         3.248161        0.620397        0.559630
C         2.331604        0.625062       -0.686966
C         1.316741       -0.070842        1.856925
C         0.655280       -1.204210        2.592920
H         3.263733        1.662418        0.918719
H         1.342638       -1.741347        3.260264
H        -0.202417       -0.821727        3.160539
H         0.290654       -1.907690        1.824791
C         4.702469        0.197976        0.268011
C         4.797188       -1.261430       -0.187536
H         5.842067       -1.498754       -0.442328
H         4.495483       -1.970851        0.601922
H         4.162091       -1.445128       -1.064703
C         5.540533        0.403837        1.533627
H         5.519285        1.458271        1.851008
H         5.171660       -0.208495        2.371947
H         6.588760        0.122005        1.347980
C         5.235935        1.104050       -0.845135
H         5.108595        2.166604       -0.585602
H         6.307642        0.910105       -1.007316
H         4.706193        0.928197       -1.793236
Pd       -0.167343       -0.819963       -1.306015
C        -3.590725        0.033087        2.330494
C        -3.706490       -0.267950        0.836370
C        -2.420309        0.214632        0.129286
C        -2.165524       -0.518023       -1.167013
C        -1.963795       -1.920398       -0.959385
C        -2.501262       -2.435474        0.373980
C        -3.878315       -1.778850        0.590165
C        -4.714837        0.674468        0.176926
C        -3.915286        1.945919       -0.056988
O        -4.296986        3.066405       -0.220515
O        -2.589089        1.620611       -0.061533
H        -3.318022        1.086395        2.505050
H        -4.540473       -0.169391        2.848167
H        -2.809116       -0.594903        2.788676
H        -1.559832        0.082116        0.807337
H         3.055275       -1.115803        1.775818
H        -0.257383        0.621629       -2.032639
H        -2.632739       -0.126127       -2.074668
H        -0.244016       -2.355193       -0.724175
H        -2.157239       -2.578500       -1.812363
H        -2.570825       -3.532264        0.369152
H        -1.842524       -2.166471        1.214352
H        -4.410606       -2.238021        1.438074
H        -4.493824       -1.952822       -0.308224
H        -5.617435        0.895228        0.761848
H        -5.030225        0.295805       -0.810489
Na       -0.048403        2.078857       -0.380729
