# Supplementary material for: Access to unsaturated bicyclic lactones by overriding conventional C(sp3)–H site selectivity
Source: Nat Chem. 2023 Aug 10;15(11):1626–35. doi: 10.1038/s41557-023-01295-x (PMC10624629; doi:10.1038/s41557-023-01295-x)
Supplement: Supplementary file 6 — Atomic coordinates of optimized structures from DFT calculations. [file 41557_2023_1295_MOESM6_ESM.zip › DFT_final_xyz/DFT_final_xyz/final_xyz/TS5-c3.xyz]

53
TS5-c3.log    Empirical formula: C17H28NNaO5Pd    Energy(Hartree): -1383.231182
O         1.336643        0.461238        1.423348
O         1.732942       -1.013603       -0.222455
O         6.212079       -0.257929        0.883362
N         4.281203       -0.608635       -0.266354
C         3.509913        0.414174        0.406958
C         2.075325       -0.086487        0.597720
C         5.563295       -0.904586        0.073966
C         6.161032       -2.097543       -0.646186
H         3.972834        0.601510        1.388908
H         5.433923       -2.647694       -1.258196
H         6.979469       -1.742755       -1.288680
H         6.602264       -2.770803        0.100743
C         3.477901        1.767186       -0.373791
C         2.560543        1.645896       -1.593753
H         2.637285        2.550599       -2.218858
H         2.838443        0.774814       -2.208552
H         1.505685        1.517679       -1.297026
C         4.896936        2.112162       -0.833858
H         5.600020        2.095542        0.011732
H         5.256972        1.390975       -1.583457
H         4.906147        3.114646       -1.292249
C         2.978198        2.882886        0.546000
H         3.654063        3.005264        1.407857
H         2.953400        3.837832       -0.004759
H         1.974123        2.661348        0.932085
Pd       -0.306269       -1.303985       -0.191637
C        -1.395546        1.924991        0.097057
C        -2.721365        1.191367        0.259597
C        -2.904682        0.004701       -0.703704
C        -2.350057       -1.313225       -0.284159
C        -1.955541       -1.559514        1.072745
C        -1.968498       -0.421894        2.092429
C        -2.936632        0.687510        1.696419
C        -3.921532        2.067863       -0.134487
C        -4.982563        1.054743       -0.412558
O        -6.201229        1.122052       -0.355317
O        -4.413083       -0.103885       -0.751830
H        -1.208377        2.162552       -0.962332
H        -1.425350        2.865890        0.669896
H        -0.543213        1.329136        0.460977
H        -2.623760        0.269246       -1.732583
H         3.723203       -1.255357       -0.821652
H        -0.368090       -0.636598       -1.679983
H        -2.672962       -2.155884       -0.908099
H        -0.092095       -2.018378        1.230119
H        -2.112045       -2.566316        1.465592
H        -2.239503       -0.814471        3.084562
H        -0.952634       -0.005512        2.187705
H        -2.841728        1.544593        2.383345
H        -3.979110        0.324006        1.798796
H        -3.715895        2.610752       -1.074404
H        -4.242974        2.793236        0.624666
Na       -6.432665       -1.134221       -0.701421
