# Supplementary material for: Access to unsaturated bicyclic lactones by overriding conventional C(sp3)–H site selectivity
Source: Nat Chem. 2023 Aug 10;15(11):1626–35. doi: 10.1038/s41557-023-01295-x (PMC10624629; doi:10.1038/s41557-023-01295-x)
Supplement: Supplementary file 6 — Atomic coordinates of optimized structures from DFT calculations. [file 41557_2023_1295_MOESM6_ESM.zip › DFT_final_xyz/DFT_final_xyz/final_xyz/TS5-c4.xyz]

53
TS5-c4.log    Empirical formula: C17H28NNaO5Pd    Energy(Hartree): -1383.248007
O         2.013703        1.966436       -0.711571
O         2.008684       -0.236150       -1.233707
O         0.819068        0.395716        1.726365
N         2.806174       -0.626235        1.360762
C         3.344976        0.487638        0.596404
C         2.381960        0.791181       -0.574221
C         1.527836       -0.618946        1.786913
C         0.983719       -1.927449        2.296385
H         3.331867        1.388361        1.232181
H         0.583747       -2.477140        1.428455
H         1.754655       -2.546692        2.774519
H         0.166753       -1.732882        3.001576
C         4.803447        0.239820        0.159072
C         4.950684       -1.047357       -0.658246
H         5.991318       -1.142770       -1.006071
H         4.733409       -1.951677       -0.064325
H         4.278481       -1.044179       -1.526788
C         5.686672        0.166403        1.408394
H         5.635007        1.105509        1.981539
H         5.379432       -0.654198        2.076233
H         6.736761       -0.005973        1.125204
C         5.237850        1.429872       -0.700945
H         5.057575        2.382646       -0.179040
H         6.311712        1.355896       -0.932709
H         4.682636        1.460023       -1.650567
Pd       -0.073740       -0.602878       -1.254027
C        -4.447925       -0.320903        2.085219
C        -3.943622       -0.393488        0.641901
C        -2.539801        0.298626        0.551471
C        -1.960384       -0.216338       -0.720497
C        -1.737397       -1.628727       -0.557595
C        -3.000072       -2.351414       -0.957903
C        -3.980443       -1.880056        0.165343
C        -4.747297        0.600581       -0.206188
C        -4.055035        1.935819        0.026288
O        -4.466634        3.039649       -0.175800
O        -2.812258        1.702523        0.538023
H        -4.462645        0.720120        2.445384
H        -5.469960       -0.722473        2.163436
H        -3.796668       -0.903771        2.754720
H        -1.901163        0.080380        1.423094
H         3.281691       -1.522629        1.298330
H        -0.290108        0.957076       -1.584925
H        -2.587417        0.048061       -1.581989
H        -1.479734       -1.894312        0.479527
H        -0.002711       -2.233523       -1.096574
H        -3.337909       -2.031917       -1.955829
H        -2.946448       -3.450402       -0.951795
H        -3.751572       -2.493761        1.053327
H        -5.022546       -2.122397       -0.102816
H        -5.805882        0.681559        0.077345
H        -4.712054        0.374473       -1.284053
Na       -0.012809        2.014152        0.324116
