# Supplementary material for: Access to unsaturated bicyclic lactones by overriding conventional C(sp3)–H site selectivity
Source: Nat Chem. 2023 Aug 10;15(11):1626–35. doi: 10.1038/s41557-023-01295-x (PMC10624629; doi:10.1038/s41557-023-01295-x)
Supplement: Supplementary file 6 — Atomic coordinates of optimized structures from DFT calculations. [file 41557_2023_1295_MOESM6_ESM.zip › DFT_final_xyz/DFT_final_xyz/final_xyz/TS5Ph-axial.xyz]

63
TS5Ph-axial.log    Empirical formula: C23H32NNaO5Pd    Energy(Hartree): -1613.858918
O        -2.800664       -1.576788       -1.484506
O        -1.998658       -0.123812        0.017160
O        -3.576474       -2.132471        1.593023
N        -4.468789       -0.098253        1.179509
C        -4.358040       -0.232530       -0.261825
C        -2.938618       -0.678766       -0.640770
C        -4.014742       -1.054573        2.012024
C        -4.046370       -0.748995        3.486371
H        -5.020174       -1.045668       -0.603989
H        -4.623770        0.152026        3.730237
H        -4.464181       -1.613457        4.017785
H        -3.010397       -0.616814        3.830385
C        -4.775886        1.064519       -0.992488
C        -3.931948        2.262507       -0.546546
H        -4.236137        3.156405       -1.113186
H        -4.063747        2.498617        0.522526
H        -2.861775        2.079537       -0.719202
C        -6.258937        1.332511       -0.716003
H        -6.880545        0.491482       -1.061013
H        -6.462361        1.485261        0.356283
H        -6.585419        2.240658       -1.245868
C        -4.577673        0.849802       -2.495796
H        -5.086307       -0.064776       -2.837847
H        -4.986314        1.707650       -3.051966
H        -3.511530        0.751277       -2.749075
Pd       -0.007120       -0.531179       -0.517619
C         4.931159        0.392643        0.995776
C         4.266697       -0.281260       -0.207844
C         2.951413       -0.967955        0.273407
C         1.959637       -1.115065       -0.858529
C         1.715141        0.037135       -1.646855
C         2.578994        1.270419       -1.401783
C         4.024843        0.712236       -1.360240
C         5.066719       -1.518269       -0.620213
C         4.559796       -2.607559        0.304225
O         5.080510       -3.647336        0.592070
O         3.351221       -2.235038        0.779949
H         5.044163       -0.323784        1.825858
H         5.931440        0.766842        0.728232
H         4.328460        1.241099        1.355175
H         2.523495       -0.404218        1.112743
H        -4.728168        0.803728        1.567377
H         0.080345       -1.854663        0.481832
H         1.933154       -2.106261       -1.322668
H        -0.059895        0.751655       -1.467211
H         2.501978        1.898861       -2.303459
H         4.750295        1.538655       -1.293064
H         4.206593        0.208825       -2.324090
H         6.157648       -1.419540       -0.540697
H         4.827760       -1.826657       -1.652687
Na       -1.868307       -2.785880        0.271923
C         2.333464        2.214637       -0.230641
C         3.047153        3.425849       -0.252350
C         1.508476        1.967996        0.871792
C         2.967435        4.341004        0.794197
H         3.682473        3.651516       -1.115044
C         1.423631        2.883109        1.926556
H         0.909516        1.051501        0.920816
C         2.156112        4.068082        1.899101
H         3.536331        5.272341        0.746052
H         0.773807        2.658866        2.775465
H         2.089996        4.779218        2.725386
H         1.485464       -0.124788       -2.703316
