# Supplementary material for: Access to unsaturated bicyclic lactones by overriding conventional C(sp3)–H site selectivity
Source: Nat Chem. 2023 Aug 10;15(11):1626–35. doi: 10.1038/s41557-023-01295-x (PMC10624629; doi:10.1038/s41557-023-01295-x)
Supplement: Supplementary file 6 — Atomic coordinates of optimized structures from DFT calculations. [file 41557_2023_1295_MOESM6_ESM.zip › DFT_final_xyz/DFT_final_xyz/final_xyz/TS5Ph-axial-c2.xyz]

63
TS5Ph-axial-c2.log    Empirical formula: C23H32NNaO5Pd    Energy(Hartree): -1613.852701
O        -2.620319       -2.377862       -0.195177
O        -2.102058       -0.375100       -1.116687
O        -0.975040       -0.659110        1.805068
N        -2.720954        0.691286        1.312777
C        -3.520221       -0.403019        0.787247
C        -2.691143       -1.146152       -0.285587
C        -1.443417        0.482076        1.688746
C        -0.586438        1.696526        1.899655
H        -3.684082       -1.139958        1.590810
H        -1.161877        2.604425        2.124342
H         0.138448        1.499264        2.699806
H        -0.026711        1.864010        0.964071
C        -4.902264        0.071163        0.292588
C        -4.787893        1.155046       -0.783687
H        -5.793420        1.415445       -1.150147
H        -4.339994        2.086646       -0.397832
H        -4.174060        0.811152       -1.627139
C        -5.697274        0.606248        1.487779
H        -5.829311       -0.175465        2.252326
H        -5.192712        1.462054        1.964035
H        -6.694824        0.942339        1.164165
C        -5.628585       -1.141790       -0.295328
H        -5.651960       -1.975711        0.423411
H        -6.664893       -0.872359       -0.552352
H        -5.130229       -1.503300       -1.207225
Pd       -0.071864       -0.613718       -1.549550
C         3.529897       -0.031500        1.987362
C         3.507885       -0.515037        0.534306
C         2.104383       -1.034823        0.196166
C         1.868279       -1.107562       -1.291867
C         1.883915        0.170055       -1.933183
C         2.760290        1.269487       -1.267322
C         3.913016        0.542881       -0.517560
C         4.274183       -1.842483        0.454262
C         3.260383       -2.860369        0.952128
O         3.436304       -3.954766        1.399937
O         2.013574       -2.325742        0.806699
H         3.343443       -0.871780        2.675214
H         4.508435        0.403576        2.245139
H         2.748578        0.718259        2.174571
H         1.343482       -0.389135        0.667457
H        -2.999777        1.642648        1.089218
H        -0.237880       -2.219416       -1.395884
H         2.176223       -2.019322       -1.811228
H         0.202578        0.947973       -1.880543
H         2.001381        0.144364       -3.020934
H         3.259037        1.750774       -2.125797
H         4.611219        1.273821       -0.081217
H         4.481304        0.021272       -1.303776
H         5.193930       -1.897633        1.051627
H         4.524926       -2.105846       -0.587392
Na       -0.540184       -2.623188        0.739642
C         2.111992        2.443153       -0.546023
C         2.581879        2.938946        0.677052
C         1.085661        3.162941       -1.183962
C         2.005067        4.063041        1.278232
H         3.422065        2.458597        1.177142
C         0.508210        4.284791       -0.592227
H         0.739081        2.842734       -2.168351
C         0.955328        4.733578        0.653996
H         2.389946        4.416076        2.237788
H        -0.289818        4.817684       -1.114118
H         0.503441        5.611347        1.121240
