# Supplementary material for: Access to unsaturated bicyclic lactones by overriding conventional C(sp3)–H site selectivity
Source: Nat Chem. 2023 Aug 10;15(11):1626–35. doi: 10.1038/s41557-023-01295-x (PMC10624629; doi:10.1038/s41557-023-01295-x)
Supplement: Supplementary file 6 — Atomic coordinates of optimized structures from DFT calculations. [file 41557_2023_1295_MOESM6_ESM.zip › DFT_final_xyz/DFT_final_xyz/final_xyz/TS5Ph-equatorial.xyz]

63
TS5Ph-equatorial.log    Empirical formula: C23H32NNaO5Pd    Energy(Hartree): -1613.872113
Pd        0.214753       -0.719339       -0.825591
C         2.024784       -2.401878        1.861766
C         2.936702       -1.454466        1.088105
C         3.039280       -1.854238       -0.410841
C         2.185125       -1.075676       -1.378430
C         2.078054        0.314578       -1.172998
C         2.683575        0.920383        0.083999
C         2.426127       -0.007626        1.267782
C         4.400387       -1.589261        1.523053
C         5.207652       -1.372552        0.264438
O         6.366617       -1.086003        0.156554
O         4.401620       -1.585365       -0.793648
H         2.386457       -3.440546        1.801502
H         1.985511       -2.111607        2.923591
H         1.003075       -2.363405        1.452700
H         2.862712       -2.936795       -0.522952
H         0.175483       -2.392281       -0.915641
H         2.174435       -1.465188       -2.400349
H         0.245599        0.871224       -0.760278
H         1.991334        0.985767       -2.031975
H         3.775574        0.972515       -0.100264
H         1.331908       -0.048097        1.415846
H         2.861157        0.418372        2.187344
H         4.616511       -2.614892        1.868214
H         4.715770       -0.899148        2.316692
C         2.207414        2.345861        0.287104
C         1.257300        2.701757        1.252610
C         2.699977        3.346750       -0.562672
C         0.808136        4.020706        1.359252
H         0.847983        1.945408        1.925479
C         2.253919        4.663807       -0.459781
H         3.450225        3.083285       -1.315089
C         1.302437        5.005772        0.504235
H         0.064271        4.276788        2.117774
H         2.653760        5.427175       -1.131102
H         0.951334        6.036501        0.589669
O        -2.693740       -0.723316       -2.111854
O        -1.745063       -0.587297       -0.092621
O        -3.766419       -2.650312        0.190176
N        -4.303527       -0.578981        0.942977
C        -3.995620        0.127972       -0.288458
C        -2.713910       -0.425259       -0.913275
C        -4.141696       -1.906895        1.103564
C        -4.427649       -2.458460        2.477368
H        -4.792472       -0.042122       -1.032441
H        -4.891959       -1.728873        3.153282
H        -5.079085       -3.335940        2.375577
H        -3.478696       -2.800072        2.914814
C        -3.881303        1.656885       -0.056834
C        -2.874149        2.006463        1.043900
H        -2.853004        3.099567        1.180214
H        -3.139370        1.558453        2.015499
H        -1.862046        1.667669        0.778556
C        -5.266930        2.200636        0.309011
H        -5.995956        1.989760       -0.488917
H        -5.655271        1.766529        1.245726
H        -5.220463        3.290990        0.452707
C        -3.418174        2.299430       -1.368106
H        -4.040247        1.973885       -2.216309
H        -3.476892        3.395792       -1.288548
H        -2.373963        2.030123       -1.592608
H        -4.592148       -0.029906        1.747037
Na       -1.968022       -2.797118       -1.178820
