# Supplementary material for: Access to unsaturated bicyclic lactones by overriding conventional C(sp3)–H site selectivity
Source: Nat Chem. 2023 Aug 10;15(11):1626–35. doi: 10.1038/s41557-023-01295-x (PMC10624629; doi:10.1038/s41557-023-01295-x)
Supplement: Supplementary file 6 — Atomic coordinates of optimized structures from DFT calculations. [file 41557_2023_1295_MOESM6_ESM.zip › DFT_final_xyz/DFT_final_xyz/final_xyz/TS5Ph-equatorial-c2.xyz]

63
TS5Ph-equatorial-c2.log    Empirical formula: C23H32NNaO5Pd    Energy(Hartree): -1613.815607
O        -1.378423        0.174357        1.146504
O        -1.902314       -0.041887       -1.022839
O        -6.034025        1.593665        0.428075
N        -4.432781        0.401678       -0.659952
C        -3.690896        0.031013        0.525642
C        -2.193647        0.088191        0.219859
C        -5.526664        1.209418       -0.614851
C        -6.104755        1.585745       -1.964454
H        -3.931775        0.756923        1.318359
H        -7.083128        1.096168       -2.073590
H        -6.279334        2.669522       -1.979848
H        -5.463824        1.299517       -2.809012
C        -4.059174       -1.391759        1.053235
C        -3.509893       -2.459361        0.103955
H        -3.869291       -3.457073        0.403625
H        -3.839222       -2.270970       -0.930512
H        -2.406810       -2.475928        0.102602
C        -5.583986       -1.509526        1.129002
H        -6.014388       -0.688683        1.721165
H        -6.034934       -1.470762        0.125689
H        -5.860700       -2.471393        1.590370
C        -3.482580       -1.594953        2.455704
H        -3.878507       -0.838316        3.152161
H        -3.770022       -2.589485        2.834476
H        -2.387102       -1.513936        2.456187
Pd        0.103034       -0.402811       -1.324721
C         0.981725       -2.577046        1.481915
C         2.161432       -1.758829        0.965518
C         2.463261       -2.063531       -0.529872
C         1.998720       -1.070241       -1.551666
C         2.054047        0.332613       -1.205857
C         2.512558        0.700400        0.210535
C         1.868557       -0.260937        1.209178
C         3.492934       -2.168406        1.638268
C         4.498820       -1.802710        0.597974
O         5.600821       -1.295508        0.659685
O         3.945877       -2.013718       -0.607212
H         1.154217       -3.657898        1.357554
H         0.816585       -2.366378        2.549539
H         0.065981       -2.291082        0.940783
H         2.172029       -3.089818       -0.793477
H        -3.948848        0.224671       -1.538094
H        -0.301080       -1.951628       -1.568817
H         2.165895       -1.380508       -2.590643
H         0.407755        1.167643       -1.111246
H         2.323024        1.064482       -1.981010
H         3.619995        0.582025        0.284781
H         0.775547       -0.110662        1.152138
H         2.175491        0.003665        2.234397
H         3.534261       -3.263463        1.771837
H         3.692515       -1.684076        2.601364
Na        4.925280       -0.167346       -1.474746
C         2.280219        2.160931        0.537825
C         1.036742        2.622668        0.996107
C         3.318514        3.082462        0.356223
C         0.850991        3.982077        1.253964
H         0.208815        1.920774        1.138179
C         3.131827        4.442619        0.609132
H         4.303172        2.727140        0.025102
C         1.891134        4.894474        1.059747
H        -0.121129        4.329795        1.609932
H         3.955785        5.144931        0.464165
H         1.735999        5.956013        1.264696
