# Supplementary material for: Access to unsaturated bicyclic lactones by overriding conventional C(sp3)–H site selectivity
Source: Nat Chem. 2023 Aug 10;15(11):1626–35. doi: 10.1038/s41557-023-01295-x (PMC10624629; doi:10.1038/s41557-023-01295-x)
Supplement: Supplementary file 6 — Atomic coordinates of optimized structures from DFT calculations. [file 41557_2023_1295_MOESM6_ESM.zip › DFT_final_xyz/DFT_final_xyz/final_xyz/TS5Ph-regio.xyz]

63
TS5Ph-regio.log    Empirical formula: C23H32NNaO5Pd    Energy(Hartree): -1613.872569
O         2.200043        1.213980       -0.938634
O         1.838715       -0.936681       -0.402972
O         2.547912        1.001848        2.150485
N         3.876639       -0.654846        1.382537
C         3.981311       -0.036301        0.071021
C         2.561359        0.104626       -0.508970
C         3.040373       -0.121825        2.300960
C         2.695841       -0.973668        3.490917
H         4.348607        0.994139        0.201874
H         3.397245       -1.803863        3.644988
H         2.652499       -0.343709        4.387654
H         1.688559       -1.382527        3.313708
C         4.964561       -0.780750       -0.855054
C         4.582156       -2.252280       -1.041096
H         5.274732       -2.722765       -1.756616
H         4.657822       -2.829553       -0.103951
H         3.555238       -2.351196       -1.418478
C         6.370941       -0.680166       -0.257303
H         6.682969        0.371885       -0.162907
H         6.417576       -1.137367        0.743513
H         7.098723       -1.198228       -0.901182
C         4.937802       -0.083492       -2.217973
H         5.123557        0.996978       -2.113826
H         5.712163       -0.509231       -2.874906
H         3.962185       -0.208850       -2.711677
Pd       -0.191018       -0.516426       -0.535636
C        -5.324458        0.610016        0.113444
C        -4.428105       -0.609176       -0.061668
C        -3.028232       -0.363186        0.564831
C        -2.071124        0.344612       -0.371910
C        -1.953386       -0.257950       -1.665208
C        -2.879954       -1.421003       -1.961431
C        -4.290394       -0.969479       -1.561090
C        -4.865823       -1.821189        0.760717
C        -3.567370       -2.553987        1.023378
O        -3.396866       -3.707038        1.299268
O        -2.553455       -1.667798        0.909101
H        -4.872040        1.491142       -0.370768
H        -6.310298        0.443069       -0.347038
H        -5.480327        0.844523        1.178864
H        -3.145568        0.195756        1.506519
H         4.104760       -1.642077        1.462710
H        -0.090228       -0.093872        1.058564
H        -0.239501       -1.009860       -2.059928
H        -2.845839       -1.664444       -3.032576
H        -5.040978       -1.731892       -1.824255
H        -4.532467       -0.073653       -2.158479
H        -5.606778       -2.478780        0.287915
H        -5.263859       -1.504703        1.740883
Na        0.963660        1.961759        0.837864
H        -1.787357        0.407411       -2.516738
C        -1.778626        1.803832       -0.190098
C        -2.185369        2.533641        0.943787
C        -0.977425        2.484880       -1.135163
C        -1.765034        3.850322        1.154195
H        -2.817230        2.069170        1.701918
C        -0.561536        3.799812       -0.927884
H        -0.600399        1.951644       -2.010078
C        -0.938874        4.493116        0.228731
H        -2.089396        4.375838        2.055411
H         0.080566        4.277623       -1.671214
H        -0.607551        5.519730        0.396603
H        -2.579880       -2.329098       -1.422318
